# Supplementary material for: Wind and solar resource assessment and prediction using Artificial Neural Network and semi-empirical model: case study of the Colombian Caribbean region
Source: Heliyon. 2021 Sep 8;7(9):e07959. doi: 10.1016/j.heliyon.2021.e07959 (PMC8441173; doi:10.1016/j.heliyon.2021.e07959)
Supplement: Appendix A. WIND DATA RAW SAN ANDRES AND PROVIDENCIA [file mmc2.xlsx]

## Sheet: Hoja2
								PLEASE CONSIDER THE FOLLOWING CONVENTION
								DIR01	WIND DIRECTION AT 1:00 AM
								VEL01	WIND VELOCITY IN M/S AT 1:00 AM
								DIR02	WIND DIRECTION AT 2:00 AM
								VEL02	WIND VELOCITY IN M/S AT 2:00 AM
YEAR	MONTH	DAY	DIR01	VEL01	DIR02	VEL02	DIR03	VEL03	DIR04	VEL04	DIR05	VEL05	DIR06	VEL06	DIR07	VEL07	DIR08	VEL08	DIR09	VEL09	DIR10	VEL10	DIR11	VEL11	DIR12	VEL12	DIR13	VEL13	DIR14	VEL14	DIR15	VEL15	DIR16	VEL16	DIR17	VEL17	DIR18	VEL18	DIR19	VEL19	DIR20	VEL20	DIR21	VEL21	DIR22	VEL22	DIR23	VEL23	DIR24
2000	1	1	2	1,2	2	1,4	2	5	2	6,1	2	5,8	2	6,5	2	6,2	2	4,1	2	4,6	2	5,1	2	3,6	2	3,6	2	4,6	2	3,6	2	4,1	2	4,1	2	4,6	2	4,6	1	5,7	2	4,6	1	4,1	1	6,7	2	3,6	1
2000	1	2	1	4,1	1	4,6	1	5,1	1	4,6	1	5,7	1	5,1	2	5,1	2	4,6	2	4,1	2	4,1	2	4,6	2	3,6	1	4,1	2	4,1	2	4,1	2	7,2	2	2,6	2	6,7	2	5,7	1	3,1	2	5,7	2	5,7	2	5,1	2
2000	1	3	1	3,1	2	6,7	2	4,6	2	5,1	2	5,7	2	5,7	2	4,1	2	5,1	1	3,6	2	4,1	2	5,7	2	4,6	2	4,6	2	3,6	2	3,6	2	3,6	2	4,1	2	5,1	2	4,6	1	4,1	2	6,7	2	5,7	2	5,1	2
2000	1	4	2	4,1	2	5,1	2	5,1	1	4,1	2	5,7	2	4,6	2	5,7	1	4,1	2	4,6	2	3,1	2	4,1	2	3,1	1	3,6	1	3,6	1	3,6	1	3,6	1	3,1	1	4,1	1	3,6	1	4,1	1	5,1	1	3,1	2	5,7	1
2000	1	5	2	5,1	1	3,6	1	6,7	1	6,2	1	6,2	1	6,7	1	5,7	1	4,6	1	5,1	1	4,6	1	5,1	1	7,2	1	4,6	1	7,2	1	6,7	1	6,2	2	5,1	1	2,6	1	5,7	1	6,2	1	3,1	1	6,7	1	2,6	1
2000	1	6	1	5,1	1	5,1	1	5,1	1	5,1	1	6,2	1	4,1	1	5,1	1	5,7	1	5,7	1	5,1	1	4,6	1	5,1	2	3,1	1	5,1	1	5,1	2	6,2	2	6,2	2	6,2	1	5,7	1	5,7	1	5,1	1	4,6	1	3,1	1
2000	1	7	1	6,2	2	9,1	2	9,7	2	9,1	2	9,1	2	4,1	2	4,6	2	4,6	2	4,6	2	5,1	2	5,1	2	4,6	1	4,6	2	3,1	1	4,6	1	5,1	1	4,6	1	6,2	1	6,7	1	6,2	1	6,2	2	6,2	2	6,7	2
2000	1	8	1	4,1	1	4,6	1	4,6	1	3,1	2	5,7	2	8,2	1	5,7	1	6,2	1	6,2	1	5,7	1	5,7	1	6,7	2	6,7	2	6,7	2	7,2	2	6,7	2	6,2	2	6,7	2	7,2	2	7,7	2	7,7	2	7,7	2	6,7	2
2000	1	9	2	5,7	2	6,7	2	6,2	2	6,7	2	6,2	1	5,7	2	6,7	2	9,1	2	6,2	2	6,2	2	6,7	2	9,7	2	6,7	2	7,2	2	8,8	2	8,8	2	7,7	2	7,2	2	7,2	2	6,2	2	3,6	2	9,1	2	5,7	2
2000	1	10	2	8,8	2	5,7	2	5,7	2	4,6	2	4,1	2	4,1	2	2,6	1	2,1	1	3,1	1	3,1	2	3,6	2	4,6	2	4,6	2	4,6	2	4,6	2	4,1	2	5,1	2	4,1	2	4,6	2	5,7	2	5,7	2	5,7	2	5,7	2
2000	1	11	2	4,6	2	4,6	2	4,6	2	4,6	2	4,6	2	4,6	2	2,6	2	3,6	2	6,2	2	5,1	2	6,2	2	5,1	2	7,7	2	8,8	2	6,7	2	5,1	2	10,3	2	7,2	1	7,2	1	6,2	1	7,7	1	7,7	1	6,2	1
2000	1	12	2	6,7	2	7,2	2	6,7	2	5,7	1	6,2	1	4,1	1	4,6	1	5,7	1	5,1	2	6,7	2	5,1	2	4,6	1	7,2	1	8,8	1	5,1	1	3,6	1	4,6	1	4,6	1	5,7	2	6,7	2	7,2	2	6,7	2	7,2	2
2000	1	13	1	5,7	1	5,1	1	5,1	1	5,1	1	5,1	1	6,2	1	6,2	1	6,7	1	5,7	1	6,7	1	6,7	1	7,2	1	7,2	2	6,7	1	6,7	1	5,7	1	5,1	1	5,7	1	7,7	1	6,7	1	7,2	1	7,2	1	7,2	1
2000	1	14	1	6,2	1	6,2	1	5,1	1	5,1	1	5,7	1	5,7	1	6,2	1	9,7	1	9,7	1	9,7	1	6,2	1	7,7	1	7,7	1	8,2	1	8,2	1	7,7	1	7,7	1	8,2	1	7,7	1	7,7	1	6,7	1	8,2	1	7,2	1
2000	1	15	1	7,7	1	7,7	1	6,7	1	6,2	1	6,7	1	5,7	1	6,7	1	6,7	1	6,7	1	6,7	1	6,7	1	6,7	2	6,2	2	6,2	2	5,7	1	6,2	1	5,7	2	6,7	1	8,2	1	9,3	1	8,2	1	8,2	1	8,8	1
2000	1	16	1	7,1	1	6,7	1	6,7	1	6,7	1	4,6	1	5,1	1	5,1	1	5,1	1	6,2	2	7,2	2	6,2	2	9,3	2	4,1	2	6,2	1	6,2	1	6,2	1	6,7	2	7,7	1	6,2	2	8,2	1	7,2	1	7,7	1	6,2	1
2000	1	17	1	7,7	1	8,2	2	9,3	1	7,7	1	5,7	1	7,7	1	7,7	1	7,2	1	7,7	2	8,2	1	5,1	1	5,7	1	5,1	1	5,7	2	6,2	1	5,7	1	5,1	1	5,1	2	7,2	1	4,1	1	6,2	1	6,2	1	6,2	1
2000	1	18	1	5,1	1	8,2	8	4,6	8	5,1	1	4,1	1	4,6	1	4,6	1	5,1	1	4,6	1	4,6	1	4,1	1	4,6	1	6,7	2	7,2	1	4,6	2	4,1	1	5,1	2	7,7	2	4,6	1	4,1	1	5,1	1	4,6	1	4,6	1
2000	1	19	1	2,1	1	2,6	1	2,6	1	4,6	1	4,1	2	4,6	2	5,7	2	2,6	2	4,1	2	4,1	2	4,6	2	5,1	2	5,1	2	4,6	2	5,7	2	4,6	2	4,6	2	5,7	2	5,1	2	5,1	2	5,7	2	5,1	2	5,7	2
2000	1	20	2	3,1	2	4,1	2	4,1	2	3,1	2	3,1	1	4,6	1	3,6	1	3,6	1	5,1	2	3,6	1	3,6	1	4,1	1	3,1	1	3,6	1	3,1	1	3,6	1	3,6	1	2,6	1	4,6	1	3,6	1	4,1	1	3,6	1	5,1	1
2000	1	21	1	3,1	1	4,1	1	4,1					1	4,1	1	4,1	1	4,1	1	5,1	1	5,1	1	5,1	1	6,2	1	6,2	1	5,1	1	6,2	1	6,2	1	6,2	1	5,7	1	4,6	1	4,6	1	5,1	1	5,1	1	4,6	1
2000	1	22	1	6,1	1	6,7	1	5,7	1	6,1	1	6,1	1	5,7	1	5,1	1	5,7	1	5,7	1	5,7	1	5,7	1	6,2	1	5,1	1	4,6	1	4,1	1	4,1	1	4,1	1	4,6	1	4,1	1	4,6	1	4,6	1	4,6	1	5,1	1
2000	1	23	1	3,6	1	3,6	1	2,6	1	2,6	1	3,1	2	3,6	2	3,1	1	3,6	1	3,1	2	4,6	2	4,6	2	5,1	2	5,7	2	6,2	2	5,7	2	6,2	2	5,7	2	6,7	2	6,2	2	5,7	2	7,7	2	5,7	2	5,7	2
2000	1	24	2	3,1	2	2,1	2	3,1	2	2,6	2	2,6	2	4,6	2	3,6	2	3,1	2	3,1	2	3,1	2	5,7	2	3,1	2	3,1	2	3,1	2	2,1	2	1,9	2	1,5	2	1	1	1,5	1	1	1	2,6	1	1,9	1	2,1	0
2000	1	25	1	1	1	,5	1	1	1	1,5	1	,5	1	1,5	1	2,1	1	1,5	1	1	1	1	8	1	8	3,1	8	3	8	5,1	8	4,6	8	3,6	8	3,6	8	3,6	8	5,1	8	5,7	1	5,7	1	4,6	1	4,6	1
2000	1	26	8	4,1	1	3,6	8	4,1	8	4,1	8	4,1	1	5,1	1	5,7	8	6,2	8	5,1	8	5,1	8	6,2	1	5,1	1	6,2	1	5,7	1	6,7	1	6,7	1	6,7	1	6,7	8	6,2	8	5,1	8	5,7	8	5,7	8	5,7	8
2000	1	27	1	5,7	1	6,2	1	6,2	1	6,2	1	5,1	8	5,1	8	5,7	1	4,1	1	4,1	1	4,1	1	3,6	1	4,1	1	3,1	1	3,1	1	3,6	1	4,1	1	3,6	1	3,6	1	4,1	1	4,6	1	4,1	1	4,1	1	3,6	1
2000	1	28	1	2,6	1	2,6	1	2,6	1	3,6	1	2,6	8	1	8	1	7	1,5	7	2,6	7	2,6	7	2,1	8	3,1	8	3,1	8	2,6	8	1,5	8	2,1	8	2,1	8	2,1	8	1	1	1,5	1	2,1	2	3,6	2	4,1	2
2000	1	29	1	2,1	2	3,6	1	3,1	2	3,6	1	3,1	2	4,1	1	2,6	1	2,1	1	2,6	1	2,1	1	2,6	1	2,1	2	2,1	2	2,6	2	2,6	2	3,1	2	2,6	2	3,1	2	4,1	2	4,1	2	5,1	2	5,1	2	4,1	2
2000	1	30	2	4,6	2	5,1	2	5,7	2	4,6	2	3,6	2	5,7	2	7,2	2	4,1	2	4,6	2	6,7	2	5,1	2	4,1	2	5,1	2	3,6	2	4,1	2	5,1	2	5,1	2	5,1	2	5,7	2	5,7	1	4,6	1	4,6	1	4,6	1
2000	1	31	1	2,6	1	2,6	1	2,6	1	3,1	1	2,6	1	2,1	1	2,1	1	4,6	1	3,6	1	2,6	1	4,6	1	4,6	1	6,2	2	5,7	1	4,6	1	3,6	1	3,1	1	3,1	1	3,1	1	3,1	2	3,6	1	3,6	2	4,6	2
2000	2	1	1	3,1	1	2,1	1	2,1	1	3,1	1	3,1	1	3,1	2	3,6	1	2,6	2	3,1	2	2,1	2	2,1	2	2,6	1	3,1	1	2,6	1	2,6	1	2,6	1	2,1	1	3,1	1	3,1	1	2,6	1	2,6	1	3,1	1	3,1	1
2000	2	2	1	2,6	1	2,1	1	1,5	1	1	1	3,1	2	4,6	2	3,6	2	3,6	2	4,6	2	4,1	2	3,6	2	3,6	2	3,6	2	3,6	2	4,1	2	4,1	2	4,1	2	5,1	2	5,1	2	5,1	2	7,2	2	7,2	2	7,7	2
2000	2	3	1	4,1	1	6,2	1	4,6	1	5,1	1	5,7	1	4,6	1	5,1	2	5,7	1	4,6	1	4,1	1	3,6	1	4,1	2	4,1	1	4,1	1	3,6	1	4,1	1	4,6	1	4,1	1	3,6	1	4,6	1	3,1	1	3,1	2	3,6	1
2000	2	4	1	3,6	2	5,7	2	5,7	1	4,6	1	3,6	2	5,1	2	4,6	2	4,6	2	4,6	2	4,6	2	4,6	2	4,6	2	4,6	2	5,7	2	4,6	2	6,7	2	3,6	2	4,6	1	4,1	1	5,1	1	4,6	1	4,6	1	3,6	1
2000	2	5	1	5,1	1	3,1	1	3,1	1	3,6	1	5,1	1	4,6	1	7,2	1	4,6	1	6,7	1	7,7	1	5,7	1	7,7	1	7,2	2	6,2	1	5,7	2	4,6	2	6,2	1	7,2	8	5,1	1	4,6	1	4,1	1	4,1	1	5,1	1
2000	2	6	2	4,6	1	4,1	1	4,6	2	4,6	2	5,1	2	5,1	1	5,7	1	4,6	1	4,1	1	5,1	1	4,6	1	5,7	1	5,7	1	5,1	1	4,6	1	4,6	1	5,7	1	4,6	1	5,7	1	7,2	1	7,2	1	7,2	2	8,2	2
2000	2	7	1	3,6	1	4,1	1	6,2	1	5,1	1	5,1	1	5,7	1	5,1	1	4,1	2	6,2	1	5,7	2	3,6	1	4,6	2	6,2	2	5,1	2	4,6	2	4,6	2	5,1	2	5,7	2	5,7	2	5,1	2	7,2	2	5,7	2	6,7	2
2000	2	8	2	6,2	2	6,2	1	3,6	1	3,6	1	3,6	1	4,6	1	4,6	1	4,6	1	5,1	1	5,1	1	5,1	1	4,1	2	4,6	2	4,6	2	3,6	2	4,1	2	4,6	2	4,6	2	4,1	2	3,6	2	3,6	2	3,6	2	3,6	2
2000	2	9	1	5,1	1	5,1	1	4,6	1	4,6	1	3,1	1	4,6	1	4,6	1	4,6	1	3,6	1	3,6	1	3,6	1	3,6	2	3,6	1	4,1	1	3,6	1	3,6	1	3,1	1	3,6	1	3,6	1	4,1	2	7,7	1	4,1	1	4,6	1
2000	2	10	1	3,1	2	2,1	1	2,6	1	3,1	1	3,1	1	3,1	1	2,6	1	3,1	1	3,1	1	2,6	1	2,6	1	3,6	1	4,1	1	4,1	1	5,1	1	5,1	1	6,2	1	5,1	1	5,1	1	4,6	1	4,6	1	4,6	1	5,1	1
2000	2	11	1	4,6	1	4,1	1	4,1	1	5,1	1	4,1	1	4,1	1	4,6	2	3,1	2	2,1	1	3,1	1	4,1	1	2,6	1	4,1	2	5,7	2	4,1	2	3,6	2	4,6	2	3,6	2	3,6	1	3,6	1	3,1	1	3,6	1	4,1	1
2000	2	12	1	3,1	1	3,6	1	2,1	1	2,6	1	2,6	1	3,1	1	3,6	1	3,1	2	3,6	2	4,1	1	3,6	1	4,1	2	3,1	2	3,6	2	2,1	2	3,1	2	4,1	2	4,6	2	3,6	2	3,1	1	2,6	2	3,6	2	5,1	2
2000	2	13	2	3,6	2	4,1	2	3,6	2	4,1	2	4,1	2	6,7	2	5,1	2	5,1	2	5,1	2	5,1	2	5,1	2	4,6	2	4,1	2	4,6	2	4,1	2	3,6	2	5,7	2	4,1	2	4,6	2	5,7	2	6,2	2	6,2	2	5,7	1
2000	2	14	1	6,2	1	7,2	2	4,6	2	6,7	2	5,7	2	4,6	2	7,2	2	6,7	2	6,7	2	5,1	2	6,7	2	5,7	2	6,7	2	5,7	2	5,1	2	4,6	2	5,7	2	5,1	2	5,1	2	5,7	2	5,7	2	5,7	2	6,2	2
2000	2	15	2	4,6	2	3,6	2	4,1	2	3,6	2	3,6	2	3,1	2	4,1	2	4,6	2	6,2	2	3,6	2	6,7	2	6,2	2	7,2	2	6,7	2	6,7	2	7,2	2	6,7	2	6,7	1	4,6	1	4,6	1	4,6	1	5,7	1	5,7	1
2000	2	16	2	5,1	2	5,1	2	6,2	2	6,2	2	6,2	2	5,1	2	6,2	2	5,7	2	6,7	2	6,7	1	5,7	2	5,1	2	6,2	2	3,6	2	4,6	2	4,1	2	4,6	2	4,1	2	5,1	2	5,7	2	5,1	2	5,1	2	5,7	2
2000	2	17	2	5,1	2	5,1	2	6,2	2	6,2	2	6,2	2	5,1	2	6,2	2	5,7	2	6,7	2	6,7	1	5,7	2	5,1	2	6,2	2	3,6	2	4,6	2	4,1	2	4,6	2	4,1	2	5,1	2	5,7	2	5,1	2	5,1	2	5,7	2
2000	2	18	1	5,1	1	5,1	1	5,7	1	5,1	1	4,6	1	4,6	1	5,1	1	3,6	1	4,6	2	4,6	1	4,1	1	4,6	2	8,2	2	5,1	2	5,7	2	5,7	2	6,7	2	6,7	2	7,2	2	7,2	2	7,2	2	7,7	1	6,7	2
2000	2	19	1	6,7	1	7,7	1	7,2	1	7,2	1	7,2	1	6,7	2	6,7	1	5,1	2	6,7	2	6,2	2	5,7	2	6,2	2	5,1	2	5,7	2	4,6	1	3,6	1	4,1	2	5,1	2	4,1	1	3,6	1	3,6	1	4,1	1	4,1	1
2000	2	20	1	4,1	1	4,6	1	5,1	1	3,6	1	4,1	1	4,1	1	4,6	1	3,6	1	5,7	2	5,7	2	5,1	2	4,6	2	5,1	2	5,1	2	5,1	2	5,7	2	5,1	2	6,7	1	6,2	1	5,1	1	5,7	1	5,7	1	5,1	1
2000	2	21	1	5,1	1	6,2	1	5,1	1	5,7	1	5,7	1	4,1	1	5,1	1	4,1	1	3,6	1	5,1	1	2,6	2	3,1	1	4,6	1	4,6	1	5,1	1	4,6	1	6,2	1	5,1	1	5,7	1	5,7	1	5,7	1	5,7	1	6,2	1
2000	2	22	1	5,7	1	5,1	1	5,1	1	5,7	1	5,1	1	5,1	1	5,1	1	5,7	1	5,7	1	5,7	1	5,1	1	5,7	1	5,1	1	5,1	1	4,6	1	5,7	1	5,7	1	5,7	1	5,1	1	5,1	1	5,1	1	4,6	1	4,6	1
2000	2	23	1	4,6	1	4,6	1	4,1	1	4,6	1	4,6	1	4,1	1	4,6	1	4,1	2	5,1	1	2,6	1	2,6	1	3,6	1	2,6	1	3,1	2	4,1	1	3,6	1	4,1	1	4,1	1	5,1	1	4,6	1	4,6	1	4,6	1	5,1	1
2000	2	24	1	3,1	1	3,6	1	3,1	1	3,1	1	3,1	1	3,1	1	2,1	1	2,1	1	2,1	1	2,6	1	2,6	2	3,1	1	4,6	1	4,6	1	4,1	1	4,6	1	3,6	1	2,6	1	4,6	1	4,6	1	5,7	1	4,1	1	4,1	1
2000	2	25	1	4,6	1	2,1	1	3,6	1	5,1	1	,5	0	0	0	0	2	3,6	2	3,1	2	4,1	2	3,1	2	3,6	2	3,6	1	3,1	1	3,1	2	3,6	2	4,1	1	4,6	1	4,1	2	5,1	2	4,6	1	5,1	1	4,6	1
2000	2	26	1	4,6	1	4,6	1	4,6	1	4,6	2	5,1	2	5,1	2	5,1	2	4,6	2	4,6	2	4,1	2	5,7	2	5,7	2	5,1	2	5,1	2	5,7	2	4,6	1	3,1	2	4,6	2	5,1	2	4,6	2	5,1	2	5,7	2	5,7	2
2000	2	27	2	4,1	2	4,6	2	5,1	2	5,7	2	5,1	2	5,7	2	4,6	2	4,6	2	4,1	2	4,6	2	4,6	1	3,1	2	2,6	2	3,6	2	4,1	2	3,6	2	3,6	2	4,1	1	3,6	2	2,6	2	2,6	1	2,6	1	2,6	1
2000	2	28	1	2,1	1	1,5	1	1	1	1	1	1	1	2,1	1	2,1	1	3,1	1	2,6	1	2,6	1	1	1	1	1	1,5	1	2,1	2	2,1	1	2,1	1	1,5	1	2,1	1	2,1	1	3,1	1	5,1	1	4,6	1	3,6	1
2000	2	29	1	3,1	1	3,1	1	3,1	1	3,1	1	3,1	1	2,1	1	3,1	2	4,1	2	4,1	2	3,6	2	2,6	2	4,6	2	3,1	2	4,1	2	4,1	1	2,1	1	1	1	1,5	1	2,1	1	2,1	1	3,1	1	5,1	1	4,1	1
2000	7	1	1	5,7	1	5,1	1	4,6	1	6,2	1	7,7	1	7,7	1	9,8	1	7,7	1	8,2	2	7,7	1	6,7	2	5,7	2	5,7	2	3,6	1	2,6	1	2,6	1	2,6	1	2,6	1	3,6	1	4,1	1	4,6	1	4,6	1	4,1	1
2000	7	2	1	3,1	2	6,7	1	7,2	1	6,7	1	2,1	1	4,6	1	4,6	1	5,7	1	6,2	1	6,2	1	5,7	2	3,6	1	4,1	1	5,1	2	5,1	2	4,1	2	4,6	1	4,1	1	3,1	1	3,1	1	3,1	1	3,1	1	3,1	1
2000	7	3	1	4,6	1	5,1	1	4,6	1	5,1	1	5,7	1	5,1	1	6,2	1	5,7	1	6,7	1	5,1	1	6,7	1	5,1	1	5,1	2	5,1	1	5,7	2	5,1	2	5,1	2	5,1	1	5,7	1	5,1	1	4,6	2	8,2	2	6,2	1
2000	7	4	2	5,7	2	6,7	2	7,2	2	6,7	2	8,2	2	6,7	2	7,2	2	7,2	2	6,2	2	5,1	2	3,6	2	5,1	2	5,1	1	4,6	1	3,6	1	3,1	1	3,6	1	4,6	1	3,6	1	3,1	1	3,6	1	3,6	1	3,1	1
2000	7	5	1	5,1	1	3,6	1	4,6	1	7,2	1	5,7	1	6,7	1	6,7	2	7,2	1	6,7	2	7,7	1	6,2	1	4,6	1	4,6	1	4,6	1	5,7	1	5,1	1	5,7	1	5,7	1	4,6	1	5,1	1	5,7	1	5,7	1	5,7	1
2000	7	6	1	6,7	1	5,1	1	5,1	1	5,1	1	3,6	1	5,1	1	5,1	1	5,7	1	5,1	1	5,7	1	6,2	1	5,7	1	3,1	1	4,6	1	4,6	1	4,6	1	4,1	1	3,6	1	4,1	1	4,6	1	3,6	1	2,1	1	4,1	1
2000	7	7	1	3,1	1	3,1	2	1,5	2	2,6	2	3,1	2	3,6	2	2,1	2	1,5	2	3,6	2	3,6	2	2,1	2	3,6	2	3,6	2	3,6	2	2,6	2	4,1	2	3,6	2	3,6	2	4,6	2	3,6	2	4,6	2	4,6	2	7,2	2
2000	7	8	1	1	1	1	1	1	1	1	1	1	2	8,2	2	8,8	2	8,2	2	7,2	2	7,2	2	7,7	2	7,2	2	8,8	2	8,8	2	7,7	2	3,6	1	5,1	1	7,7	1	7,7	1	7,7	1	7,7	1	7,2	1	7,2	2
2000	7	9	1	3,6	1	5,1	1	4,6	1	4,6	1	5,7	1	5,7	1	6,7	1	5,7	1	4,6	1	6,7	1	6,7	1	6,7	1	6,2	1	5,7	1	6,7	1	7,2	1	6,7	1	6,2	2	7,2	2	5,7	1	6,7	1	5,1	1	6,2	1
2000	7	10	1	6,7	1	6,7	1	7,2	1	6,2	1	7,7	1	8,8	1	8,2	2	8,8	2	8,8	2	8,8	2	9,8	2	8,8	2	7,2	2	7,2	1	6,2	2	7,2	1	6,2	1	6,2	2	7,2	1	8,8	1	7,7	2	6,2	1	6,7	1
2000	7	11	1	5,7	1	5,1	1	5,7	1	4,6	1	5,1	1	6,2	1	6,2	1	6,2	1	5,7	1	6,2	1	3,6	1	5,7	1	4,6	1	5,7	2	5,7	2	7,2	2	6,2	1	6,2	2	5,7	2	6,2	2	8,2	2	7,2	2	5,7	2
2000	7	12	1	7,2	1	5,7	1	6,7	1	5,1	2	5,7	2	7,2	2	5,7	2	6,2	2	6,7	2	6,7	2	6,2	2	5,7	2	6,2	2	6,2	2	5,1	1	4,1	1	4,1	1	4,1	1	4,1	1	5,1	1	4,6	1	7,2	1	6,2	2
2000	7	13	2	5,7	2	5,7	2	5,7	2	5,7	2	5,7	2	5,7	2	5,7	2	6,2	2	6,7	2	6,7	2	4,6	2	4,1	1	5,1	1	4,1	1	4,6	1	3,6	1	2,1	1	3,6	1	3,6	1	4,1	1	4,6	1	4,6	1	4,6	1
2000	7	14	1	4,6	1	4,6	1	5,1	1	4,6	1	4,6	1	5,7	1	5,7	1	5,1	1	4,6	2	6,2	2	5,1	2	5,1	1	6,2	1	5,1	1	4,1	1	6,2	1	6,2	1	5,7	1	4,1	1	4,1	1	3,6	1	4,1	1	4,1	1
2000	7	15	1	4,6	1	3,1	1	3,1	1	3,1	1	3,6	1	4,1	1	4,1	1	4,1	1	4,1	1	3,6	1	3,6	1	3,6	1	3,6	1	3,1	1	3,1	2	4,6	1	2,6	1	3,1	1	3,6	1	2,6	1	2,6	1	3,1	1	2,6	1
2000	7	16	2	7,2	1	3,1	2	3,6	2	2,6	2	3,1	2	3,1	2	2,6	2	3,1	2	2,6	2	3,1	2	2,6	2	2,6	2	3,1	2	3,1	2	4,6	2	5,7	2	5,1	2	4,6	2	4,6	2	5,7	2	6,7	2	7,2	2	6,7	2
2000	7	17	2	4,1	2	4,6	2	5,1	2	6,7	2	5,7	2	5,1	1	7,2	2	6,7	2	7,2	1	7,2	2	7,2	2	7,7	2	7,7	2	8,8	2	8,8	2	8,8	2	8,2	2	7,2	2	4,1	2	4,1	1	4,1	1	5,7	1	5,7	2
2000	7	18	1	5,7	1	4,6	1	5,1	1	2,1	1	2,1	1	2,6	1	2,1	2	2,1	2	3,1	2	3,6	2	3,6	2	3,1	2	4,1	2	4,1	2	4,1	2	4,1	2	3,6	2	4,6	2	4,6	1	4,1	1	4,1	1	4,6	1	3,6	2
2000	7	19	2	3,1	2	3,1	1	2,1	1	2,1	1	2,1	1	1	1	1,5	1	3,1	0	0	0	0	0	0	0	0	2	4,6	1	3,1	1	4,1	1	4,6	1	3,1	1	3,1	2	4,1	2	3,6	2	3,6	2	3,6	2	4,6	2
2000	7	20	2	4,6	2	4,6	2	3,1	2	4,1	2	3,6	2	3,6	1	4,6	1	3,6	1	4,6	1	4,6	1	4,6	2	3,6	2	5,7	2	3,6	2	4,1	2	3,6	2	3,6	2	3,1	2	2,6	2	5,1	1	3,1	1	2,6	1	3,1	1
2000	7	21	1	2,6	2	3,1	1	2,1	2	3,6	2	4,6	2	5,7	2	6,7	2	6,7	2	6,7	2	6,7	2	7,2	2	7,2	2	5,7	2	5,1	2	6,2	2	5,1	2	5,7	2	7,2	2	4,6	2	5,7	1	6,7	2	7,7	1	6,7	1
2000	7	22	2	8,8	2	8,8	2	7,7	2	7,2	2	7,7	2	7,7	2	8,2	2	9,3	2	1	2	8,8	2	5,7	2	5,7	2	4,6	2	7,2	2	4,6	2	5,7	2	6,2	2	5,1	2	3,1	2	2,6	2	2,6	2	2,1	2	5,1	2
2000	7	23	1	3,1	2	3,6	1	2,6	2	3,1	1	4,1	1	4,6	2	5,7	2	5,7	2	7,2	2	7,7	2	7,7	2	7,2	2	7,2	2	6,7	2	6,2	2	6,2	2	6,7	1	4,1	1	4,6	1	3,6	1	4,6	1	4,1	1	3,1	1
2000	7	24	1	3,6	1	3,6	1	4,6	2	5,1	1	6,7	1	6,2	1	6,2	1	7,2	2	6,2	2	7,7	2	8,2	2	7,7	2	5,7	2	4,6	2	4,6	2	4,1	2	5,1	1	2,6	1	5,7	1	4,6	1	5,7	1	5,1	1	5,7	1
2000	7	25	2	6,7	2	6,2	2	6,7	2	7,2	2	7,2	2	6,7	2	6,2	2	6,7	2	6,2	2	8,8	2	6,2	2	6,2	1	5,7	1	5,7	1	4,6	1	6,2	1	6,2	1	4,6	2	5,1	2	6,7	2	6,2	2	6,2	2	6,7	2
2000	7	26	1	5,7	1	4,6	1	5,1	1	5,7	1	5,1	1	4,1	1	6,7	1	6,2	1	4,6	1	6,2	1	5,1	1	4,1	2	4,1	2	4,1	2	5,1	2	5,7	2	5,7	2	4,1	2	3,6	2	3,6	2	6,2	2	7,2	2	5,7	2
2000	7	27	1	6,7	2	5,7	2	5,7	2	6,7	2	6,7	2	7,2	2	6,7	2	7,2	2	4,6	2	7,2	2	8,2	2	6,7	2	7,7	2	5,1	2	5,1	2	2,6	2	5,1	2	6,7	1	5,7	2	6,2	2	5,7	2	4,1	1	3,6	2
2000	7	28	1	3,6	1	4,1	1	2,6	1	3,1	1	2,6	2	3,1	2	3,1	1	3,1	1	2,6	1	2,1	1	3,6	1	4,1	1	2,1	2	4,6	1	3,6	1	3,1	1	3,1	2	3,6	2	2,6	2	5,7	2	4,6	2	5,7	2	3,6	1
2000	7	29	2	4,6	2	4,1	2	2,1	2	4,1	1	3,6	2	4,6	2	5,1	2	5,7	2	6,2	2	5,7	2	4,6	2	4,1	2	3,1	2	2,6	2	3,1	2	3,1	2	3,1	2	4,1	2	4,6	2	4,1	2	4,1	2	4,1	2	4,1	2
2000	7	30	2	4,6	2	4,1	2	2,1	2	4,1	1	3,6	2	4,6	2	5,1	2	5,7	2	6,2	2	5,7	2	4,6	2	4,1	2	3,1	2	2,6	2	3,1	2	3,1	2	3,1	2	4,1	2	4,6	2	4,1	2	4,1	2	4,1	2	4,1	2
2000	7	31	1	2,1	1	1,5	1	1	1	2,1	1	1,5	1	1,5	1	2,1	2	1,5	2	2,1	2	2,1	2	2,6	2	3,1	2	3,1	2	2,6	2	2,6	2	2,6	2	2,1	2	3,6	2	1,5	2	1,5	2	1	2	1,5	0	0	1
2000	8	1	2	3,6	2	3,6	2	2,6	2	7,2	2	5,7	2	6,7	2	6,7	2	6,2	2	6,3	2	6,3	2	6,3	2	6,2	2	6,2	2	6,7	2	6,7	2	6,2	2	5,1	2	5,7	2	5,7	2	7,2	2	7,7	2	6,7	2	4,6	2
2000	8	2	1	4,6	1	4,6	1	6,2	1	4,1	1	4,6	1	4,6	1	4,1	1	5,1	1	5,1	1	5,7	1	5,1	1	4,1	1	4,6	1	3,6	1	3,6	1	4,1	1	3,6	1	3,6	1	3,1	1	4,1	1	4,6	1	4,6	2	5,7	2
2000	8	3	1	2,1	1	2,1	1	3,6	1	5,1	2	2,6	2	3,6	2	2,6	2	4,1	2	5,7	2	4,6	2	4,6	2	4,6	1	5,1	2	6,7	1	6,7	2	6,7	1	6,7	2	5,7	2	5,1	2	4,1	2	4,6	2	4,1	2	4,6	2
2000	8	4	1	3,1	1	3,1	1	3,6	1	2,6	1	2,1	1	3,1	1	3,6	1	6,7	1	5,1	1	4,1	1	3,1	1	3,1	1	2,6	1	2,6	1	3,1	1	3,1	1	3,1	1	3,6	1	3,6	1	3,6	2	3,6	1	3,1	1	3,6	1
2000	8	5	1	1,5	1	1,5	1	2,1	1	2,1	8	1,5	8	1	0	0	7	3,1	8	2,1	7	2,6	0	0	1	2,6	1	2,1	1	1	1	1	1	2,1	1	2,1	1	2,6	1	1,5	1	1,5	1	2,1	1	1,5	1	1,5	0
2000	8	6	1	2,6	1	2,6	1	1,5	0	0	0	0	0	0	8	1	1	1	1	1	1	2,1	2	2,6	2	2,1	2	2,1	2	2,1	2	2,6	2	1,5	2	1	2	1	2	1,5	2	1	2	1	2	1	2	1	2
2000	8	7	2	1	1	,5	2	,5	2	1,5	2	2,6	2	3,1	2	2,1	2	2,1	2	3,1	2	2,6	2	4,6	2	6,7	2	3,6	2	3,1	4	4,1	3	2,1	3	2,1	3	1	0	0	0	0	0	0	2	3,6	2	4,6	2
2000	8	8	2	5,1	2	5,1	2	4,6	2	4,1	2	2,6	2	3,6	2	3,6	2	5,1	2	6,2	2	5,7	2	6,7	2	4,6	2	5,7	2	4,1	2	3,1	2	3,1	2	3,1	2	2,6	2	3,6	2	3,1	2	3,1	2	2,6	1	2,1	2
2000	8	9	2	3,1	2	3,1	1	2,6	2	6,2	2	2,1	2	1	2	5,7	8	3,1	2	3,1	2	2,6	2	2,6	2	2,1	2	3,1	2	2,6	2	3,1	2	3,1	2	2,1	2	2,1	2	1,5	2	1,5	2	1	2	1	0	0	2
2000	8	10	0	0	0	0	2	4,6	1	1	1	1	2	2,6	2	3,6	2	4,6	2	3,6	2	4,1	2	3,6	2	3,1	2	3,1	2	3,6	2	5,7	2	4,1	2	2,1	0	0	0	0	3	1	0	0	2	4,1	2	3,1	2
2000	8	11	2	5,1	2	5,7	2	3,6	2	4,6	2	4,1	2	3,6	2	3,1	2	4,1	2	3,1	2	3,6	2	3,6	2	4,6	2	5,7	2	5,7	2	5,7	2	4,1	2	3,6	2	4,1	2	5,7	2	5,7	2	5,7	2	5,1	2	6,7	2
2000	8	12	2	4,7	2	5,1	2	4,6	2	5,1	2	6,2	2	5,7	2	6,2	2	6,2	2	5,7	2	4,1	2	2,6	2	3,6	2	3,1	2	4,1	2	4,1	2	4,1	2	4,1	2	5,1	2	5,7	2	4,6	2	4,1	2	4,6	2	5,1	2
2000	8	13	2	5,7	2	6,2	2	6,7	2	7,2	2	5,7	2	7,7	2	8,2	2	7,7	2	7,7	2	7,7	2	6,2	2	3,6	2	4,1	2	4,6	2	4,6	2	4,6	2	4,6	2	5,1	2	4,1	2	4,1	2	4,6	2	4,1	2	5,1	2
2000	8	14	2	4,6	2	5,1	2	4,6	2	3,6	2	5,1	2	5,1	2	5,7	2	6,2	2	7,7	2	7,7	2	6,7	2	7,2	2	6,7	2	6,7	2	6,2	2	6,2	2	6,7	2	7,2	2	8,2	2	7,7	2	7,7	2	7,7	2	8,8	2
2000	8	15	2	7,7	2	7,7	2	7,2	2	7,7	2	6,2	2	5,7	1	5,7	2	5,7	2	6,7	2	6,2	2	7,7	2	6,7	2	5,7	1	5,1	1	4,1	1	4,1	1	3,1	1	5,1	1	4,6	1	4,6	1	4,6	2	4,6	1	5,7	1
2000	8	16	1	6,7	1	6,7	1	6,7	1	5,7	1	7,2	1	6,2	1	5,7	1	5,1	2	5,7	2	5,7	2	3,1	2	5,7	2	6,2	2	4,6	2	5,1	2	5,7	2	3,6	2	3,6	2	3,6	2	3,1	1	3,1	1	3,1	1	3,6	1
2000	8	17	1	3,6	1	3,6	1	3,1	1	4,1	1	3,1	1	4,6	1	3,6	2	4,1	2	4,6	2	6,7	2	4,1	2	5,1	2	4,1	1	3,1	2	3,6	2	4,6	2	3,6	2	4,1	2	5,1	2	5,7	2	4,6	2	5,1	2	6,7	2
2000	8	18	2	5,1	2	4,1	1	3,6	1	3,1	1	4,6	1	4,1	1	3,6	2	5,1	2	4,1	2	3,6	2	6,7	2	4,1	2	4,6	2	4,6	2	3,1	2	3,1	1	3,1	2	3,6	2	5,1	2	4,6	2	5,1	2	5,7	2	5,7	2
2000	8	19	2	6,7	2	7,2	1	6,2	1	6,2	2	8,2	2	7,7	2	7,7	2	7,7	2	8,8	2	8,8	2	6,7	2	6,2	2	6,2	2	5,1	2	5,1	2	7,2	2	3,6	2	4,6	2	4,6	2	4,1	2	5,7	2	6,7	2	5,7	2
2000	8	20	1	3,6	1	4,1	1	5,7	1	4,1	1	4,6	2	6,7	2	5,7	2	4,6	2	5,1	2	5,1	2	4,6	2	4,6	2	4,1	2	5,1	2	3,1	2	3,1	2	3,1	2	4,6	1	3,1	1	3,1	1	3,1	1	3,6	1	5,1	1
2000	8	21	2	5,7	2	5,7	2	5,1	2	5,1	2	5,7	2	5,1	2	4,6	2	5,7	2	4,6	2	4,6	2	4,6	2	4,6	1	3,6	2	5,1	1	4,6	1	3,6	1	4,6	1	4,6	1	4,6	2	5,1	2	5,1	1	4,1	1	5,1	2
2000	8	22	2	5,7	2	6,2	2	5,1	2	5,1	2	5,1	2	6,2	2	6,2	2	5,1	2	6,7	2	6,7	2	6,2	2	5,1	1	5,7	1	4,6	1	4,6	2	3,6	1	4,6	1	4,6	1	4,6	1	4,6	1	6,2	1	5,1	1	5,1	1
2000	8	23	1	4,6	1	6,2	1	4,6	1	5,1	1	5,1	1	6,7	1	5,7	1	5,1	1	5,1	2	4,1	1	4,1	1	3,6	1	5,1	1	5,1	2	4,1	1	3,6	1	4,6	1	4,6	1	4,1	1	3,6	1	4,1	1	3,6	1	3,1	1
2000	8	24	1	2,6	1	3,1	1	3,1	1	3,6	1	3,1	1	2,1	1	3,1	1	3,6	1	4,6	1	3,1	1	3,1	2	3,6	2	4,6	2	3,6	2	3,6	2	3,1	2	3,1	1	1	1	2,6	1	2,1	1	2,6	1	2,1	1	1,5	1
2000	8	25	1	,5	1	,5	1	2,1	2	3,6	1	2,6	2	2,6	1	2,6	1	3,1	2	3,6	2	5,1	2	5,1	2	6,2	2	6,2	2	5,1	2	5,7	2	5,1	2	4,6	2	3,1	2	3,1	2	5,1	2	5,7	2	4,1	2	3,1	2
2000	8	26	2	2,1	2	2,6	2	2,1	2	2,6	2	2,1	2	2,6	2	2,1	2	4,1	2	3,6	2	5,1	2	4,6	2	4,1	2	4,6	2	4,6	2	4,6	2	4,1	2	2,6	3	2,1	0	0	2	1,5	2	1	1	1	2	1	2
2000	8	27	2	6,7	2	5,7	2	4,6	2	2,1	2	5,1	2	3,1	2	2,1	2	3,6	2	4,6	2	4,1	2	3,6	2	3,6	2	2,6	2	3,1	2	3,1	2	3,1	2	2,6	2	3,1	0	0	2	2,6	2	4,6	2	4,6	2	4,6	2
2000	8	28	2	2,6	2	3,1	2	3,6	2	4,1	2	3,6	2	4,6	2	4,6	2	5,1	2	4,6	2	4,6	2	5,1	2	3,6	2	4,1	2	5,1	1	4,6	1	4,1	1	5,1	1	3,6	1	4,1	1	5,1	1	5,7	1	4,6	1	5,7	2
2000	8	29	2	5,1	1	5,7	1	3,1	1	2,6	1	3,6	1	2,6	1	2,1	1	4,1	2	4,6	1	4,1	1	3,6	1	3,6	1	4,1	1	4,1	1	3,6	1	3,1	1	3,6	1	3,1	1	4,1	1	4,6	1	5,1	2	5,1	2	5,7	2
2000	8	30	2	7,7	2	5,7	1	4,1	1	5,7	1	4,6	1	4,6	1	6,7	2	6,7	2	7,7	2	8,2	2	6,7	2	6,7	2	4,1	2	5,1	2	4,6	2	6,2	2	6,2	2	6,7	2	6,7	2	6,2	2	6,7	2	6,7	2	6,7	2
2000	8	31	2	5,1	2	4,6	2	5,1	1	4,6	1	5,7	2	8,2	2	8,2	2	8,2	2	6,2	2	6,2	2	5,7	2	6,2	2	5,1	1	3,6	1	3,6	1	3,6	1	5,1	1	3,6	1	3,1	1	3,1	1	3,6	1	4,6	1	5,7	1
2000	9	1	1	4,1	1	4,1	1	5,1	2	5,1	1	3,1	1	6,2	2	6,2	1	6,2	2	7,2	2	6,2	2	6,2	2	6,2	2	6,7	2	4,1	1	1,5	1	2,1	1	2,6	1	4,6	1	4,6	1	4,6	1	4,6	1	4,6	1	5,1	1
2000	9	2	2	4,1	2	5,7	2	3,1	2	6,7	2	4,6	2	8,2	2	8,2	2	1,5	3	2,1	0	0	1	4,1	0	0	1	3,1	0	0	1	1,5	1	2,6	1	2,6	1	2,1	1	1,5	1	1,5	1	1	1	2,1	1	2,6	1
2000	9	3	1	3,1	1	2,1	1	1,5	1	2,1	1	3,1	1	2,1	1	2,1	1	3,6	1	3,1	1	2,6	1	3,1	1	2,1	1	3,1	0	0	2	1	5	1	0	0	1	1,5	1	2,6	2	2,6	2	1	2	1	2	1,5	2
2000	9	4	0	0	0	0	0	0	0	0	0	0	0	0	0	0	0	0	6	1,5	0	0	2	1,5	2	2,1	2	2,1	2	2,1	2	1,5	2	1,5	3	2,6	4	3,1	3	2,1	3	1,5	0	0	4	2,1	0	0	0
2000	9	5	0	0	0	0	0	0	0	0	0	0	0	0	0	0	1	1	1	1,5	2	1	2	1	2	2,1	3	2,1	3	2,1	4	3,6	4	2,1	4	1,5	0	0	0	0	0	0	0	0	0	0	0	0	0
2000	9	6	0	0	0	0	0	0	0	0	0	0	0	0	0	0	0	0	0	0	2	4,6	0	0	2	2,1	2	2,1	2	2,6	2	3,1	2	2,1	2	2,6	2	2,1	2	2,1	2	2,1	2	1,5	2	1,5	2	1	0
2000	9	7	0	0	0	0	0	0	0	0	2	1	2	1,5	2	2,1	1	2,1	2	2,6	2	2,6	2	3,6	2	3,6	2	2,6	2	2,1	2	3,1	2	2,1	2	2,6	2	2,6	2	2,6	2	1,5	2	1,5	1	1	1	1	0
2000	9	8	0	0	0	0	0	0	1	1	1	1,5	2	3,1	2	3,6	2	3,1	2	3,6	2	3,6	2	3,6	2	3,1	2	2,6	2	4,6	2	2,1	2	1,5	0	0	0	0	0	0	0	0	1	1,5	0	0	0	0	0
2000	9	9	0	0	1	1	0	0	1	1,5	1	2,1	1	2,1	2	3,6	2	3,6	1	2,1	2	2,6	1	2,6	1	2,1	2	2,6	2	2,6	2	3,6	2	3,6	1	3,1	2	3,1	2	2,6	2	2,1	2	1,5	2	2,1	2	2,1	2
2000	9	10	0	0	0	0	0	0	1	1	1	2,1	1	2,6	1	3,1	1	4,6	1	4,6	1	4,6	2	4,1	2	4,1	2	3,1	2	4,1	2	3,1	2	3,1	2	2,1	1	1,5	0	0	1	1	1	1	1	1	1	1,5	1
2000	9	11	0	0	1	1,5	1	1	0	0	0	0	0	0	0	0	0	0	1	1,5	1	1,5	1	2,1	1	1,5	0	0	8	1,5	1	1	1	2,1	1	2,6	1	2,6	1	1,5	1	3,1	1	1,5	1	1,5	0	0	0
2000	9	12	0	0	0	0	8	2,1	0	0	0	0	0	0	0	0	0	0	0	0	1	1	2	2,1	2	2,6	2	2,1	2	1,5	2	1	4	2,1	0	0	0	0	4	1	0	0	5	1,5	5	1,5	0	0	0
2000	9	13	0	0	0	0	0	0	0	0	0	0	0	0	0	0	0	0	0	0	0	0	2	1	2	1	2	2,1	2	2,1	2	2,1	2	2,1	2	1,5	2	1	0	0	0	0	0	0	0	0	0	0	0
2000	9	14	0	0	0	0	0	0	0	0	0	0	0	0	0	0	0	0	0	0	0	0	0	0	0	0	0	0	2	1	0	0	0	0	0	0	0	0	0	0	0	0	0	0	2	2,6	0	0	2
2000	9	15	0	0	0	0	1	1	1	1	0	0	2	1	2	1	2	2,1	2	2,6	3	2,1	3	2,6	3	2,1	3	2,6	2	1,5	3	2,1	2	1,5	2	1	2	2,1	2	1	2	1,5	2	2,1	3	2,1	3	1	3
2000	9	16	2	2,1	2	1,5	2	2,6	2	2,1	2	1,5	2	1	2	2,1	2	1	2	1,5	2	2,1	2	2,1	2	2,1	2	2,6	2	2,6	2	2,1	2	2,1	2	2,1	2	2,1	2	1,5	2	2,1	2	2,1	3	2,6	3	1,5	2
2000	9	17	2	1	0	0	0	0	0	0	0	0	0	0	0	0	0	0	0	0	0	0	2	1,5	2	1,5	2	3,1	2	3,6	2	3,6	2	3,6	2	2,6	2	2,6	0	0	0	0	0	0	0	0	0	0	0
2000	9	18	1	2,1	0	0	0	0	0	0	8	1	0	0	1	2,1	1	1,5	1	2,1	2	2,6	2	2,6	2	2,6	2	3,1	2	4,1	2	4,1	2	3,6	2	4,6	2	4,1	2	3,6	2	2,6	2	2,6	2	2,1	2	2,1	2
2000	9	19	2	1	2	1	1	1	1	1	1	1	1	1,5	1	1,5	1	1,5	1	1,5	1	1	1	2,1	1	1,5	2	2,1	1	1,5	2	1,5	1	1,5	1	2,1	1	1,5	1	1	1	1	0	0	2	1	2	1	2
2000	9	20	1	1,5	1	1	1	1	0	0	0	0	0	0	0	0	0	0	0	0	0	0	0	0	0	0	2	2,6	1	1	0	0	0	0	0	0	0	0	2	2,1	2	1,5	2	3,1	2	3,1	2	3,1	2
2000	9	21	2	1	0	0	0	0	0	0	2	1	2	1	2	1	2	1	2	1,5	2	1,5	2	1	2	1,5	2	3,1	2	4,1	2	3,6	2	2,6	2	2,6	2	3,1	0	0	0	0	0	0	0	0	0	0	0
2000	9	22	0	0	0	0	0	0	0	0	0	0	0	0	0	0	0	0	0	0	0	0	2	1	3	1,5	3	2,1	3	2,1	4	1,5	4	1	0	0	0	0	0	0	0	0	0	0	0	0	0	0	0
2000	9	23	0	0	0	0	0	0	0	0	0	0	0	0	1	2,1	1	1,5	0	0	0	0	0	0	0	0	8	1	8	1	8	3	0	0	8	1	1	1	0	0	0	0	8	1	0	0	0	0	0
2000	9	24	8	1	0	0	0	0	0	0	0	0	0	0	0	0	4	3,6	5	4,1	5	2,1	4	3,6	4	3,1	4	3,1	4	3,1	4	1	0	0	0	0	0	0	4	3,6	5	2,6	5	1,5	0	0	0	0	1
2000	9	25	0	0	0	0	1	1	1	1,5	1	2,1	1	2,1	1	1,5	0	0	1	1	0	0	0	0	0	0	0	0	0	0	0	0	1	2,1	1	4,1	2	3,6	2	2,1	2	2,1	2	1	0	0	0	0	0
2000	9	26	0	0	0	0	0	0	0	0	0	0	0	0	0	0	0	0	0	0	4	1	4	1	3	2,1	4	2,6	4	2,6	4	3,1	4	2,1	5	2,6	0	0	0	0	0	0	0	0	0	0	0	0	0
2000	9	27	0	0	0	0	0	0	0	0	0	0	0	0	0	0	0	0	0	0	3	1	3	1	3	1,5	3	2,1	5	2,1	0	0	8	1	0	0	0	0	0	0	0	0	0	0	0	0	0	0	0
2000	9	28	0	0	0	0	0	0	0	0	0	0	0	0	0	0	0	0	5	3,1	0	0	0	0	0	0	0	0	0	0	0	0	3	1	0	0	0	0	0	0	0	0	0	0	0	0	0	0	0
2000	9	29	2	1	0	0	3	1,5	4	1	0	0	3	2,1	0	0	0	0	0	0	4	1,5	4	1	2	2,1	4	2,1	4	2,6	5	3,6	4	3,1	4	3,6	4	1,5	5	1,5	3	2,6	4	1,5	3	2,6	5	2,1	0
2000	9	30	0	0	4	2,6	4	2,6	4	4,6	4	3,1	5	1,5	5	1,5	5	4,1	5	3,1	5	3,1	5	4,6	5	5,1	5	5,1	5	5,1	5	4,6	5	4,1	5	4,1	4	2,6	4	1	4	1	4	1	4	2,1	4	5,1	4
2000	10	1	5	4,1	5	3,6	5	2,1	5	2,6	5	2,1	5	2,1	5	3,1	4	2,1	4	3,1	4	3,1	4	3,6	4	4,1	5	3,6	5	3,1	5	3,6	5	2,6	5	2,6	5	2,1	0	0	0	0	0	0	0	0	0	0	0
2000	10	2	0	0	4	1,5	0	0	0	0	0	0	0	0	0	0	0	0	3	1,5	3	1,5	3	2,1	3	2,1	3	2,1	3	2,1	3	2,1	3	3,1	3	1,5	3	1	0	0	0	0	0	0	4	2,6	3	2,6	2
2000	10	3	3	2,1	4	3,1	4	1,5	4	1	3	1,5	2	2,1	2	1,5	2	2,1	2	2,6	2	1,5	2	1,5	2	1,5	2	3,6	2	2,6	2	2,6	2	2,6	2	2,6	1	2,1	0	0	1	1,5	2	1	0	0	0	0	0
2000	10	4	0	0	0	0	0	0	0	0	1	2,6	1	3,6	2	5,1	2	4,6	2	5,6	2	4,1	2	3,1	2	3,1	2	2,1	2	2,6	2	3,6	2	2,1	2	2,1	2	1,5	2	3,6	2	2,6	2	2,1	2	2,6	0	0	3
2000	10	5	4	1,5	0	0	0	0	0	0	2	2,6	2	2,1	1	2,6	2	1,5	2	2,1	2	1,5	2	2,6	2	3,1	2	2,6	2	2,6	2	3,1	2	3,6	2	1,5	2	2,6	2	2,6	4	4,6	4	1	0	0	0	0	2
2000	10	6	2	3,1	2	3,6	1	5,1	0	0	2	5,1	2	4,6	2	4,6	2	5,7	2	5,1	1	4,1	1	4,1	2	3,6	2	4,1	1	2,1	1	1,5	0	0	0	0	1	1,5	1	3,1	1	4,6	1	4,1	1	4,1	1	4,6	1
2000	10	7	1	3,1	1	3,1	1	3,1	1	3,1	1	3,6	1	4,1	1	4,6	1	3,6	1	4,1	1	4,1	1	4,1	1	3,6	2	5,7	1	5,7	1	4,6	1	4,6	1	4,1	1	3,6	1	3,1	1	2,1	1	2,6	1	1,5	1	1,5	1
2000	10	8	1	3,6	1	2,6	1	2,6	1	2,6	1	2,6	1	3,6	1	3,1	1	3,1	1	3,6	1	3,6	1	4,1	1	4,6	1	3,1	1	2,6	1	3,6	1	2,6	1	3,6	1	2,6	1	3,6	1	3,1	1	3,1	1	2,6	1	2,6	1
2000	10	9	1	1,5	0	0	0	0	0	0	1	1,5	1	1,5	1	1,5	1	2,6	1	2,1	1	3,6	1	3,6	1	3,1	1	3,1	1	2,6	1	2,1	1	2,1	0	0	0	0	0	0	1	1	1	1,5	1	1	1	1	1
2000	10	10	1	1,5	1	1,5	1	3,6	2	2,1	2	4,1	2	2,6	2	3,1	2	2,6	1	2,6	1	3,1	1	1,5	2	2,1	2	7,2	3	2,6	0	0	0	0	0	0	2	3,6	0	0	0	0	0	0	0	0	1	1	1
2000	10	11	1	1,5	1	1,5	0	0	1	2,1	1	1,5	1	2,6	1	3,1	1	3,1	2	3,1	2	4,1	2	4,6	2	5,1	2	4,6	2	4,6	2	3,1	0	0	0	0	1	2,1	0	0	1	1,5	1	2,1	1	1,5	8	2,1	8
2000	10	12	2	7,2	2	6,7	2	7,7	1	3,6	1	3,6	1	3,1	1	3,1	1	3,1	1	8,2	1	4,6	2	7,7	2	3,1	1	1	2	2,1	2	2,6	2	3,1	2	5,1	2	3,1	2	2,1	1	1,5	0	0	1	1,5	1	2,1	1
2000	10	13	1	2,1	0	0	2	2,1	2	7,1	2	5,1	1	5,1	1	3,6	2	6,2	2	4,1	2	3,6	2	2,1	1	2,1	1	2,6	1	1,5	1	2,1	1	2,1	1	1,5	1	2,1	1	2,1	3	4,6	1	3,6	1	1,5	1	2,6	1
2000	10	14	2	3,1	0	0	0	0	0	0	0	0	0	0	0	0	0	0	2	3,1	0	0	0	0	0	0	0	0	1	1,5	1	3,6	1	1,5	2	9,8	2	2,1	0	0	0	0	3	1	3	2,6	0	0	0
2000	10	15	0	0	0	0	1	1	1	1	0	0	1	1,5	1	1,5	1	1,5	1	2,6	1	1,5	1	1,5	1	1,5	0	0	1	2,6	1	3,6	1	2,6	1	2,1	2	3,6	2	2,1	0	0	1	1	1	1,5	1	1	1
2000	10	16	1	2,1	1	2,1	0	0	0	0	1	1	1	3,1	1	2,1	1	2,6	1	3,1	1	1,5	1	1,5	1	1,5	1	1	1	1,5	1	2,1	1	1	1	1	1	1,5	1	1	1	1,5	0	0	8	1	8	2,6	8
2000	10	17	1	2,1	1	2,6	1	2,6	1	2,6	1	2,1	1	2,1	1	3,1	1	2,6	1	2,6	1	3,1	1	2,6	1	1	1	1	1	1	1	1	1	1,5	1	1	1	2,1	1	3,6	1	2,1	8	3,1	1	3,1	1	2,6	1
2000	10	18	1	4,6	1	2,6	0	0	1	4,1	1	3,6	1	3,1	1	3,1	2	2,6	1	2,6	1	2,1	1	1,5	1	2,6	1	2,6	1	2,6	1	5,1	1	3,1	1	3,6	1	4,1	1	2,1	1	3,6	1	2,6	2	4,1	8	2,6	8
2000	10	19	1	3,1	1	5,6	1	5,6	1	4,1	1	3,6	1	4,6	1	4,6	1	2,6	1	5,1	1	4,6	1	4,1	1	4,6	1	2,1	1	5,1	1	2,6	1	2,6	1	1,5	1	3,6	1	4,1	1	10,3	1	5,1	1	4,6	2	2,1	1
2000	10	20	1	7,1	2	8,1	2	5,1	2	5,6	2	2,6	3	5,1	4	1,5	4	3,1	0	0	1	2,6	0	0	0	0	2	2,1	2	2,1	2	3,1	2	3,1	2	3,6	2	3,1	2	2,6	1	2,1	1	1,5	1	2,1	1	3,1	1
2000	10	21	1	1,5	0	0	0	0	0	0	1	1,5	1	3,6	1	4,1	1	3,1	1	4,1	2	6,7	2	5,1	2	5,1	2	4,6	2	5,1	2	5,1	1	2,6	1	2,1	1	2,6	1	1	2	1	2	1,5	0	0	0	0	1
2000	10	22	1	1,5	0	0	0	0	0	0	1	1,5	1	3,6	1	4,1	1	3,1	1	4,1	2	6,7	2	5,1	2	5,1	2	4,6	2	5,1	2	5,1	1	2,6	1	2,1	1	2,6	1	1	2	1	2	1,5	0	0	0	0	1
2000	10	23	0	0	1	2,1	1	1	1	2,6	1	2,6	1	2,6	1	3,1	1	3,1	1	3,1	1	2,6	1	2,6	1	2,6	1	2,6	1	3,6	1	2,1	1	2,6	1	3,1	1	2,6	1	3,6	1	4,1	1	4,6	8	5,1	1	5,1	1
2000	10	24	8	4,6	8	4,1	8	3,6	8	3,1	8	3,1	1	3,6	8	4,1	8	3,6	8	3,6	1	3,1	8	4,1	1	2,1	8	4,6	1	3,1	8	4,1	8	4,1	8	4,1	8	2,6	1	2,6	1	2,6	1	2,6	8	2,6	8	2,1	8
2000	10	25	8	1,5	8	2,1	1	1,5	8	1	8	1	8	1	8	2,1	0	0	8	1,5	8	1	8	1	8	1,5	8	1,5	1	1,5	8	2,6	8	2,1	8	2,1	8	2,1	8	1	8	1,5	8	1	8	1,5	8	2,1	8
2000	10	26	8	2,1	1	2,1	8	2,1	8	1,5	8	1	1	1	8	1,5	1	1	1	1,5	1	2,1	2	2,6	2	2,1	1	2,1	2	1	1	1	0	0	0	0	0	0	0	0	0	0	0	0	0	0	0	0	0
2000	10	27	0	0	0	0	0	0	8	1	8	1	0	0	1	2,6	1	3,1	1	2,1	7	3,6	1	2,1	1	3,1	1	2,6	1	2,1	1	2,6	1	3,6	1	2,6	1	3,6	1	2,6	1	3,6	1	3,1	1	3,1	1	3,6	1
2000	10	28	8	3,6	8	3,1	8	3,6	8	2,6	1	5,1	8	4,1	1	2,1	1	4,6	1	3,6	1	2,1	1	2,1	1	2,6	1	3,1	1	2,6	1	2,1	1	2,6	1	2,6	1	2,6	8	4,1	1	4,1	1	2,6	1	2,6	1	3,1	1
2000	10	29	1	6,7	1	3,6	1	3,1	1	2,6	1	2,6	8	2,6	8	2,6	2	7,7	2	3,1	1	2,1	1	2,1	1	1,5	8	3,1	2	4,6	0	0	1	3,6	1	4,1	8	3,1	1	4,6	2	4,1	1	4,1	1	5,1	2	6,2	2
2000	10	30	1	3,1	2	2,6	1	1,5	0	0	0	0	2	1,5	2	2,6	2	1,5	0	0	0	0	1	2,1	1	2,1	1	3,1	8	1	2	5,7	2	3,6	2	6,7	2	4,1	2	3,6	2	2,1	1	1	1	2,1	8	2,1	1
2000	10	31	0	0	0	0	0	0	0	0	1	4,1	8	2,6	1	2,1	2	1,5	1	2,1	1	2,6	1	4,1	1	3,6	2	2,1	2	2,6	1	1,5	1	2,1	1	2,1	2	7,7	2	2,6	0	0	0	0	8	2,6	8	3,1	1
2000	11	1	1	2,6	1	3,1	1	2,1	1	3,1	1	3,6	2	8,2	2	6,7	2	3,6	2	3,6	2	5,1	2	5,1	2	3,1	2	2,1	2	2,6	3	3,1	2	1	2	2,1	2	2,6	0	0	0	0	1	1,5	1	1	8	2,1	0
2000	11	2	0	0	0	0	8	3,1	0	0	2	2,1	0	0	2	2,6	1	2,6	1	1,5	1	1	1	1,5	1	1,5	1	1,5	0	0	0	0	8	2,1	8	3,1	1	3,1	2	2,1	1	1,5	4	1,5	6	2,1	1	2,1	1
2000	11	3	2	1,5	0	0	0	0	1	1	1	1	0	0	1	2,6	2	4,1	2	4,1	2	3,1	2	4,1	2	4,1	2	3,1	2	1	2	1,5	2	3,6	2	2,6	2	3,1	8	3,6	1	4,6	0	0	1	4,6	0	0	1
2000	11	4	1	2,6	2	2,1	2	3,1	2	4,1	2	4,1	1	3,1	2	4,1	2	4,6	1	6,2	1	5,1	2	4,6	1	4,1	1	3,6	1	3,6	1	5,1	1	2,6	1	3,1	1	1	1	3,1	8	2,6	0	0	8	3,1	8	8,4	8
2000	11	5	1	3,1	1	2,6	1	2,6	1	2,1	1	2,6	1	3,1	1	2,1	1	3,1	1	3,1	1	3,6	8	3,6	1	4,1	1	3,1	1	3,6	1	4,1	1	3,6	1	3,1	1	3,6	1	3,6	1	3,6	1	3,1	1	3,6	1	3,1	1
2000	11	6	8	2,1	8	2,1	8	2,1	1	2,1	1	1,5	1	2,1	1	1	1	1,5	1	2,1	8	1,5	8	1,5	8	1,5	8	1	8	1	0	0	0	0	0	0	0	0	0	0	0	0	0	0	0	0	0	0	0
2000	11	7	0	0	0	0	0	0	0	0	0	0	0	0	0	0	0	0	1	3,1	1	5,7	1	2,6	1	2,6	2	2,6	1	1,5	5	1,5	0	0	0	0	2	2,1	0	0	1	1,5	1	1,5	1	1,5	1	2,6	1
2000	11	8	1	7,7	1	3,6	1	4,1	1	4,6	1	3,6	1	3,1	2	2,1	1	2,6	1	3,1	2	3,1	1	2,6	1	1,5	1	1,5	1	2,1	0	0	1	1,5	0	0	1	1,5	1	1,5	1	2,1	1	1,5	1	1,5	1	2,1	1
2000	11	9	1	2,1	1	1	1	1,5	1	1	1	1	0	0	0	0	0	0	0	0	2	1,5	2	2,1	3	2,6	3	1	2	1	2	1	0	0	0	0	0	0	0	0	0	0	0	0	0	0	0	0	0
2000	11	10	1	2,6	1	2,6	1	2,1	8	2,6	1	2,1	1	2,1	1	1,5	2	1,5	2	2,1	2	1	2	2,1	2	1,5	2	6,7	2	1,5	2	2,1	2	5,1	0	0	0	0	0	0	0	0	0	0	0	0	0	0	1
2000	11	11	1	2,6	1	2,1	1	2,6	1	3,6	1	2,6	1	3,6	1	2,6	1	2,6	1	1,5	1	2,1	1	3,1	1	5,1	8	2,6	0	0	1	1,5	1	2,1	0	0	1	2,1	0	0	2	2,1	2	1	2	1,5	2	1	0
2000	11	12	2	1,5	2	1	2	1,5	2	1	2	1	0	0	0	0	0	0	0	0	0	0	0	0	0	0	0	0	0	0	1	1	0	0	0	0	0	0	0	0	0	0	1	1,5	2	3,6	2	3,1	2
2000	11	13	2	2,1	2	2,6	2	1,5	2	1	2	1	0	0	0	0	2	1	2	3,1	2	2,6	2	2,1	2	2,6	2	3,1	1	1,5	2	2,1	1	1,5	1	2,6	1	1,5	1	1	1	2,6	1	2,1	1	3,1	1	2,1	1
2000	11	14	1	3,6	1	2,1	1	2,6	1	2,6	2	2,6	1	2,6	1	2,6	1	1	1	2,6	1	2,1	1	3,6	1	3,6	1	3,1	1	3,1	1	2,6	1	2,6	1	3,6	1	3,1	1	3,1	1	3,1	1	3,1	1	3,6	1	4,1	1
2000	11	15	1	3,1	1	4,1	1	3,1	1	3,6	1	3,6	1	4,6	1	4,1	1	3,6	1	4,1	1	4,1	1	3,1	1	2,1	2	4,1	2	4,6	2	5,1	2	5,1	2	5,7	2	5,1	2	5,1	2	6,2	2	6,2	2	5,7	2	7,2	2
2000	11	16	1	5,1	1	5,1	1	5,7	1	6,2	1	5,7	1	5,1	1	5,1	1	3,6	1	5,1	1	5,1	1	5,1	1	5,1	1	4,1	1	4,1	1	5,1	1	4,6	1	5,1	1	5,1	1	5,1	1	5,1	1	5,7	1	5,1	1	5,7	1
2000	11	17	1	4,1	2	4,6	1	5,1	1	6,7	1	9,8	1	6,7	1	6,7	2	8,8	2	8,2	2	8,2	2	7,2	2	7,2	1	6,7	1	5,1	1	5,7	2	5,7	1	5,7	1	6,2	1	5,1	1	5,1	1	4,1	1	5,1	1	5,1	2
2000	11	18	1	6,2	1	6,2	1	5,1	1	5,7	1	6,2	1	6,7	1	8,2	1	7,2	1	7,7	1	8,2	1	7,2	1	7,2	2	7,2	1	6,2	1	7,7	1	6,7	1	6,2	1	7,2	1	5,1	1	6,2	1	6,2	1	5,1	1	6,2	1
2000	11	19	1	7,7	1	7,7	1	6,7	1	7,2	1	6,7	2	8,2	1	7,7	1	7,2	1	7,2	2	7,7	1	6,7	2	7,7	2	6,7	2	6,7	2	5,7	2	5,7	2	6,2	2	5,7	1	4,6	2	4,6	2	7,2	2	5,1	1	5,1	1
2000	11	20	2	7,2	1	6,7	1	6,7	1	7,7	1	7,7	2	6,7	1	4,1	2	5,7	1	4,1	1	7,2	2	6,7	2	7,2	1	6,7	2	4,6	2	5,1	2	4,6	2	5,1	2	3,6	1	8,8	1	4,1	1	5,1	1	5,1	1	5,1	1
2000	11	21	1	5,2	1	3,6	1	4,1	1	4,6	2	7,7	2	6,2	1	6,2	1	6,7	1	5,7	1	5,1	1	6,7	1	5,1	2	4,6	1	4,6	1	5,1	1	5,1	1	4,6	1	4,6	1	5,7	1	6,2	1	6,7	1	6,2	1	5,7	1
2000	11	22	1	5,1	1	5,1	2	7,2	1	6,2	1	5,1	1	5,7	1	4,6	1	4,6	1	5,1	1	5,7	1	6,2	1	4,6	1	5,7	1	6,2	1	6,2	1	6,7	1	4,6	1	6,2	1	5,7	1	6,7	1	6,2	1	5,7	1	5,1	1
2000	11	23	1	4,2	1	2,6	1	3,1	1	2,6	1	7,7	1	4,6	1	5,7	1	6,2	1	5,7	1	4,6	1	5,7	1	2,1	1	6,7	2	6,2	2	5,1	2	6,7	2	4,6	1	4,1	2	3,1	2	4,6	2	3,1	1	3,1	1	2,1	1
2000	11	24	2	4,6	1	2,1	1	3,1	1	3,6	2	2,1	1	5,1	1	5,1	2	4,6	1	4,6	2	7,2	1	2,6	1	4,1	2	6,2	2	5,1	2	3,6	1	4,1	2	3,1	2	4,1	2	3,1	2	3,6	2	1	2	3,1	2	2,6	1
2000	11	25	0	0	1	1	2	1	2	1	1	1	2	1	2	1	3	1	3	1,5	2	2,1	2	2,6	3	2,6	2	2,1	2	2,1	2	2,6	2	3,6	2	3,1	2	4,1	2	5,7	2	4,6	2	5,7	2	5,7	2	6,2	2
2000	11	26	1	5,1	1	5,7	1	4,6	1	3,6	1	7,2	2	5,1	2	5,7	1	5,7	1	5,1	2	5,1	2	5,7	2	4,6	2	4,1	2	4,1	1	3,6	1	3,6	1	3,6	1	4,1	1	3,1	1	3,1	1	3,1	1	2,6	1	3,1	1
2000	11	27	1	2,1	1	4,1	1	2,6	1	4,1	1	1,5	1	3,1	1	3,6	1	3,6	1	4,1	1	4,6	1	3,6	1	4,1	1	2,6	1	3,1	1	1	1	2,6	2	3,6	1	2,6	1	3,1	1	2,6	1	2,1	1	3,1	1	2,1	2
2000	11	28	1	2,6	1	1	1	1	1	1,5	1	2,6	1	2,6	1	1,5	0	0	1	1	1	1	1	2,6	1	1	0	0	0	0	1	2,1	1	1,5	1	1	0	0	1	2,6	1	2,6	8	4,6	2	3,6	1	4,6	1
2000	11	29	2	5,1	1	2,6	1	5,7	2	9,3	1	6,2	2	4,1	2	4,1	1	3,1	1	3,6	1	5,1	1	3,6	1	4,6	1	1,5	8	3,1	8	3,6	8	5,1	1	4,1	0	0	0	0	1	1	8	1	8	2,1	8	1	8
2000	11	30	8	1,5	8	2,6	8	3,1	8	4,1	8	3,6	1	3,6	8	4,1	1	4,1	1	5,7	1	5,7	1	7,7	1	3,6	0	0	0	0	0	0	0	0	0	0	8	4,1	8	3,1	8	4,6	8	5,1	8	4,1	8	3,6	8
2000	12	1	8	1	8	2,1	8	1	8	2,1	8	1	1	1	1	1,5	1	2,1	1	1,5	2	2,6	2	3,1	2	1,5	0	0	0	0	2	2,1	3	2,1	3	1,5	0	0	0	0	0	0	0	0	0	0	0	0	0
2000	12	2	0	0	0	0	0	0	0	0	0	0	0	0	0	0	0	0	0	0	7	2,1	8	1	7	1	7	3,6	8	4,1	8	3,6	8	2,1	8	2,1	0	0	8	2,6	8	3,1	8	4,6	8	4,1	8	4,1	8
2000	12	3	8	2,6	8	3,1	8	3,6	8	4,6	8	3,6	8	4,1	8	4,1	8	4,6	8	3,6	8	2,1	8	2,1	8	3,1	8	3,6	8	4,1	8	3,1	8	3,6	8	2,6	8	2,6	1	2,6	8	2,1	8	2,6	8	2,1	8	1	8
2000	12	4	0	0	8	1	0	0	8	4,1	8	2,6	8	4,6	8	4,1	8	2,6	8	2,6	0	0	2	1	0	0	0	0	0	0	0	0	8	1	8	1,5	8	3,1	8	3,1	8	3,1	8	2,6	8	4,1	8	5,1	8
2000	12	5	1	5,7	8	4,6	8	3,1	8	6,7	8	1	8	3,1	1	3,1	1	2,6	8	3,6	8	3,1	7	3,6	7	5,7	7	7,2	8	8,8	8	8,2	8	9,3	8	10,3	8	9,3	8	9,8	8	6,7	8	5,1	8	5,7	8	6,2	8
2000	12	6	8	5,7	8	7,2	8	6,2	8	5,1	8	1	0	0	0	0	0	0	8	1,5	7	2,1	7	2,6	7	3,6	7	2,6	0	0	7	3,1	7	2,1	7	2,1	0	0	7	3,6	7	4,1	8	4,6	8	5,1	8	6,2	8
2000	12	7	7	5,1	7	3,6	7	4,1	7	3,6	7	3,1	7	3,6	7	2,6	8	3,1	7	2,6	8	4,6	8	4,1	8	4,1	8	5,1	8	4,6	8	6,2	8	6,7	7	7,2	7	6,7	8	8,2	8	9,3	8	7,7	8	7,2	8	5,1	8
2000	12	8	8	7,2	8	5,7	8	5,1	8	6,2	8	5,7	8	7,2	8	5,7	8	4,1	8	6,2	8	5,7	8	1	3	3,1	0	0	0	0	1	1,5	1	1	2	2,1	0	0	1	3,6	2	4,1	1	3,6	2	4,1	2	4,1	1
2000	12	9	2	5,1	1	4,1	1	3,1	1	3,1	1	3,6	1	5,1	1	5,1	2	5,7	2	5,7	1	5,7	1	3,6	1	4,1	1	4,1	1	2,6	1	3,1	1	2,6	1	3,6	1	3,6	1	3,6	1	4,1	1	3,6	1	4,1	1	4,1	1
2000	12	10	1	3,1	1	4,6	1	2,6	1	4,1	1	5,7	1	6,7	2	6,2	2	7,7	2	7,2	1	6,7	1	4,1	1	7,2	2	3,1	1	5,7	1	4,1	1	4,6	1	5,7	1	5,7	2	5,1	1	5,1	1	5,1	1	4,6	1	4,6	1
2000	12	11	1	3,1	1	4,1	1	3,6	1	4,1	1	5,1	1	4,1	1	4,1	1	3,1	1	3,1	1	3,6	1	3,1	1	3,6	1	2,6	1	4,1	2	4,1	2	7,7	2	4,1	2	5,7	1	5,1	2	6,2	2	4,1	2	5,7	2	5,7	1
2000	12	12	1	5,1	1	6,2	1	8,2	1	8,2	1	7,7	1	7,7	1	5,1	1	6,2	1	6,7	2	8,2	2	9,3	2	5,7	1	4,6	1	6,2	1	6,7	1	6,7	1	6,2	1	7,2	1	6,2	1	5,1	1	5,1	1	5,1	1	5,1	1
2000	12	13	1	8,2	1	7,7	1	7,7	1	8,2	1	7,2	1	7,2	1	7,2	1	7,7	1	8,2	1	7,2	1	7,7	1	7,2	1	7,2	2	7,2	2	7,7	2	7,7	1	7,2	1	7,2	1	6,7	1	5,1	1	5,7	1	5,1	1	4,6	1
2000	12	14	1	4,1	1	6,7	1	5,1	1	3,6	1	5,1	1	6,2	2	7,7	2	6,7	1	6,7	2	7,7	2	7,7	2	8,2	2	7,2	1	6,2	2	8,2	1	5,1	1	6,2	1	8,2	1	6,7	1	6,7	1	5,1	1	5,7	1	6,2	1
2000	12	15	1	7,7	1	5,1	1	9,3	1	7,7	1	6,2	1	5,1	1	8,2	1	7,7	1	8,8	1	8,2	1	8,2	1	7,2	1	5,7	1	7,2	1	6,2	1	6,2	1	6,2	1	5,7	2	7,2	2	5,7	1	4,6	2	6,2	2	6,7	2
2000	12	16	2	6,1	2	7,2	2	6,7	1	6,2	1	6,7	1	4,6	1	5,1	2	6,7	2	4,1	2	5,1	2	5,7	2	5,7	1	6,2	3	1	2	6,2	2	6,7	1	6,2	1	5,7	2	5,7	2	6,2	1	5,1	1	5,7	2	4,6	2
2000	12	17	2	4,1	1	4,6	1	4,7	1	5,1	1	7,2	2	5,7	2	6,2	2	7,2	2	7,7	2	6,7	2	7,2	1	6,2	1	5,7	1	6,7	1	5,7	1	5,1	1	5,1	2	4,1	1	3,6	1	4,6	1	5,1	1	4,6	1	4,6	1
2000	12	18	1	4,1	1	3,1	1	2,6	1	5,1	1	4,6	1	4,1	1	4,6	1	5,1	1	4,6	1	4,1	1	5,6	1	4,1	1	4,1	1	4,6	1	4,1	1	4,6	1	5,1	1	4,6	1	4,6	1	3,6	2	3,1	1	3,1	1	3,6	1
2000	12	19	1	3,6	1	2,6	1	1,5	1	1,5	1	1,5	1	1,5	0	0	1	1,5	1	1,5	1	1,5	0	0	1	1,5	1	1	8	2,1	8	1,5	8	2,1	8	2,6	1	2,6	1	4,1	8	3,6	8	4,1	8	4,6	1	3,1	1
2000	12	20	1	2,6	1	2,6	8	3,1	1	3,1	1	2,6	1	2,6	1	2,1	1	2,6	1	2,1	1	2,6	1	3,6	1	3,6	1	3,6	1	1	1	4,1	1	1	1	2,1	2	4,1	1	4,6	1	4,1	1	2,1	1	5,1	1	3,1	1
2000	12	21	0	0	1	1,5	0	0	1	1	1	2,6	2	3,6	2	4,1	1	5,1	2	3,6	2	3,6	2	5,1	2	3,6	2	4,6	2	5,1	2	5,1	2	5,1	2	5,1	2	4,6	1	2,6	1	2,1	1	2,6	1	2,6	1	2,6	1
2000	12	22	1	1	1	1	1	1	1	1	1	1	1	1,5	1	2,6	1	2,6	1	3,1	2	1,5	2	3,1	1	2,1	1	1	1	1	0	0	1	1	0	0	1	1	1	1,5	1	1	0	0	0	0	0	0	0
2000	12	23	0	0	0	0	0	0	0	0	0	0	8	1	8	1	8	1	8	2,6	8	2,6	8	2,1	8	2,6	1	3,1	1	3,6	1	2,1	1	5,1	1	3,6	1	6,2	8	5,1	8	5,1	8	5,1	8	5,1	1	3,6	1
2000	12	24	8	1	8	2,1	8	1,5	8	1,5	8	2,1	0	0	8	4,1	8	3,6	0	0	1	3,1	8	4,1	8	5,1	8	3,1	8	5,1	8	7,2	1	2,1	8	5,7	8	4,1	8	3,6	8	3,6	8	5,1	8	4,6	8	4,6	8
2000	12	25	8	4,6	8	4,6	8	3,6	8	5,6	8	5,1	1	5,1	1	3,1	1	4,6	1	6,2	1	5,7	1	3,6	1	3,1	1	2,1	1	2,1	8	2,6	1	3,1	1	3,6	1	2,6	1	5,1	1	3,6	1	4,1	1	2,1	1	3,6	1
2000	12	26	1	2,6	1	2,1	1	2,1	1	1	1	2,1	1	3,1	1	2,6	1	3,6	1	4,6	1	4,6	1	4,6	1	4,6	1	5,1	1	3,1	1	3,6	1	4,1	1	3,6	1	3,6	1	5,1	1	4,1	1	4,6	1	4,6	1	4,1	1
2000	12	27	1	1,5	1	1,5	1	2,1	1	1	1	2,6	1	3,6	1	3,1	1	2,6	1	3,6	1	3,1	8	4,1	2	3,1	1	3,6	2	3,6	1	4,1	1	3,1	1	2,6	1	2,6	1	2,6	1	2,1	1	2,1	1	2,1	1	2,6	1
2000	12	28	0	0	0	0	0	0	0	0	0	0	1	1	0	0	1	1	1	2,1	1	3,1	1	1	1	1	1	1	1	1	1	2,1	1	1	1	1	1	1,5	1	2,6	1	1	0	0	1	2,1	8	1	0
2000	12	29	1	1	1	1	1	1	1	2,1	1	2,1	1	2,1	1	2,1	8	2,6	8	2,1	8	2,6	1	3,1	8	4,1	8	2,1	8	2,1	8	2,1	8	2,6	8	3,1	8	3,6	8	2,1	8	3,1	8	2,6	8	3,6	8	4,1	8
2000	12	30	8	1	8	1,5	8	4,1	8	2,1	8	2,6	8	4,1	8	3,1	8	5,1	1	3,6	1	4,1	1	3,6	1	3,1	1	3,6	1	3,6	1	4,6	1	4,1	1	4,1	8	5,1	8	7,7	8	6,2	8	6,7	8	6,7	8	6,2	8
2000	12	31	8	7,2	8	6,2	8	6,7	8	6,2	8	7,7	8	7,7	8	6,2	8	3,6	8	6,7	8	7,7	8	8,2	8	7,2	8	6,7	8	6,2	8	5,1	8	5,7	8	6,2	1	5,7	1	6,2	2	8,2	1	3,1	1	5,1	1	6,2	1
2001	1	1	1	5,1	1	4,6	1	4,1	1	6,2	1	6,2	1	6,2	1	5,7	3	6,8	2	7,5	2	7,6	2	6,5	2	4,9	2	6,7	3	6,8	3	6,5	3	6,4	3	5,3	3	5,7	3	6	3	6,4	3	6,5	3	6,5	2	7,1	2
2001	1	2	3	7,5	3	7,4	2	6,9	2	6,7	2	7,2	2	7,9	2	4,7	2	7,2	2	6,5	2	6,9	2	7,5	2	8,3	3	7,5	3	6,8	3	6,8	3	6,7	3	6,2	3	6,9	3	5	2	5,4	2	6,2	2	5,8	2	6,1	2
2001	1	3	2	5,4	2	6,2	2	6,8	2	6,9	2	6,7	2	6,1	2	4,9	2	7,1	2	7,6	2	7,1	2	6,5	2	6,9	2	5,6	2	6,5	2	7,8	2	5	2	3,9	2	4,4	2	5,8	2	5,8	2	5,8	2	5	2	4,9
2001	1	4											1	3,6	1	3,5	1	3,8	1	3,8	1	4,3	1	4,3	1	4,6	1	4,7	1	4,4	2	4,7	2	3,5	2	3,6	2	3,3	2	3,2	1	3,2	1	3,3	1	3,2	1	1,4	2
2001	1	5	8	1	8	1,5	8	1,1	8	1	8	1	0	0	8	,4	3	1,4	2	1,4	1	1,8	1	5	1	5,3	1	6,4	1	8,8	1	6,8	2	7,4	2	6,2	2	6,5	2	8,6	1	7,5	1	8,1	1	7,4	1	6,5	1
2001	1	6	1	5,8	1	5,4	1	6,1	1	7,2	1	8,3	1	7,5	2	6,1	1	6,9	1	6	1	6,2	2	6,1	2	6,1	2	6	2	7,1	1	7,6	1	7,5	1	7,1	1	6,2	1	6,5	1	6,9	1	7,4	1	6,7	1	6,5	1
2001	1	7	1	6	1	6,1	1	4	1	3,8	1	3,3	1	1,4	1	3,3	1	3,8	1	2,6	1	3,1	1	2,4	1	2,9	1	3,1	1	2,8	1	1,9	1	2,8	1	2,2	1	3,1	1	2,6	1	2,9	2	2,9	2	2,6	2	4,3	2
2001	1	8	2	3,2	2	2,5	2	2,6	2	2,4	1	2,4	1	2,5	1	2,5	1	2,2	1	2,6	2	3,2	2	2,8	2	3,3	2	3,5	1	2,6	1	2,2	1	2,1	1	2,2	1	2,8	1	3,2	1	3,1	1	2,5	1	2,4	1	2,6	2
2001	1	9	2	2,9	2	3,2	2	3,3	2	3,3	2	3,9	2	4,7	2	3,6	2	4,2	2	4,3	2	4,6	2	4,9	2	4,9	2	4,3	2	3,2	2	3,2	2	4,3	2	3,8	2	3,2	1	3,5	1	2,8	1	3,5	1	3,3	1	3,3	1
2001	1	10	1	2,5	1	2,6	1	3,3	2	2,9	1	2,9	2	2,9	2	4,3	2	5,3	3	6	3	6	3	5,8	3	6,2	3	6,1	3	4,6	3	4,6	3	4,4	3	4,3	3	5,3	3	4,9	3	5	3	4,7	2	5,3	3	5,1	2
2001	1	11	2	2,4	2	4,9	3	4,4	2	6,1	2	5,4	2	5,4	2	3,6	2	6,9	2	6,9	3	7,2	3	6,9	3	6,9	3	6,7	3	6,9	2	5,6	2	5,1	3	5,4	3	4,7	2	4,7	2	5,1	2	5,8	2	5,8	2	5,3	2
2001	1	12	2	5,4	2	4,6									3	7,2	2	7,2	2	5,8	2	5,3	2	5,3	2	4,9	2	5,1	2	4,4	2	4,2	2	4,9	2	4,9	2	5,8	2	3,6	2	4	2	3,8	2	3,9	2	4,4	2
2001	1	13	2	4,4	2	4,3	2	4,2	2	4,7	2	4,4	2	4,4	2	4,2	2	4,2	2	4,6	2	4,4	2	4,4	2	4,4	2	4,4	2	5	2	4,3	2	3,9	2	3,6	2	3,6	2	4,2	2	3,6	2	4,4	2	4,6	2	4,4	2
2001	1	14	2	4,6	2	5	2	3,5	2	3,7	2	3,7	2	3	2	3,5	2	3,3	2	3,8	2	3,8	2	4,6	2	4,6	2	4,2	2	4,2	2	4,4	2	4,4	2	5,3	2	4,9	2	5,3	2	4,9	2	5	2	5,6	2	5,8	1
2001	1	15	2	4	2	4,6	2	5	2	5	2	4,2	2	5,3	2	5,7	2	4,7	2	7,1	2	6,5	2	6,1	2	6,5	3	7,1	2	5,6	1	5,6	2	4,4	1	5,4	2	5,6	1	5,7	1	5,3	1	5,8	2	6,7	2	6,7	2
2001	1	16	2	7,2	2	6,5	2	6,8	1	5,3	2	3,9	2	4,3	2	4,3	2	5,3	2	5	2	5,4	2	5,1	2	5,4	2	4,3	2	3,9	2	3,6	2	3,5	2	2,9	2	2,9	1	3,2	1	2,6	2	3,2	2	3,8	2	3,9	2
2001	1	17	2	3,6	2	3,3	2	3,6	2	2,8	2	3,3	2	4,7	3	4,7	2	4,4	2	3,6	2	3,8	3	5,6	3	4,4	3	3,3	3	4,2	3	3,6	2	3,8	3	3,5	3	3,6	3	4	2	3,9	2	3,9	3	3,9	2	5,3	2
2001	1	18	2	4,7	2	4,4	2	4,4	2	4,7	2	4,7	2	4,2	2	4,4	2	5,3	2	5,4	2	5,6	2	5,4	2	5,7	2	5,1	2	5,7	2	6,5	2	5,8	2	4,6	2	4,2	1	3,1	2	3,9	2	5	2	4,6	2	4,3	3
2001	1	19	3	4,6	3	4	3	3,1	3	2,9	3	3,3	2	3,3	2	5	3	3,2	2	5,1	2	5,1	3	4	3	5,6	3	5,6	3	5,8	3	4,7					3	3	2	3,6	3	4,4	2	4,2	2	4,6	3	4	2
2001	1	20	2	5	2	4,4	2	5	2	4,4	2	4,4	2	5,1	2	4,2	2	4,2	2	3,6	2	3,8	2	3,6	2	4,2	2	4,4	2	4,6	2	3,9			2	3,6	2	4,2	2	3,3	2	4,6	2	3,9	2	3,2	2	3,2	2
2001	1	21	2	3,9	1	3,6	1	3,8	1	3,3	1	4,1	1	3,3	1	3	1	3,8	1	3,6	1	4	2	5,6	1	3,5	1	3,3	1	3,2	1	3,1	1	3,1	1	2,9	1	2,8	1	3,1	1	2,6	1	3,2	1	3,2	1	3,5	1
2001	1	22	1	3,8	1	4	1	3,1	1	3,1	1	3,3	1	3,2	1	2,8	2	3,8	1	3,8	1	3,6	1	3,9	1	3,6	1	3,8	1	3,3	2	3,9	2	3	2	2,9	2	2,8	1	4	1	4,3	1	3,5	1	3,3	1	3,1	1
2001	1	23	1	3,9	1	3,8	1	4,2	1	4,2	1	4,7	1	5	2	4,9	1	5	1	5	1	5,6	1	5,6	1	6,8	1	6,1	1	6,1	1	6,7	1	6,8	1	6,2	1	7,5	1	7,5	1	6,1	1	6,2	1	5,4	1	8,1	1
2001	1	24	1	7,4	1	7,5	1	9	1	8,3	1	5,3	1	6	1	6,5	1	4,9	1	5,6	1	4,6	1	5	1	4,8	1	5,3	1	5,7	1	3,9	1	4,6	1	5,7	1	6	2	6	2	5,4	2	5,3	2	5	2	5,7	2
2001	1	25	1	4	1	5,4	2	6,4	2	6,1	2	6,1	2	6,1	2	6,2	2	6,1	2	4,9	2	5,6	2	6,4	1	6,8	1	7,8	1	5,7	1	7,2	1	7,8	1	8,3	1	8,6	1	8,9	1	8,3	1	7,5	1	8,1	1	6,2	1
2001	1	26	1	7,4	1	8,1	1	8,2	1	8,9	1	8,5	1	7,6	1	7,6	1	6,8	1	6,9	1	7,2	1	6,7	1	5,3	1	6,7	1	6,5	1	5,6	1	5,8	1	4,9	2	4,2	2	4,3	2	4,7	2	5,3	2	5	2	5	2
2001	1	27	2	5,4	2	5,6	2	4,9	2	4,3	2	4,4	1	4,6	2	5	2	5,4	2	5,8	2	6,4	2	6,7	2	6,1	2	5,6	2	5,8	2	6	2	6,4	2	6,4	2	6,7	2	5,8	2	5,6	2	5,6	2	6,1	2	6,1	2
2001	1	28	2	5,8	2	6,1	2	6,1	2	6,7	2	5	5	5,8	2	5,3	2	5,3	3	6,1	3	5,6	3	6	3	5,7	3	5,3	3	6,5	3	6,7	2	6,4	2	5,5	2	6	2	4,4	2	4,6	2	5,7	2	6,2	2	6,2	2
2001	1	29	2	8,1	2	5,4	2	6,4	2	6,7	3	5,8	3	6,5	3	6,5	3	5,4	3	4,7	3	4,6	3	4	2	6,2	3	4,6	3	5,4	3	5	3	5	2	5,3	2	6,4	2	5,7	2	5,1	2	5,8	2	5,4	2	5,7	2
2001	1	30	2	6,9	2	6,5	2	6,1	2	5,7	2	4,3	2	4,3	3	3,3	3	3,6	3	4,7	3	3,8	3	5,3	3	4	3	4,7	3	5,3	2	6,4	2	6,4	3	4,9	3	4,9	2	5,6	2	6,1	2	5,4	2	5	2	4,3	2
2001	1	31	3	5	3	6,1	2	6,2	2	5,4	2	6,8	2	7,1	3	7,5	3	4,4	3	5,1	2	4,9	2	5,3	3	6,1	3	6,2	3	5,7	3	6,2	3	5,4	3	6,1	3	6,1	3	6	3	6,4	3	5,8	3	6,1	3	6,7	3
2001	2	1	2	7,5	2	6,9	2	8,2	2	9,3	2	8,6	2	6,9	2	7	2	7,6	2	7,1	3	6,4	3	7,1	2	7,5	2	7,1	3	6,8	2	5,6	2	7,4	2	7,4	2	7	2	6,8	2	6,8	2	7,2	2	6,7	2	6,2	2
2001	2	2	2	6,1	2	6,9	2	7,2	2	5,6	2	5,6	2	5,4	2	5,4	2	4,3	2	6,9	2	6,1	2	5	2	5,7	2	5,7	2	6	2	4,9	2	5	2	5	2	5,4	2	5,4	2	4,7	2	4	2	4,6	2	4,4	2
2001	2	3	2	6,4	2	6	2	5,1	2	5,6	2	6,2	3	7,6	2	6	2	4,7	2	5,8	2	5	2	3,9	2	4,7	3	5,1	3	6,5	3	6,9	3	6,9	3	5,1	3	5,3	2	7,5	2	7,2	2	8,9	2	7,8	2	8,6	2
2001	2	4	2	8,1	2	8,5	2	8,1	2	6,7	2	5	2	6	2	5,7	2	6,8	2	5,4	2	6,4	2	7,6	3	8,2	3	7,1	2	8,5	2	6,9	2	6,8	2	6,4	2	5,8	3	7,1	3	6,9	2	7,5	2	7,1	2	7,4	3
2001	2	5	2	6,5	2	5,6	2	6,5	2	7,4	2	6,8	2	6,9	2	6,1	2	5,8	2	8,1	2	7,5	2	6,4	3	5,6	3	5,8	2	5,6	3	6,1	3	5,8	2	5,6	2	7,5	2	6,7	2	7,1	2	6,4	2	6,7	2	6,9	2
2001	2	6	2	7,6	2	7,9	2	7,4	2	7,9	2	7,5	1	6,9	1	5,4	2	5,3	2	6,9	2	6	2	6,5	2	6,9	2	6,5	2	6,7	2	6,7	2	6,4	2	6,7	2	6,1	2	4,4	2	5,8	2	6,5	2	6,1	2	6	2
2001	2	7	2	5,7	2	4,5	2	4,2	2	4,6	2	4,6	2	5	2	4	2	6,4	2	6,5	2	6,4	2	6,9	2	6,1	2	5	2	5,1	2	5	2	4,4	2	5,3	2	5,8	2	5,3	2	5,6	2	5,8	2	7,5	2	7,5	2
2001	2	8	2	7,4	2	6,5	2	6,2	4	6,8	1	7,2	1	6,7	2	6,9	2	4,7	2	6,7	2	7,2	2	4,7	2	6,8	2	4,7	2	4,7	2	6,5	2	6,4	2	5,7	2	5,7	2	5,8	2	6,1	2	5,6	2	5,8	2	6,1	2
2001	2	9	2	7,5	2	7,2	2	7,5	2	6,8	2	6,9	2	4,2	2	6,4	2	5,8	2	6,9	2	7,8	2	8,1	2	7,1	2	6,1	2	5,4	2	5,1	2	5,4	2	5,8	2	5,7	2	5,7	2	5,2	2	6,4	2	5,7	2	5,7	2
2001	2	10	2	6,9	2	7,5	2	8,3	2	7,2	2	6,7	2	6,9	2	7,4	2	5	2	5,8	2	7,2	2	8,9	2	8,6	2	5,8	2	6,7	2	6,9	2	6,9	2	5,6	2	6,7	2	7,1	2	6	2	7,2	3	7,5	3	6,7	2
2001	2	11	2	5,7	2	6,4	2	6	2	4,9	2	5,6	2	5,3	2	5,6	2	5	2	5,6	2	5	2	5,3	2	4,6	2	5,7	2	6,1	2	4,7	2	4,7	2	5	2	5,3	2	5,6	2	4,4	2	4,9	2	5,3	2	6,1	2
2001	2	12	2	5,3	2	4,4	2	5,3	2	5,3	2	5,8	2	6	2	5,6	2	6	2	5,7	2	5,8	2	6,1	2	4,6	2	6,4	2	6,5	2	5,6	2	5,3	2	5,1	2	5	2	4	2	5,4	2	5,8	2	6,1	2	4,9	2
2001	2	13	2	6,4	2	7,1	2	6	2	5,3	2	5	2	5	2	6,1	2	6	2	6	2	6	2	6,8	2	6,7	2	5,8	2	6,1	2	5,7	2	6	2	6,2	2	8,3	2	7,5	2	6,7	2	6,8	2	7,4	2	7,2	2
2001	2	14	2	5,7	2	6,5	2	7,6	2	6,8	2	6,9	2	6,9	2	6,1	2	5,4	2	6,8	2	6,4	3	8,1	2	6,4	3	8,2	3	7,9	2	8,2	2	8,3	3	8,1	3	8,1	2	8,6	2	7,5	2	6,7	3	8,1	2	6,4	3
2001	2	15	3	9	3	7,2	2	6,4	2	6,9	2	5,8	2	7,4	3	6,5	3	7,9	3	6,9	3	7,9	3	7,4	3	7,5	3	6,7	3	6,1	3	7,8	3	9,7	3	7,4	2	5,8	2	5,6	2	7,6	2	6,2	2	7,4	2	6,4	2
2001	2	16	2	7,8	2	7,8	2	7,5	2	6,1	2	5,2	2	5,3	2	6,1	2	4,7	3	7,5	3	7,2	3	6,1	3	7,2	3	6,4	3	7,2	3	6,4	3	6,1
2001	2	17																																	2	2,9	2	3,8	2	6,5	2	4,2	2	3,6	1	2,9	1	4,7	2
2001	2	18	1	4,7	1	4,9	1	4,6	1	5,1	1	3,5	1	4,9	2	4,4	2	5,1	2	5	2	5,4	2	5,8	2	5,7	1	5,1	1	4,6	1	4	2	4,9	2	5	2	4,7	2	2,8	1	3,8	1	3,8	2	4,7	2	4,7	2
2001	2	19	2	4,8	2	4	2	4	2	3,8	1	2	1	2,2	2	2,2	2	1,7	2	6,4	3	4,6	3	4,4	3	5,7	2	5,8	3	5,8	2	5,8	2	6,4	2	5,8	2	4,6	2	3,8	2	3,2	2	4	2	3,6	2	3,1	2
2001	2	20	2	4,8	2	4	2	3,8	1	3	1	2	2	2,2	2	2,8	2	1,7	2	6,4	3	4,6	3	4,4	3	5,7	2	5,8	3	5,8	2	5,8	2	6,4	2	5,8	2	4,6	2	3,8	2	3,2	2	4	2	3,6	2	3,1	2
2001	2	21	2	4,2	3	2,5	2	3,6	2	3,6	2	6,7	2	6,9	2	6,4	2	5,8	2	7,5	2	6,2	2	5,8	2	4,6	2	4,3	2	4,2	2	3,6	2	2,9	2	3,5	2	4,9	2	4,7	2	4,4	2	3,3	2	3,6	2	5,6	2
2001	2	22	2	4,9	2	3,5	2	4,7	2	4,6	2	6,4	2	5,4	2	5,6	2	5	2	6,1	2	6,2	2	7,4	2	6,9	2	5,8	2	5	2	5,3	2	6,7	2	5,6	2	4,6	2	3,2	2	4,9	2	6,2	2	4,7	2	5,4	1
2001	2	23	1	4	1	4,3	1	4,2	1	5,6	1	4,9	1	3,5	1	5	2	5,8	2	5,8	2	5,1	2	5,6	2	5,6	2	3,9	2	5	2	4,6	2	4,4	1	4,3	1	4,4	1	3,3	2	4,4	2	4,4	2	5,6	2	6,1	2
2001	2	24	2	4,6	2	3,2	2	5,1	2	5,8	2	3,9	2	5	2	4,2	2	5	2	6,4	2	6,4	2	5,6	2	4,6	3	3,6	3	4,7	2	5,4	2	5,8	3	5,6	3	3,9	3	4,7	2	3,6	2	3,1	2	6,1	2	4,2	3
2001	2	25	3	2,9	2	3,2	2	3,9	2	3,8	2	4,3	2	3,9	2	5	2	4,3	2	4,4	2	4,7	2	4,7	2	5	2	4,4	2	4,2	3	3,9	2	4,2	2	4,2	2	4,3	2	5,4	3	5,8	3	5,6	3	5,3	3	5,4	3
2001	2	26	2	5,4	2	4,6	2	3,6	2	4,4	2	3,5	2	2,9	2	3,9	2	3,3	2	5,1	2	5,7	2	5,7	2	6	2	5	2	5	3	4,4	3	4	3	4	3	3,3	2	2,5	2	3,3	2	3,9	2	3,8	3	3,2	2
2001	2	27	2	4,7	2	3,5	2	3,1	2	2,1	2	2,2	2	2,8	2	3,9	2	5,4	2	5,8	2	5,7	2	5,7	2	6,2	2	4,9	2	5,1	2	4,2	1	4	1	4,7	1	3,2	1	4,4	2	4	2	3,5	1	4,3	1	4	1
2001	2	28	1	3,6	1	4	2	3,9	1	5,3	1	4,2	2	4,4	1	4,7	2	5,6	2	4,2	2	5,3	2	5,6	2	5,3	2	4	2	4,9	2	4,9	2	4,4	3	4,4	3	5,1	3	5,6	3	4,7	2	4,2	2	5,8	2	5,6	2
2001	3	1	2	5,1	2	4,6	2	4,4	2	4,3	2	5,1	2	3,5	2	4,7	3	4,2	3	4,9	3	4,6	3	4,2	3	3,3	3	4,2	3	3,5	3	3,3	2	3,4	2	4,3	2	4	2	3,2	2	4,6	2	3,9	2	4,3	2	4,4	2
2001	3	2	2	4,2	2	3,5	2	4	2	4,3	2	3,9	2	3,2	2	3,5	2	3,3	2	3,5	2	3,2	2	3,1	2	3,3	3	1,7	3	4	3	2,5	3	3,2	3	2,5	3	2,9	3	2,9	3	3,1	3	3,3	2	3,1	3	2,6	3
2001	3	3	3	2,8	3	2,5	2	3,9	2	2,9	2	3,1	3	1,5	3	2,4	3	2,8	3	3,2	3	3,6	3	3,8	3	3,2	3	2,4	3	3,1	3	2,6	3	3,5	3	3,3	3	3,5	3	3,5	3	2,9	3	3,6	3	2,9	3	3,6	3
2001	3	4	3	2,4	2	2,4	2	2,5	2	1,8	2	1,9	2	1,4	2	2,1	3	2,6	3	3,1	3	2,8	3	3,3	3	2,8	3	2,8	3	2,1	3	1,5	3	1,9	3	2,2	3	1,9	3	2,2	3	2,2	3	2,5	3	2,8	3	2,2	3
2001	3	5	2	,2	2	2,5	2	1,1	2	1,1	2	2,4	1	2,9	1	2,9	1	1,4	1	1,5	1	1,5	1	1,9	2	2,2	2	2,2	2	2,8	1	2,9	1	3,1	1	4	1	4,2	1	3,3	1	4,2	1	5	1	5,4	1	5,3	1
2001	3	6	1	4,4	1	3,5	1	4,3	1	4,4	1	4,2	1	2,2	1	3,3	1	3,2	1	3,9	1	3,8	1	4	8	6	8	7,4	8	7,5	8	7,2	8	7,5	8	6,9	8	7,2	8	7,9	1	7,1	1	7,1	1	6,7	1	6,8	1
2001	3	7	1	6,7	1	6,7	1	6,1	1	6,9	1	6,7	1	6,7	1	4,7	1	6,1	1	6,8	1	6,2	1	6,4	1	6,4	1	5,8	1	5,6	1	5,7	1	5,7	1	6,1	1	6,1	1	5	1	5,4	1	5,1	1	5,3	1	4,4	1
2001	3	8	1	4,4	1	5	1	5,6	1	5,4	1	5,4	1	5,1	1	5,3	1	5	1	5,7	1	5,1	1	4,7	1	4,2	1	3,1	1	3,9	1	4,2	1	4,2	1	3,9	1	3,9	1	3,6	1	3,5	1	3,8	1	3,2	1	4	2
2001	3	9	1	3,9	1	3,8	1	3,1	1	3,8	1	3,8	1	3,3	1	3,3	2	1,9	2	3,2	2	2,8	2	3,2	2	2,8	2	3,5	2	2,6	2	1,8	2	2,6	2	2,6	2	2,1	2	2,4	2	2,5	2	1,7	2	2,1	2	1,7	2
2001	3	10	2	1,2	2	1,7	2	1,7	2	1,5	2	1,8	2	1,5	2	1,7	3	1,5	3	1,7	3	1,5	3	1,8	3	1,9	3	1,8	2	1,9	2	2,5	2	1,4	2	1,5	2	1,9	2	1,2	2	1,4	2	1,2	2	2,2	1	1,1	1
2001	3	11	1	2,2	1	1,9	1	1,9	1	2,2	1	1,7	1	2,2	1	2,2	2	2,2	2	1,9	2	2,1	2	1,8	2	2,4	2	1,8	2	1,7	2	1,9	2	1,7	2	1,2	2	2,5	2	3,1	2	4,7	2	5,6	3	3,9	3	4,2	3
2001	3	12	3	4,3	3	4,4	3	3,1	3	3,6	3	4,6	2	5,7	2	5,4	3	5,6	2	6,1	3	6,4	3	5,6	3	6,1	3	5,3	3	5,6	3	5	3	4,7	2	5	3	4	3	5,1	3	6,1	3	5,6	3	5,6	3	5	3
2001	3	13	3	6,8	3	5,6	3	4,7	3	5	3	6,4	3	5,3	3	5,6	2	5	3	6,1	3	5,8	3	5,8	3	6,2	3	5,8	3	5,6	3	5,8	3	5,6	2	4,7	2	3,9	3	5,3	3	5,4	3	4,9	3	6,1	2	5,6	2
2001	3	14	2	5,6	2	4,7	2	5,6	2	4,7	2	4,3	3	3,2	3	4,2	3	3,9	3	3,6	3	4,7	3	4,7	3	5,8	3	5,7	3	4,9	3	4,2	3	4,7	3	3,8	3	4,6	3	4,4	3	3,6	3	2,2	3	3,6	3	4,2	3
2001	3	15	3	4,4	3	3,9	3	3,5	3	4,6	3	4,7	3	4,4	3	3,9	3	5,1	3	5	3	4,6	3	3,9	3	4,2	3	3,8	3	4,2	3	5,1	3	4,7	3	3,2	3	2,4	3	2,9	3	2,6	3	1,8	3	2,4	3	2,9	3
2001	3	16	3	4,6	3	2,8	3	3,6	2	3,9	3	3,5	3	3,9	3	3,3	2	3,3	3	3,1	3	3,1	3	3,3	3	4,9	3	2,8	3	4,4	3	4,2	3	3,3	3	3,9	3	3,9	3	3,9	3	2,6	3	3,5	3	2,9	3	3,3	3
2001	3	17	3	3,3	3	3,9	3	3,1	3	3,4	3	3,4	3	2,8	3	3	2	3,1	3	3,9	3	3,9	3	3,6	4	4,2	3	4,3	3	4,9	3	4,2	3	4,2	3	3,6	3	4	3	3,8	3	4	3	3,5	3	3,9	3	3,9	3
2001	3	18	3	3,1	3	2,1	3	1,7	3	1,9	3	1,5	3	1,4	3	1,9	3	1,8	3	2,2	3	2,4	3	2,9	3	3,2	3	3,3	3	2,9	3	2,6	3	2,6	3	2,6	3	2,2	3	1,9	3	1,9	3	2,1	3	2,2	3	1,4	3
2001	3	19	3	2,2	3	2,2	2	1,9	2	2,5	2	1,7	2	2,1	2	2,6	2	2,4	3	3,2	3	3,3	3	3,1	3	3,2	3	2,9	3	3,1	3	2,5	3	2,5	3	2,2	3	2,2	3	1,2	3	1,1	3	1	3	1,1	3	1,8	3
2001	3	20	2	1,7	3	1,8	3	1,7	3	,8	3	1,4	3	1,4	3	1,4	3	1	3	1,2	3	1,5	3	2,5	3	2,9	3	1,8	2	2,2	2	2,2	2	2,5	2	3,3	2	2,8	2	3,1	2	2,8	2	3,9	2	3,1	2	3,2	1
2001	3	21	1	3	1	3,1	1	3,1	1	3	1	3,5	1	3,5	1	3,6	1	4,6	1	5,1	1	4	1	3,3	1	3,2	1	3,3	1	4,2	2	4	1	3,8	1	5	1	4,4	1	5	1	5	1	4,2	1	3,3	1	4,7	1
2001	3	22	1	5,8	1	5,6	1	8,1	1	5,7	1	7,1	1	6,8	1	8,6	1	5,8	1	6,9	1	6,9	1	6,7	1	8,1	1	7,5	1	6,1	1	5,8	1	5,8	1	6,1	1	5,8	1	4,2	1	5,6	1	5,4	1	6,2	1	5,2	1
2001	3	23	1	4,4	1	4,3	1	5	1	3,9	1	4,4	1	4,4	1	3,3	1	3,5	1	3,6	1	3,5	2	2,4	2	3,3	2	2,9	1	4	1	2,9	1	2,9	1	2,9	1	3,3	1	4,4	1	5,3	1	4,9	1	4,3	1	5,3	1
2001	3	24	1	4,9	1	4,3	1	4,3	1	3,8	1	4,3	1	4,6	1	3,6	1	4,7	1	5,6	1	5,8	1	5,6	1	5,8	1	3,8	1	5	2	3,9	2	4	2	4,2	2	3,8	2	3,6	2	3,1	2	4	2	4,3	2	2,6	2
2001	3	25	2	3,6	2	3,5	1	3,9	1	3,2	1	3,6	1	4	1	3,5	1	3,6	2	4,9	2	3,5	2	2,9	2	3,6	2	2,6	2	3,2	2	4,3	2	4,6	2	4,4	1	5,3	2	4,4	2	4	2	4	2	3,8	1	4,6	1
2001	3	26	1	4,2	1	3,2	1	3,9	1	4,2	1	3,5	1	3,9	1	3,2	1	2,4	2	3,9	2	3,3	2	3,9	2	3,6	2	3,2	1	3,2	1	4,2	1	5,6	1	5,3	1	5,4	1	5,7	1	5	1	5	1	5	1	4,2	1
2001	3	27	1	5,8	1	5,8	1	6,1	1	5,3	1	5,3	1	5	1	4,9	1	4,2	1	4,3	1	3,8	1	3,9	1	3,8	2	3,8	2	4	2	3,5	2	3,5	2	3,9	2	3,6	2	2,8	2	3,3	2	4,2	2	3,9	2	4,2	2
2001	3	28	2	4	2	3,8	2	3,9	2	3,1	2	4,4	2	4,2	2	3,3	2	3,9	2	4,7	2	4,7	2	4,7	3	4,7	3	4,3	2	3,8	2	3,5	2	2,8	2	2,5	2	3,1	2	3,1	2	2,6	2	3,1	2	3,6	3	3,5	3
2001	3	29	3	3,2	3	4	2	2,6	2	2,9	2	3,2	2	3,3	2	3,2	2	3,5	2	3	3	2,8	3	2,8	3	2,7	3	2,8	3	3	3	2,5	3	2	3	1,8	3	2,8	3	2,8	2	3,4	2	3,3	2	2,8	2	2,7	2
2001	3	30	2	3,7	2	3,8	2	4	2	4,3	2	3,5	2	3,5	2	2,8	2	2,8	3	3,4	3	3,5	3	3,4	3	3,2	3	3,2	3	3,3	3	3,3	3	3	3	3	3	3	3	3	3	3,5	3	3,5	3	3,5	3	3,5	3
2001	3	31	3	4,2	2	4,2	2	4	2	4	2	3,4	2	3,4	2	3,4	3	2,8	3	3	3	3,5	3	3	3	3	3	3	3	3,1	3	3	3	2,5	3	2,5	3	2,3	3	2	3	1,8	3	1,7	3	1,5	3	3,5	3
2001	4	1	3	4,5	3	4,5	3	4,5	3	4,3	3	4,3	3	4,8	3	4,8	2	4,5	2	4	3	3,1	3	3,8	3	3,8	3	3,2	3	4,1	3	4	3	3,2	3	3	3	2,5	3	2,7	3	2,8	3	3,2	2	3	2	4,3	2
2001	4	2	2	4,4	2	4	2	3,1	2	4	2	4,5	2	3,9	2	4,5	2	4,5	3	4,1	3	4,4	3	4	3	4,7	3	4,7	3	4,5	3	4,2	3	4,2	3	3,8	3	4	3	4,1	3	3,8	3	3,8	2	3,8	3	4,2	3
2001	4	3	2	3,8	2	3,8	2	3,6	2	3,8	2	3,2	2	3	2	3,1	3	4,8	3	3,8	3	3,3	3	3,7	3	5,1	3	4,3	3	3,8	3	4,4	3	3,2	3	2,8	3	3,1	3	3,1	3	3	3	2,8	3	3,2	3	3,6	2
2001	4	4	2	3	2	3	2	3	2	3,6	2	3,8	2	3,8	2	4,6	2	4,8	2	3,8	2	3,8	2	3,5	2	3,1	2	4	2	4,8	2	3,9	2	3,1	2	2,8	2	3,9	2	3,1	2	3,5	2	3,7	2	3,5	2	3,1	2
2001	4	5	2	2,8	2	2,5	2	2,4	2	2,2	2	2,4	2	3,5	2	3	2	3,4	2	3,8	2	3,2	2	3,5	2	3	2	3,4	2	3,4	2	3	2	2,5	2	4	2	3,5	2	3,4	2	3	2	3,1	2	4,1	2	3,7	2
2001	4	6	2	3,8	2	3,8	2	3,9	2	3,6	2	3,6	2	3,2	2	3,4	2	3,6	2	4	2	3,8	2	3,6	2	3	2	3,4	2	3,2	2	3,3	2	3,9	2	3,7	2	3,3	2	3,4	2	3,5	2	4	2	4	2	4,4	2
2001	4	7	2	4,5	2	5	2	4,7	3	6,2	3	6,5	3	5,1	3	5	2	4,1	2	4,8	2	4	2	4,1	2	3,7	2	3,6	2	3,8	2	3,7	2	3,2	2	3,9	2	3,5	2	3	3	3,1	3	2,9	3	3	3	3,3	2
2001	4	8	2	4	2	5	2	3,8	2	3,8	2	5,5	2	4,8	2	5,5	2	4,8	2	5,9	2	5	2	4,2	2	5	2	4,1	2	4,2	2	3,8	2	3,1	2	4,8	3	4	2	3,5	2	3,4	2	3,8	2	3,8	2	3,8	2
2001	4	9	2	3,9	2	5,1	2	3,8	2	4,9	2	5,5	2	4,3	2	4	2	4	2	4,8	2	5,5	2	4	2	4,1	2	5,4	3	5,5	3	4,9	3	4,1	3	4	2	3,9	2	3	2	3	2	3	2	2,8	2	2,7	2
2001	4	10	2	3,5	2	3,1	2	2,7	2	3,1	2	3,7	2	3,9	2	5,2	2	3,9	2	4,9	2	4,9	2	4,5	2	4,1	2	3,5	2	2,8	2	3,1	2	4,3	2	4,7	2	3,9	2	4	2	4,1	2	4,1	2	3,9	2	4,1	2
2001	4	11	2	5	2	4	2	2,5	2	4	2	4	2	4,6	2	5,2	3	5,3	3	4,8	3	5,4	3	6,1	3	6,1	3	4,9	3	5,4	3	5,1	3	4,9	3	5	3	4,7	3	4,7	3	4,1	3	4	3	4	3	4,9	3
2001	4	12	3	5,1	3	5,2	3	5,1	3	4,6	3	4,8	3	4,7	3	5,1	3	6,3	3	5,4	3	5	3	3,9	3	4	3	4,1	3	6,2	3	4,8	3	5,2	3	5,6	3	5,6	3	5,8	3	5,8	3	6	3	6,4	3	6,5	3
2001	4	13	3	6	3	6,1	3	6	3	6	6	6	3	6	3	6,1	3	6,9	3	7	3	6,1	3	5,5	3	5,5	3	6,1	3	5,2	3	5	3	4,1	3	4,1	3	4	2	3,8	2	3,5	2	3,5	2	3,5	2	3,1	2
2001	4	14	2	4,3	2	4	2	4,8	2	4,4	2	3,8	2	4	2	4,1	2	3,9	2	3,9	2	4	3	3,8	3	3,7	3	3,2	3	3,2	3	3,2	2	3	2	3,1	2	3,1	2	3,5	2	3	2	4,1	2	4,3	2	5	2
2001	4	15	2	4	2	4,5	2	4,9	2	4,8	2	4	2	3,5	2	3,3	2	2,9	2	2,5	2	2,9	2	3	2	3,1	2	3,6	2	3,6	2	3,1	2	3,1	2	2,9	2	3,4	2	3,9	2	3,8	2	3,1	2	2,9	2	3	2
2001	4	16	2	3,1	2	3,3	2	3,5	3	3,6	3	3,1	2	3,1	3	3,8	2	3,4	2	3,4	3	3,8	3	3,8	3	3,9	3	3,6	3	4	3	3,7	3	3,4	2	3,1	2	3,1	2	3,1	2	2,9	2	2,8	2	2,1	2	2,2	2
2001	4	17	2	2,5	2	2	2	2	2	2,3	2	2,3	2	3	2	3,5	2	3,5	2	3,6	3	3,1	3	2,8	3	2,8	3	3	2	2,6	3	2,2	3	2,9	3	2,9	3	3	3	4,1	3	3	2	2,8	2	2,8	2	2,9	2
2001	4	18	2	3,6	2	4	2	4	2	4	2	3,9	2	3,8	2	3,6	2	4,1	2	4,3	2	3,6	2	3,2	2	3,2	2	3,1	2	3	2	3	2	3,6	2	3,5	2	3,9	2	4	2	4,3	2	4,1	2	4,1	2	5	2
2001	4	19	2	4,1	2	4	2	4,4	2	4,1	2	4,2	2	4,5	2	5,1	2	4,6	2	4,8	2	4,8	2	3,9	2	3	2	2,9	2	2,8	2	3,2	2	3,2	2	3,9	2	3,8	2	3,6	2	4	2	4	2	4,1	2	5,1	2
2001	4	20	2	4,5	2	4,5	2	4,7	2	4,6	2	4,7	2	4,2	2	4,4	2	3,6	2	3,7	2	3,4	2	3,8	2	4	2	4,2	2	4,1	3	5,2	3	4,1	3	4,6	3	5,1	3	5,3	3	5,4	3	4,1	2	4	2	4,3	2
2001	4	21	2	4,4	2	3,8	2	3,6	2	3,9	2	4	2	4,4	2	4,1	2	4	2	4,6	2	5	2	4,6	2	5,1	2	5,2	2	5	2	4,3	2	4	2	4,1	2	4	2	3,8	2	3,8	2	3,8	2	3,8	2	5	2
2001	4	22	3	3,9	3	3,8	2	3,2	2	3	2	2,9	2	3,3	2	3	3	3,5	3	3,8	3	3,8	3	3,6	3	3	3	3	3	3,2	3	3,2	3	3,7	3	3,3	3	3	3	3	3	3,1	2	4,1	2	4	2	3,8	2
2001	4	23	2	3,8	2	3,6	2	2,5	2	2,9	2	2	2	2,2	2	2,5	3	3	3	3,5	3	2,8	3	3,4	3	3,2	3	3,2	3	2,9	3	2,6	3	4	3	3,8	3	3,8	3	2,9	3	4	2	4	2	4	2	3,2	2
2001	4	24	2	3,9	2	2,8	2	2,3	2	2,2	2	2,3	2	2,8	2	4	2	2,8	3	3,3	3	3,8	3	4,1	3	4,1	3	3,9	3	3,8	3	3	3	4,1	3	4,2	3	3,2	3	3	3	2,8	3	4,3	3	4,6	3	4,5	2
2001	4	25	2	3,3	2	3,5	2	3	2	2,4	2	2,9	2	2,9	2	3,1	2	3,6	2	3,6	2	3,5	2	3,1	2	3,1	3	3,2	3	3	3	3	2	2,5	2	2,1	2	1,9	2	2,3	2	2,8	2	2,9	2	2,9	2	2,3	2
2001	4	26	2	2,8	2	2,6	2	3	2	3,1	2	2,4	2	2	2	2	2	2,1	3	2,3	3	2,3	3	2	3	1,9	3	1,9	2	2,1	2	2,3	2	2,3	2	1,6	2	1,4	2	1,5	2	2,2	2	2,4	2	2,4	2	2,7	2
2001	4	27	2	2,6	2	2,6	2	2,8	2	2,5	2	2,8	2	2,8	2	3,4	2	3,2	2	3,4	2	2,8	2	2,8	2	2,8	2	3,1	2	2,9	2	3,1	2	3	2	3,1	2	3,8	2	3,8	2	3,8	2	3,8	2	3,8	2	3,5	2
2001	4	28	2	4	2	3,5	2	3,5	2	3,5	2	4	2	4,1	2	4	2	4,1	2	4,3	2	4,8	2	4	2	3,8	2	3	2	3,2	2	3,1	2	3,3	2	3,3	2	3	2	2,8	2	2,9	2	3,1	2	3,2	2	3	2
2001	4	29	2	3,4	2	3,4	2	3,2	2	3,8	2	3,7	2	3,6	2	3	1	3,1	2	3,5	2	3,9	2	3,1	2	2,9	2	3,2	2	3,4	2	3,8	2	3,8	2	3,6	2	3,5	2	3,5	2	3,1	2	3,1	2	2,8	2	2,9	2
2001	4	30	1	2,9	1	2,9	1	2,6	1	3,9	1	4	2	3,4	2	3,3	2	3,8	2	3,8	2	3,3	2	4,6	2	3	2	3,2	2	4	2	2,8	2	3,4	2	3,7	2	4,1	2	3,2	2	3,1	2	3,2	2	3,3	2	3,1	1
2001	5	1	1	3,3	1	3,4	1	3,1	1	2,8	1	3,1	1	3,4	1	3	1	2,5	2	2,5	2	2,6	2	2,3	2	1,7	2	1,5	2	1,5	2	1,4	2	1,5	2	2,6	2	2,8	2	3	2	2,8	2	3	1	3,5	2	3,2	2
2001	5	2	2	2,5	2	2,7	2	2,9	2	2,8	2	3,1	2	2,8	2	3,4	2	2,1	2	1,4	2	2	2	2	2	2,8	2	2	2	2	2	2	2	1,7	2	1,5	2	1,4	2	,8	2	,9	2	1,2	2	1,2	2	1,1	2
2001	5	3	2	1,9	2	2,5	2	2,5	2	2,6	2	2,5	2	1,8	2	1,9	2	2,3	2	2	2	2,3	2	2,5	2	2,8	2	2,9	2	2,5	2	2,3	2	1,8	2	1,4	2	1,1	2	,9	2	,7	2	,5	2	,8	2	1,8	2
2001	5	4	2	2	2	2,3	2	2,6	2	2,6	2	2	2	1,5	2	1,8	2	2	2	2,1	2	2,5	2	2,8	2	1,8	2	1	2	1,3	2	1,4	2	1,3	2	1	2	1,1	2	,8	2	,4	0	0	0	0	0	0	0
2001	5	5	2	,4	2	,4	0	0	2	,5	2	1,4	2	2,1	1	2,3	2	2,3	2	2,4	2	2,2	2	2	2	1,8	2	1,5	1	1,5	1	1,4	1	1,2	1	,9	1	1,2	1	1,6	1	1,5	1	,4	0	0	0	0	0
2001	5	6	0	0	1	,8	1	,8	1	,8	1	,8	0	0	1	1,1	1	1,2	1	1,7	1	2	1	2,3	1	2,4	1	2,4	1	2,4	1	2,6	1	2,6	1	2,4	1	2	1	1,8	1	1,7	1	1,5	1	1,7	1	1	1
2001	5	7	1	1,9	1	2	1	,8	0	0	1	,4	1	,6	0	0	2	,8	2	,4	2	,6	2	3	2	2,5	2	2,5	2	2,8	2	3,2	3	3	2	2,8	3	3,1	2	4	1	3,4	1	3	1	3,4	1	4,4	1
2001	5	8	1	3,1	1	2,5	1	2,6	1	2,9	1	4	1	4,8	1	4,8	1	4,5	1	4,6	1	4,6	1	4,3	1	3,8	1	3,5	1	2,8	1	2,5	1	2,2	1	2,2	1	2,8	1	3,1	1	2,3	1	2,7	1	2,7	1	3,1	1
2001	5	10	8	1,8	8	1,8	8	1,8	8	,4	0	0	8	,4	0	0	1	,8	1	,7	1	,5	1	,4	1	,4	8	,4	8	,4	0	0	0	0	0	0	0	0	2	1,2	2	1,6	2	1,4	2	,8	2	1,8	2
2001	5	11	2	1,9	2	2	2	1,1	2	1,8	2	2,5	2	1,3	2	1,7	1	2	1	1,8	1	2,2	1	1,9	1	2,9	1	3,8	1	3,8	2	2,8	2	3	2	2,7	2	2,7	2	2,2	2	2	2	2,5	2	2,8	2	2,5	2
2001	5	12	2	3,1	2	2,9	2	2,2	2	2,1	2	3,4	2	4,4	2	4,8	2	4,7	2	4,7	2	4,3	2	5,1	3	4,1	2	3,8	2	3,1	2	2,9	2	3	2	3,8	2	2,9	2	3,1	2	4	2	3,6	2	3	2	1,8	2
2001	5	13	2	1,4	2	2,3	2	2,1	2	2,1	2	4	2	3,6	2	3,5	2	3,3	2	4,5	2	3,8	2	3,9	2	3,9	3	3,9	3	3,5	2	2,3	2	1,8	2	2,6	2	1,9	2	2,2	2	2,2	2	2,4	2	2,3	2	3,3	2
2001	5	14	2	3,8	2	4	2	3,6	2	3,8	2	3	2	2,4	2	3,8	2	5	2	5,2	2	5,4	2	4,1	2	6	2	5,1	2	5,2	2	4,2	3	4,2	2	4,7	2	4	2	4	2	3,5	2	3,7	2	3,5	2	3,6	2
2001	5	16	0	0	2	1,5	2	1,6	2	2,1	2	2,4	2	2,7	2	2,6	2	3,4	2	4,1	2	4,3	2	2,1	2	1,8	2	2,2	2	2,4	2	4,8	3	2	3	2,2	3	3,8	3	3,9	3	3,9	2	3	2	3,7	2	3,8	2
2001	5	17	2	2,6	}	1,8	2	2	2	2,7	2	3,4	2	4	2	3,6	2	3,5	2	3	2	2,8	2	2,8	2	3	2	3,4	2	3,1	2	2,3	2	3,1	2	4	2	4,1	2	3,1	2	3,6	2	4,1	2	3,9	2	3,2	2
2001	5	18	2	3,6	2	3,3	2	3,5	2	3	2	3	2	2,9	3	2,9	3	3,4	3	3,5	3	3,7	3	3,8	3	3,2	3	3,3	3	4,5	3	4	3	4,4	3	4,5	3	3,9	3	4,3	3	3,8	3	3,5	3	3,2	3	3,5	3
2001	5	19	3	2,8	3	3,1	3	2,6	3	3	3	3	2	2,1	3	2,7	2	2,8	3	2,7	3	2,4	3	2,1	3	2	3	2	3	1,8	3	1,9	3	1,9	3	,5	0	0	0	0	0	0	0	0	0	0	0	0	2
2001	5	20	2	1,6	2	1,2	0	0	0	0	0	0	0	0	0	0	0	0	1	2	1	2,5	1	2,1	1	2,1	1	2,2	1	1,8	1	1,8	2	1,9	1	,5	1	,4	0	0	0	0	0	0	0	0	0	0	0
2001	5	21	0	0	0	0	0	0	0	0	0	0	0	0	0	0	0	0	0	0	0	0	3	1,4	3	1,8	3	2,6	3	2,7	4	2,9	4	2,8	4	2	4	1,6	4	1,4	4	,9	4	1,4	4	,9	4	1,6	4
2001	5	22	4	1,2	4	1,5	4	2,3	4	2,2	4	2,3	4	2,3	4	2,1	3	1,6	3	1,5	3	2,3	3	2,5	3	3,8	4	3,9	4	3,5	4	4,1	4	4	4	4	4	3,1	4	2,2	4	1,9	3	1,9	3	1,4	3	1,8	3
2001	5	23	3	2,2	3	2,2	3	2	3	1,9	3	1,4	3	1,5	3	1,6	3	1,9	3	1,2	3	1,6			4	2,1	4	2,2	3	2,8	3	2,6	3	1,7	3	1	3	1,2	3	1,8	3	2,9	3	2,6	3	2,3	3	2,2	3
2001	5	24	3	2,9	3	2,6	3	2,9	3	4,8	3	4,8	2	4,3	2	3,8	2	4,8	2	3,9	3	3,6	3	4	3	4,7	3	4,4	3	4	3	3,8	3	3,3	3	3	3	3,4	3	3	3	2,9	3	2,5	3	3,2	3	3,3	3
2001	5	25	3	2,9	3	3	3	4,1	3	4,1	2	4,1	2	4,3	2	4,5	2	4	2	4,2	2	3,9	2	2,9	2	2,7	2	2,7	2	3,5	2	3,9	2	3	2	3,8	2	3,6	2	3,8	2	3,8	2	4,1	2	4,1	2	4,2	2
2001	5	26	3	4,3	3	3,8	3	2,8	3	3	3	2,9	3	3	3	3	2	3,1	3	3,1	3	3,5	3	3,8	3	3,8	3	3,9	3	3,7	3	3,8	3	3,8	3	4,4	3	5,3	3	4,3	3	4,3	3	4,4	3	4,3	3	5	3
2001	5	27	3	5,5	3	5,6	3	5,3	3	5,1	3	5,4	3	5,6	3	5,5	3	4,9	3	5	3	5	3	5,1	3	5,4	3	4,9	3	4,8	3	4,1	3	5	3	2,6	3	3,9	3	5,2	3	4	3	3,7	3	4,2	3	4	3
2001	5	28	3	3,4	3	3,7	3	3,7	3	3,9	3	4,4	3	4,5	3	4,7	3	5,1	3	5,8	3	6,3	3	5,5	3	4	3	4,7	3	4,1	3	3,8	3	5	3	5,2	3	4,1	3	2,1	3	1	3	1	3	4,1	3	2,1	3
2001	5	29	3	4,4	3	5,3	3	5,1	3	5,8	3	5,4	3	5	2	3,9	2	4,5	2	4,2	3	4,2	3	4	3	3	3	3,6	3	2,2	3	2,2	3	2,5	3	4	3	4	3	4,1	3	4,4	3	5	3	5,6	3	5,5	3
2001	5	30	3	5,1	3	5,4	3	5	3	5,5	3	5,3	3	5	2	6,1	3	6,1	3	5,6	3	6,8	3	6,2	3	5	3	6,1	3	6,1	3	5,5	3	5,8	3	6	3	6,8	3	6,6	3	6,2	3	6,1	2	6	3	5,8	3
2001	5	31	3	5,4	3	6,1	3	5,8	3	5,8	3	5,8	3	6	3	6	3	6,6	2	5,1	3	5,4	3	5,2	3	5	3	4,8	3	4	3	3,7	3	3,3	3	3,8	3	3,2	3	3,4	3	3,5	3	3,5	3	3,4	3	4	3
2001	6	1	3	4,1	3	4,7	3	5,5	3	5	3	3,7	3	3,2	3	3,1	2	5,2	3	5	3	4,1	4	3,7	3	5,5	3	3	0	0	3	,4	0	0	3	,6	0	0	3	,9	0	0	0	0	0	0	0	0	0
2001	6	2	0	0	0	0	0	0	0	0	0	0	0	0	0	0	0	0	0	0	2	1,5	2	1,8	3	1,9			3	2,8	3	2,9	3	3,7	3	3,2	3	3,2	3	3,1	3	2,8	4	4,6	4	2,6	4	4,6	4
2001	6	3	4	2,6	4	3,1	4	3	0	0	0	0	0	0	0	0	0	0	0	0	3	3	3	1,6	3	,8	3	2,5	3	3,7	3	,3	3	3,2	3	3,7	3	3,8	3	3,3	3	3,2	3	3,3	3	2,2	3	2,6	3
2001	6	4	3	2,9	3	3	2	3,5	3	2,8	3	3,3	3	3,3	3	3,8	3	3,2	3	3,2	3	3	3	2,1	3	3,6	3	3,8	3	3,9	3	3,8	3	3,1	3	2,6	3	2,3	3	2,4	3	4,3	3	3	3	5,5	3	5	3
2001	6	5	3	3,8	3	4	3	3,8	3	3,6	3	4	3	4,2	3	4,5	3	4,7	3	4,2	3	5	3	4,5	3	4,8	2	6,6	3	4,2	3	3,9	3	4,1	3	4,2	3	4,1	3	4,5	3	4,6	3	4	3	4	3	4,9	3
2001	6	6	3	3,8	3	4	3	5	3	4,9	3	4,1	3	4,1	3	4,1	3	4,2	3	4,4	3	4,8	3	4,4	2	5	3	4,1																	3	5,9	3	6,2	3
2001	6	7	3	5,8	3	5,5	3	5,5	2	5,4	3	5,6	3	6,4	3	6,5	3	5,8			3	6,5	3	6,4	3	6,5	3	6,4	3	5,1	3	6,4	3	6,4	3	6,2	3	6	3	6,5	3	6,8	3	6,5	3	6,3	3	6,8	2
2001	6	8	2	7,1	2	7,2	2	7,2	2	7,7	2	7,7	2	7,6	2	7,6	3	6,8	3	6,5	3	6,5	3	6,5	3	6,6	3	6,9	3	7	3	6,7	3	6,2	3	5,5	3	5,5	3	5,7	3	6	3	6,7	3	7	3	7,1	3
2001	6	9	3	6,4	3	6,2	3	6	2	5,7	2	5,9	2	6,1	3	6,3	3	6,1	3	6,2	3	6,2	3	5,8	3	5,4	3	5	3	4,9	3	4,6	3	4,2	3	3,7	3	3,6	3	3,2	3	2,9	3	3,2	3	4,7	2	4,7	2
2001	6	10	2	4,7	2	4,6	2	5,1	2	5,3	2	4,8	2	5	2	5,2	3	6,2	3	6,4	3	6,5	3	6	3	5,5	3	5,1	3	5,3	3	5	3	5,4	3	5,8	3	5,3	3	4,1	3	4,4	3	4,2	3	4,3	2	3,6	2
2001	6	11	2	3,3	2	3,3	2	4,2	2	4,2	2	3,6	2	4	2	3,2	3	3,5	3	4,1	3	4,4	3	4	3	4,1	3	3,8	3	3,9	3	3,1	3	3,4	3	3,4	3	3,5	3	3	3	2,9	3	2,6	3	3	2	3	2
2001	6	12	2	3,1	3	3,5	3	3,7	3	4	3	4,4	3	4,1	3	4	3	4,2	3	4	3	3,8	3	3,3	3	3,1	3	3,4	3	2,8	3	4,1	3	4,7	3	5,1	3	4,8	3	4,1	3	5	3	5,5	3	5,7	3	5,7	3
2001	6	13	3	5,8	3	5,7	3	5,8	3	6	3	5,8	3	6	3	4,9	3	5,6	3	4,2	3	4,5	3	4,3	3	4,8	3	4,5	3	4,3	3	3,8	3	3,2	3	3	3	3,1	3	3,8	3	3,2	3	3	3	3,3	3	3,8	3
2001	6	14	3	4,6	3	3,8	3	3,8	3	3,6	3	3,9	3	4	3	4,1	3	3,7	3	3,7	3	4	3	4	3	4	3	4,3	3	4,8	3	3,8	3	4,1	3	4,9	3	5,2	2	3,8	2	4,7	2	5	3	5,5	3	5	3
2001	6	15	3	5,1	3	5,4	3	4	3	4	3	4,3	3	4	3	4,5	3	5,8	3	5,8	3	5,8	3	6	3	6,1	3	6,3	3	5,8	3	5,2	3	5,8	3	6	3	6,1	3	6	3	5,9	3	6	3	6,1	3	6,2	3
2001	6	16	3	6,1	3	5,5	2	6	2	4,9	2	4,9	2	4,7	2	4,5	2	4,1	2	4,1	2	3,8	2	3,8	2	4,2			2	3,7	2	4,1	3	4,2	3	4,2	3	4,1	3	4	2	3,6	2	3,4	2	3,8	2	4	3
2001	6	17	2	3,6	2	3,8	2	3,6	2	3,1	2	2,8	2	3	2	3,8	2	4,4	3	4	3	3,4	3	3,7	3	3	3	2	3	2,8	3	2,7	3	2,7	3	2,9	2	2,4	2	2,8	2	3,5	2	3,3	2	2,8	2	3	2
2001	6	18	2	4	2	4,1	2	4,1	2	3,9	2	3,9	2	4,8	2	2,8	2	3,8	2	3,4	3	4	3	4,8	3	4,4	3	4	3	3,8	3	3,7	3	4	3	4,1	3	4,2	3	4,2	3	4,2	3	4,6	3	5	3	5	3
2001	6	19	2	3,9	2	4	2	4,5	3	4	3	4,2	2	4,2	2	3,7	3	4,1	3	4,4	3	4	3	3,9	3	3,4	2	3,1	3	4,5	2	4	2	4	2	3,9	2	3,8	2	4	3	4,1	3	3,8	2	4	3	4,1	3
2001	6	20	3	5,1	3	5	3	5	3	5	3	5,2	3	5,2	3	5,2	3	5,4	3	5,1	3	4,9	3	4,2	3	5,3	3	4,6	3	5,2	3	3,6	3	3,6	2	3,1	2	2,6	2	3,1	2	3	2	3,2	2	3,6	2	4	3
2001	6	21	3	4,8	3	4,9	3	4,6	3	5,4	3	6,1	3	6,3	3	7	3	6,5	3	6,8	3	6,6	3	6,6	3	6	3	5	3	5,5	3	5,4	3	5,7	3	5,7	3	6	3	6	3	5,4	3	4,3	3	4,3	3	3,7	3
2001	6	22	3	5,1	2	6,2	3	6	3	6,3	3	6,8	2	6,6	3	6,5	3	6,2	3	6	3	6,1	3	6	3	5,5	3	5	3	5,2	3	5,4	2	6	3	6,6	3	6,4	3	6,1	3	6,3	3	5,6	3	5,5	3	5,7	3
2001	6	23	3	6,3	2	5,1	2	5	2	5,8	2	6,2	3	6,9	3	6,8	3	7,1	3	6,9	3	6,8	3	6,9	3	6,8	3	6,5	3	6,2	3	6	3	6,1	3	6,3	3	5,9	3	5,4	3	5,2	3	6,2	3	6,2	3	6,3	3
2001	6	24	3	5,9	3	5,1	2	5,1	3	5,2	3	5,4	3	5,4	3	5,5	3	6	3	5,9	3	6	3	5,2	3	5,9	3	5,4	3	5,3	3	5,4	3	5	3	4,2	3	4,1	3	4,2	3	4,2	3	4,6	3	3,9	2	4,1	2
2001	6	25	2	4,2	2	3,9	2	3,5	2	4	2	4,1	2	4	3	4,5	3	4,1	2	4,7	2	4,5	3	5	3	4,8	3	5,6	3	6	3	5,8	3	3,9	3	3,8	2	3,6	3	5,1	3	5,2	3	3,8	3	4	3	5,2	3
2001	6	26	3	5,2	3	6	3	6,1	3	6	3	5,8	2	5,4	2	4,1	2	4,5	3	5,2	5	4	3	4,3	2	4	2	3,4	2	3,8	2	4	2	4,1	2	3,8	2	4	3	4,3	3	5	3	5,2	3	5,2	3	6,1	3
2001	6	27	3	7,3	3	7,3	3	6,8	3	6,5	3	6,8	3	7,1	3	7,2	3	7,2	3	7	3	6,5	3	6,8	3	6,8	3	6,8	3	6	3	6,2	3	6	3	6,5	3	6	3	6,8	6	6,1	3	6,1	3	6,2	3	6,1	3
2001	6	28	3	6,2	3	6,4	3	6,1	3	5,9	3	5,9	2	5,1	3	5,2	3	5	3	5,3	3	6,1	3	6	3	5,1	3	4,7	2	3,6	3	3,8	3	4	3	3,9	2	3,8	2	4,2	2	4,3	2	4,2	2	3	2	3,2	2
2001	6	29	2	3,9	2	3,7	2	3,7	2	4,4	2	5,9	2	5,5	2	5,8	2	6	2	5,8	2	5	2	4,2	2	4	2	4	2	3,8	2	3,2	2	3,9	2	3,7	2	3,9	2	3,1	2	3,4	2	2,6	2	3,1	2	3,8	2
2001	6	30	2	3,7	2	4,2	2	5	2	5	2	5,4	2	5,1	2	6,3	2	6,2	3	6	2	5	3	5,1	3	5	3	5	3	5,1	3	5,1	3	3,5	3	4,5	3	5	3	3,8	3	4,5	3	4,1	3	3,9	3	3,1	3
2001	7	1	3	4,2	3	4,5	3	4	3	4	3	4,2	3	3,8	3	3,4	2	4,5	3	4,3	3	5	3	6,2	3	6,5	3	5,8	3	6,1	3	6,2	3	6,3	3	5,8	3	5	3	4,5	3	4,6	3	4,9	3	4,7	3	4,1	3
2001	7	2	3	4,5	3	5,4	3	5,2	3	4,5					2	5	3	5	3	5	3	4,9	3	4,5	3	4,2	3	3,7	3	3,2	3	4,8	3	3,6	3	3	3	5	3	3,8	3	3,7	3	4	3	4,1	3	5,1	3
2001	7	3	3	5,2	3	4,5	3	5	3	6,1	2	5,8	2	5	3	5	2	5	2	4,8	2	4,9	2	4,6	2	4,8	3	5,1	2	3,2	2	3,6	2	3,1	2	3,8	2	3,8	2	3,6	2	3,9	2	5	3	5	3	5,6	3
2001	7	4	3	5,4	3	6,1	3	6,2	2	6,8	3	7,2	3	7,3	3	8,2	2	7,1	3	7	3	6,2	3	6,1	3	6,5	3	6,7	3	5,8	3	5,1	3	5,4	2	4,5	2	4,5	2	5	2	5	2	5,2	2	5,1	2	5,6	2
2001	7	5	2	5,4	2	4,2	2	4,2	2	4,4	2	4,7	2	5	2	6,2	2	5,8	2	6	2	5,8	2	5,6	2	5,2	2	5,7	2	4,8	2	4,2	2	4,5	2	4,1	2	3,6	2	3,3	2	4	2	4,2	2	4,1	2	4,3	2
2001	7	6	2	4,1	2	4,2	2	5	2	4,8	2	5	2	5,2	2	4,3	2	4,8	2	4,3	2	4,1	2	4	2	4,7	2	4	2	5,2	2	5	2	4,4	2	4	2	3,9	2	3,7	2	4,1	2	4,6	2	4,7	3	5	3
2001	7	7	3	5,2	3	5,4	3	5,4	3	5,3	3	5,7	3	6,5	3	6,2	3	6,8	3	6,4	3	6,7	3	5,8	3	4,9	3	4,8	3	4,6	3	5	3	3,7	3	3,8	3	3,2	3	3,1	2	3,4	2	2,8	2	3,5	2	2,5	2
2001	7	8	2	2,7	2	3,4	2	3,4	2	3,4	2	3,4	2	3,5	2	3,5	2	4,4	2	4,5	2	4,5	2	4	2	4,2	2	4	2	4,2	2	4	2	3,9	2	4,1	2	4	2	4,1	2	3,8	2	3,2	2	3,4	2	4,1	2
2001	7	9	2	5	2	4,2	2	4,2	2	5,4	2	5,5	2	5,6	2	5,7	3	7,1	3	7,1	6	7,2	3	7	3	6,8	3	5,5	4	5,3	3	4	3	4,2	4	3,6	4	1,5	4	1,6	3	1	3	1	3	2,6	3	3,6	3
2001	7	10	3	3,9	3	6,1	3	5,7	3	5,1	3	5,9	3	6	3	6,2	3	5,5	3	6	3	6,1	3	6,2	3	6,3	3	6,2	3	6	3	7,3	3	6,4	3	6,3	3	5,3	3	4,2	3	3,7	3	3,2	4	2,7	4	1,7	4
2001	7	11	3	1,9	0	0	0	0	0	0	3	4,1	2	3,7	2	4,8	3	5,1	3	5,1	3	5,2	3	4,9	3	4,3	3	4,6	3	4	3	4,6	3	5	3	5,4	3	3,8	3	3	3	3,1	3	4	2	2,9	2	3,5	3
2001	7	12	3	3,4	3	4,1	3	4,2	3	4,7	3	4,5	3	4,5	3	5	3	4,6	3	3,8	3	3,8	3	3,8	3	4,2	3	3,6	3	4	3	4,8	3	3,9	3	3,1	3	3,1	2	3,1	2	3,5	2	3,6	2	3,7	2	3,8	2
2001	7	13	2	3,6	2	3	2	4,1	2	4,2	2	4,5	2	4	2	4,2	2	4,6	3	4,8	3	4,2	3	4	3	4	3	3,9	3	4,3	3	4,1	3	3,7	3	4	3	4,5	3	4,2	3	4,4	3	4,2	3	3,8	3	3,3	3
2001	7	14	2	3,3	2	3,1	2	2,9	2	2,4	2	3,1			2	4,1	2	3,7	2	3,5	3	3,6	3	3,1	3	3,4	3	3,2	3	2,2	3	2,3	3	2,2	3	1,9	2	2,4	2	2	2	2,2	2	2,2	2	2,9	2	2,9	2
2001	7	15	3	2,8	2	2,4	2	2,3	2	3,1	2	3,3	2	4	2	3,6	2	4	3	4,2	3	4,2	3	4,2	3	4	3	3,4	3	3,5	3	4	3	4,3	3	4,4	3	4,2			3	2,5	3	3,3	3	2,5	3	2,4	3
2001	7	16	3	2,4	3	2,3	3	2,6	3	3,8	3	4,1	3	3,9	3	4	3	3,1	3	3,7	3	3,5	3	3,4	3	3,3	3	3	3	2,7	3	2,5	3	2,5	3	2,4	3	2,7	3	2,1	3	3,6	3	2,8	3	3,2	3	3,5	3
2001	7	17	2	4	2	3,9	3	4,8	3	5	3	5,1	3	5	2	5,3	3	6,6	3	6,6	3	6,7	3	6,5	3	6,3	3	6,3	3	6	3	5,9	3	5,9	3	5,1	3	4,8	3	3,8	3	4	3	4,8	3	3,8	3	3,5	2
2001	7	18	2	4,2	2	4,6	2	4,5	2	5,1	2	6,1	2	6,5	2	7,1	2	7,7	3	7,7	3	7,8	6	7,2	3	7	3	7	3	6,8	3	6,8	3	6,7	3	6,4	3	6,6	3	6,5	3	6,7	3	6,8	3	7	3	7,2	3
2001	7	19	3	7,3	3	7	2	6,5	2	6,1	2	6,5	3	6,7	3	6,5	2	6,5	3	6,7	3	6,6	3	7	3	7,1	3	6,5	3	4,4	3	4,5	3	4,6	3	4,6	3	5,3	2	5,2	2	5,4	3	4,6	3	3,9	3	4,3	3
2001	7	20	3	3,1	3	3,1	3	3	3	4,2	3	4,5	3	4,5	3	3,3	3	4,2	3	4,6	3	4,7	3	4,1	3	4,1	3	3,6	3	3,4	3	3,1	3	3,1	3	3,9	3	3	3	3	3	2,8	3	3,1	3	3,4	3	2,9	3
2001	7	21	2	3,5	3	4	3	4,1	3	3,1	3	4	3	4,7	3	3,9	3	5	3	5	3	5	3	5,1	3	5,2	3	5	3	5	3	4,8	3	4	3	4,1	3	4,1	3	4,1	3	3,8	3	3,3	3	2,8	3	2,9	3
2001	7	22	3	1,4	2	2,5	2	2,4	3	3,6	2	3,4	2	3	3	3,4	3	3	3	3,2	3	4	3	3,7	3	3,8	3	3,2	2	3,3	2	3,6	3	3,7	3	4	3	3,7	3	2,4	3	2,7	3	1,4	3	1,6	3	2,2	3
2001	7	23	3	2,4	3	2,2	3	2,6	3	2,9	3	2,9	3	3,1	3	2,1	3	3,6	3	4	3	3,9	3	3,1	3	3,1	3	3,4	3	2,9	3	2,4	3	2,2	3	2,3	3	3	3	3	3	3,4	3	2,9	3	3,5	3	3,9	3
2001	7	24	3	2,9	3	2,1	3	2,2	2	2,3	2	2,4	2	2,7	2	2,4	2	2,5	3	3	3	2,1	3	2,2	3	2,3	3	2,5	3	3	3	2,7	3	2,7	3	3	3	2,5	3	2,2	3	2,5	3	2,5	3	2,1	3	1,8	0
2001	7	25	3	3,1	3	3	3	2,9	3	2,4	3	2,3	3	3,3	3	4,1	3	4	3	4,2	3	3,9	3	2,9	3	3,8	3	3	3	2,9	3	3	3	3,2	3	3,6	3	3,6	3	3,5	3	3,9	3	3,1	3	3,7	3	3,5	3
2001	7	26	3	3,6	3	3,7	3	3,9	2	3,9	2	3,9	2	3,8	2	3,7	3	3,3	3	3,7	3	5	3	5	3	4,9	3	4,8	3	3,9	3	3,2	3	3	3	1,8	3	1,9	3	,7	0	0	0	0	0	0	3	1,2	3
2001	7	27	3	2,5	2	2,8	2	2,4	2	2,2	2	1,4	2	1,2	2	3	3	2,3	3	3,2	3	3,2	3	3,9	3	4	3	4,1	3	2,9	3	4,5	3	3,5	3	3	3	3,6	3	3	3	3,6	3	3,5	3	4	3	3,8	3
2001	7	28	3	3,1	3	3,9	3	3,8	3	4	3	4,4	3	3,8	3	3,5	2	2	3	2,4	3	5	3	2,1	3	2,4	3	2,2	3	2,6	3	3,1	3	3,2	3	3,2	3	2,9	3	3	3	3,7	3	4,3	3	3,7	3	4,1	3
2001	7	29	3	5	3	5	3	3,8	3	6	3	6	3	4,5	3	4,7	3	5,3	3	5	3	5,4	3	4,2	3	4,1	3	3,9	3	5,8	3	5,8	3	5,1	3	5,2	3	5,7	3	4,9	3	4,9	3	5,1	3	5,1	3	6,2	3
2001	7	30	3	5,8	3	4,7	3	5	3	5,6	2	5,7	2	5,7	3	5,1	3	4,2	3	3,9	3	3,9	3	3,6	3	3,1	3	3	3	3,5	3	2,9	3	3	3	3	3	3	3	2,2							2	3,5	2
2001	7	31	2	2,5	2	2,5	2	2,4	2	1,5	2	1,5	2	1,5	2	1,5	2	1,9	2	1,9	2	1,4	2	1,2	2	1,1	3	1,8	6	1,8	3	1,1	3	1,3	3	1	0	0	0	0	0	0	0	0	0	0	0	0	0
2001	8	1	0	0	0	0	0	0	2	,5	2	3,5	0	0	0	0	2	2,5	2	2,4	3	2,1	3	2,3	3	1,8	3	1,9	3	2,7	3	3,1	3	1,7	3	2	3	1,8	3	1,2	3	3,8	3	4	3	3,8	3	3,8	3
2001	8	2	3	3,7	3	4,1	2	4,3	2	4,1	2	4,4	2	4,4	2	4	3	3,6	3	3,7	3	3,8	3	3,8	3	3,7	3	2,5	3	3,9	3	4,2	3	4,1	3	3,9	3	3	3	3	3	3,1	3	3,1	3	3,1	3	3	3
2001	8	3	3	3,3	3	3,5	3	4	3	4,2	3	4	3	3,8	2	3,8	2	3,9	2	4,4	3	4,3	3	4,3	3	3,8	3	3,5	3	2,9	3	3	3	3	3	2,8	3	2,9	3	2,7	3	2,8	3	3,7	3	3,5	3	2,8	3
2001	8	4	3	3,8	3	3,6	3	3,7	3	3,7	3	3,6	3	3,9	3	3,9	3	3,6	3	3,6	3	3,5	3	4,1	3	3	3	3,5	3	3,9	3	3,6	3	3,8	3	3,2	3	3	3	3	3	3,8	3	3,6	3	4	3	4,1	3
2001	8	5	3	4,5	3	5	3	5	3	5,1	3	4,2	2	3,9	2	4,2	2	4	3	4,9	3	5,1	3	6	3	5,8	3	5,1	3	6,5	3	4,8	3	4,4	3	3,1	3	5,1	3	5,1	3	5,5	3	5,7	3	5,4	3	5,4	3
2001	8	6	3	6	3	5,5	3	4,8	3	5,4	3	5,5	3	5,5	3	5,3	3	6,5	3	5,8	3	5,2	3	5,4	3	6,3	3	6,5	3	5,8	3	4,6	3	4,6	3	4,7	3	4,8	3	5,2	3	5	3	5,8	3	4,9	3	4,8	3
2001	8	7	3	5,5	3	4,9	5	4,9	2	4	2	4	2	3,8	2	5,2	3	4,6	3	5	3	4,8	3	5	3	5,1	3	5	3	5	3	4,9	3	5,1	3	4,1	3	4	3	3	3	3,7	3	4	3	3,4	3	4,1	3
2001	8	8	3	4	2	3,8	2	4,1	2	4,3	2	4,1	2	5,3	2	5	3	5,5	3	4	3	5,5	3	4	3	4,8	3	5,3	3	5,4	3	5	3	4,8	3	4	3	3,3	2	3,3	3	4,1	3	3,2	3	4,2	3	2	3
2001	8	9	3	4,1	3	5,5	3	5,4	3	6	3	4	3	4,1	3	4,8	3	4,1	3	4,1	3	4,3	3	6,1	3	5,5	3	5,5	3	5,4	3	5,2	3	5,3	3	4,5	3	6,1	3	6,7	3	6,8	3	6,8	3	6,5	3	5,9	3
2001	8	10	2	6,5	2	6,5	2	7,1	2	7,1	2	7,2	3	7,3	3	7,2	3	6,5	3	6,5	3	6,5	3	6	3	6,3	3	5,8	3	5,4	3	5,6	3	4	3	5,3	3	4,2	3	4,8	3	5	3	4,2	2	4,4	3	5,2	3
2001	8	11	3	5,8	2	5,8	2	5	2	4,8	2	4,4	2	5,4	2	5,6	2	5,2	3	6,2	3	6,1	3	6	3	6	3	5,8	3	5,8	3	6	3	5,1	3	4,2	3	3,7	2	3,8	2	3,9	2	4,1	3	4,7	3	5,1	3
2001	8	12	3	5,4	3	5,1	3	6	3	5,6	3	5,8	3	5,9	3	5,5	3	6,1	3	6,2	3	6,3	3	6,3	3	5,3	3	5,8	3	6,3	3	4,9	2	3,6	2	3,6	2	4	2	3,9	2	3,3	2	3,4	2	3,5	2	3,5	2
2001	8	13	2	3,3	2	3,4	2	3,4	2	3,1	2	3,2	2	3,5	1	3,2	3	3,8	3	4	3	4,6	3	4,8	3	5	3	5,1	3	4,7	3	4,8	3	4,2	3	4	2	4,5	2	4,8	2	5,4	2	4,3	2	4,7	2	3,3	2
2001	8	14	2	4,8	2	4,6	2	5,4	2	5,4	2	6	2	6,5	2	6,5	3	5,3	3	5,2	3	5,4	3	5,3	3	5,4	3	5,4	3	5,2	3	4,1	3	4	3	4,1	3	4,8	3	4,7	2	4,1	2	4	2	3,8	2	4,4	2
2001	8	15	2	4,6	2	4,2	2	4	2	3,8	2	3,8	2	3,4	2	4,5	2	4,1	2	3,8	2	4	2	4	2	3,9	2	4	3	4,1	3	4,3	3	3,9	2	3,2	2	3,2	2	3,1	2	3,4	2	3,3	2	3,2	2	3,2	2
2001	8	16	2	3,4	2	3,3	2	3,3	2	3,4	2	3,8	2	3,7	2	3,5	2	4	2	4,2	2	3,6	2	3,6	2	3,4	2	3,4	2	3,2	2	2,8	2	2,7	2	2,7	2	3,4	2	3,3	2	3,3	2	3,3	2	3	2	3,2	2
2001	8	17	2	4	2	3,9	2	5,2	2	4,8	2	5,5	2	5,5	2	4,9	2	4,4	2	4,4	2	4	2	3,4	3	3,5	3	3,3	3	2,9	2	2,9	2	3	2	3,6	2	3,2	2	3,4	2	3	2	3,1	2	3,3	2	3,5	2
2001	8	18	2	4,3	2	4	2	4,1	2	4,2	2	4,6	2	4,1	2	4,1	2	3,3	2	3,2	2	3	2	3,8	2	2,8	2	2	2	1,7	2	1,7	2	2,2	2	2	2	1,5	2	1,2	2	,6	2	,8	2	,4
2001	8	19											2	,5	0	0	1	,4	1	,4	0	0	0	0	0	0	2	,6	0	0	0	0	0	0	0	0	0	0	0	0	0	0	0	0	2	,4	2	,4	2
2001	8	20	2	1,1	2	1	2	1,4	2	3,1	2	2,6	2	2,1	2	2,3	2	2,5	2	2,5	3	3,4	3	3	3	3,4	3	3,4	3	3,5	3	3,6	3	4	3	4,8	3	5,4	3	5,4	3	4,9	3	4,5	3	5	3	4,7	3
2001	8	21	3	4,5	3	4	3	5,4	3	5	3	5	3	4,1	3	4,5	3	4	3	4	3	3,9	3	3,8	3	3,8	3	3,7	3	4	3	3,6	3	3,4	3	3,8	3	4	3	4	3	3,8	3	4	3	4,4	3	4,4	3
2001	8	22	3	3,9	3	4,1	3	4,2	3	3,8	3	3,5	3	3,9	3	3	3	2,9	3	2,8	3	3	3	3	3	3,1	3	3,1	3	3	3	2,9	3	3	4	2,8	4	,6	4	,9	0	0	0	0	2	2,1	2	2,6	2
2001	8	23	2	2,4	2	1	0	0	0	0	0	0	2	,5	2	2,4	3	2,7	3	2,8	3	3	3	2,9	3	2,7	3	2,5	3	2,4	3	2,2	3	2	3	1,7	3	1	3	1,2	3	1,2	3	1	0	0	0	0	0
2001	8	24	0	0	0	0	0	0	2	1	2	3,1	2	2,8	2	2	3	2,1	3	2,1	3	1,8	3	,6	3	2,1	3	4	2	1			3	3,6	3	2,8	3	2,4	3	3,5	3	3,5	3	4	3	4	3	4,2	3
2001	8	25	3	4,8	3	4,6	3	5	3	5	2	5,2	2	5,3	2	5,3	3	3,9	3	3,9	3	3,9	3	3	3	3,3	3	3,4	3	3,9	3	4	2	2,5	2	3	2	3	2	6,1	2	2,8	2	4,1	2	3	2	3,1	2
2001	8	26	2	3,8	2	5	3	5	3	5,1	3	5,4	3	5,5	2	4,2	2	5	2	5	2	6	3	5,9	3	5,8	3	6,1	3	5,6	3	5	2	4,6	2	4	2	3,8	2	4	2	3,2	2	3,8	2	4,4	2	4,8	2
2001	8	27	2	2,9	2	2,4	2	4,8	2	4	2	2,8	2	6	2	5,1	2	4,8	3	4,8	3	4,9	3	5	3	5,2	3	5	3	3,1	4	1,5	3	2,5	0	0	3	3	3	3,5	3	4,5	3	4,7	3	5	3	4,8	3
2001	8	28	3	4,7	3	4,6	3	4	3	4,2	2	4,5	2	5	2	5	2	5	2	5,4	2	5,5	3	5,5	3	5,2	3	5,2	3	4	3	3,8	3	3,8	3	3,4	3	2,9	3	3,7	3	3,8	3	4	2	2,8	2	3,6	2
2001	8	29	3	4,1	2	3,8	2	4	2	4	2	5,8	2	4,1	2	4,1	2	4,5	2	5	3	5	3	6,2	3	5	3	3,9	3	3,5	3	3	3	1,2	4	1,2	4	,5	0	0	0	0	2	3	3	4,5	3	6,2	3
2001	8	30	3	6,6	3	5,5	3	5	3	5	2	4,9	2	5,5	3	5,6	3	6	3	6,1	3	6,4	3	4,9	3	3,8	3	4,2	2	4,9	2	3,7	2	4,3	2	4,8	2	3,6	2	3,4	2	3,9	2	4,2	2	3,4	2	3,8	2
2001	8	31	2	3,8	2	4,1	2	4,2	2	4,7	2	3,9	2	3,1	2	3,8	2	4	2	3,8	2	2,7	2	2,4	2	3,1	2	2,7	2	2,3	2	2,3	2	2,4	2	2,3	2	3,1	2	3,7	2	3,8	2	4,8	2	4,9	2	5	2
2001	9	1	2	3,6	2	2,8	2	2,5	2	2,9	2	3,9	2	4,5	2	4,6	2	4,7	2	5,8	3	5,5	3	5	3	4,7	3	3,8	3	3,3	3	2	3	2,4	3	2,6	3	3	3	3,5	3	3,8	3	3	3	3,6	3	3,3	3
2001	9	2	2	2,4	2	2,4	2	1,7	2	1,6	2	2	2	2,5	2	3,1	2	2,7	2	3,9	3	3,5	3	4	3	1,6	3	4,2	3	4,2	3	3	3	2,2	3	2	3	2,2	3	2,9	2	3,4	3	3,9	2	3,9	2	3,7	2
2001	9	3	2	3,4	2	2,7	2	3,3	2	3,7	2	3,3	2	2,7	2	,4	2	2,5	2	3,7	3	4	3	4,1	3	5,8	3	3,3	3	2,4	3	1,8	3	,4	0	0	0	0	2	1,7	2	2,2	2	1,8	2	1,5	2	4,4	0
2001	9	4	0	0	0	0	0	0	1	1,8	2	2,8	1	2,8	1	2,2	2	2,3	2	3,3	3	2,8	2	4	2	6,1	2	4	2	2,6	2	4,1	2	3,8	2	3,8	3	,3	1	,3	2	,3	2	,2	2	,2	3	,2	2
2001	9	5	2	3,8	2	3,2	2	3,6	2	2,2	2	2,3	2	2,3	2	1,8	0	0	2	1,7	0	0	0	0	0	0	2	,5	2	6	3	5,5	3	1	4	4	3	3,1	0	0	3	1,5	2	1,8	2	1,4	2	1	3
2001	9	6	0	0	0	0	0	0	0	0	0	0	0	0	0	0	0	0	2	1	2	2,3	2	2,1	2	3,7	3	4,8	3	4,8	3	3	3	3,2	3	2,8	3	2,5	3	2,5	3	2	3	1	0	0	0	0	0
2001	9	7	0	0	0	0	1	1	1	,7	2	1,7	0	0	0	0	0	0	2	,4	2	1,7	2	1,4	3	1,6	3	1	3	,1	3	3,3	3	5,8	3	2,8	3	3,7	3	3,8	3	3,7	3	2,5	3	1,4	3	1	3
2001	9	8	3	1,4	3	2,1	3	3,4	3	5	3	5,4	3	5,5	3	3,8	3	3,2	3	3	3	2,8	3	2,6	3	3,8	4	3,8	4	,6	4	1,5	3	2	3	2,4	3	2,5	3	2,4	3	1,8	3	1,8	3	,6	3	,4	3
2001	9	9	3	1,5	0	0	3	,4	3	,9	3	1,8	3	3,2	3	3	3	3	3	3	3	3,1	3	2,8	3	2,8	3	3,1	3	3,7	3	3,2	3	2,8	3	3,1	3	3,2	3	2,8	3	2,4	3	2,7	3	2,2	3	3	3
2001	9	10	3	3	3	3,2	3	3,8	3	4,1	3	4	3	4,1	3	4,8	3	5,1	3	5,1	3	5	3	4,8	3	5	3	5	3	3,8	3	3,6	3	2,7	3	2,6	3	2,7	3	2,4	3	2,2	3	3,1	3	2,9	3	3	2
2001	9	11	2	1,8	2	2,2	2	2,4	2	2,6	2	2,1	2	3,5	2	3	2	3,2	2	3,1	2	2,8	2	3	2	3,1	2	3,2	2	3,1	2	3,7	2	6,1	3	3,1	3	3,2	2	4,1	2	3,2	2	3,1	2	3,2	2	3,8	2
2001	9	12	2	3	2	3	2	3,3	2	2,4	2	2,4	2	2,3	2	2,3	2	2,4	3	2,8	3	3,1	3	2,4	3	2,1	3	2,2	3	2,5	3	2,1	3	1,8	3	6,5	0	0	0	0	0	0	2	1	2	1,2	2	1,2	2
2001	9	13	2	2	2	1,5	2	1,4	2	,4	2	,4	1	1,1	2	,8	0	0	2	2,2	2	2	2	2,4	2	2	2	2	2	2,8	2	3	2	2,5	3	3,8	3	2,7	3	3	3	3	3	4,5	3	1	3	1	3
2001	9	14	3	2,8	3	2,2	3	2,6	3	1,7	2	3	2	2,4	2	3,6	3	3,5	3	3,7	3	3	3	3	3	3,1	3	3,5	3	3,8	4	3,5	4	3,2	3	2,5	3	2,3	3	2,1	3	1,7	3	2,6	3	1,9	0	0	0
2001	9	15	3	,8	3	1,9	3	1,9	3	2,1	3	2,3	3	2,5	3	2,5	3	2	3	2,2	3	2,4	3	2,8	3	2,6	4	3,8	3	3,8	3	3,3	3	3	4	3,4	4	3,2	4	3,6	4	3,2	3	3	3	2,2	3	1,7	3
2001	9	16	3	1,6	3	1,5	3	1,4	0	0	0	0	3	2,2	3	2,8	3	2,5	3	2,2	3	2	3	1	3	2,3	3	3,2	3	2,7	3	1,7	3	2,7	3	2,8	3	3	3	2,8	3	2,9	3	3	3	3,1	3	1,8	3
2001	9	17	3	2	3	,4	2	3,1	3	3,5	3	3,1	3	3,3	3	2,9	2	3,8	3	3,2	3	3,8	3	3,7	3	3,2	3	2,2	2	2	2	1,8	2	2,8	2	3,2	2	3	2	3,2	2	2,5	1	3	1	3,8	1	3,2	1
2001	9	18	1	3,4	1	3	1	3,1	1	3	1	3,2	1	3,2	1	4,1	2	3,8	2	3,9	2	3,7	3	3,5	3	3,7	3	3,8	3	3,5	2	2,4	2	2,8	2	1,1	2	2	2	2,1	2	2,1	2	3,4	2	2,5	2	2,5	2
2001	9	19	2	2,8	2	3,8	2	3,8	2	4	2	2,5	2	2,4	2	1,3	0	0	3	2,4	3	2,2	2	3,8	0	0	0	0	3	2	3	2	3	3	3	3,8	4	4,1	4	4	4	3,8	4	3,3	4	3,8	4	,2	4
2001	9	20	0	0	4	1,7	3	1,9	3	2	3	2,1	3	2	3	2,2	3	2,5	3	3,3	3	3,5	3	3,2	4	3,2	4	2,8	4	3,6	4	3,1	4	1,8	0	0	0	0	4	,4	4	1,4	0	0	1	1,5	1	1,6	0
2001	9	21	1	,8	1	1,6	1	2,8	1	2,5	1	2,2	1	3,2	2	3,4	3	3,7	3	3,6	3	3,8	3	3,9	3	3,7	3	4	3	4	3	3,8	3	3,5	3	3,6	3	4	3	4,3	3	4,5	2	4,8	2	4,7	3	3,8	3
2001	9	22	2	3,9	2	3,3	2	4	2	3,8	2	4	2	3,8	3	3,8	3	3,7	3	4	3	4,9	3	5,3	3	5,8	3	5,1	3	4,1	3	4,9	3	5,9	3	5	3	4,1	2	3	2	3,2	2	3,2	2	3,7	2	2,9	2
2001	9	23	2	4,2	2	4,6	3	5,8	2	4,9	2	5	3	4,9	3	4,9	2	3,4	3	4,4	3	3,9	3	3,5	3	2,8	3	3,2	3	3,7	4	2,6	4	2,5	3	2,5	3	1,8	3	2	3	3,1	3	2,4	3	2,1	3	1,5	3
2001	9	24	3	1,4	3	1,4	2	1,6	2	1,8	2	2	2	5	2	1,9	0	0	2	,4	2	2,3	3	3,8	3	1,9	3	,5	3	2,3	3	2,7	3	3,6	3	2,8	3	2,6	3	3,9	2	4	2	2,1	3	,8	0	0	3
2001	9	25	3	,4	0	0	0	0	2	,5	2	,7	2	1,8	2	2,3	2	2,4	3	3,8	3	3,7	3	2,4	2	2,4	3	4,1	3	1,8	0	0	3	4	3	4,1	3	3,6	3	4	3	3,8	3	1,8	3	,4	3	1,2	3
2001	9	26	0	0	0	0	2	,7	2	3,1	3	3,4	2	3,7	2	3,4	2	3,2	3	3,1	3	2,5	3	3,3	3	3,3	3	3,4	3	3,2	3	2,6	3	2	3	2,5	3	2,2	3	2,6	3	2,2	3	2,2	3	1,8	3	1,9	2
2001	9	27	2	2,6	3	3,7	3	3,6	3	3,5	3	3,1	3	3	3	3,2	3	4,9	3	3,5	3	3,8	3	3,1	3	3,8	3	4	3	3,5	3	3,7	3	3,2	3	3,4	3	3,1	3	3,3	3	2,2	3	2,3	3	2,4	3	2,5	3
2001	9	28	3	1,1	3	1,1	3	,9	3	,9	3	1,3	3	1,1	3	1,7	3	2,1	3	1,8	3	1,8	3	2	3	2,4	3	2,6	3	2,5	4	2,4	4	2,3	3	2	3	2	4	1,8	4	1,5	0	0	0	0	0	0	0
2001	9	29	0	0	0	0	0	0	0	0	0	0	0	0	3	3	4	,5	4	3	4	1,4	5	3,8	5	1,4	5	1,5	5	2,5	5	2,5	2	2,5	5	2,7	5	1,8	5	1,2	5	2	5	2	5	2	5	1,5	5
2001	9	30	5	1,5	0	0	0	0	0	0	0	0	0	0	0	0	5	1,4	5	1,8	5	2	5	3,8	5	3,8	5	3,9	5	3,8	5	3,8	5	3	5	2	5	1,4	5	,9
2001	10	1															1	3,8	1	3,7	1	2,8	1	2,8	1	2,7	1	2,8	1	3	1	3,2	1	3,6	1	3,8	1	4	1	4,1	1	3,9	1	3,9	1	4,2	1	3,8	1
2001	10	2	1	3,4	1	3,4	1	2,9	1	2,8	1	2,4	1	2,4	1	3,4	1	2,3	1	3,5	2	3,9	2	3,7	2	3,4	3	3,3	2	3	2	,2	2	2,2	2	2,3	2	2,2	2	2,2	2	2,4	2	2,8	2	2,7	2	2,8	2
2001	10	3	2	3,2	2	3,7	2	3,5	2	3,1	2	3,7	2	3,1	2	3,9	2	3,2	2	3,1	2	2,9	2	2,3	2	2,8	2	3,1	3	4,9	3	4,8	3	3,9	3	4	3	3,1	3	3,6	2	3,4	2	3,7	2	3,7	2	3,5	2
2001	10	4	2	4,4	2	2,6	2	3	2	3,5	2	4,3	2	4,6	2	3,8	3	3,9	3	5,5	3	5,4	3	5,1	3	5	3	5,9	3	5,7	3	5,6	3	4,3	3	7,1	3	5,2	3	6,1	3	5,9	3	6	3	6,1	3	6	3
2001	10	5	3	6,8	3	6,7	3	6,1	3	6,4	3	5,8	2	5,9	2	5,8	2	6,4	3	6,5	3	6,5	3	5,8	3	4,8	3	3,9	3	2,8	3	2,9	3	4,1	3	3,9	3	3,1	3	3,3	3	3,9	3	4,2	3	4,3	3	4,7	3
2001	10	6	3	5	2	4,9	2	4	3	5,4	3	5,7	3	5,7	3	5,5	3	5,3	3	4,9	3	4,7	3	5	3	4,2	3	3,3	3	3,1	3	4	3	3,8	3	3,9	3	3,8	3	3,3	3	2,9	3	2,4	3	2,8	3	2,4	3
2001	10	7	2	2,5	2	2,9	2	3,5	2	3,7	2	2,9	2	2,4	2	3,2	2	2,4	3	3,2	3	3,7	2	3,4	3	3,6	3	3,1	3	3	2	3,3	3	4	3	2,8	3	3	3	1,9	2	1,8	2	,9	2	1,4	2	1,5	2
2001	10	8	2	1,4	2	1,5	2	1,2	2	,8	2	1	2	1,1	2	1,7	2	2	2	1,7	3	2,3	2	1,9	2	2,8	3	2,9	3	3,8	2	3,1	2	3,6	3	4,7	3	5,5	3	6	3	5,9	3	4,5	2	4,2	3	3,2	3
2001	10	9	3	2,9	3	3	3	2,9	3	3,8	3	2,9	2	3,4	2	3,9	3	3,7	3	4	3	3,6	3	3,4	3	3,1	3	3	2	2,5	3	3,8	2	3,3	2	2,8	2	2,8	2	1,9	2	2,1	2	2,6	2	2,7	2	1,9	2
2001	10	10	2	1,4	2	2,9	2	2,8	2	2,8	2	2,1	2	1,9	2	2,6	2	3,9	2	4	2	2,7	2	2,5	2	2,6	2	2,7	2	3	2	3,4	2	3,9	1	3	1	3,6	1	2,6	1	2,9	1	3,9	1	3	1	1,8	3
2001	10	11	3	1,9	3	2,2	3	2,1	3	1,8	3	5	4	2	0	0	0	0	3	1,2	3	1,6	3	2,2	3	2,2	3	2,3	3	1,4	3	3,3	3	3,9	3	4,1	3	2,4	3	3,1	3	3	3	2,5	2	4,5	3	2	3
2001	10	12	3	4,1	3	1,4	3	2,8	2	2	3	1,9	3	2,4	3	2,7	3	2,5	3	3	3	2,4	3	3	4	2,4	3	2,5	3	2	3	2,1	4	,8	3	,4	3	,4	3	,7	2	2,2	2	2,1	2	2	2	1	3
2001	10	13	3	3,1	3	3,8	3	2,3	2	2,8	3	3,8	3	2,7	3	3	3	3,1	3	3	3	3,2	3	3,2	3	3,3	3	3,1	3	3	3	2,8	3	2,5	3	3,2	2	3,6	3	3,9	3	3,7	2	3,9	3	4	3	3,7	2
2001	10	14	2	4,1	2	4,1	2	3,8	2	2,4	2	2,4	2	2,6	2	3,2	2	3,4	2	4	3	4,4	3	5,1	3	4,3	3	3,9	3	4	3	4,1	2	1,6	3	4,1	3	4,4	3	3,8	3	5,2	3	5,4	3	5	3	5,5	3
2001	10	15	3	6,5	3	6,2	3	5,8	3	5,6	3	5,6	3	5,4	3	5,4	3	5,6	3	5,4	3	5	3	4,9	3	5,1	3	5,2	3	5	3	4,8	3	4,4	3	4	3	4	3	3,3	3	3,4	3	3,3	3	3,2	3	3,3	3
2001	10	16	2	4,2	3	3,8	2	3,7	3	5,4	2	3,7	2	3,6	3	3,1	2	3,2	2	3,2	2	3,8	2	3,8	3	4	3	4,1	3	4	3	3,8	3	3,4	3	2,5	3	2,8	3	3,4	3	3,7	3	3,1	3	2,5	3	1,2	3
2001	10	17	3	3	3	1,2	2	1,6	2	1,3	0	0	0	0	2	,8	2	3,3	3	2,6	3	1,8	3	1	3	,1	3	2,3	3	2,2	3	2,3	2	2,2	2	2	3	1,7	3	1,9	3	1,9	3	1,6	3	1,4	3	,6	3
2001	10	18	3	,6	3	,7	2	,4	2	,4	2	,4	0	0	2	,4	2	,7	2	,9	2	1	2	1,1	2	1,1	2	1	2	1,1	2	1,2	2	1,4	2	1,2	2	,4	2	,4	2	,4	0	0	0	0	0	0	0
2001	10	19	0	0	0	0	2	,4	0	0	2	,6	2	,6	2	,8	2	3,8	8	,6	2	,4	2	,4	3	1,7	3	,5	3	,4	3	,4	0	0	3	1	3	1,2	3	1,2	3	1	3	1,8	3	2,1	3	2,2	3
2001	10	20	3	2,2	3	2,2	3	2,3	3	2,3	3	2,3	3	2,4	3	2,2	2	1,8	2	1,8	3	2,1	3	1,8	3	1,9	3	1	3	1,8	3	1,7	3	1,8	3	1,7	3	1,6	3	1,6	3	1,9	3	2,4	3	1,8	3	1,7	3
2001	10	21	3	1,2	2	1	0	0	2	,5	0	0	2	,4	2	,4	0	0	2	,8	3	1,6	3	2	3	2,2	3	1,9	2	1,4	2	1,6	2	1,8	2	1,9	2	2	2	2,1	2	1,7	2	1,6	2	,6	2	,4	2
2001	10	22	2	3,1	0	0	2	,7	2	2,2	2	2,2	2	2,8	2	3	3	3,1	3	3,2	3	3,5	3	2,6	3	2,5	3	2,6	3	2,5	3	1,8	3	1,8	3	1,5	3	,9	3	2	3	3,5	3	3,7	3	2,2	3	2,8	3
2001	10	23	3	4,1	3	3,2	3	2	3	1,8	3	2,3	3	2,4	3	2,4	3	2,8	3	2,8	3	2,7	3	2,8	3	2,4	3	2,1	3	2,2	3	2,1	3	2,3	3	2,1	3	2,1	3	2	3	1,8	3	1,9	3	,7	3	,8	3
2001	10	24	3	1	3	,8	3	1	3	1,7	3	1,9	3	3	3	1,9	3	3,1	3	2,5	3	3,2	3	3	3	3,4	3	3,4	3	6,5	3	4,4	3	3,1	3	3	3	2,8	3	3,2	3	3,9	3	2,8	3	4	3	1,9	3
2001	10	25	2	3,4	2	4	2	4,2	2	4,3	2	4	2	4	3	5,4	3	6,3	3	5,6	3	5,1	3	4	3	2,8	4	3	3	3,1	2	3,2	2	2,1	3	3,4	2	3,5	2	2	2	4	2	3,1	2	2,8	2	2,5	2
2001	10	26	2	3,5	2	4,2	2	6	3	6,4	3	7	3	5,5	3	4,1	3	4,1	3	4,4	3	5	2	4,6	3	6	6	4,1	6	,4	0	0	6	,4	0	0	0	0	0	0	0	0	0	0	6	,4	5	,7	5
2001	10	27	5	,5	5	,4	6	,4	6	1	6	5,5					3	1,4	3	3,6	3	2,4	3	3,4	3	2,2	3	2	3	1,8	4	3,8	6	4,2	6	2,9	6	2,5	6	1,8	6	1,6	0	0	0	0	0	0	0
2001	10	28	0	0	6	,8	8	3,8	8	3,8	8	3,5	8	2,8	8	2,9	8	2,8	8	3,6	1	3,2	1	3,2	0	0	0	0	0	0	0	0	0	0	0	0	0	0	0	0	0	0	0	0	0	0	0	0	1
2001	10	29	2	,6	0	0	2	,7	2	,8	2	,5	3	,5	3	,6	3	1,2	3	1	4	,8	4	1,5	4	1,8	4	2,9	3	4,1	4	3	3	3,1	3	3,6	3	3,6	3	3,9	3	4	3	3,2	3	3,5	3	2,8	3
2001	10	30	3	2,8	3	2,5	3	2,4	3	2,4	3	1,8	3	1,5	3	,4	0	0	5	,5	4	2,6	3	2,2	3	2	3	2,3	3	2	3	1,8	3	1,9	4	2,2	4	1,8	4	,5	4	,4	4	,5	4	,7	4	,7	4
2001	10	31	0	0	3	,7	3	,7	5	6	5	6,1
2001	11	6	1	3,3	1	4,4	1	5,2	1	5,3	1	5,5	1	6,1	1	5	1	5,6	1	6,5	1	5,1	1	5,4	1	5,5	1	5,4	1	5,8	1	6,2	1	6,1	1	6,7	1	6,6	1	6,3	1	6,6	1	7,2	1	7,4	1	7,8	1
2001	11	7	1	7,4	1	7,4	1	7,3	1	7,3	1	7,4	1	7	1	6,8	1	6,5	1	6	1	5,6	1	4,8	1	4,8	1	4,9	1	4,8	1	5,3	2	5,9	1	5,5	1	5,9	1	5,4	1	5,6	1	5	2	4,8	2	5	2
2001	11	8	2	5,3	1	6,2	1	6	1	6,1	2	5,4	2	5,3	1	4,2	1	4,1	1	3,8	2	4	1	4,8	1	4,9	1	3,6	1	4	3	3,9	3	3,7	1	3,8	1	4,3	1	4,8	1	5,2	1	5,5	1	4	1	4	1
2001	11	9	1	3,9	1	4	1	3,8	1	4	1	5,5					2	3,7	3	7	3	3,6	3	3,8	2	2,2	2	4,8	3	5,1	3	3,2	3	2,4	4	2,7	2	1,8	2	2	2	2,7	2	3,7	2	3,8	2	3,9	2
2001	11	10	2	5	2	6,2	2	6,5	2	6,5	2	5,6	2	4,1	2	4,1	2	5,4	2	5,5	2	6,1	2	6,3	2	5,8	2	4	2	7,6	2	5,8	2	6,1	2	5	2	3,9	2	4,5	2	6,4	2	6	2	4,8	2	5	2
2001	11	11	2	4,6	2	4,7	2	4,1	1	5,8	1	5,2	1	3,9	2	5	1	4,3	1	4,4	2	5	3	5,1	3	4,7	3	4,3	3	4,3	2	6,4	2	4,3	3	5	3	6,4	2	4	2	5,1	2	5,5	2	5	2	4,8	2
2001	11	12	2	5,6	2	5,7	1	4,9	1	4,3	2	4,8	2	5	3	6,2	3	6,6	3	5	2	3,2	2	4,8	2	4,9	2	4,5	2	5	2	5,4	2	6,2	2	6	2	5,8	2	5	2	4,8	2	4,8	1	5	1	4,9	1
2001	11	13	1	5	1	4,7	1	4,1	1	5,3	1	4	1	3,8	1	3,5	2	5,2	1	4,5	1	4,5	2	5,8	2	5	2	5,1	2	6,8	2	4,9	2	5,1	3	6,7	3	5,8	3	5,1	2	3,8	2	3,3	2	4,1	2	4,8	2
2001	11	14	2	4,1	2	4,2	2	4,3	2	5,8	1	4,7	1	3,7	1	4,5	1	4,1	2	4,9	2	3,4	2	3,4	2	3,8	2	3,8	3	3,9	3	7,8	3	7,1	3	6,4	2	3,1	2	2,9	1	3,3	1	3,4	2	4,9	2	5,2	1
2001	11	15	1	4,9	2	4,3	2	4,8	2	4,1	1	4,6	1	6,8	2	3,9	2	4,6	2	4,2	2	4,3	2	3,7	2	3,8	2	4	3	3,8	3	4,3	3	3,7	3	3,8	3	3,9	3	3,1	2	3,6	2	3	2	2,4	2	2,4	2
2001	11	16	2	3,3	2	2,7	2	2,1	2	1,6	2	4,8	0	0	2	2,2	2	3,2	3	3,2	3	3,6	3	4,1	3	3,9	3	3,6	3	3,3	2	2,8	2	2,7	2	3,1	2	3	2	2,9	2	4,3	2	2	2	2,5	2	2,6	2
2001	11	17	2	4,9	2	3,7	2	3,9	2	3,8	2	3,4	2	2,9	2	3,8	2	4,2	2	4,1	2	4,5	2	4,6	2	3,9	2	3	2	2,4	2	3,2	2	2,8	1	3,2	1	3,1	2	3,6	1	3,8	2	4,4	1	4	2	3,9	2
2001	11	18	2	2,8	2	3,2	2	2,3	2	3,8	2	2,5	1	2,3	1	2,7	2	3,4	2	2,8	2	2,5	2	2,6	2	2,6	2	2,4	2	2,5	2	3,1	2	2,8	2	3,6	2	3,5	2	4	2	3,5	2	4,1	1	4	1	4	1
2001	11	19	1	4,2	1	5	1	4	1	4,1	1	4,5	1	4,2	1	4,2	1	4,9	1	4,5	1	4,5	1	5,3	2	5	2	5,8	2	4,7	2	4,9	3	4	3	6,2	3	1,8	2	2,3	1	2,4	1	2,1	1	2,3	1	2,1	1
2001	11	20	1	2,7	1	2,7	1	3,2	1	2,8	1	4,1	1	4,7	1	3,9	2	3,9	2	3,2	2	3,9	2	3,2	2	3	2	3,3	2	4,1	1	4	1	3,6	1	4	1	3,8	1	4,6	1	4,8	1	4	1	3,6	1	3,6	1
2001	11	21	1	5,9	1	5	1	3,8	2	5,2	2	3,8	1	1,8	1	1,5	1	3,2	1	3,6	1	3,4	1	3,6	1	3,7	2	3,7	2	3,5	2	3,8	2	4	2	3,7	2	4,2	2	4	2	4	2	3,8	2	3,7	2	3,6	2
2001	11	22	2	3	2	3,2	2	3,1	2	3,7	2	3,2	2	3,4	2	3,7	2	3,5	2	3,5	2	3,7	2	3,7	2	3,5	2	3,8	2	3,8	2	3,7	2	3,6	2	3,7	2	3,9	2	4,1	2	4,3	2	4,3	2	4,4	2	4,2	2
2001	11	23	2	3,2	2	3,8	2	3,4	2	3,3	2	2,9	2	3,2	2	2,8	2	3,4	2	3,8	2	4,2	3	4	3	3,9	3	3,5	0	0	3	1,8	3	2,5	3	2,2	3	,9	3	,4	0	0	0	0	0	0	1	2,6	1
2001	11	24	1	3,1	1	4	1	3,8	1	3,7	1	3	2	3,2	1	4,6	2	5	2	5,5	2	5,9	2	5,2	2	3,9	2	4,8	2	4,8	2	6	5	5,1	2	5	2	4,1	2	5,7	2	5,1	2	5,8	2	5,9	2	4,4	2
2001	11	25	2	4,9	2	5	2	4,5	2	5,7	2	5,8	2	4,3	2	3,9	2	3,7	2	3,9	2	4,6	2	4,8	2	4	2	3,7	3	3,6	2	3,4	3	4,1	2	3,9	2	2,9	2	2,8	3	3	3	3,4	2	2,5	2	2,3	2
2001	11	26	2	1,9	2	2,1	2	2,2	2	2,7	2	2,2	2	2,4	2	2,1	2	2,2	2	2,7	2	3,2	2	2,8	2	3,5	2	2,9	2	2,9	2	2,5	3	3	3	3,1	3	3,8	3	3,3	3	3	3	3,2	3	2,8	3	1,5	3
2001	11	27	3	1,5	3	1,7	3	1,6	3	2,3	3	2	3	2,3	3	2,2	3	2	3	2,1	3	2,4	3	2,4	3	2,5	3	2,3	3	2,2	3	1,5	3	,5	3	,4	3	,4	3	,7	3	1,1	3	2,8	3	3	3	3,1	3
2001	11	28	3	2,4	3	1,8	2	2,3	2	2,7	3	2,4	3	2,8	3	2,6	2	3	3	3,1	3	2,5	3	3,1	3	3,1	3	3,8	3	4,1	3	3,7	3	4,2	3	4,5	3	4,7	3	4,8	3	4,2	3	3,7	3	4	3	3,1	3
2001	11	29	3	2,6	3	2,2	3	2,6	3	3,4	3	3,8	3	3,4	2	3,8	3	3,4	3	3,2	3	3,8	3	3,4	3	3,8	3	3,9	3	4,1	3	4,4	3	3,8	3	4,6	3	5,1	3	5	3	4,9	3	5	3	4,7	3	4,1	3
2001	11	30	3	4,6	3	4,5	3	4,5	3	4,7	3	3,9	3	4,1	2	3,8	3	4	3	3,6	3	2,9	3	2,4	3	2,3	3	2,3	3	2,4	3	2,8	2	3,1	2	3,5	1	3	2	2,5	2	2,2	2	2,3	2	1,9	2	1,5	1
2001	12	1	1	2,2	1	3	1	2,8	1	2,2	1	2,4	1	3	1	2,7	2	2,1	2	2,2	2	2,3	2	1,7	2	1,8	2	1,9	1	2	1	2,4	1	2,9
2001	12	5	2	3,5	2	3,3	2	3,4	2	3,2	2	3,2	2	3,4	2	3,8	2	2,9	2	6,9	2	4,2	2	6,1	2	4,6	2	6	2	5,8	2	5,7	3	5,4	2	4,2	2	4,4	2	5,4	2	5,8	2	6,1	2	4,9	2	5,1	2
2001	12	6	2	4,7	2	6	2	6,4	2	4,9	2	5,4	2	6,1	2	6,7	2	5,3	2	6,7	2	8,1	2	5,6	2	6,1	2	6,9	2	6,4	2	6,1	2	4,4	2	6,7	2	5,3	2	5,1	2	5,4	2	5,6	2	5,6	2	5	3
2001	12	7	2	3,3	2	3,9	2	4,2	2	3,9	2	5,8	2	6,7	3	4,2	2	3,9	2	2,8	2	2,9	2	5,7	3	6,4	2	3,8	3	1,7	3	2,9	3	1,9	2	3,8	2	5	2	5,6	2	7,9	2	9,6	2	8,9	2	7,2	3
2001	12	8	3	6,2	3	5,6	3	4,7	3	3,3	3	2,6	8	1,8	1	9,2	3	6,8	3	6,7	3	4,7	3	6,8	3	4,7	3	2,6	3	2,8	3	2,6	3	2,4	4	2,6	3	4,2	4	3,2	4	1,2	2	1,7	2	3,8	1	3,2	2
2001	12	9	2	4	2	4,4	2	5,6	3	5,8	2	4,4	3	6,2	2	4,6	3	1,7	4	3,2	2	4,9	3	6,2	3	5,7	3	7,5	2	3,8	2	3,8	2	4	2	2,8	2	3,3	2	3,3	3	3,5	2	3,3	2	3,3	2	4,2	2
2001	12	10	2	3,5	2	3,8	2	4	2	4	2	4	2	2,1	2	3,3	2	3,6	2	5	2	5,6	2	5,4	2	5,4	2	5,8	3	7,5	3	7,2	3	7,2	3	5,4	3	6	2	5,3	2	4,7	2	4,2	2	4,2	2	5,3	2
2001	12	11	2	5,7	2	4,7	2	4,4	2	3,6	2	5,6	2	7,2	2	4,3	3	7,5	3	8,3	2	5,3	2	4,4	2	4,3	2	5,1	2	5,6	2	5,1	2	5,6	2	5,6	2	5,6	2	6,7	2	6,9	2	6,4	2	6,7	2	7,2	2
2001	12	12	3	5	3	5,1	2	5,6	2	5,6	2	6,4	2	6,7	2	3,6	2	5,6	2	6,1	2	6,4	2	6,7	2	6,2	2	6	2	6,1	2	6,7	2	6,4	2	5,4	2	4,4	2	4	3	5,4	2	6,1	2	6	2	5,4	2
2001	12	13	2	6	2	6,1	2	5,3	2	5,6	2	5,6	2	6,2	2	5,4	2	6,4	2	5,8	3	5,3	2	5,6	2	6,1	2	6,1	2	5,3	2	5,4	2	5,6	2	6	2	4,2	2	5,6	2	4,2	2	4,7	2	5,6	2	4,7	2
2001	12	14	2	4,3	2	3,8	2	4	2	5	2	4,3	2	3,1	2	4,2	2	3,3	2	5,4	2	5,3	2	5	3	5,6	2	6,1	2	5	2	5,8	2	6,1	2	6,5	2	6,7	2	7,5	2	7,6	2	6,7	2	7,1	2	6,5	2
2001	12	15	2	6,5	2	5,1	2	5,1	2	4,6	2	4,9	2	5,6	2	4,9	2	4,7	2	6,9	3	6,5	2	5,8	3	5,1	3	5,4	3	4,9	2	5	2	4,3	2	5,1	2	4,4	2	3,9	3	3,9	2	4,7	2	4,2	3	5,3	3
2001	12	16	3	5,3	3	4,7	3	4,7	3	4,2	3	4	3	4	3	2,6	2	3,2	3	3,6	2	3,3	2	3,2	2	3,1	2	3,5	2	3,9	2	2,6	2	3,6	3	4,3	2	4,2	2	3,6	2	4,4	3	3,5	2	3,1	2	2,4	2
2001	12	17	2	2,9	2	1,8	2	2,2	2	2,8	2	2,8	2	2,2	2	1,5	3	1,1	2	1,4	2	1,7	2	2,5	2	1,9	2	3,1	2	2,1	2	2,6	2	2,5	2	3,1	2	1,9	2	2,4	2	2,6	2	2,9	2	3,1	2	2,8	2
2001	12	18	2	1,4	2	1,4	2	1,5	2	1,5	2	1	1	1,5	2	1,4	4	1,4	1	2,2	2	2,4	2	2,2	2	2,1	3	1,8	1	2,5	2	1,8	2	1,8	2	2,1	2	3,5	2	4,4	2	1,2	2	1,2	2	1,4	2	1,7	2
2001	12	19	2	2,6	2	3,1	2	2,8	2	1,2	2	2,6	2	4,2	2	2,5	2	2,8	2	3,8	2	4,2	2	3,8	2	3,5	2	3,3	2	3,1	2	3,6	2	3,6	2	3,6	2	3,8	2	3,2	2	3,3	2	2,4	2	3,1	2	2,9	2
2001	12	20	2	2,9	2	3,8	2	3,6	2	3,6	2	3,5	2	4	2	4,9	2	3,6	2	3,8	2	5,1	2	3,9	2	4,7	2	5	2	5,1	2	4,4	2	5,1	2	5,6	2	5,1	2	5,3	2	5	2	4,9	2	5,3	2	5	2
2001	12	21	2	4,6	2	5	2	4,6	2	5,3	2	6,7	2	5,8	2	6,7	2	6,4	2	6,7	2	6,1	2	6,5	2	6	2	6,5	2	5,6	2	6	2	5,8	2	5,7	2	5	2	4,7	2	5,6	2	4,7	2	4	2	3,3	2
2001	12	22	2	5,6	2	6	2	5,4	2	4,7	2	4,2	2	4,7	2	3,3	2	4,7	3	8,1	3	6,4	3	5,8	3	6,2	3	6,9	2	6,1	3	4,7	3	5	3	5,1	3	6,5	2	5,3	2	6,9	3	7,5	3	5,6	2	4,2	2
2001	12	23	2	5	2	5,8	2	5	2	5,6	2	6,1	2	5,8	2	4,7	2	3,6	3	5,6	3	5,3	3	4,7	3	5	3	6,4	3	4,3	3	4,6	3	4,7	3	4,4	3	3,9	2	3,3	2	2,8	2	2,9	2	2,5	2	2,6	2
2001	12	24	2	4,2	2	3,2	2	2,5	2	2,6	2	2,8	2	1,7	2	3,1	2	1,7	3	4,2	2	3,5	3	4,2	3	5,4	3	4,2	2	3,3	3	4,2	3	3,9	2	4,2	3	3,9	2	3,8	3	4,2	2	3,8	2	3,6	3	3,9	2
2001	12	25	2	3,6	2	3,5	2	3,3	2	3,6	2	3,3	2	2,5	2	1,4	2	2,4	3	2,5	3	3,3	3	2,2	3	2,6	3	2,8	3	3,1	3	2,6	3	3,3	3	2,5	3	3,1	3	3,1	2	2,9	3	2,5	3	1,4	3	1,7	2
2001	12	26	2	,8	2	1,1	2	1,4	1	2,2	2	2,1	2	2,5	2	1,1	2	2,1	1	2,4	1	2,1	2	2,2	1	3,9	1	3,3	1	3,5	1	3,5	1	3,5	1	4	1	4,3	1	4	1	4,2	1	4,7	1	4,7	1	4,6	1
2001	12	27	1	4	1	4,3	1	5	1	5,6	1	4,9	1	4,7	1	2,4	1	4,4	2	4,2	2	3,3	1	3,8	1	3,6	2	4,2	2	4,2	2	4,2	2	3,5	2	3,5	2	4	2	3,8	2	4,2	2	2,8	2	3,3	2	3,3	1
2001	12	28	1	3,8	1	3,6	1	3,6	2	3,8	2	4,6	2	4,7	2	2,9	2	3,8	2	3,9	2	4,2	2	4,6	3	4,9	3	4,9	3	4,3	3	4	2	3,1	2	2,5	2	3,2	2	2,9	2	2,8	2	2,8	2	2,8	2	3,2	2
2001	12	29	2	2,6	2	3,2	2	3,3	3	4,3	2	4,2	3	5	3	2,6	3	5	3	5	3	4,2	3	3,5	3	3,6	3	2,8	2	3,5	2	2,9	3	3,2	3	3,9	3	4,9	3	4,3	3	3,6	3	3,8	3	2,9	2	3,6	2
2001	12	30	2	3,8	2	3,5	2	3,5	2	3,8	2	4,2	2	2,8	2	3,3	3	4,3	3	6,1	3	3,3	3	4,7	3	6,7	3	6	3	6,1	3	6	3	6	3	5,7	2	4,4	2	3,9	2	4,2	2	4,7	3	4,7	3	2,1	2
2001	12	31	2	,7	2	2,6	2	1,8	5	1	2	3,2	2	3,2	2	3,9	2	4	3	4,9	3	4,6	2	3,5	3	2,9	3	3,8	3	4,3	3	4,3	3	4,9	3	3,6	3	5,3	3	6,1	3	6,1	3	3,9	2	5	2	5,6	2
2002	1	1	2	3,1	2	2,9	2	2,9	2	3,3	2	3,2	2	2,9	2	1,4	2	1,9	3	3,3	3	3,2	3	2,5	2	2,1	2	2,6	2	2,5	2	3,5	2	2,1	2	2,8	2	2,4	2	2,9	2	2,8	2	2,6	2	2,4	2	2,2	2
2002	1	2	2	1,8	2	2,4	2	3,8	2	3,9	1	2,8	1	1,7	2	,6	3	5,4	3	6,2	3	6,1	3	6	3	5,4	3	5,3	3	4,7	3	3,3	3	3,1	3	2,9	2	2,9	2	3,2	2	2,1	2	1,9	2	2,8	2	1,9	2
2002	1	3	2	1,8	3	1,5	3	1,4	3	,6	2	1,1	3	1,9	3	1,7	3	2,2	3	2,4	2	2,8	3	2,6	2	1,9	2	2,9	2	4,2	2	1,4	2	2,2	2	2,6	2	2,4	2	3,1	2	3,9	2	3,8	2	3,6	2	3,3	2
2002	1	4	1	4,9	1	5,6	2	3,9	1	3,3	1	3,5	2	4	2	1,4	3	3,3	3	3,9	3	4,2	3	4,7	3	5	3	5,1	2	4,9	2	3,6	2	5,1	1	5,6	2	6,2	2	6,1	2	6,9	1	6,7	1	6,1	1	8,6	1
2002	1	5	1	6,9	2	6,1	2	6,7	2	6,9	2	6,7	2	6	2	6,1	2	5,6	2	6,1	1	6	2	5,4	2	5,1	2	5	2	5,1	2	4,2	2	4,2	1	3,9	1	4,4	1	4,7	2	1,9	2	1,1	2	4,2	2	5,6	2
2002	1	6	3	5,6	3	4,6	3	4,9	2	5	2	5,1	2	2,6	2	4,6	2	4,6	2	4	2	3,8	2	3,9	2	3,9	2	3,5	2	3,2	2	2,6	2	3,5	2	3,6	2	3,6	2	3,6	2	3,6	2	4	2	4,6	2	4,4	2
2002	1	7	2	3,6	2	3,2	2	4,6	1	4,7	1	4,6	1	4,9	1	3,9	1	4,7	1	5,3	2	4,2	2	4,6	2	4,7	2	5,6	2	5,6	1	6,7	1	5,6	1	6,9	1	6,7	1	6,7	1	6,8	1	6,8	1	8,6	1	9,2	1
2002	1	8	1	8,9	1	8,6	1	8,6	1	8,9	1	8,9	1	8,3	1	4,9	1	7,8	1	8,8	1	9,6	1	9,7	1	9,4	1	8,5	2	9	2	9,4	1	8,6	1	8,6	1	8,3	1	8,1	1	9,4	1	9,4	1	8,9	2	8,9	1
2002	1	9	1	8,2	1	8,9	1	8,2	1	7,9	1	6,8	2	6,8	1	4,4	1	5,7	2	8,5	2	8,1	2	8,2	2	8,3	2	10,1	2	10	2	8,9	2	9	2	10,4	1	8,9	1	7,9	1	8,5	1	7,4	1	7,5	1	7,9	1
2002	1	10	2	7,8	2	8,1	1	7,8	1	7,5	2	7,2	1	6,7	1	5,6	2	5,6	1	6,7	1	6,7	1	6,1	1	6,4	1	6,1	1	6,9	1	6,5	1	6,9	1	5,8	1	6,2	1	6	2	4,7	1	5	2	5,7	1	4,4	1
2002	1	11	1	1,9	2	1,5	2	2,5	2	2,1	2	1,9	2	2,4	2	1,7	2	2,2	2	2,1	2	1,4	2	2,5	2	2,1	2	2,2	3	2,6	2	2,4	2	2,2	2	2,4	2	2,4	2	2,1	2	2,1	2	1,9	2	1,8	2	1,7	2
2002	1	12	0	0	2	2,2	2	2,4	2	2,6	2	2,9	2	3,1	3	1,9	3	4,4	3	4,4	3	4	3	3,6	2	2,8	2	2,1	2	2,2	2	2,4	2	2,5	2	3,6	2	2,8	2	3,8	2	3,8	2	4	2	3,8	2	3,3	2
2002	1	13	2	3,2	2	3,6	2	3,1	2	3,2	2	3,3	2	3,5	2	1,1	2	2,5	2	4,3	2	4,2	2	4,4	2	4,4	2	3,6	2	2,8	2	2,9	2	2,2	2	1,9	2	1,4	2	2,6	2	1,9	2	2,5	2	2,6	2	3,1	2
2002	1	14	2	3,5	2	3,6	2	3,5	2	2,9	2	3,5	2	4,3	3	3,5	3	5,3	3	4,9	3	4,2	3	4,7	3	4,3	3	4,9	3	4,7	3	4,7	2	4,6	2	3,5	2	3,5	2	4	2	3,6	2	2,6	2	2,6	2	2,4	2
2002	1	15	2	2,8	2	2,8	2	2,8	2	2,5	2	2,1	2	2,2	2	,8	2	1,1	2	3,5	2	2,8	2	3,3	3	4	3	4,4	2	2,6	2	2,9	2	3,9	3	5,3	2	4,3	2	4,2	2	3,9	2	3,9	2	4,4	2	4,7	2
2002	1	16	2	4,4	2	4,2	2	4,2	2	4,4	2	4,2	2	3,6	2	2,4	2	3,3	2	5	2	5,4	3	4,7	2	3,9	2	4,2	2	5,4	3	5,7	2	6,1	2	5,1	2	5,4	2	5,8	2	5,3	2	6,7	2	5,8	2	5,3	2
2002	1	17	2	5,3	2	5,8	2	5,3	2	6,1	3	7,2	3	7,2	3	5,1	3	8,1	3	7,2	3	6,9	3	6,4	2	5,8	2	5,6	2	4,7	2	4,3	2	4,4	2	4,7	2	4,6	2	4,6	2	5	2	4,4	2	4,7	2	4,9	2
2002	1	18	2	4,4	2	4,3	2	4,9	2	4,3	2	4	2	4,3	2	2,1	2	4,2	2	4,6	2	5	2	4,4	2	4,4	2	5	2	5,4	2	4,9	2	5,6	3	6	3	6,7	3	6,2	3	6,2	3	7,1	3	6,7	3	4,3	2
2002	1	19	2	7,1	2	5,8	2	7,2	2	7,8	2	7,5	2	7,2	2	4,2	3	4,4	3	5,4	3	6,8	3	6,4	3	5,3	3	5,3	3	5	3	4,7	3	2,2	2	2,6	3	3,6	2	2,4	2	4,2	3	6,2	3	6,8	3	6,4	3
2002	1	20	2	5,1	3	6,5	3	5,6	3	5,4	3	4,6	3	5,7	3	5	3	7,1	3	7,5	3	7,2	3	6,8	3	7,4	3	7,1	3	6,2	3	5	3	4	3	7,1	3	6,5	3	5,1	3	5,3	3	5,8	3	6,2	3	7,4	3
2002	1	21	2	6,7	2	6,4	2	5,8	2	6,1	2	6,7	3	6,7	3	2,2	3	4,3	3	5,1	3	5,8	3	5,7	3	5,3	3	4,4	3	4,9	3	4,9	3	4,9	3	5,8	3	5,3	3	5,4	3	6,2	3	5,7	3	6,8	3	6,9	3
2002	1	22	3	7,1	3	7,4	3	7,6	3	7,4	3	7,1	3	7,2	3	3,8	2	6,7	3	7,8	3	7,1	3	7,2	3	8,8	3	8,9	3	7,1	3	6,4	3	6,7	3	7,5	3	7,8	2	8,1	3	6,8	2	5,7	3	7,1	3	7,5	3
2002	1	23	3	5,8	2	7,4	2	7,5	2	8,3	2	7,5	2	8,1	2	3,9	3	6,4	3	5,8	3	5,3	3	5,8	3	5,1	3	5,4	3	6,7	3	6,4	3	6,5	3	5,7	3	6,1	3	6,5	3	6,9	3	6,8	3	7,2	3	6,1	3
2002	1	24	3	5,8	3	6	3	5,1	3	6,1	3	5,7	3	7,4	3	4,9	3	7,2	3	6,7	3	7,2	3	6,4	3	8,1	3	7,9	3	8,8	3	8,3	3	8,2	3	8,3	3	7,6	3	6,5	3	6,1	3	6,5	3	6	3	5,8	3
2002	1	25	3	5,4	3	5,8	3	7,5	3	8,6	3	7,1	3	6,8	3	2,1	3	6,4	3	7,2	3	7,6	3	5,8	2	5	3	4,6	3	6	3	10,6	3	9,7	3	8,1	3	7,4	3	7,6	3	8,5	3	8,3	3	8,1	3	7,6	3
2002	1	26	3	8,9	3	8,8	3	7,6	3	7,5	3	6,9	3	8,6	3	5,4	3	9,3	3	8,5	3	7,5	3	9,6	3	10,4	3	9,6	3	9	3	8,9	3	9,2	3	9,4	3	9,4	3	7,8	2	6,5	2	7,4	2	7,4	2	6,2	2
2002	1	27	2	5,6	2	5,8	2	5,6	2	6,4	2	6,1	2	7,1	3	2,9	3	9,2	3	9,3	3	9,9	3	7,6	3	7,4	3	7,5	3	7,6	3	8,1	3	8,6	2	7,5	2	7,5	2	6,9	2	7,4	3	7,5	2	5,8	2	5,8	3
2002	1	28	3	7,4	2	6	2	5,6	2	5,3	2	6,4	2	7,5	2	2,9	2	7,1	2	6,8	2	6,4	2	7,5	2	7,8	2	6,7	2	6,2	2	6,1	2	5,7	2	6,1	2	5,7	2	5,3	2	5	2	6,1	2	6,1	2	7,1	2
2002	1	29	2	6,1	2	6,9	3	9,2	3	8,2	2	6,8	3	7,8	3	4,4	2	7,1	2	6,4	2	7,9	3	7,9	3	8,1	3	7,5	3	7,5	3	6,7	3	6,2	3	6	3	6,7	3	5,8	3	6,4	2	5,3	3	6,1	3	6,5	2
2002	1	30	2	5,1	2	5,3	2	6	3	6,1	3	6,9	3	8,1	3	3,9	3	7,9	3	6,8	3	7,1	3	7,8	3	7,1	3	6,7	3	5,6	3	6	2	5,1	2	4,7	2	4,9	2	4,2	2	5	2	7,4	3	6,4	3	6,4	2
2002	1	31	2	4,9	2	5	2	5,3	2	5,4	2	4,3	2	4,3	2	3,6	2	4,4	2	5,3	2	5,7	2	5,8	2	5,4	2	5,1	2	6	2	6,7	2	6,5	2	5,8	2	6,7	2	7,2	2	5,6	2	5,8	2	6,1	2	5,8	2
2002	2	1	2	5,4	2	5,1	2	4,2	2	5	2	5,4	2	5,3	2	3,1	2	5,6	2	6	2	6,8	2	6,4	2	5,7	2	5,3	2	5,1	2	5,4	2	6,2	2	6,4	2	5,8	2	5,6	2	6	2	6	2	5,6	2	5,4	2
2002	2	2	2	5,7	2	6,2	2	5,6	2	6	2	5,1	2	5,3	2	4	2	6,1	2	5,3	2	5,6	2	4,9	2	5,1	2	3,9	2	4,2	2	4	2	2,8	2	3,6	2	4,2	2	4,3	2	4	2	4	2	4,3	2	4,4	2
2002	2	3	2	4,6	2	4,7	2	4,3	2	4,2	2	4	2	4,3	2	2,4	1	3,9	1	4,4	2	5,6	2	4,9	2	4	2	3,2	2	3,6	2	3,6	2	4	2	4,6	2	4,4	2	3,8	2	3,9	2	4,3	2	4,3	2	4	2
2002	2	4	2	4,6	2	4,2	2	4,4	2	4,7	2	4,2	2	4,6	2	3,8	2	4,6	2	3,8	2	5,6	2	5,1	2	4,9	2	4,3	1	3,9	1	3,9	2	4	2	5,6	2	4,2	1	5,3	1	4,7	1	4	2	3,8	2	3,6	2
2002	2	5	2	3,5	2	3,2	2	4,4	2	3,2	2	3,5	2	3,5	2	1,8	2	4	2	3,9	2	4,3	2	4,2	2	3,5	2	3,3	2	4	2	4,4	2	3,9	2	3,8	2	3,9	2	4	2	2,6	2	4,4	2	4,2	2	3,8	2
2002	2	6	2	4,4	2	4,7	2	4,6	2	4,7	2	4,4	2	5,6	2	4,2	2	7,1	3	7,1	3	3,9	3	3,7	3	3,8	3	3,9	3	3,9	3	3,7	3	3,6	3	3,8	3	5,8	3	6,8	3	6,5	2	5,3	2	4,9	2	5	2
2002	2	7	2	4,7	2	4	2	3,9	2	3,8	2	4	2	3,8	3	3,3	2	3,5	3	2,7	2	2,7	2	1,8	3	1,9	3	2,2	2	1,7	2	2,4	3	3,1	2	1,6	2	,7	0	0	2	,4	2	1,8	3	2,6	2	2,9	3
2002	2	8	2	2,8	2	2,1	2	2,8	2	3	3	3,1	3	3,3	3	3,3	3	4,2	3	5,3	3	5,6	3	5,4	3	6	3	4,7	3	5,8	3	5,8	3	5,6	3	6	3	5,4	3	4,7	3	4,4	3	5,6	3	4,7	3	3,9	3
2002	2	9	3	6,5	3	6	3	4,7	3	3,6	3	4,9	3	4,6	3	3,9	3	5,3	3	7,1	3	7,1	3	5,7	3	6,5	3	5,7	3	6	3	6	3	5,8	3	6,1	3	5,6	3	6,4	3	6,1	3	5,4	3	4,2	3	4,3	3
2002	2	10	3	5,1	3	5,8	3	6,4	3	6,1	3	6	3	6	3	3,8	3	5,6	3	7,5	3	8,1	3	7,8	3	7,8	3	6	3	6,1	3	5,7	3	5,6	3	5,7	2	4,4	2	3,5	2	6,1	2	5,8	2	5,8	2	5,6	2
2002	2	11	2	4,4	2	4,3	2	4,7	2	4,6	2	4,4	2	4,4	2	3,2	3	5,3	3	6,2	3	5,8	2	5	3	5,1	2	5,3	3	4,4	2	5	3	5,7	3	6	3	6,1	3	6,4	3	2,6	2	4	2	4	2	4,2	2
2002	2	12	2	4,7	2	5,1	3	5,1	3	5,1	3	5,1	3	5	3	3,9	2	3,5	2	4,4	3	5,3	3	5,3	3	5,1	3	5,1	3	4,7	3	4,2	3	4,6	2	4,6	3	5	3	4,2	3	4,3	3	5,8	3	6,2	3	5,1	3
2002	2	13	3	5,1	3	6,1	3	6,9	3	6,5	3	5,8	3	6,1	3	5,1	3	6,1	3	7,5	3	7,2	3	6,5	3	6,8	3	6,9	3	6,1	2	5,6	3	5	2	5,3	2	4,9	2	5,1	2	4,9	2	4,4	2	4,2	2	4,4	3
2002	2	14	3	4,6	2	4,3	2	5	3	5,3	3	5,7	3	6,7	3	3,6	3	6,4	3	6,1	3	5,8	3	5	3	4,4	3	4,2	3	4,7	2	4,4	3	4,7	3	4,2	3	4,7	3	4,7	3	4,7	3	5,4	3	4,9	3	4,4	3
2002	2	15	2	4,4	3	5,7	3	5,1	3	5,1	3	4,6	3	5,1	3	2,1	2	3,8	2	4,3	2	4	2	4,2	3	4,3	2	3,9	2	4,9	2	4,3	2	4,2	2	5,3	2	4,4	2	3,9	2	3,9	2	3,5	3	4,6	2	3,1	2
2002	2	16	3	4,2	3	4,4	3	4,7	3	5,1	3	5,1	3	5	3	2,6	3	5,7	3	5,8	3	5,3	3	5,3	3	4,3	3	4,2	3	4,2	2	3,6	2	3,1	2	3,6	2	2,8	2	3,1	2	3,2	3	3,2	2	3,5	2	2,2	2
2002	2	17	2	2,4	2	1,9	2	1,8	2	1,5	2	1,7	2	1,8	2	1,2	2	1,2	2	2,4	2	2,2	2	2,2	2	2,8	2	2,8	2	3,1	2	3,3	2	2,8	2	3,2	2	3,2	2	3,6	2	3,3	2	3,9	2	4	2	4	2
2002	2	18	2	3,8	2	3,1	2	3,3	2	3,2	2	2,9	2	2,9	2	2,8	2	3,6	2	3,3	2	3,6	2	3,9	2	3,3	2	3,3	2	3,8	2	3,6	2	4	2	3,9	2	3,6	2	3,8	2	4,4	2	4,4	2	4,2	2	4,3	2
2002	2	19	3	5,4	3	5,6	3	5,6	3	5,6	3	4,9	3	5	3	2,2	3	4,3	3	4,9	3	4,9	3	5,3	3	5,6	3	5	3	5,8	3	5	3	6,2	3	5,7	3	6	3	5,6	3	5,8	3	6,8	3	6,8	3	6,5	3
2002	2	20	3	6,4	3	6,7	3	6,7	3	6,1	3	6	3	4,7	3	4,9	2	4,2	2	4,9	2	4,3	2	4,2	2	4,2	2	4,2	3	4,2	3	4,2	3	2,9	2	3,2	2	3,8	2	3,6	3	5,3	3	5,3	3	4,9	3	4,6	3
2002	2	21	3	5,7	3	6,2	3	5,6	3	5,3	3	5,3	3	5,1	3	4,9	3	5	3	6,4	3	6,1	3	6,8	3	6,7	3	6,7	3	6,7	3	5,7	3	5,6	3	6,1	3	5,8	3	6	3	4,9	3	5,7	3	5,8	3	6	3
2002	2	22	3	6,1	3	5,4	2	5,7	2	4,4	2	4,7	2	3,3	3	5,3	3	7,4	3	7,4	3	6,8	3	5,1	3	4,7	3	4,2	3	4,2	3	4	3	3,2	3	3,3	3	3,6	2	3,5	3	3,2	3	2,2	2	1,5	2	1,7	3
2002	2	23	3	4,3	3	3,5	3	3,5	3	3,6	2	3,1	3	3,1	2	1,2	2	2,8	2	3,6	2	3,2	3	3,6	2	3,5	2	3,2	2	4	2	3,9	2	4,3	1	7,1	1	7,6	1	6	1	6,4	1	9,2	1	9,2	1	8,9	1
2002	2	24	1	8,9	1	9,2	1	8,9	1	8,1	1	7,8	1	7,8	1	6,2	1	8,6	1	7,5	1	6,8	1	6,5	1	7,5	1	7,6	1	7,1	1	6,7	1	5,8	1	6,1	1	6,1	1	5,3	1	5,6	1	5,4	1	5,4	1	5,8	1
2002	2	25	1	4,2	2	4	2	4,7	2	4,9	2	4,9	2	4,9	2	4,5	2	3,6	2	3,6	2	3,6	2	4	2	3,5	2	3,5	2	3,9	2	4,3	2	4,7	2	4,9	2	4,7	2	4,9	2	4,4	2	3,9	2	4,9	2	4,9	2
2002	2	26	2	5,4	2	5,1	3	5,8	3	5,6	2	4,3	2	3,6	2	3,1	2	2,8	2	2,8	2	3,6	2	3,1	3	3,9	3	4,2	3	3,3	2	3,5	2	2,8	2	3,2	2	2,9	2	2,1	2	3,6	2	3,6	2	4,2	2	3,6	2
2002	2	27	2	2,9	2	2,9	2	3,3	2	2,9	2	3,5	2	3,5	2	3,1	2	3,3	2	4,2	3	4,9	3	3,9	3	3,8	3	2,8	3	3,8	3	3,9	3	3,9	3	3,8	3	3,5	3	3,8	3	3,8	3	4	2	3,3	2	2,5	2
2002	2	28	2	2,6	2	2,8	2	2,6	3	2,9	3	3,5	2	3,1	3	3,3	2	3,6	2	4,4	2	4,3	2	4,3	2	4,4	2	4	2	4,3	2	3,3	2	4	2	3,6	2	4,3	2	4	2	4	2	4,2	2	4,7	2	4,4	2
2002	3	1	2	4	2	3,9	2	4,3	2	5,1	2	5	2	3,5	2	4,2	3	3,9	3	7,5	3	7,2	3	6	3	5,6	3	5,4	3	6	3	5,4	3	6,7	3	5,1	3	6	3	6,9	3	7,1	3	7,1	2	6,7	2	6,4	3
2002	3	2	3	5,6	3	5,7	3	4,7	3	4,4	3	4,7	3	5,8	3	3,6	3	4,4	3	4,4	3	4,7	3	5	3	5,4	3	4,6	3	4,2	3	3,5	3	3,3	3	3,6	2	3,9	3	2,4	3	3,8	3	3,6	3	3,6	3	3,9	3
2002	3	3	3	4,3	3	5	3	5	3	5,3	3	5,4	3	5,1	3	4,9	3	5,4	3	4,9	3	4,6	3	4,3	3	4,2	3	2,8	3	4,4	3	4,3	3	4,6	3	3,9	3	3,6	3	4,3	3	3,5	3	4,9	3	3,9	3	4,4	3
2002	3	4	2	4,4	2	3,5	2	3,2	2	3,5	2	3,6	2	4,6	3	6,2	3	6,2	3	5,6	3	6,2	2	4,3	2	4,9	2	4	2	4,3	2	4	2	4,4	2	4,2	2	4,3	2	3,9	2	4,7	2	4,7	2	4,7	2	5,4	2
2002	3	5	2	4,6	2	4,6	2	5,3	2	5,1	2	4,7	2	3,3	2	5,4	2	4,9	2	5,7	2	5,4	3	5,3	3	5,4	3	4,9	2	4,7	2	5,1	2	4,6	2	4	3	5,1	2	4,4	2	4	2	4,2	2	5,7	2	6	2
2002	3	6	2	5,6	2	5,1	2	5,1	2	5,3	2	4,3	2	4,3	2	2,6	2	4,3	2	4,7	2	5	2	5,8	3	5,6	3	5,6	3	5,8	3	6,1	3	6,9	2	6,4	2	6,1	3	3,5	2	5,1	2	5,4	2	4,6	2	5,8	2
2002	3	7	2	4,7	2	4,7	2	6,1	2	5,7	2	5,4	2	6,1	3	5,8	3	6,9	3	6,4	3	5,8	3	5,6	2	4,2	2	2,5	2	2,5	2	3,1	2	4,9	2	4,7	2	5	2	4,2	2	2,5	2	4,9	2	5	2	4,7	2
2002	3	8	2	5,3	3	6,1	3	5,6	3	6,1	3	6,1	3	5,4	3	6,9	3	5,1	3	6,2	3	6,8	3	7,9	3	8,1	3	9,3	3	8,5	3	8,3	3	7,8	2	7,5	3	6,2	2	6,4	2	6,4	2	6,4	2	6,4	2	5	2
2002	3	9	2	3,9	2	4,2	2	4,2	2	3,9	2	3,8	2	3,3	2	3,6	2	4	2	4	2	3,6	2	3,5	2	3,6	2	5	2	3,9	2	3,6	2	3,6	2	3,1	2	3,8	2	3,8	2	3,6	2	4	2	4,2	2	3,9	2
2002	3	10	2	4,2	2	4,2	2	3,3	2	4,4	2	3,9	2	3,8	2	2,1	2	4,3	2	4,4	2	3,8	2	4,3	2	3,6	2	3,6	2	3,9	2	3,9	2	3,5	2	4	2	4,4	2	5,1	1	5,4	2	5,3	1	5,6	2	5	1
2002	3	11	1	5,3	1	5,8	1	6,1	2	4,4	2	4,2	2	4,6	2	3,6	2	5	2	5,4	2	5	2	5,4	2	5,4	2	4,7	2	4,3	2	4,6	2	4,2	2	4,6	2	3,8	2	1,7	2	3,5	2	4,2	2	4,2	2	4	2
2002	3	12	3	4,9	2	4,4	3	4,6	3	5,1	3	4,3	3	4	3	4,9	3	4,3	3	4,9	2	4	3	5	3	4	3	3,9	3	2,1	2	2,3	2	2,3	2	1,9	2	1,8	3	1,8	3	2,4	2	1,8	2	1,5	2	1,7	2
2002	3	13	3	2,6	3	2,2	3	2,5	3	1,4	3	2	2	2,5	3	2,7	2	3,5	2	4	2	4	3	4,6	3	4,9	3	4,7	3	4,3	3	4,2	2	3,9	3	4,4	3	5,1	3	3,9	2	3,9	2	4	2	4,4	2	4,9	2
2002	3	14	2	4,4	2	3,9	2	4,3	2	4,7	3	4	3	3,9	3	3,6	3	4,4	3	5	3	4,7	3	3,8	3	4,2	3	4,6	3	4,4	3	3,8	2	3,5	2	3,8	2	4	2	2,9	2	4,6	2	4,3	2	4,2	2	4,4	2
2002	3	15	2	3,9	2	4,3	2	4,6	2	5,1	2	7,2	2	7,5	2	7,4	3	6,7	3	5	3	6,7	3	6,7	3	7,2	3	3,8	3	6,7	3	6,2	3	5,8	3	5,1	3	4,9	2	4,7	2	5	2	5	2	5,1	2	4,7	2
2002	3	16	2	5	2	5,1	2	6	2	6,1	2	5,3	2	4	2	5,3	3	5,6	3	6,7	2	6,1	3	5,7	3	6	3	5,4	3	6,2	2	5,4	2	4,9	2	4,6	3	5	2	4,9	2	4,6	2	4,2	2	4,2	2	4,3	3
2002	3	17	3	6,4	3	5,7	3	6	3	5,8	3	6,1	3	6,1	3	2,5	2	5,7	3	6,1	3	5,7	3	5,8	3	6,1	3	5,1	3	4,7	3	5	3	5,1	3	5,1	3	4,7	3	5,3	3	5	2	5,3	2	5,3	2	5,1	2
2002	3	18	2	5,3	2	6	2	6,4	2	6,1	2	5,6	2	6,2	2	4,9	2	5,8	2	6,1	2	5,3	3	5,4	3	5,4	3	5,4	3	5,6	2	4,7	2	4,6	2	4,7	2	5,3	2	5,3	2	5,6	2	5,3	3	4,9	3	5,1	3
2002	3	19	3	5,4	3	5,3	3	5,6	3	5,8	3	6,1	3	5,4	3	1,8	3	5,3	3	5,6	3	6,4	3	6,4	3	5,6	3	3,1	3	5,6	3	6,7	3	6,4	3	5,8	3	5	3	4,7	3	5,1	3	5	3	5,6	3	4,7	3
2002	3	20	3	6,4	3	6	3	6	3	5,8	3	5,1	3	5,3	3	6,5	3	6,2	3	6,9	3	6,5	3	6,2	3	6,2	3	6,5	3	6,2	3	5,6	3	6	3	5,4	3	4,3	3	5,1	3	6,4	3	6,9	3	6,4	3	6,1	3
2002	3	21	2	5,3	3	5	2	5	2	5,8	2	6,7	2	6,9	3	5,3	3	5,1	3	6,2	3	6,7	3	6,5	3	6,2	3	6,8	3	7,6	3	6,9	3	6,5	3	6,7	3	6,1	3	5,6	2	5,3	2	5	2	4,7	2	3,9	2
2002	3	22	2	4,4	2	4,2	2	4,2	2	3,8	2	3,2	2	4,2	2	3,8	2	4,2	2	3,8	2	3,5	2	3,3	2	3,6	2	3,5	2	3,5	2	3,6	2	3,6	2	3,9	2	4,3	2	1,9	2	4,3	2	3,9	2	4,7	2	4,6	3
2002	3	23	2	3,6	2	3,5	2	3,3	2	3,9	2	3,8	2	3,6	2	3,3	2	2,6	2	4	2	3,9	2	3,6	2	3,9	2	2,9	2	4,2	2	3,5	2	3,2	2	3,6	2	3,8	2	3,9	2	4,2	2	3,9	2	4	2	4,3	2
2002	3	24	2	4,4	2	4,6	2	4,4	2	3,9	2	4,4	2	4,7	2	3,2	2	3,5	2	4	2	3,3	2	3,5	2	3,8	2	3,9	2	4,3	2	3,2	2	4,2	2	3,1	2	3,9	2	3,3	2	2,8	2	3,1	2	3,3	3	5,7	3
2002	3	25	3	5,4	3	4,7	3	5,6	3	5,8	3	6,1	3	5,3	3	4,4	3	4,2	3	6,1	3	6,9	3	7,5	3	6,4	3	6,4	3	6,9	3	7,2	3	6,4	3	5,6	3	4,6	3	5,1	2	5,3	2	5	2	5	2	4,4	2
2002	3	26	2	4,7	2	4,7	3	5,3	3	6	3	6,2	3	6,9	3	4,7	3	6,7	3	6	3	6,8	3	7,4	3	6,1	3	3,8	3	5,1	2	4,9	2	4,3	3	4,6	2	4,6	2	4,9	2	4,4	2	4,7	2	4,6	2	4,6	2
2002	3	27	2	4,2	2	4,9	2	5	2	4,6	2	3,9	2	4,4	2	4,9	2	4,9	3	5,6	2	5,3	3	5,1	2	4,9	3	3,5	3	5,3	2	5,4	2	5,3	2	4,9	3	3,6	3	4,6	2	4,2	2	4,4	2	4,3	3	4,3	2
2002	3	28	2	4,4	2	4,4	2	3,9	2	3,6	2	3,3	2	3,8	2	3,2	2	1,9	2	3,3	2	2,8	2	2,8	2	3,2	2	2,4	2	3,3	2	3,2	2	2,9	2	3,5	2	2,9	2	3,3	2	4,2	2	5,1	2	4,9	2	3,9	2
2002	3	29	2	2,6	2	4,6	2	2,8	2	2,4	2	2,2	2	2,4	2	3,1	2	3,6	2	2,1	2	3,3	2	2,4	3	2,5	3	4,9	2	2,9	2	3,1	2	2,1	2	2,6	2	2,2	2	2,4	2	2,4	2	2,5	2	2,5	2	2,8	2
2002	3	30	2	3,3	2	2,5	2	2,5	2	2,8	2	2,9	3	3,6	3	3,2	3	2,6	3	3,6	3	3,8	3	4,2	3	3,9	3	4	3	3,9	3	3,5	3	3,6	3	3,9	3	3,8	3	3,5	3	3,8	3	4,4	3	5	3	5,3	3
2002	3	31	3	4,6	3	4,3	3	4,4	3	3,5	3	3,6	3	3,6	3	4	3	4,4	3	3,9	3	4,4	3	4,4	3	5,3	3	3,6	3	5,3	3	4,7	3	4,2	3	4,4	3	4,7	3	3,6	3	5	3	4,6	3	4	3	5	3
2002	4	1	3	4,6	3	3,9	2	3,5	2	4,6	2	3,9	2	2,6	2	2,9	3	2,8	3	4,6	3	4,2	3	4,4	3	5,3	3	4,7	3	4,3	3	4,2	2	3,3	2	3,9	2	4	2	4,2	2	3,8	2	3,8	2	3,8	2	4,3	2
2002	4	2	2	4,7	2	4,7	2	4,6	2	4	2	4	2	3,6	2	4,2	2	2,8	2	4,4	2	3,9	3	4,3	2	3,8	2	3,2	2	3,3	2	3,3	2	2,6	2	3,3	2	3,5	2	3,6	2	3,6	2	3,9	2	3,8	2	4,3	2
2002	4	3	2	3,6	3	5	3	4,7	3	5	3	4,4	3	4,7	3	3,5	2	4,6	2	5,3	2	5,6	3	5,3	3	4,4	3	5	3	5,3	2	4,2	2	2,8	2	2,8	3	4,3	2	3,2	2	4,9	2	5,1	2	4,9	2	4	2
2002	4	4	2	4,2	2	4,6	2	4,7	2	4,2	2	4,6	2	4	2	4	2	4,2	2	4	3	4,6	2	3,6	2	4	2	3,1	2	3,6	2	3,6	2	3,5	2	4,4	2	3,9	2	4	2	3,6	2	4,6	2	4,3	2	4,3	2
2002	4	5	2	4	2	4	2	3,9	2	4,3	2	4,2	3	3,3	3	3,8	2	2,9	2	3,2	2	3,1	2	2,2	2	2,9	2	4	2	4,9	2	5	2	4,9	2	4,9	2	4,2	2	4,4	2	5,7	2	5,7	2	5,6	2	4,7	2
2002	4	6	2	5,8	2	5,7	2	5,1	2	5,1	2	5	2	3,1	2	4,2	2	3,6	2	4,2	2	3,6	2	3,6	2	4	2	4,6	2	4,7	2	4,3	2	4,6	2	4,9	2	5	2	4,6	2	3,9	2	4,4	2	5	2	4,9	2
2002	4	7	2	4,6	2	4,3	2	3,5	2	3,6	2	3,9	2	3,3	2	3,9	2	3,3	2	3,8	2	3,9	2	3,6	2	3,2	2	3,1	2	3,2	2	2,5	2	2,8	2	3,1	2	2,8	2	1,9	2	3,8	2	3,8	2	3,2	2	3,1	2
2002	4	8	3	3,2	3	4,3	3	3,3	3	3,6	3	3,3	3	4,2	3	4,3	3	4	3	4,2	3	4	3	3,9	3	4	3	2,5	3	4	3	4,2	3	3,8	3	3,8	2	2,8	3	2,8	2	3,3	3	4,2	3	5,6	3	5,4	3
2002	4	9	3	4,6	3	4,7	3	5	3	4,4	3	3,8	3	4	3	3,5	3	2,6	3	3,9	3	3,1	3	4	3	4,2	3	3,6	2	3,6	3	3,6	2	3,3	2	3,9	3	4,7	3	2,9	3	1,1	3	5	3	7,2	3	7,1	3
2002	4	10	3	7,6	3	7,1	3	6,9	3	6,7	3	6,9	3	4,2	3	6,2	3	5,4	3	7,4	3	6,8	3	7,4	3	7,4	3	6,9	3	6,5	3	6,4	3	6,5	3	6,7	3	5,6	3	4,7	3	5,1	3	4,9	3	4,4	3	4,3	3
2002	4	11	3	4,6	3	4,9	3	4,9	3	4,3	3	4,6	3	5,1	3	4,2	3	6,1	2	5,3	3	5,6	3	5,1	3	5,4	3	5,6	3	4,7	3	4,3	3	4,4	3	4,2	3	4,9	3	2,1	3	3,9	3	4	3	3,9	3	4,3	3
2002	4	12	3	3,5	3	3,3	3	3,3	3	3,3	3	4,2	3	4,2	3	3,8	3	4	3	4	3	3,9	3	3,9	3	3,9	3	1,9	3	3,6	3	3,3	3	3,5	3	3,1	3	2,4	3	3,2	3	3,5	3	4,3	3	3,8	3	3,9	3
2002	4	13	3	3,9	3	4,2	3	4	3	3,3	3	3,5	3	3,1	3	4,2	3	3,1	3	4,2	3	4	3	4	3	3,6	3	4,4	3	3,9	3	3,3	3	3,1	3	3,3	3	3,8	3	4	3	3,9	3	4,2	3	4,2	3	4,4	3
2002	4	14	3	3,8	3	3,6	3	4,4	3	4,7	3	4,7	3	2,6	3	3,3	3	2,9	3	3,9	3	4,6	3	4,6	3	4,3	3	4	3	3,8	3	4,6	3	3,8	3	4	3	3,6	3	4,2	3	4,4	2	4	2	4,6	2	4,7	3
2002	4	15	3	4,9	3	5,4	2	5	3	5,1	3	4,6	2	4,7	2	4,6	3	6,1	3	6	3	5,4	3	5,4	3	5,7	3	4,4	2	4,4	2	3,5	2	5,4	2	4,9	2	4,9	2	2,1	2	3,8	2	4,4	2	4,7	2	4,7	2
2002	4	16	2	4,4	2	5	2	4,7	2	4,2	2	3,8	2	4,3	3	4,7	2	5,3	2	4,7	2	4,2	3	5	2	5,3	2	2,2	2	4,6	2	3,5	2	3,1	2	3,3	2	3,6	2	3,6	2	3,8	2	4,6	2	3,9	2	4,2	2
2002	4	17	2	5	2	4,2	2	3,6	2	3,3	2	4,2	3	5,3	3	4,6	2	3,1	2	3,2	2	3,3	2	3,6	2	3,9	2	3,1	2	3,6	2	3,3	2	3,6	2	4,3	2	3,8	2	3,8	2	3,8	2	3,9	2	4,4	2	4,7	2
2002	4	18	2	4,3	2	3,5	2	4	2	4,2	2	3,9	2	2,2	2	3,3	2	3,3	3	4	3	4	3	3,6	2	3,6	3	3,9	2	4,4	2	3,5	2	4,3	2	3,9	2	4,2	2	4,4	2	4,7	2	5	2	4,4	2	4,6	2
2002	4	19	2	4,7	2	4	2	3,9	2	4,6	2	3,6	2	3,3	2	1,9	2	2,1	2	2,8	2	2,8	2	4,6	2	2,8	2	2,9	2	2,2	2	2,9	2	2,9	2	3,2	2	2,9	2	2,5	2	2,8	2	3,1	2	3,3	2	3,5	2
2002	4	20	2	3,1	2	3,6	2	4	2	3,8	2	3,2	2	2,9	2	3,3	3	3,5	3	3,9	2	3,2	2	3,1	2	3,3	2	3,3	2	3,3	2	3,9	2	3,6	2	3,1	2	4,4	2	4,4	2	3,9	3	3,6	3	4,7	3	4	2
2002	4	21	2	4,3	3	4,2	2	3,9	3	4,3	3	4	3	4,6	3	3,6	2	3,9	2	3,5	3	4,7	2	4,2	2	3,8	2	4	2	3,2	2	3,5	2	4,2	2	3,3	2	3,5	2	3,6	2	4,2	2	4	2	3,9	2	3,8	2
2002	4	22	2	3,9	2	4,7	2	4,3	2	4	2	4,2	2	2,6	2	4,4	3	3,6	2	3,5	2	3,3	2	3,6	2	3,9	2	4,3	2	4,9	2	3,9	2	3,8	2	5	2	5,1	2	3,2	2	4,9	2	4	2	5,4	2	5,3	2
2002	4	23	2	5,3	2	4,9	2	4,6	2	5,1	2	5	2	5,1	2	4,4	2	2,6	2	4,7	2	4,7	2	4,3	2	4,2	2	4,3	2	4	2	5	2	5,1	2	5,3	2	5,1	2	4,7	2	4,9	2	5,1	2	5	2	3,9	2
2002	4	24	2	4,7	2	4,6	2	5,1	2	4,7	2	4,7	2	5,6	2	5,8	2	4,7	2	4,6	3	3,6	2	3,8	3	4,2	3	4,9	2	4	2	3,3	2	3,5	2	4	2	4,4	2	4,9	2	4,3	2	2,8	2	3,5	3	4,4	3
2002	4	25	3	3,9	3	3,5	3	3,6	3	3,3	3	3,6	2	3,8	2	4,4	2	4	2	5,4	2	4,4	2	3,6	2	3,1	2	3,3	2	3,3	2	4,2	2	4,2	2	3,9	2	3,6	2	4,2	2	3,8	2	4,2	2	4,2	2	4	2
2002	4	26	3	4,7	2	3,9	2	3,3	2	2,4	2	2,9	2	3,3	2	2,8	3	4,4	3	4,2	3	4,2	2	3,1	2	3,2	2	3,5	2	3,3	2	3,3	2	2,8	2	3,6	2	4,2	2	3,9	2	3,9	2	4,2	3	4,7	2	3,1	2
2002	4	27	2	4,4	2	4,9	2	4,2	2	3,8	3	4,2	3	5	3	4,3	3	4,4	3	5,3	3	4,9	2	4	3	4,7	2	3,9	3	4	2	3,9	2	3,6	2	3,1	2	3,6	3	3,2	2	4	2	4,2	2	4,2	3	4,3	3
2002	4	28	3	5,3	3	5	3	5,4	3	4,9	3	5,1	3	3,9	3	4,9	2	3,8	3	4,7	3	4,9	3	5,6	3	5,6	3	4,7	3	3,6	3	3,9	2	4,2	3	3,9	3	4,7	3	4	2	3,8	2	4,2	3	4,9	2	3,6	3
2002	4	29	3	4,3	3	4,9	3	5	3	4,7	3	5,3	3	4,4	3	4,4	2	3,9	2	3,5	2	3,8	2	3,1	2	3,2	2	3,5	2	2,8	2	3,9	2	2,2	2	3,3	2	2,6	2	3,6	2	3,5	2	2,9	2	3,9	2	3,5	2
2002	4	30	2	3,8	3	4,6	2	2,9	2	3,5	2	3,5	2	3,9	2	3,2	2	3,3	2	4,3	3	4,9	3	5	3	5,3	3	4,7	3	4,4	2	3,9	3	4,4	2	4,2	3	4,7	3	4,7	3	4,2	3	4,4	2	4,4	3	4,4	3
2002	5	1	2	3,6	3	4,7	3	4,9	3	4,6	3	4,2	3	4,4	3	3,3	2	4,7	3	4,9	3	5	3	4,7	3	5	3	5	3	5,6	2	5,3	2	5,3	2	5,1	2	5,3	2	3,3	2	4,4	2	3,9	2	4,4	2	4,7	2
2002	5	2	2	4,7	2	4,7	2	4,4	2	4,4	2	4,4	2	3,6	2	4,2	2	2,5	3	3,8	3	3,5	3	3,9	3	4,4	3	4,2	3	3,9	3	4	3	4,7	3	4,6	3	4,7	3	4,4	3	4,7	3	4,9	3	5	3	4,9	2
2002	5	3	3	5,8	3	5,7	3	6,1	3	5,8	3	5,1	3	5,3	3	4,9	3	5,4	3	6,1	3	5,7	3	5,4	3	6	3	6,2	3	5,6	3	5,6	3	4,7	3	4,7	3	5,4	3	3,2	3	4,4	3	5,1	3	4,3	3	5	3
2002	5	4	3	4,7	3	4,7	3	5,8	3	5,6	3	5,8	3	7,5	3	7,2	3	6,1	3	6,9	3	7,8	3	8,1	3	6,9	3	6,1	3	5,8	3	6	3	6,8	3	6	3	4,9	3	4,7	3	5,8	3	6,4	3	5,8	3	5,7	3
2002	5	5	3	6,1	3	6,1	3	6,4	3	6,7	3	6,8	3	6	3	7,9	3	6,9	3	6,5	3	6,9	3	7,1	3	6,4	3	5,8	3	6,1	2	5,3	2	5	2	4,7	2	4	2	6,1	2	5,4	2	5,3	3	5,8	3	6,1	3
2002	5	6	3	6,1	3	5,6	3	5,6	3	6,7	3	6,1	3	6,1	3	4,6	3	4,2	3	5,7	3	5,8	3	5,6	3	6,1	3	5,6	3	5,3					2	5	2	5,8	2	5,3	2	5,1	2	5,3	2	5	2	5,3	2
2002	5	7	2	5,3	3	6,1	3	4,9	3	5,4	3	5,6	3	6,4	3	4	2	5,8	3	5,8	3	5,6	2	5,8	2	6,1	2	6,1	2	5	2	4	2	4,3	2	4,4	2	4,7	2	3,2	2	4,2	2	4,7	2	4,9	2	5,3	2
2002	5	8	2	4,4	2	5	2	5,8	2	5,8	2	5,4	2	5,1	2	4,3	2	5,4	2	6,1	2	6	2	5,6	2	5,6	2	4,2	2	4,4	2	3,8	2	4	2	4,2	2	4,3	2	4,4	2	4,9	2	4,2	2	4,3	3	4,2	3
2002	5	9	3	4,7	3	4,4	2	4,3	2	4	3	5	3	3,3	3	3,3	2	3,8	2	4,3	3	4,7	3	5	3	5	2	4,2	3	3,9	2	3,9	2	4,2	2	4,6	2	4,3	2	3,6	2	3,6	2	4,3	2	4,9	3	5	3
2002	5	10	3	4,6	3	5	3	5,3	3	4,6	3	4	3	4,6	3	4,7	3	5	3	5,6	3	5	3	5,6	3	5,4	3	4,4	3	5,8	3	5	3	4,7	2	4,3	2	4,6	2	4,9	2	5,7	3	5,4	2	4,6	2	5	2
2002	5	11	2	5,3	3	5,4	3	5,1	3	5,8	3	5,7	3	4,6	3	5	3	5,6	3	5,8	3	6,4	3	6,8	3	6	3	5,1	3	5,4	3	4,9	3	5,4	3	6	3	5,8	3	3,9	3	4,9	3	6,9	3	7,1	3	6,2	3
2002	5	12	3	6,2	3	6,1	3	6,7	3	6,1	3	6,1	3	7,8	3	7,8	3	7,4	3	8,1	3	7,9	3	6,9	2	6,7	2	4,7	2	6,2	2	6,4	2	5,1	3	5	3	5,1	3	5,8	3	5,8	3	4,9	3	4,6	3	4,4	3
2002	5	13	3	6	3	6	3	5,6	3	5,1	3	6,4	3	6,7	3	5,3	3	5,6	3	6	3	6,9	3	6,2	3	6,1	3	5,7	3	6,4	3	6,8	3	6,8	3	6,4	3	7,2	3	6,4	3	6,7	3	7,4	3	6,4	3	6	3
2002	5	14	3	5,8	3	5,7	3	6,9	3	6,1	3	6,4	3	6,1	3	5,8	3	6,5	3	6,7	3	6,7	3	6,8	3	6,5	3	6,4	3	6,1	3	5	3	5	3	5,3	3	4,6	3	4,7	3	4,9	3	5	3	4,6	3	5,3	3
2002	5	15	3	5,3	3	5	3	5,3	3	5,3	3	5,6	3	5,3	3	2,8	3	4,4	3	4,6	3	6	3	4,9	2	5,6	3	6	2	6	2	5	2	5,8	2	5	2	5	2	4,3	2	6	2	6,4	2	6,2	2	6	2
2002	5	16	2	5,6	2	5,6	2	5,1	2	4,6	2	4,4	2	5	2	5,3	2	5,8	2	4,7	3	6,5	3	6,1	3	6,1	3	5,1	3	4	3	4,2	3	3,3	3	5,1	3	5	2	5,3	3	5,1	3	5,3	3	5,4	3	5,1	3
2002	5	17	3	5	3	4,6	3	6,4	3	6,7	3	5,3	3	3,5	3	6,2	3	4,2	3	6,2	3	6,1	3	5,6	3	5	3	4,9	3	5,4	3	5	3	5,4	2	3,8	2	3,3	2	3,6	2	3,8	2	3,1	2	3,5	2	4,2	3
2002	5	18	3	6	3	7,1	3	6,9	3	6,4	3	6	3	6,1	3	3,3	3	6,4	3	5,1	3	5,6	3	6,5	3	6,5	3	6,9	3	6	3	5,8	3	6	3	6,7	3	6,8	3	5,8	3	5	3	5,8	3	4,9	3	4,4	3
2002	5	19	3	3,9	3	3,9	3	4	3	3,9	3	4,3	3	2,4	3	3,9	3	3,3	3	4,3	3	4,4	3	4,9	3	4,7	3	4,2	3	4,6	3	4,3	3	4,3	3	4,6	3	3,8	3	4,3	3	4,3	3	3,9	3	3,3	3	3,5	4
2002	5	20	3	4	3	3,3	3	4,2	3	3,9	3	3,2	3	3,9	3	1,8	3	3,2	3	2,4	3	2,6	2	1,8	2	1,8	2	1,7	2	1,2	3	1,8	3	2,1	3	2,2	3	1,8	3	1	3	,8	3	1,2	3	1,5	3	1,1	3
2002	5	21	3	,8	3	,8	3	,6	3	,6	3	,6	3	,6	3	,8	3	,6	3	1,1	3	1,7	3	2,1	5	1,7	5	2,2	5	2,4	4	1,9	4	1,8	5	1,1	5	,7	5	,4	5	,7	5	,7	0	0	0	0	0
2002	5	22	5	,6	5	,4	0	0	5	,8	5	,8	5	,8	0	0	5	1,4	6	2,6	6	2,2	5	1,5	6	1	5	1,8	5	,8	5	1,4	5	1,8	5	1,4	5	1,4	5	1,2	5	1,4	6	1,2	0	0	0	0	0
2002	5	23	6	,4	6	1	6	,8	0	0	6	,8	6	2,2	6	,8	5	1,5	5	,4	7	1,2	7	1,8	2	2,4	2	2,2	2	1,7	2	2,2	2	1,9	2	1,9	2	1,8	2	1,2	2	1,1	2	1,1	2	,8	2	1,2	3
2002	5	24	3	1,2	3	,6	3	,7	3	,8	4	1	4	1,1	0	0	4	1,2	5	2,2	4	3,2	4	4,2	4	3,9	3	3,3	3	3,3	2	2,8	2	3,2	3	2,6	2	1,9	2	1,2	2	,7	2	,8	3	1,1	3	1,8	3
2002	5	25	3	1,4	4	1,5	4	1,7	4	,7	4	1,1	7	3,5	7	8,1	7	3,1	7	4	8	3,1	7	3,3	7	2,8	7	1,9	7	2,8	7	3,1	6	3,3	6	2,9	6	3,2	6	2,4	6	1,7	6	1,8	6	1,7	6	1,1	6
2002	5	26	6	2,2	6	1,9	6	2,8	7	4,2	7	3,8	7	4,3	7	2,5	7	3,9	7	4,7	7	4,7	7	4,7	8	3,9	7	4,2	7	4,9	7	4,4	7	4,6	7	3,1	7	2,8	7	1,7	7	,8	7	,8	6	1,5	6	5,6	6
2002	5	27	6	3,6	6	3,6	6	3,6	6	2,8	6	4,3	6	4,3	6	3,1	6	4,4	6	4,3	6	5,3	6	5,8	6	6,1	6	5,1	7	5,6	7	5,4	6	4,3	6	4,3	6	2,9	6	2,4	6	2,1	6	3,6	6	3,9	6	1,9	6
2002	5	28	6	2,2	6	2,5	6	3,3	6	3,2	6	3,2	6	3,1	7	1,8	6	2,5	7	5	7	5	7	3,9	7	3,5	6	2,9	7	2,2	7	2,6	7	2,9	7	1,9	6	1,8	6	1,4	6	1,7	6	2,2	6	2,6	6	2,5	6
2002	5	29	6	4,6	6	3,3	6	2,8	7	3,3	7	2,8	6	2,8	6	2,8	6	2,1	6	4,3	6	5,4	7	6,8	7	7,1	7	7,5	7	6,7	6	6,1	6	5,8	6	5,3	6	4,7	6	3,2	6	2,4	6	1,8	7	2,8	6	3,5	6
2002	5	30	6	6,4	7	5,7	6	7,2	6	6,9	6	7,2	6	5,6	6	4,7	6	5,3	6	5,3	6	6,5	6	6,2	6	6	6	6,5	6	4,7	6	4,4	6	3,2	6	3,6	6	2,8	6	1,8	6	1,9	6	2,2	5	2,2	5	2,6	5
2002	5	31	5	2,6	5	2,1	5	1,7	5	1,4	5	1,5	6	2,1	6	1,2	6	2,5	6	1,4	6	2,8	6	4,2	6	3,3	6	2,8	6	1,7	6	2,2	6	1,9					4	1	4	1,4	4	1	4	1,4	4	1,5	4
2002	6	1	4	,7	4	,4	0	0	0	0	0	0	0	0	0	0	4	,7	3	1,5	3	1,9	4	2,1	7	2,4	3	2,6	3	2,6	3	2,9	3	2,8	3	2,2	3	1,8	4	1,8	4	1,5	4	,8	3	,8	3	,8	3
2002	6	2	3	1,4	3	1,7	3	1,4	3	1,4	3	1,1	3	1,4	3	,8	3	1,5	3	2,4	3	1,7	3	1,9	3	2,1	3	1,4	3	1,4	3	1,7	8	1,7	8	1,4	8	1,4	8	1,5	8	1,2	1	1,4	1	1,4	2	1,5	2
2002	6	3	2	2,2	2	2,4	2	2,9	2	2,5	2	2,6	2	3,1	2	2,2	2	2,8	3	3,8	3	3,8	3	3,1	3	2,5	3	2,4	2	1,9	3	4	3	4,3	3	3,6	3	3,1	3	3,9	3	3,3	3	3,1	3	3,5	3	3,2	3
2002	6	4	3	2,8	3	2,6	3	2,4	3	2,6	3	1,8	3	2,1	3	,8	3	1,8	3	2,9	3	3,1	3	3,8	3	3,2	3	2,9	3	3,1	3	3,3	3	3,3	3	2,2	3	2,6	3	2,8	3	2,4	3	2,6	3	2,5	3	2,4	3
2002	6	5	3	2,6	3	2,9	3	3,2	3	2,5	3	2,1	3	1,7	3	2,5	2	2,6	3	2,5	3	3,5	3	3,2	3	3,5	3	4	3	3,8	4	4	3	3,1	3	3,6	4	2,5	4	2,4	4	1,8	4	,8	5	1,1	5	1,1	5
2002	6	6	0	0	0	0	0	0	0	0	5	,4	5	1	0	0	1	1,1	1	1,9	7	2,5	8	2,5	8	3,6	7	1,1			2	2,8	2	2,5	2	2,8	2	1,9	3	1,7	3	3,1	3	3,6	3	3,6	3	2,8	3
2002	6	7	3	2,5	3	1,4	3	,6	3	,7	0	0	0	0	3	,7	4	1,5	2	1,4	4	2,4	7	4,2	8	2,2	7	1,5	7	3,2	7	3,1	8	1,9	8	1,8	1	1,5	1	1,5	1	1,4			2	1,5	2	1,7	3
2002	6	8	3	2,6	3	2,8	3	1,8	3	1,2	3	1,1	3	1,4	3	3,6	3	2,9	4	2,2	4	2,6	4	2,5	4	2,9	4	2,6	4	2,6	3	1,8	4	1,2	4	1,9			4	1,2	4	1,2	4	,7	3	,4	3	,7	3
2002	6	9	2	3,1	2	2,9	2	1,7	2	2,1	2	2,5	2	2,2	2	3,1	3	2,8	3	4	3	2,6	3	3,3	3	3,5	3	2,6	3	2,5	3	2,4	3	2,6	5	2,9	5	2,5	5	2,5	3	1,1	3	,7	3	,7	3	,7	0
2002	6	10	0	0	0	0	0	0	3	,6	3	,7	3	,6	3	,6	0	0					2	2,1	1	2,8	1	2,8	1	1	2	1,4	2	1,9	2	2,2	3	1,7	3	2,1	4	1	4	1
2002	6	11													5	,7	5	,6	5	1,4	5	1,5	4	2,6	4	2,5	4	2,9	4	1,9	4	2,1	4	2,5	4	2,5	4	1,7	4	1,7	4	1,8	4	1,7	4	1,5	4	,7	0
2002	6	12	4	,6	4	,6	0	0	0	0	0	0	3	1,6	3	1,6	4	1,8	4	2,6	4	2,6	4	2,8	4	2,9	5	3,1	4	3,2	4	2,5	4	1,9	4	1,4	4	1,2	4	,7	0	0	0	0	0	0	4	,7	4
2002	6	13	3	1,4	3	2,1	3	2,2	3	2,5	3	2,2	3	2,9	3	1,2	3	1,8	3	2,8	3	2,4	3	2,5	3	2,6	3	2,5			3	1,8	3	2,1	3	3,3	3	3,2	3	3,6	3	3,1	3	3,1	3	3,5	3	3,8	3
2002	6	14	3	3,5	3	3,8	3	4	3	4,3	3	4,2	3	2,8	3	3,9	3	4	3	3,9	3	4,6	3	4	3	3,6	3	3,9	3	4,4	3	3,8	3	3,2	3	2,9	3	3,2	3	3,3	3	2,9	3	2,5	3	2,6	3	4,4	3
2002	6	15	3	6	3	5,8	3	6,4	3	5,1	3	5	3	4,6	3	2,8	3	4,9	3	5,7	3	5,8	3	5,3	3	5,3	3	4,7	3	3,8	3	4,4	3	4,4	3	4,7	3	5,3	3	5	3	5	3	5,6	3	6,9	2	6,4	4
2002	6	16	3	4,4	3	6,1	3	5,1	3	6,9	3	7,1	3	6,9	3	6,2	3	6,9	3	6,4	3	6,1	2	7,8	3	6,1	3	7,2	3	4,2	3	5,6	3	5,6	3	5	3	6,1	3	6,7	3	6,4	3	5,8	3	6,4	3	4,9	3
2002	6	17	3	6	3	5,7	3	5,8	2	4,9	2	6,2	3	6,7	3	6,1	3	3,5	3	5	3	3,6	3	4,7	3	4,4	3	4,2	3	3,9	3	4,2	3	4,4	3	5	3	3,6	3	3,8	3	3,6	3	3,5	3	3,6	4	3,5	3
2002	6	18	5	3,1	5	2,6	4	2,9	5	2,6	3	2,2	4	2,6	3	2,4	3	1,8	3	3,6	3	4,2	3	4,4	3	4	4	3,3	4	3,3	4	2,8	3	4,3	3	4	3	3,9	3	1,9	3	1,7	3	2,8	3	2,8	4	2,2	4
2002	6	19	3	2,2	3	3,5	3	5,3	3	6,2	3	6,5	3	6,1	3	6,1	3	4,7	3	4,7	3	4,9	3	4,4	3	4,3	3	3,3	3	4,6	3	4,4	3	4,9	3	5,4	3	4,4	3	4,2	3	6,4	3	6,9	2	7,4	2	6,5	3
2002	6	20	3	6,9	2	7,6	2	6,1	3	5,7	3	7,5	3	7,2	3	6,1	3	6,4	3	6,7	3	6,1	3	5,8	3	5,8	3	6,5	3	7,2	3	6,9	3	6,7	3	8,1	2	8,1	2	7,5	3	8,1	3	7,8	2	8,6	2	10	3
2002	6	21	2	8,9	3	8,6	3	8,1	2	8,3	2	8,6	2	8,1	2	6,6	2	6,5	3	6,2	3	6,3	3	6,8	3	6,9	3	6,8	3	6,2	3	6,3	3	6	3	6,1	3	5,6	3	5,7	3	5,4	3	5,8	3	6,4	3	7,2	3
2002	6	22	2	6,9	2	6,9	3	8,3	3	7,2	3	7,5	3	6	3	6,5	3	5,7	2	5,1	3	6	3	6,5	3	6	3	6	3	5	2	5,6	3	6,1	3	5,8	2	6,4	3	6,7	3	6,9	3	6,9	3	7,5	3	8,3	3
2002	6	23	3	5,6	3	6,7	3	6,9	3	7,2	3	5,6	3	6,4	3	4,9	3	6,1	3	6,4	3	6,4	3	5,8	3	6	3	6,7	3	5,1	3	5,3	3	6,7	3	6,7	3	6,9	3	7,2	3	8,6	3	6,1	3	6,4	3	6,5	3
2002	6	24	3	8,1	3	8,8	3	7,6	3	6,7	3	6,1	3	7,1	3	5,6	3	5,8	3	5,6	3	5,6	3	5,3	3	6,9	3	5,7	3	6	3	5,3	3	6,8	3	7,6	3	6,5	3	6,8	3	6,5	3	6,7	3	6,7	3	6,1	3
2002	6	25	3	5,6	3	6	3	6,4	3	6,8	3	6	3	6	3	5,1	3	5,8	3	6,4	3	8,8			3	6,2	3	6,5					3	6,4	3	7,4	3	8,2	3	8,1	3	8,2	3	7,6	3	7,8	3	7,8	3
2002	6	26	3	7,2	3	7,2	3	8,3	3	6,7	3	7,5	3	7,6	3	5,1	3	4,3	3	5,3	3	5,8	3	6	3	6,2	3	5,8	3	5,8	3	6	3	6,4	3	6,7	3	6	3	6,5	3	6,7	3	7,2	3	6,7	3	5,4	3
2002	6	27	3	7,2	3	6,7	3	8,6	3	8,1	3	7,8	3	6,2	3	6,5	3	7,2	3	7,1	3	7,4	3	7,2	3	7,9	3	5,9	3	6,7	3	6,9	3	6,4	3	6,9	3	7,8	3	7,2	3	7,8	3	6,9	3	6,2	3	6,2	3
2002	6	28	3	7,6	3	6,8	3	6,9	3	6,7	2	7,8	3	7,8	3	5,6	2	6,5	2	6,2	3	6,2	2	7,5	2	6,4	2	6,5	2	6,2	2	6,5	2	5,7	2	5,8	2	6	2	5,6	2	5,8	2	6,4	3	7,4	3	6,8	2
2002	6	29	2	6,8	2	7,8	2	7,9	2	7,6	2	7,4	2	6,3	2	8,5	2	5	2	7,8	3	7,5	3	7,4	3	6,9	3	6,8	3	6	3	6,8	3	7,2	3	7,2	3	6,9	3	7,6	3	8,2	3	7,8	3	7,6	3	7,6	3
2002	6	30	3	8,9	3	7,5	3	7,8	2	7,2	3	7,8	2	7,5	3	5,5	2	6,4	2	8,6	2	10,4	3	10,8	3	10	2	8,2	2	8,9	3	9,4	3	9,7	3	9,3	2	8,5	3	7,8	3	8,5	3	8,5	3	7,4	3	8,8	3
2002	7	1	3	8,9	3	9,9	3	9,2	3	8,8	2	9,3	2	8,5	2	7,2	3	9,2	3	8,1	3	6,5	3	8,5	3	6,8	3	8,1	3	7,6	3	8,5	3	8,1	3	8,6	3	8,9	3	8,1	3	7,8	2	7,8	2	8,3	2	9,2	2
2002	7	2	2	8,6	2	8,1	2	8,1	2	8,3	2	7,8	2	8,3	2	7,9	2	8,2	3	8,6	3	9,4	3	9,2	3	9,2	3	7,4	3	9	2	8,6	2	8,1	2	7,4	2	7,2	2	7,5	3	7,4	3	8,3	3	6,9	3	5,3	3
2002	7	3	2	7,9	3	7,6	3	6,7	3	6,7	3	7,5	2	5,8	2	6,2	2	4,6	2	5,7	2	6,2	2	6,8	2	7,4	3	6,4	3	7,2	3	7,1	3	6,7	2	6,1	2	5,1	2	6	2	5,4	3	6	3	6	3	4,7	3
2002	7	4	3	6	3	6,1	3	7,6	3	7,1	3	6,5	3	5,6	3	6,8	3	7,1	3	6,9	3	7,2	3	5,6	3	6,5	2	5,8	3	5,1	2	5,6	2	5,4	3	5,3	3	6,7	3	6,4	3	5	2	4,9	3	5,7	2	5,6	3
2002	7	5	3	6,2	3	6,9	3	6,5	3	6,9	3	6,9	3	7,5	3	6,5	3	7,5	3	7,4	3	6,1	3	6,9	3	7,8	3	8,6	3	7,8	3	8,1	3	5,6	3	5,8	3	5,8	3	3,6	3	4,7	3	3,6	3	3,3	3	3,5	3
2002	7	6	2	4,7	2	5,3	2	6	2	5,7	2	6,8	2	6,7	3	5,8	3	8,1	3	8,1	3	7,9	3	6,9	3	6	3	6,5	3	6,9	3	7,2	3	6,7	3	6,7	3	6,8	3	7,9	3	7,1	3	6,4	3	5,3	3	5,3	3
2002	7	7	3	4,9	3	7,4	3	8,1	3	8,1	3	8,3	3	8,9	3	6,8	3	6	3	5,4	3	5,5	3	6,8	3	6,7	3	5,2	3	5,4	3	4,7	3	4,7	3	6,5	3	6,7	3	6,2	2	5,4	2	5,7	2	6,4	2	5,7	2
2002	7	8	2	5	2	5,8	2	6,7	2	6,2	2	5,1	2	5,7	3	5,1	2	5	3	7,5	3	6,1	3	7,1	3	5,3	3	7,6	2	7,1	2	5,6	2	5,6	2	5,4	2	6,2	2	5,3	2	3,8	2	4,9	2	5,6	2	4,2	2
2002	7	9	2	4,3	2	4	2	6,7	2	6,8	2	6,8	3	7	3	6,7	3	5	3	8,1	3	7,9	3	7,1	3	7,1	3	7,9	3	7,5	3	7,8	3	7,5	3	6,4	3	6,9	2	5,3	2	6,1	2	7,1	3	7,5	2	5,7	2
2002	7	10	2	5,6	2	6,1	2	7,2	2	6,9	2	7,4	2	6,9	2	6,1	2	7,1	3	7,1	3	7,6	3	8,1	3	6,1	3	5,8	3	5,9	3	6,9	3	6,8	3	5,9	3	5,2	3	4,6	3	6	3	5,4	3	6,7	3	5	3
2002	7	11	3	4,2	2	6	2	6,8	2	7,2	2	9,2	2	7,8	2	8,1	2	8,9	3	8,6	3	8,1	3	7,4	3	7,1	2	6,7	3	5,7	3	6	3	5,6	3	5,6	3	5,3	3	7,8	3	8,3	3	7,6	3	8,3	3	8,2	3
2002	7	12	3	6,1	3	5,6	3	6,5	3	7,1	3	6,7	3	6	3	8,5	3	6,8	3	7,6	2	7,6	3	7,2	3	6,2	3	5,1	3	4,7	3	4,9	3	5	3	5,4	3	5,8	3	5,4	3	4,3	3	4,9	3	5,1	3	5,6	3
2002	7	13	3	4,9	3	4,9	3	4	3	5	3	5,3	3	5,3	3	4,9	3	5,6	3	5,3	3	4,4	3	3,8	3	3,5	3	4,2	3	4,4	3	5,1	3	5,1	3	3,8	3	4,7	3	5,6	3	5,1	3	4,6	2	4,9	3	5	3
2002	7	14	3	6,1	2	4,7	2	4,4	2	5,7	3	6,7	3	6,2	3	6,7	3	7,1	2	6,2	3	6,2	3	6,5	3	6,9	3	6,9	2	6,9	2	6,7	2	6,9	2	7,5	2	6,1	2	6	2	5,4	2	6,1	2	7,2	2	7,2	3
2002	7	15	3	8,2	3	6,7	3	6,4	2	6,1	3	5	2	4,3	2	3,3	2	2,6	2	4,7	2	4,3	2	5,1	2	4,9	2	4,3	3	5,7	3	6	3	6,2	2	5,6	2	5,1	2	4,7	3	6	3	7,2	3	7,5	3	7,5	3
2002	7	16	3	7,6	3	8,6	3	8,9	3	8,8	3	8,9	3	7,6	3	8,8	3	6,5	3	6,5	3	6,9	3	7,4	3	7,4	3	8,2	3	6,1	3	5,3	3	5,1	3	6,7	3	7,2	3	6,9	3	6,7	3	6,9	3	6,7	3	7,8	3
2002	7	17	3	7,2	3	8,1	3	7,5	3	8,2	3	7,8	3	7,4	3	7,9	3	7,9	3	7,2	3	6,2	3	5,7	3	5,7	3	4	3	4,9	2	4,7	2	2,2	2	3,5	2	3,6	2	3,9	2	4,2	2	3,5	3	4,9	3	4,9	3
2002	7	18	3	5,3	3	5,6	3	4,7	3	4,2	3	5,3	3	6,7	3	5,8	3	5,6	3	5,3	3	5,8	3	6,5	3	4,7	3	4,7	3	5	3	5,6	3	5	3	5	2	4	2	3,6									3
2002	7	19	3	3,8	2	1,8	5	3,5	5	2,8	5	1,1	5	1,1	3	1,7	1	1,8	2	2,5	2	2,1	3	2,9	2	2,6	2	3,2	2	2,5	2	1,9	2	2,1	2	2,4	1	2,6	2	5	2	1,8	2	1,9	2	3,1	2	3,5	2
2002	7	20	3	3,2	3	3,8	3	3,2	3	4	3	5,6	3	5,3	3	5,1	3	5,1	3	5,6	3	4,9	3	4,2	3	3,6	3	5,3	3	6,4	3	7,5	3	6,9	3	6,2	3	6,1	3	6,5	3	6,8	3	6,2	3	6,2	3	4	3
2002	7	21	3	5	2	4,2	3	6	3	5,7	3	5,6	3	5,8	3	6,5	3	7,6	3	8,3	3	7,9	3	7,4	3	7,5	3	7,5	3	7,2	3	6,4	3	6,1	3	6,4	3	7,2	3	7,2	3	6,4	3	7,2	3	7,2	3	5,8	3
2002	7	22	3	6,4	3	6,4	3	7,2	3	6,1	3	6,1	3	6,4	3	4,2	3	5,3	3	6,8	3	6	3	6,7	3	7,2	3	6,7	3	6,9	3	6,1	3	5,7	3	6	3	5,6	3	5,6	3	5,3	3	3,8	3	5,3	3	5	3
2002	7	23	3	4,9	3	3,9	3	3,6	3	3,9	3	4,2	3	4,3	3	5,4	3	2,8	3	4,7	3	5,4	3	5,4	3	5	2	4,2	3	4,2	3	4,9	3	4,4	3	3,8	3	3,2	3	2,8	2	3,1	3	4	3	4,3	3	3,9	3
2002	7	24	3	3,6	3	3,2	3	3,8	3	2,5	3	3,6	3	4,6	3	3,2	3	3,1	3	5,3	3	5,6	3	5,6	2	5,3	3	5	3	4,4	3	3,9	3	4,9	3	4	3	4	3	4,2	3	4,7	3	5	3	4,9	2	5	2
2002	7	25	2	7,1	2	7,1	2	6,4	3	7,5	3	6,8	3	6,5	3	6,7	3	4,3	3	7,1	3	6,4	3	6,5	3	6,7	3	5,6	3	5,8	3	6,8	3	6,9	3	5,6	2	4	2	4,9	2	4,9	2	6,1	2	5,8	2	5,6	3
2002	7	26	2	5,6	2	6,1	2	6,1	2	6,9	2	6,4	2	6,4	2	6,7	2	4,6	3	8,2	3	7,9	2	8,8	2	8,1	2	8,1	3	7,1	3	6,4	3	5,8	3	6,4	2	7,2	2	5	2	6,7	2	5,8	3	5,3	3	5,7	3
2002	7	27	2	5,4	2	5,7	2	5,4	2	5,8	3	6,4	3	6,9	3	6,7	3	5,4	3	6,1	3	6,9	3	6,2	3	6,1	3	4,5	3	6,2	3	6,1	3	5	3	5,1	3	4,7	3	5,6	2	5,7	3	7,4	3	6,1	2	6,8	2
2002	7	28	2	7,1	2	8,2	2	7,4	2	7,6	2	6,4	2	5,8	2	7,5	2	6,1	2	8,1	2	7,5	2	7,5	3	7,6	3	7,4	3	7,5	3	6,5	3	7,2	3	7,1	3	7,5	3	6,9	3	7,5	3	6,7	3	6,4	3	7,5	3
2002	7	29	3	6,5	3	7,1	3	6,9	3	7,8	3	7,8	3	7,8	2	5,9	3	6,8	3	7,1	3	7,9	3	7,2	3	6,5	3	5,7	2	5,4	2	5,1	2	3,9	2	3,9	2	4,2	2	3,9	2	4,4	2	4,3	2	4,2	2	3,6	2
2002	7	30	2	3,3	2	3,9	2	2,8	2	3,9	3	3,9	3	4,2	3	3,1	3	3,9	3	5,6	3	4,7	3	4,4	3	4,2	3	4,7	3	4,9	3	4,4	2	3,9	2	4,3	2	4,6	2	3,9	2	3,9	2	4,2	2	5	2	5,4	2
2002	7	31	3	4,2	3	4,4	3	5	3	5,7	3	7,1	3	6,9	3	7,5	3	6,5	3	6,8	3	6,2	3	5,2	3	5,6	3	4,3	3	4,2	3	4	2	2,2	2	2,5	2	2,8	2	3,2	2	4	2	3,8	2	3,1	2	4	2
2002	8	1	2	4,3	2	5,4	2	5,1	2	5,1	2	4,4	2	5,3	2	5,1	3	3,5	3	4,4	3	4,4	3	4	3	4,4	3	4,4	3	3,9	3	3,3	3	3,6	3	3,1	2	1,9	3	3,1	3	3,3	3	3,6	3	3,9	2	3,3	2
2002	8	2	3	2,9	3	5	3	3,2	3	3,2	3	3,1	3	2,9	3	2,6	2	2,9	2	3,2	2	3,8	2	3,3	2	3,8	2	3,9	3	4,6	3	4,4	3	3,9	3	4,2	3	4,4	2	2,9	2	3,5	3	3,9	3	3,5	3	3,8	3
2002	8	3	2	3,6	2	3,5	2	3,6	2	4,2	2	4	2	4,7	2	3,2	2	2,8	2	3,6	2	4,2	3	4,2	3	4,4	3	4,7	3	5	3	4,2	2	3,9	2	3,9	2	3,8	2	3,8	2	4	2	4	2	4,4	2	3,9	2
2002	8	4	3	4	3	3,9	3	4,7	3	5,1	3	6	3	5,7	2	4,9	3	6,7	3	6,4	3	6	3	6,4	2	7,1	2	6,5	2	7,5	2	6,5	2	7,4	2	6,4	2	7,2	2	4	2	5,8	3	5,6	3	5,3	2	5,4	2
2002	8	5	2	3,8	2	5	2	5,6	2	5,6	2	5,6	2	6,1	2	4,2	2	5,6	2	6	2	6,4	2	6,2	2	6,4	2	6	2	6	2	5,8	2	4,9	2	3,9	2	2,8	2	3,9	2	4,9	2	5	2	4,9	2	5,1	2
2002	8	6	2	5,4	2	5,4	2	5,3	2	4,3	2	5,3	2	4,9	2	3,9	2	4,4	2	5,3	2	5	2	4,2	2	4,2	2	4,4	2	2,8	2	4,2	2	3,8	2	3,3	2	4	2	4	2	4	2	4,2	2	4,7	2	4,7	2
2002	8	7	2	4,4	2	4,6	2	4,3	2	4,7	2	4,2	2	4,3	2	3,5	2	3,3	2	4,2	2	4,4	2	5	2	5	2	5	2	4,4	2	4	2	4,6	2	3,8	2	2,1	2	1,9	2	3,1	2	2,5	2	2,8	2	2,5	2
2002	8	8	2	3,5	2	3,2	1	3,6	1	3,1	1	3,1	1	2,5	1	1,8	1	2,4	1	2,8	2	3,1	2	2,8	2	3,2	2	3,1	2	3,6	2	3,1	2	3,1	2	2,2	2	3,2	2	2,5	2	2,5	3	3,3	3	3,1	3	3,2	2
2002	8	9	2	2,6	2	2,6	2	3,5	2	4,2	3	4,9	3	5,3	3	4,4	3	4,2	3	6	3	6,9	3	6,9	3	6	3	5,3	3	5,8	3	5,8	3	5,8	3	5,6	3	3,9	2	4,7	2	5,8	2	5	2	5,3	2	4,4	2
2002	8	10	2	5,1	2	5,8	2	5,3	2	4,3	2	5,4	3	6,9	2	4,6	2	4,6	3	5,7	3	7,4	3	7,2	3	8,3	3	6,7	3	7,5	3	5,8	3	6,1	3	6	3	4,9	3	3,9	3	5,1	3	5,7	2	5,4	2	4,7	2
2002	8	11	2	6,7	3	6,7	2	5,8	2	5,8	3	5,7	2	5,8	2	5,1	2	5	3	6,2	3	6,7	3	6,4	3	5,8	3	5,8	2	5	3	4	3	3,8	3	4,9	3	5	3	4,9	3	4,4	3	3,9	3	4,6	3	3,8	3
2002	8	12	2	4,6	2	4,3	2	4,7	2	5	3	5,6	3	5,8	3	5,3	2	5,3	3	5,8	3	6,5	3	6	3	5,8	3	5	3	5,4	2	5,1	3	5,3	3	5,8	2	5,4	2	3,9	3	3,8	3	3,5	2	3,9	2	4,2	2
2002	8	13	2	4,9	2	5	2	5,6	3	5,8	3	5,3	3	4,4	3	4,6	3	3,8	3	5,1	3	4,7	3	5,1	3	4,3	3	5,1	2	5,1	2	4,6	2	4,4	2	4,3	2	4,7	2	5	2	5,3	2	5,3	2	5,6	2	5,8	2
2002	8	14	2	6,4	2	6,9	2	6,1	2	6,4	2	6,4	2	6,7	3	4,4	2	5,3	2	6,8	3	7,9	3	8,9	3	8,1	2	6,8	3	7,5	3	7,4	3	8,2	3	8,5	3	7,9	3	7,8	3	8,1	3	6,9	2	7,2	2	7,2	2
2002	8	15	2	6,2	2	6,7	2	6,9	2	6,7	2	8,6	2	6,9	2	7,5	3	8,3	3	8,3	3	7,9	3	6,9	3	6,9	3	6,8	3	6,9	2	5,7	2	6	3	6,1	2	6,4	2	6,2	2	7,1	3	7,9	2	7,2	3	7,5	3
2002	8	16	3	7,5	2	6,9	3	7,5	3	7,8	2	7,8	2	6,5	2	7,2	3	6,1	2	6,1	3	6,4	2	5,8	2	4,9	2	3,9	2	4	2	4,7	2	5,3	2	4,6	3	5,6	3	6	3	5,8	3	6,2	3	6,8	3	7,1	3
2002	8	17	3	6,8	3	8,1	3	7,6	3	7,9	3	6,9	3	7,4	3	6,7	2	5,3	3	7,5	3	7,2	3	5,8	3	5,8	3	6,5	3	6,8	3	6,9	3	7,5	3	7,2	3	6,4	3	7,5	3	6,4	3	5,6	3	5,8	3	5,3	3
2002	8	18	3	4,7	3	5,3	3	6,4	3	6,1	3	6,9	3	5	3	6,2	2	6	2	6,4	2	7,2	3	6,7	3	6,1	3	5,8	3	6	3	5,6	3	5,6	2	6,1	2	5,6	2	4,9	2	5,7	2	6,8	2	6,4	2	6,1	2
2002	8	19	2	5,6	2	7,1	2	6,4	2	5,6	2	5,8	2	6,4	2	4,7	2	5	2	6,7	2	6,7	2	6	2	5,3	2	5,6	2	4,2	2	3,1	2	3,5	2	4,2	2	2,9	2	4	2	3,2	2	2,4	3	4,3	3	3,8	2
2002	8	20	2	4,2	2	4,2	2	3,9	2	3,9	2	3,9	2	2,2	4	2,2	1	2,9	1	3,9	1	3,3	2	2,8	2	2,9	2	4,9	3	3,3	3	2,1	3	1,8	1	3,1	1	4,2	1	1,9	2	4	2	4	2	3,1	2	4,2	3
2002	8	21	2	2,2	2	3,1	2	4,2	3	4	3	2,8	3	2,8	3	2,2	2	3,5	2	1,8	3	3,1	4	,8	1	1	2	2,9	2	3,6	2	3,1	1	2,8	1	3,3	2	3,8	1	4,5	1	5	1	5	1	4,2	1	3,6	2
2002	8	22	3	6,4	3	5,8	3	5,8	3	5,3	3	6,9	3	6,7	3	5,8	3	5,6	3	5,8	3	5,3	3	5,6	3	5,6	3	5,3	3	5,8	3	6,1	3	5,6	3	5,8	3	6	3	5,7	3	7,8	3	7,2	3	7,1	3	7,1	3
2002	8	23	3	7,9	3	7,5	3	7,9	2	7,2	3	8,6	3	6,5	2	6,4	3	6,7	3	9,3	3	9	3	8,1	3	8,3	3	6,8	3	7,2	3	6,1	3	5,7	3	6,7	3	6,5	3	6,5	3	5,8	3	7,5	3	7,9	3	6,5	3
2002	8	24	3	6,7	3	6,4	3	7,5	3	7,2	3	5,3	3	6,4	3	6,7	3	5,4	3	4,6	3	6,2	3	4,9	3	4,6	3	6	3	5,8	3	5,3	3	4,2	3	4	3	4,2	3	4,6	3	4,4	3	5,4	3	5,1	3	3,8	3
2002	8	25	3	5,1	3	3,3	3	1,7	3	1,2	2	4,3	2	4,6	2	6,1	2	5,4	2	5,4	2	7,2	2	6,1	2	4,6	2	5	2	3,9	2	4,9	2	4,7	2	3,5	2	1,1	8	1,9	1	2,8	1	2,9	2	5,8	2	4,2	1
2002	8	26	1	3,6	4	2,5	3	3,1	1	3,6	1	5,1	2	6,1	2	4,8	2	3,1	2	1,4	1	2,5	2	4	2	5,4	2	3,1	2	5,8	2	6,8	2	5,3	3	6,9	3	6,1	3	4	3	4,9	2	3,9	2	2,8	2	1,9	1
2002	8	27	2	2,1	2	2,6	2	2,6	2	2,4	2	2,6	2	3,1	2	2,5	2	2,8	3	2,9	3	2,8	3	5,8	3	6,7	3	5,7	3	5,8	3	6	3	4,9	3	4,6	3	3,8	3	3,1	3	2,8	3	2,5	3	1,7	3	1,2	3
2002	8	28	3	,8	2	1,5	2	1,5	2	1,5	2	1,4	2	,8	2	2,1	2	2,1	2	2,6	2	2,4	2	3,5	3	3,8	2	2,9	3	3,3	2	3,3	2	3,1	3	4,6	3	4,3	3	3,5	3	3,8	3	2,5	2	2,9	3	2,5	3
2002	8	29	2	1,8	2	2,4	2	1,4	3	1,4	2	1,9	2	3,2	2	3,3	2	2,6	2	3,6	2	5,4	2	3,5	2	3,6	3	4,2	2	3,9	2	4,2	2	6,2	2	3,9	2	5,7	2	5	3	3,6	3	4,2	3	4,4	3	4,4	3
2002	8	30	3	3,2	3	2,1	3	1,2	4	2,4	3	2,5	3	2,8	2	1,9	3	3,1	3	1,7	3	3,9	3	4,4	3	5,1	3	3,1	3	2,9	3	2,9	3	2,9	3	3,1	3	2,5	3	2,4	3	1,9	3	2,5	3	2,1	3	1,9	3
2002	8	31	3	1,8	3	1,9	3	1,9	3	1,8	3	1,5	3	1,8	3	1,5	3	,8	2	2,1	3	2,8	3	3,6	3	2,9	3	3,1	3	3,2	3	3,5	3	3,5	3	3,3	3	2,5	3	3,1	3	3,2	2	2,6	2	2,2	2	1,2	3
2002	9	1	3	1	2	1,1	3	2,8	3	1,2	3	2,8	3	3,1	3	2,4	3	3,1	3	4	3	3,5	3	3,6	3	3,8	3	2,6	3	3,3	3	1,7	3	2,6	2	2,1	2	2,2	2	2,2	3	2,2	3	1,4	2	1,7	2	1,8	2
2002	9	2	2	2,4	2	2,5	2	1,2	2	1,5	2	2,5	2	2,8	2	2,5	2	1,9	2	2,5	2	2,8	3	2,5	3	2,1	3	2,1	2	2,1	2	1,4	2	1,7	2	1,7	1	1	1	,7	1	1,4	2	2,2	2	1,9	2	2,6	2
2002	9	3	2	3,3	2	3,6	2	2,9	2	3,3	2	3,5	2	3,5	2	1,9	2	3,1	2	3,8	2	2,9	2	3,5	2	4	2	3,6	2	3,6	3	3,1	3	4,4	3	4,7	3	5	3	4,6	3	4,3	3	4,2	3	4,9	3	5,4	2
2002	9	4	2	4,3	3	5	3	5,7	3	4,4	3	1,9	3	1,8	2	2,2	2	2,4	2	2,8	2	3,3	2	3,1	2	2,8	3	2,2	3	2,5	3	2,2	2	,8	2	2,5	2	3,3	2	3,2	2	3,8	2	3,1	2	4,3	2	4	2
2002	9	5	2	3,8	2	3,5	2	2,6	2	2,1	2	1,8	2	1,7	1	1,9	2	1,5	2	1,9	2	2,8	2	3,8	2	3,6	3	3,1	3	2,2	3	1,4	3	2,5	3	1,9	3	,8	3	,8	3	1,1	3	,6	3	,6	0	0	0
2002	9	6	0	0	2	,8	1	1,9	1	2,2	1	1,8	2	1,9	2	2,8	2	2,8	2	2,8	2	2,5	2	3,2	2	2,9	2	3,3	2	3,1	2	3,9	3	2,9	2	1,8	2	2,8	2	2,8	3	2,8	3	2,5	3	2,2	3	3,6	2
2002	9	7	3	3,3	3	2,8	3	2,6	2	2,4	3	3,8	3	4,4	2	3,8	3	4,6	3	4,9	3	5,8	3	5,8	3	5,7	3	4,6	3	4,3	3	4,4	3	4,7	3	5,7	3	5,7	3	5,4	3	4,6	3	4,6	3	4,7	3	4	3
2002	9	8	2	3,3	2	4,6	2	4,2	2	3,6	2	2,9	2	3,8	2	2,1	3	3,6	2	4	3	4,4	3	3,5	3	4,2	3	4,4	3	4,7	3	3,8	3	4,4	3	4,2	2	3,2	3	4,4	3	3,6	3	2,8	3	4	3	4,3	3
2002	9	9	3	4,3	3	4,6	3	5,3	3	6	3	6	3	4,7	3	3,1	3	3,5	3	3,9	3	3,9	3	4	3	3,5	3	3,3	3	3,6	3	4	3	4,3	3	4,7	3	4	3	4,2	3	4,4	3	5,1	3	5	3	4,4	3
2002	9	10	3	4,2	3	4,3	3	4,3	3	4,4	3	4,7	3	6	3	4	2	6,1	3	5,8	3	5,6	3	5,6	3	5,6	3	5,3	3	5	3	4,3	3	3,6	3	3,5	3	4,7	3	4,3	3	4	3	3,3	3	3,6	3	3,6	3
2002	9	11	3	2,8	3	3,1	3	3,1	3	4,7	3	4,2	3	4,4	3	2,5	3	3,9	3	4,2	3	4,7	3	4,6	3	4,7	3	3,6	3	2,5	3	3,5	3	3,6	4	1,9	3	1,5	3	,4	0	0	3	,7	3	1	3	1,1	2
2002	9	12	2	1,7	2	1,4	2	2,9	2	3,2	2	3,6	3	3,3	3	1,9	3	2,5	3	4	3	3,1	3	3,3	3	5	3	4,4	3	3,1	3	3,3	3	3,5	3	3,5	3	3,6	3	2,6	3	2,2	3	2,5	3	2,8	3	2,9	3
2002	9	13	3	2,4	3	3,3	3	3,1	3	2,2	3	3,9	3	3,3	3	2,2	2	2,1	2	3,2	3	3,1	3	2,5	3	2,8	3	2,5	3	2,2	3	2,2	3	1,4	3	1,4	2	1	2	1	2	1,4	2	1,1	2	1,8	2	2,4	2
2002	9	14	2	4	2	3,5	3	2,8	3	2,2	3	1,7	2	2,5	2	1,2	3	2,1	3	5	3	5,8	3	5,6	3	5,8	3	5	3	4,4	3	5	3	5,3	3	5,8	3	5,7	3	5,4	3	4,2	3	5	3	5,8	3	6,1	3
2002	9	15	3	6,1	3	7,2	3	6,7	2	7,5	3	8,9	3	7,8	3	6,4	3	6,9	3	9,3	3	7,9	3	7,4	3	7,4	3	7,4	3	5,4	3	6,7	3	5,6	2	5	3	5,3	3	5,8	2	4,7	2	5	2	3,6	2	3,8	2
2002	9	16	2	4	2	5,1	2	5,3	2	5	2	5,4	2	4,3	2	3,1	2	2,5	2	4,3	2	3,9	2	3,1	2	4,4	3	4,7	3	4,2	3	3,3	2	2,2	2	3,3	2	4,3	2	3,6	2	3,6	2	3,3	2	2,8	2	2,4	2
2002	9	17	2	1,8	1	2,2	1	2,1	1	2,9	1	2,6	1	1,9	1	1,9	1	1	4	1,8	1	1,8	1	1,9	1	3,9	2	2,2	2	2,9	2	3,6	2	2,1	2	1,8	2	1,9	1	1,5	1	,7	2	,7	2	1,9	3	1,7	3
2002	9	18	3	2,2	3	2,1	3	1	3	1,2	4	1,2	3	1,4	2	2,4	2	1	1	2,5	1	2,6	1	2,4	2	2,9	2	3,1	2	3,1	2	2,8	2	2,6	2	1,5	2	,8	0	0	0	0	0	0	2	1,1	3	1,2	4
2002	9	19	4	1,5	4	1,4	4	1,9	4	2,1	3	1,7	3	,7	3	2,5	3	2,9	3	4,4	3	4,4	3	3,9	6	4,7	7	4,3	5	2,8	5	2,5	5	2,4			6	1,8	6	1,5	6	1	6	1,1	6	1	6	1,4	6
2002	9	20	6	1,5	6	1,9	6	,7	0	0	6	1,4	6	1	6	,6	6	1,9	6	2,5	6	2,9	6	3,1	5	3,2	5	3,2	5	3,1	5	3,6	5	2,6	4	2,1	4	1,5	4	1,5	5	1,7	5	1,7	5	1,5	5	1	5
2002	9	21	5	,8	5	1	5	,6	5	,6	5	1	5	,8	5	,8	5	2,2	4	2,5	4	2,8	4	2,6	4	2,8	4	2,9	5	3,3	3	3,1	4	2,2	5	1,9	4	2,1	4	1,8	4	1,5	4	1,5	3	1,7	3	1,7	3
2002	9	22	3	1,9	3	1,1	3	1,9	3	1,9	3	1,8	3	1,8	3	1,5	3	1,9	3	2,1	4	3,1	4	2,8	4	3,2	4	2,8	4	3,2	3	2,8	3	1,4	3	1	3	1,1	3	1,5	4	2,4	4	2,2	4	1,9	4	1,9	4
2002	9	23	4	1,9	4	2,5	4	2,1	4	1,7	4	1,2	4	1,1	3	2,1	3	2,4	3	3,3	3	3,3	3	3,2	3	3,3	3	3,8	7	2,6	7	2,2	6	1,8	5	1,7	5	,7	6	,7	6	1,1	6	,7	0	0	6	1	5
2002	9	24	5	1,7													0	0	3	1,1	3	1	3	1,1	3	1,7	3	1,7	7	2,8	8	1,9	8	2,1	7	1	1	1,1	8	1,7	8	1,1	1	,8	1	,4	1	,8	1
2002	9	25	2	1,2	2	,8	2	,8	2	1,1	2	1,2	2	1,5	2	1,7	2	2,1	2	1,9	2	1,8	3	1,7	3	1,5	3	1,9	3	1,8	3	1,4	3	1	3	1,2	3	,8	3	1	2	1,4	2	1,7	2	2,1	2	1,8	2
2002	9	26	2	3,2	2	4,3	2	1,9	2	1,7	2	1,7	2	1,9	2	1,7	2	2,2	2	2,8	2	2,8	2	1,9	2	1,9	2	2,1	2	2,1	2	2,2	2	2,5	3	3,2	2	3,5	2	4,3	2	4,2	2	4	2	4,2	2	3,9	2
2002	9	27	2	3,3	2	3,5	2	2,5	2	2,9	2	2,8	2	1,9	2	2,2	3	1,9	3	1,9	3	1,8	3	2,1	3	2,5	3	1,9	3	2,4	3	1,5	3	1,8	3	1,9	3	2,4	2	1,5	2	1,5	4	1,1	2	1,2	1	1,1	1
2002	9	28	1	1,2	2	1,5	2	1	2	1	0	0	0	0	1	,7	1	,8	1	1,4	1	1,2	2	1,2	1	1,8	2	1,5	2	1	1	1	1	,8	1	,6	1	1	3	1,8	3	1,4	3	,7	3	,8	3	1,1	3
2002	9	29	3	1,1	3	,8	0	0	2	1,4	2	1,7	2	1	2	,4	2	1	1	2,1	2	1,9	3	1,7	5	2,8	4	1,9	3	2,4	3	2,9	3	1,9	3	2,2	2	1,8	2	1,1	0	0	0	0	3	,6	3	,4	3
2002	9	30	3	,8	3	,8	0	0	0	0	0	0	0	0	0	0	3	,7	3	1,4	3	2,4	3	2,2	3	3,6	3	2,5	3	2,8	3	3,8	3	2,6	3	2,2	3	1,7	3	,6	3	,6	0	0	3	,4	3	,7	4
2002	10	1	4	1,7	4	2,2	2	2,2	2	2,6	2	2,5	2	1,1	2	1,7	3	1,2	4	2,2	3	1,9	3	2,1	3	2,5	3	2,1	3	2,5	4	2,6	4	2,6	4	1,9	4	1,5	3	1,2	4	,8	4	,8	4	,7	0	0	3
2002	10	2	0	0	1	1,4	1	1,8	2	2,1	2	2,5	2	3,1	2	2,1	2	2,1	2	2,9	2	2,8	2	6,4	2	6,9	3	4,2	3	3,1	3	,8	2	2,8	1	,6	2	1,2	2	1	0	0	2	,4	1	1,7	1	2,4	1
2002	10	3	1	3,2	1	2,6	2	4,4	2	5,6	2	5,3	2	5,6	2	3,9	3	3,6	3	5,4	3	5,4	3	4,7	3	4	3	3,3	3	3,5	3	3,5	3	3,2	3	2,8	3	3,1	3	4	2	2,9	2	3,3	3	2,6	2	2,5	2
2002	10	4	2	3,6	2	3,8	2	3,8	2	3,9	3	4,2	3	4,4	3	5,8	2	4,4	2	5,4	2	5,7	2	6,1	2	6,4	2	6,1	3	5,8	3	5,3	3	3,8	3	2,8	3	3,6	3	3,8	3	3,6	3	4,9	2	5,1	2	4,4	2
2002	10	5	2	4	2	5,1	2	5,1	2	4,9	1	4,2	2	5,3	2	3,5	2	4,4	1	1,5	4	1,5	3	3,5	3	5	3	4,7	2	3,9	2	3,8	1	3,9	2	4,6	1	4,9	1	5,1	1	4,7	1	5,8	1	4,3	2	6	2
2002	10	6	2	5,8	2	5,1	2	6,2	2	6,1	2	6,1	2	7,2	2	5,3	2	4,9	2	6,4	2	6,1	2	6,1	2	5	2	3,9	2	3,3	2	3,9	2	3,2	2	3,2	2	3,1	2	3,1	2	3,6	2	3,8	2	5,1	2	5,3	2
2002	10	7	2	5,8	2	6,2	2	7,6	2	7,4	2	7,4	2	6,9	2	4,6	2	4,6	2	5,8	2	6,2	2	5,8	2	5,7	2	5,7	2	4,9	3	4,6	3	4	2	5,8	2	3,6	2	4,4	2	4,7	2	4,6	2	4	2	4,4	2
2002	10	8	2	4,9	2	4,7	2	4,7	2	5	2	5,1	2	5,1	2	3,2	2	3,3	2	5	2	5	2	5,6	3	4,4	3	3,9	2	4,4	2	4	3	5,1	3	5,1	3	4,9	3	4	3	3,1	3	3,3	3	3,1	3	3,6	3
2002	10	9	3	3,1	2	4,2	2	3,9	2	4,2	2	5,1	2	5,6	3	4,6	3	3,8	3	3,1	3	3,1	3	3,5	3	4,4	3	3,5	3	2,4	3	1,7	3	2,4	3	2,4	3	1,7	2	2,5	1	2,1	1	1,5	2	3,6	2	3,9	2
2002	10	10	2	4,6	2	4,3	2	4,2	2	4,4	2	5	2	4,3	3	4,3	2	3,5	2	5,4	2	5,1	2	5	3	4,7	2	4,2	3	3,5	3	3,5	3	4,2	3	4,4	3	4,2	2	3,3	2	3,8	2	4,2	2	4	2	3,8	2
2002	10	11	2	4	2	4,2	2	5	2	4,4	2	5,6	2	5,6	2	5,3	2	5,3	2	6,2	3	6,4	3	6,7	3	7,2	3	6,5	3	6,9	3	6,8	3	6,1	4	4,2	4	4,4	5	3,2	5	1,5	4	1,1	2	1,9	2	1	2
2002	10	12	2	1,5	2	1,5	2	1,2	2	1,5	2	6,1	2	3,5	2	2,1	2	4,7	2	4,7	3	5,3	3	5	3	5,4	3	3,6	3	4,3	3	6	3	5,1	5	3,2	4	3,9	4	4	4	2,9	4	2,1	4	2,2	4	,8	4
2002	10	13	4	,6	4	,4	4	1	4	1	1	1,1	4	,6	0	0	0	0	0	0	4	,6	5	,6	5	2,5	5	1	5	2,5	5	2,1	5	2,1	5	1,8	5	1	0	0	5	,8	5	,8	4	1,1	4	1,2	4
2002	10	14	4	1,1	4	1,5	4	1,8	4	2,1	5	1,7	5	1,5	5	,6	5	1,7	5	2,6	3	2,9	7	3,3	7	3,6	8	3,5	7	2,9	7	3,6	7	3,1	7	2,4	7	2,1	7	,8	7	,7	0	0	0	0	0	0	0
2002	10	15	7	,6	0	0	7	,6	0	0	0	0	7	,4	7	,4	7	,6	7	,7	6	1,1	6	1,2	8	1,2	7	1,2	8	1,1
2002	10	16			0	0	0	0	0	0	0	0	0	0	3	,7	2	1,2	2	3,3	1	3,9	1	3,6	1	3,1	2	2,9	2	2,6	1	2,6	2	3,1	1	2,9	2	4	2	3,8	2	3,8	2	3,1	1	2,9	2	2,6	1
2002	10	17	2	2,8	1	2,4	1	2,5	1	3,1	1	3,6	1	3,5	2	2,1	2	3,5	2	3,5	2	3,8	2	4,2	2	4,6	2	3,9	2	4,3	2	4	2	4,4	2	5,1	2	4,3	2	4,4	2	5,1	2	3,3	2	4,2	2	4	2
2002	10	18	2	3,9	2	3,6	2	3,5	2	3,6	2	5	2	3,1	2	4,4	2	2,8	2	5	3	4,6	3	3,6	3	2,8	3	2,2	3	1,7	2	2,2	2	2,1	2	2,5	1	2,8	3	2,2	2	2,5	2	3,3	2	2,5	2	5,3	3
2002	10	19	3	5,6	3	6,4	3	7,2	3	7,5	3	7,6	3	6,5	3	6,7	3	5	3	6,7	3	5,1	3	4,4	3	5,6	3	5,6	3	5,1	3	4,7	3	5,7	3	4,9	3	4,2	3	3,9	3	4,4	3	3,9	3	4,9	3	4,3	3
2002	10	20	3	3,9	3	3,2	3	4,6	3	3,8	2	4,4	2	3,5	3	2,9	3	4	3	4,4	3	3,8	3	4,3	3	3,8	3	3,5	3	3,3	3	2,8	3	2,5	3	2,1	3	3,2	2	2,4	3	2,5	3	3,3	3	3,1	3	4,2	3
2002	10	21	3	4,9	2	3,6	2	3,6	2	3,9	2	4,7	2	5,6	3	3,1	3	4,3	3	3,6	3	3,9	3	3,6	3	4	3	2,8	3	3,8	3	3,9	3	4,3	3	4,3	3	3,6	3	4	3	4,3	2	3,6	2	3,9	2	3,6	2
2002	10	22	3	4,4	2	3,5	2	4	2	3,9	2	3,3	2	3,6	2	2,4	2	3,5	2	5,6	2	4,3	2	4	2	4	3	6,1	3	5,3	3	5,3	3	5,3	2	3,6	3	5,3	3	5,6	3	5,3	3	5,3	3	5,8	3	6,1	3
2002	10	23	3	6,1	3	6	2	4,9	2	5,1	2	4,3	2	4,6	2	5,1	3	4,4	3	5,3	2	5,1	2	5,1	3	5,7	3	5,4	3	5	3	5,7	3	5,4	3	3,6	4	2,8	3	1,8	3	1,9	3	1,1	2	2,2	2	3,6	3
2002	10	24	3	4,9	2	4,3	3	4,7	3	3,9	3	6,4	2	4,9	2	3,1	2	4,3	3	5,4	2	5	2	4,3	2	4,4	3	6	3	7,4	3	3,8	3	2,8	3	1,9	3	2,8	2	3,6	3	3,1	2	2,8	2	1,9	2	2,9	2
2002	10	25	2	4,7	2	3,2	2	2,6	2	3,8	2	4,2	2	3,3	2	2,1	2	3,3	2	3,1	2	4,2	2	3,9	2	4,2	3	4	3	3,5	2	1,7	4	2,8	3	2,2	3	3,3	3	4,7	3	5,1	3	2,9	3	2,5	3	4,2	3
2002	10	26	3	3,3	3	2,8	3	3,6	2	4,2	2	4,2	3	2,6	3	1,7	3	3,1	3	3,9	3	2,9	3	2,6	3	3,6	3	3,3	3	2,5	3	2,6	3	2,2	3	1,7	3	1,5	3	2,2	2	,4	2	,4	2	,8	2	,4	2
2002	10	27	3	1,5	3	1,7	3	2,2	2	1,8	2	1,8	3	1,8	3	1,1	3	2,4	3	2,6	2	2,2	2	2,2	2	2,2	2	2,4	3	3,3	3	3,5	3	3,6	3	4,4	3	2,9	3	3,2	3	3,3	3	2,8	3	2,5	3	2,9	3
2002	10	28	3	3,6	3	2,2	3	2,1	3	1,2	3	1,8	3	3,1	3	2,1	3	2,4	3	2,9	3	3,1	3	2,9	3	3,2	3	3,2	3	2,9	3	3,1	3	2,5	3	3,1	3	3,3	3	3,1	3	3,9	3	3,3	3	3,6	3	2,8	2
2002	10	29	2	1,8	2	1,8	2	1,7	2	1,9	2	1,9	2	2,5	2	1	2	1,2	2	1,5	3	2,4	2	1,7	2	1,9	2	2,8	3	,8	2	1,9	2	2,5	3	1	3	,8	3	,7	3	,6	3	,4	3	,6	3	1,1	3
2002	10	30	3	,6	3	,6	3	,4	0	0	0	0	0	0	0	0	3	,6	3	1,7	4	2,8	4	3,3	4	3,3	4	3,1	4	3,3	4	3,2	4	2,6	4	2,4	3	2,2	3	2,5	3	2,6	3	2,6	3	3,1	3	2,6	3
2002	10	31	3	2,6	3	2,4	3	3,1	3	2,2	3	3,1	3	2,9	3	2,5	3	2,1	3	3,8	3	4	3	3,2	3	4,2	3	2,9	3	2,6	3	3,5	3	3,6	3	4,6	3	6,2	3	6,4	3	4,4	3	4,7	3	4,4	3	3,9	3
2002	11	1	3	5,1	3	4,9	3	5	3	5,3	3	5,8	2	6,9	2	5,7
2002	11	15	2	4,1	2	3,1	2	2,6	1	2,6	1	3,6	2	3,1	1	2,6	2	3,6	2	3,6	1	2,6	2	3,6	2	3,6	2	3,6	2	3,6	2	3,1	2	3,1	1	3,1	2	3,1	1	4,1	1	4,6	1	4,1	1	4,1	1	5,1	1
2002	11	16	1	3,6	1	5,1	1	4,1	2	7,2	2	8,2	1	6,7	2	6,7	2	5,7	2	6,2	2	6,7	2	6,2	2	6,2	2	5,1	2	5,1	2	4,1	2	5,1	2	3,6	2	4,6	2	4,1	2	5,1	2	4,6	2	3,6	2	2,1	2
2002	11	17	2	2,6	2	4,1	2	3,1	2	3,1	2	4,1	1	4,1	1	4,1	2	4,1	1	4,6	1	5,1	1	4,1	2	4,6	2	4,1	1	3,6	2	5,1	2	5,1	1	4,6	2	6,2	2	7,7	2	6,2	2	3,1	2	5,1	1	6,7	1
2002	11	18	1	6,7	1	6,2	1	7,7	1	8,2	1	8,2	2	4,1	1	3,6	1	6,2	1	5,1	1	5,7	1	5,1	1	4,6	1	6,2	1	5,7	1	5,7	1	3,1	1	6,2	1	3,6	1	3,6	1	3,1	1	3,1	1	4,1	1	5,7	1
2002	11	19	8	3,1	1	5,1	1	3,1	1	4,6	1	3,1	1	6,2	1	3,1	1	3,1	1	4,1	1	2,6	1	3,1	1	3,1	2	4,1	2	4,6	1	4,1	1	3,6	1	3,6	1	3,1	1	2,6	1	3,6	1	3,1	1	2,6	1	2,1	1
2002	11	20	1	2,1	1	1,5	1	1,5	1	2,6	1	2,1	1	3,1	1	3,1	1	2,6	1	2,6	1	3,1	1	2,6	1	2,1	1	1,5	3	2,1	2	1	1	1,5	0	0	8	1,5	2	1	2	1,5	1	2,6	1	1,5	1	1,5	1
2002	11	21	0	0	1	2,6	1	1	1	1,5	1	1	1	1,5	1	1	1	1,5	1	1,5	1	1,5	1	2,1	1	2,1	1	3,1	0	0	1	3,1	8	4,1	8	2,6	8	2,6	1	3,6	1	3,6	1	5,1	1	5,7	1	5,7	1
2002	11	22	1	6,2	8	7,2	8	7,2	8	7,2	8	7,2	8	7,7	8	6,2	8	7,7	8	8,8	8	8,2	8	8,8	8	8,8	1	9,3	1	8,8	8	9,8	8	12,9	8	13,4	8	9,8	8	12,4	8	10,8	8	13,4	8	10,8	8	10,8	8
2002	11	23	8	8,8	8	9,3	8	9,3	8	7,7	8	7,7	8	8,8	8	9,3	8	8,2	8	8,8	8	7,7	8	8,2	8	7,7	8	8,8	8	9,3	8	9,3	8	8,8	8	9,3	8	9,3	8	9,3	8	9,8	8	9,3	8	8,8	8	8,2	8
2002	11	24	1	6,7	1	6,7	1	5,1	1	5,7	1	7,2	1	5,1	1	5,7	1	2,6	8	3,1	1	4,6	1	8,2	2	2,1	1	1,5	1	3,1	1	3,6	1	2,6	1	3,6	2	3,6	1	2,1	1	3,1	1	1,5	1	2,1	1	3,1	1
2002	11	25	1	3,6	1	3,6	1	4,6	1	5,7	2	7,2	1	5,1	2	6,7	2	6,7	1	7,2	2	6,7	1	6,2	2	6,2	2	4,1	2	5,1	2	4,6	2	4,1	1	4,1	1	4,1	1	5,1	1	4,1	1	4,6	1	5,1	1	3,6	1
2002	11	26	1	6,2	1	5,7	1	6,2	2	6,2	1	6,7	2	4,1	1	6,2	1	6,2	1	5,7	1	6,7	2	6,7	2	7,2	2	5,7	2	5,7	2	5,7	2	5,1	2	5,7	2	5,1	2	5,7	2	6,2	2	5,1	2	4,6	2	4,1	2
2002	11	27	2	4,6	2	5,7	2	4,6	2	5,7	2	5,1	2	4,6	2	5,7	2	5,1	2	5,1	2	5,1	2	5,1	2	4,6	2	4,6	2	5,1	2	4,6	2	5,1	1	4,6	1	5,7	1	5,1	1	5,7	1	6,7	1	6,7	1	6,2	1
2002	11	28	1	5,7	1	5,1	1	5,1	1	6,2	1	5,7	1	4,6	1	4,6	1	5,7	1	4,6	2	3,1	1	3,6	2	4,6	1	5,1	1	5,1	1	5,7	1	4,6	1	6,2	1	6,7	1	6,2	1	6,7	1	7,2	1	7,2	1	6,2	1
2002	11	29	1	5,7	1	6,7	1	4,6	1	4,6	1	7,7	1	7,2	1	7,2	1	6,7	1	5,1	1	5,7	1	5,7	2	5,1	2	6,2	2	5,7	2	5,1	2	5,7	2	5,7	2	5,7	2	6,2	2	6,2	2	6,2	1	6,2	1	6,2	1
2002	11	30	1	4,6	1	5,1	1	5,1	1	5,1	1	3,6	1	5,1	1	5,1	1	5,1	1	4,6	1	5,7	1	6,2	1	6,2	1	6,2	2	6,2	2	6,7	1	6,2	1	6,2	2	6,2	2	7,2	2	6,2	2	6,7	2	5,7	2	5,1	2
2002	12	2	2	5,8	2	6,1	2	6,4	2	5,8	2	6,4	2	6,4	2	4,4	2	5,3	2	6	2	6,1	2	5,4	2	5,8	2	4,9	2	5,4	2	5,7	2	6	2	6,9	2	6,7	2	4,9	3	5,8	3	6	2	5,6	2	5,1	2
2002	12	3	2	5,4	2	5	2	5,6	2	5,1	2	5	2	5,4	2	5,6	2	5	2	6,4	2	6	2	6,2	3	5,8	3	6,5	2	7,1	2	6	3	6,7	3	6,8	2	6,4	2	7,2	2	7,5	3	6,9	3	7,5	3	6,8	3
2002	12	4	3	9	3	7,6	3	6,9	3	6,5	2	7,1	2	6,4	2	5,8	2	6,5	2	6,7	2	7,5	2	8,3	2	9	2	7,2	2	7,8	3	8,1	3	8,1	3	7,6	3	7,6	3	7,2	3	6,7	3	5	3	6,1	3	6,1	3
2002	12	5	3	8,7	3	6,1	3	6,1	3	5,6	3	5,8	3	5,3	3	5,8	3	6,2	3	6,7	3	6,4	3	5,6	3	4,7	3	4,6	3	4,3	3	4,2	3	3,9	3	4,6	3	4,9	3	5	3	4,2	3	4,4	3	4,3	3	4,7	3
2002	12	6	3	4,7	3	5,4	3	6	3	5,3	2	5,3	2	4,6	3	3,6	2	4,2	3	5,8	3	5,8	3	5,4	3	5	3	4,9	3	4,2	3	4,6	3	4,6	3	3,3	2	3,5	2	3,2	2	3,1	2	3,3	2	3,1	2	3,8	2
2002	12	7	2	3,6	2	4,9	2	4,7	2	4,7	2	4,7	2	4,6	2	4,7	3	4,3	3	6,5	3	7,4	3	7,1	3	7,2	3	6,7	3	5,4	2	4,6	3	5	3	4,9	2	5	2	5	2	3,9	2	4,4	2	4,6	2	4,7	2
2002	12	8	2	4,2	2	3,6	2	4	2	4,7	2	5,8	2	5	2	4,2	2	3,3	3	5,8	3	4,7	3	5	3	3,8	3	4,6	3	5	2	4,9	3	4,3	2	3,8	2	3,5	2	3,5	2	4,4	2	3,8	2	4,3	2	3,6	2
2002	12	9	2	3,3	2	4,9	2	3,9	2	3,6	2	4,6	2	4,3	2	3,9	3	3,7	3	4,6	3	2,9	3	3,1	3	4	3	3,2	3	5,4	3	4	3	3,6	3	3,6	3	3,9	3	3,1	3	4,3	3	3,8	4	1,9	3	1,5	3
2002	12	10	3	3,9	3	5,8	3	5,8	3	5,8	3	6,4	3	5,8	3	5,8	3	4,6	3	6,1	3	5,8	2	5,1	2	5	2	5,1	2	5,4	2	6,4	2	6,1	2	5,8	2	4,7	2	5,6	2	5,6	2	5,6	2	4,7	2	4,7	2
2002	12	11	2	6,7	2	5,3	2	6,1	2	5,8	2	6,1	2	5,6	2	4,7	3	5	3	5,8	3	5,8	3	6	3	7,1	3	7,4	3	7,1	3	6,7	3	5,8	2	6,7	3	7,1	3	6,4	3	6	3	6,9	3	7,1	2	7,2	2
2002	12	12	2	6,5	2	6,2	2	6,7	3	7,4	3	6,1	3	6,8	3	6	2	6,9	2	6,1	3	7,1	3	5,4	3	5,6	3	6,2	3	6,2	3	6	3	5,4	3	4,7	3	5	3	5	3	4,2	3	2,8	3	2,1	3	2,8	3
2002	12	13	3	4,7	3	5,3	3	4,2	3	4,4	3	4	3	4,9	3	3,5	3	3,3	3	3,9	3	4,2	3	3,9	3	3,3	3	3,2	3	2,6	2	1,9	2	2,8	2	1,7	2	2,1	2	2,4	2	2,4	2	2,9	2	3,6	2	1,1	2
2002	12	14	2	1,7	2	5	2	1,9	1	2,1	2	3,9	2	4,6	0	0	4	1,5	4	1	4	1,2	1	2,9	2	3,3	3	3,2	2	3,6	2	2,4	2	2,5	2	2,5	2	2,9	2	3,9	2	3,5	2	3,2	2	3,6	2	3,3	2
2002	12	15	2	1,9	2	3,1	2	3,6	2	1,8	2	3,8	2	1,5	2	2,2	2	1,8	2	2,1	2	1,9	2	3,3	2	3,3	2	2,5	2	2,9	2	2,2	2	1,9	2	2,5	2	1,9	2	2,4	2	2,8	2	2,2	2	3,6	2	3,5	2
2002	12	16	2	2,1	2	2,5	2	1,7	3	2,2	2	1,9	2	1,7	2	1,7	2	1	2	1,4	2	1,5	2	1,5	2	1,7	2	1,9	2	1,8	2	1,8	2	2,1	2	2,1	2	1,8	2	1,8	2	2,1	2	1,7	2	1,4	2	1,7	2
2002	12	17	2	1,4	2	1,4	2	1,1	3	1	3	1,2	3	1,8	3	1,8	3	1,5	3	2,5	3	2,1	3	2,6	3	2,5	3	2,4	3	2,5	3	2,4	3	2,2	3	2,1	3	2,5	3	1,5	3	1,9	3	2,2	3	1,7	3	1,8	3
2002	12	18	3	1,5	3	1,4	3	1,2	3	1,2	3	1,2	3	1,1	3	,8	3	,8	3	1,7	3	1,8	3	1,9	3	1,9	3	1,9	3	1,8	3	1,7	3	1,5	3	1,4	3	1,8	3	1,7	3	1,4	3	1,7	3	2,9	3	1,9	2
2002	12	19	2	2,4	3	2,4	3	2,4	3	2,9	3	2,9	3	2,6	3	1,4	3	1,7	3	2,1	3	2,2	3	1,7	3	1,5	3	1,7	3	1,7	3	1,2	2	1,5	2	1,5	2	1,2	2	1	2	1,1	2	1,2	2	,7	2	,6	0
2002	12	20	2	,6	0	0	0	0	2	,4	2	,4	2	,6	2	1,2	2	,7	2	1,4	3	1,4	3	1,7	2	2,2	2	1,9	2	1,7	2	1,8	2	1,5	2	1,7	3	2,2	3	1,7	3	2,2	3	2,2	3	2,4	3	2,8	3
2002	12	21	3	3,2	3	2,8	3	3,1	2	3,3	2	3,2	2	3,6	3	5	2	3,8	2	4,4	2	3,9	2	3,6	2	3,3	2	3,2	2	3,5	2	5,3	3	4,4	3	5	3	4,2	3	4,4	3	4,6	3	5,1	3	4,2	2	3,6	2
2002	12	22	2	4,4	2	4,4	3	4,3	3	5,8	3	5	3	6	3	6,7	3	4,9	3	6,9	3	5,8	3	5,6	3	5,6	3	5,8	3	5	3	5,1	3	4,7	3	6	3	4,7	3	4,4	3	4,9	3	5,6	3	5,6	2	6	2
2002	12	23	2	6,4	2	5,4	2	5,6	2	6,5	2	6,7	2	6	2	4,7	2	4	2	6,7	2	4,4	2	6,1	2	6,4	2	6,1	2	5,6	2	5,4	2	5,1	2	5,3	2	5,1	2	5,1	2	5,1	2	5,8	2	5,8	2	6,1	2
2002	12	24	2	6,1	2	6,4	2	6,2	2	5,7	2	6,4	2	6,1	2	5,8	3	4,7	3	6,1	3	5,8	3	5,6	3	5	3	4,7	3	4,6	3	4,9	3	6,1	3	6,4	3	5,6	3	5,3	3	6,1	3	6,4	2	5,3	2	5	2
2002	12	25	2	4,9	2	4,7	2	4	2	4,6	2	5	2	5	2	4,3
2003	3	22	2	5,1	2	5,7	2	6,2	2	5,7	2	4,1	2	2,6	2	4,1	2	4,1	2	4,6	2	2,1	2	2,6	2	2,6	2	3,6	2	3,6	2	4,1	2	3,1	2	3,1	2	2,1	2	2,1	2	1	2	1	2	1,5	2	3,1	2
2003	3	23	2	3,6	2	3,6	2	4,1	2	3,6	2	3,6	2	4,1	2	4,1	2	3,6	2	3,6	2	4,6	2	5,1	2	5,1	2	4,1	2	2,6	2	2,6	2	1,5	2	1	2	1,5	2	1,5	2	1,5	2	1,5	2	2,1	2	2,6	2
2003	3	24	2	3,1	2	3,1	2	2,6	2	1,5	2	1,5	2	1	2	2,1	2	1,5	2	3,1	2	3,6	2	2,6	2	2,1	2	2,1	2	3,6	2	3,1	2	2,1	2	2,1	2	1,5	2	1,5	2	2,1	2	3,1	2	3,1	2	3,6	2
2003	3	25	2	3,6	2	2,6	2	2,1	2	2,6	2	2,1	2	2,6	2	2,6	2	3,6	2	1,5	2	3,6	2	1,5	2	1,5	2	3,6	2	3,1	2	2,1	2	2,1	2	1,5	2	1,5	2	1,5	2	3,1	2	2,6	2	3,1	2	2,1	2
2003	4	1	1	13,4	1	11,8	1	13,4	1	13,9	1	13,4	1	15,4	1	10,3	1	8,2	1	11,3	1	11,3	1	9,8	1	12,4	1	12,4	1	11,8	1	11,8	1	11,8	1	12,4	1	12,4	1	9,3	8	8,2	8	7,7	8	8,2	8	7,2	1
2003	4	2	1	7,2	1	7,7	1	7,7	1	8,2	1	7,2	1	8,8	2	7,2	2	6,7	2	6,7	2	7,2	2	6,2	2	6,2	1	7,2	1	6,7	2	6,2	2	6,7	2	5,7	2	5,7	1	5,1	1	4,1	1	5,7	1	4,6	2	4,6	1
2003	4	3	1	4,6	1	5,7	1	4,6	1	4,1	1	3,1	2	6,2	2	6,7	2	6,2	2	5,1	2	5,7	2	5,1	2	5,1	2	4,6	2	5,7	2	3,6	2	4,1	2	4,1	2	4,6	2	4,6	2	4,1	2	4,1	2	4,1	2	4,6	2
2003	4	4	1	4,1	1	3,6	1	4,1	1	3,1	1	4,1	2	3,6	2	3,1	2	3,6	2	3,1	2	4,1	2	3,1	2	4,1	2	4,6	2	4,1	2	4,1	2	3,6	2	3,1	2	3,6	1	3,6	1	3,6	1	3,6	2	4,1	2	4,1	2
2003	4	5	1	3,1	1	3,1	1	3,1	1	3,6	1	3,6	2	4,1	2	3,6	2	4,1	2	4,1	2	3,6	2	3,1	2	3,6	2	3,6	2	4,1	2	4,1	1	4,1	1	4,1	1	4,1	2	3,6	2	3,1	1	3,1	2	3,1	2	4,1	2
2003	4	6	1	3,6	1	4,1	1	3,6	1	4,1	1	4,1	2	4,6	2	4,1	2	5,1	2	4,6	2	5,1	2	4,6	2	4,6	2	4,1	2	3,6	2	4,1	2	3,6	2	4,6	2	3,6	2	4,1	2	4,6	2	4,1	2	3,6	2	3,1	2
2003	4	7	1	4,1	1	4,1	1	3,6	1	4,1	1	4,1	2	4,6	2	4,6	2	4,1	2	4,1	2	4,1	2	4,6	2	3,6	1	4,1	2	3,6	2	2,6	2	3,1	2	4,1	2	4,1	2	5,1	2	4,1	2	3,6	2	4,1	2	4,1	2
2003	4	8	1	3,1	1	3,1	1	1,5	1	3,6	1	4,6	2	4,1	2	4,6	2	5,1	2	5,1	2	4,1	2	5,7	2	6,7	2	4,6	2	4,6	2	4,6	2	3,6	2	3,6	2	3,6	2	3,6	2	6,7	2	7,2	2	6,7	2	4,6	2
2003	4	9	1	3,6	1	5,7	1	4,1	1	4,6	1	5,1	2	4,6	2	4,6	2	5,1	2	4,1	2	3,1	2	3,6	2	3,6	2	3,6	2	4,1	2	4,6	2	4,1	2	4,1	2	4,6	2	3,6	2	4,1	2	3,6	2	3,6	2	3,6	2
2003	4	10	1	2,6	1	2,6	1	2,6	1	2,1	1	2,1	2	3,1	2	2,6	2	3,1	2	3,1	2	2,6	2	2,6	2	2,6	2	2,1	2	2,1	2	2,1	2	1,5	2	2,6	2	1,5	2	1,5	1	2,1	1	2,6	1	2,1	1	3,1	1
2003	4	11	1	4,1	1	2,1	1	1	1	2,1	1	1	1	2,1	1	2,6	1	2,1	1	1	1	1,5	2	1	2	1,5	1	2,1	1	2,6	1	2,1	1	2,6	1	2,1	8	1	8	2,6	8	3,1	8	3,1	8	2,6	8	2,6	8
2003	4	12	1	3,6	1	1,5	1	2,6	1	2,1	1	1,5	0	0	0	0	0	0	2	1	1	1,5	2	2,1	2	2,6	2	2,1	2	2,1	1	1,5	1	1	1	1	0	0	1	1,5	1	1,5	1	1,5	1	1,5	1	1,5	1
2003	4	13	0	0	0	0	0	0	0	0	1	1	2	1	2	2,1	2	2,1	2	2,1	2	2,1	2	2,1	2	2,1	1	3,1	1	3,6	1	3,1	1	2,6	1	2,6	1	1	1	1,5	1	2,6	1	3,6	1	4,1	1	3,1	2
2003	4	14	1	2,6	1	3,6	1	3,1	1	3,1	1	3,1	2	2,6	1	2,1	1	4,1	1	5,1	1	5,1	1	4,6	1	3,1	1	2,1	2	2,1	1	2,1	2	2,1	2	3,1	1	3,6	1	3,6	1	3,6	8	4,1	1	3,1	1	3,1	1
2003	4	15	1	3,6	1	2,6	1	2,1	1	2,1	1	1,5	1	1	1	1	0	0	0	0	0	0	1	1,5	1	2,6	0	0	1	1	2	1	2	1	1	1	0	0	0	0	0	0	0	0	0	0	0	0	0
2003	4	16	0	0	0	0	0	0	0	0	0	0	8	1,5	8	1	8	1	8	2,1	8	1	8	2,1	0	0	7	2,1	8	2,1	8	2,1	8	2,6	8	1,5	8	1,5	0	0	0	0	0	0	0	0	0	0	0
2003	4	17	0	0	0	0	0	0	0	0	0	0	0	0	0	0	0	0	0	0	0	0	0	0	1	1	0	0	0	0	1	1,5	1	1	0	0	0	0	0	0	1	1,5	1	1,5	0	0	0	0	0
2003	4	18	0	0	0	0	0	0	0	0	0	0	1	1	1	1,5	1	1	0	0	0	0	0	0	1	1	1	2,1	1	3,1	1	4,1	1	4,6	1	4,6	1	4,6	8	2,6	1	4,1	1	2,6	1	2,1	1	3,1	1
2003	4	19	1	2,6	1	3,6	1	3,1	1	2,1	1	2,1	1	2,6	1	1,5	2	2,6	2	3,1	2	1	2	1,5	1	2,1	1	2,6	1	3,6	1	2,6	1	2,1	1	1,5	2	2,1	1	2,6	1	3,1	1	2,1	1	2,1	1	2,1	1
2003	4	20	0	0	1	1	1	1,5	1	1	1	1,5	2	2,1	2	2,6	2	1,5	2	2,6	2	5,1	2	1,5	2	2,6	1	1	2	1,5	1	1,5	0	0	0	0	2	1,5	2	1	2	1,5	2	1,2	2	1,2	2	3,1	2
2003	4	21	1	3,1	1	2,6	1	2,1	1	2,1	1	1,5	2	4,6	2	3,6	2	4,1	2	3,1	2	3,1	2	2,6	2	2,6	2	2,6	2	2,1	1	2,1	8	2,6	1	2,6	8	2,1	8	5,1	8	5,1	8	3,6	1	3,1	2	3,6	1
2003	4	22	1	7,2	1	7,7	1	3,1	1	2,1	1	1,5	2	2,1	2	1	2	2,6	2	2,1	2	2,1	2	2,1	2	1,5	2	2,1	2	2,1	2	1,5	2	2,1	1	1	1	1	1	2,1	1	2,6	1	3,1	1	2,6	1	3,1	1
2003	4	23	1	3,1	1	3,1	1	3,6	1	2,6	1	2,6	2	2,1	2	1,5	2	2,1	2	1	2	1,5	2	1,5	2	2,6	2	3,1	2	4,6	2	3,6	2	1,5	2	2,1	2	3,1	2	1,5	2	1	2	1,5	2	1	2	1	2
2003	4	24	1	3,6	1	2,6	1	2,6	1	4,1	1	3,6	2	2,6	2	2,1	2	2,6	2	1,5	2	1	2	1,5	2	2,6	2	2,6	2	3,1	2	2,1	2	2,1	2	1,5	2	2,1	2	2,1	2	2,1	2	3,6	2	2,1	2	2,6	2
2003	4	25	1	3,1	1	3,1	1	3,1	1	3,1	1	3,1	2	1	2	1	3	1	2	1,5	2	2,1	2	2,6	2	2,6	2	3,1	2	2,1	2	2,1	2	2,1	2	1,5	2	1,5	2	1	2	1	2	2,1	2	2,1	2	2,1	2
2003	4	26	1	1	0	0	1	1	1	1	1	1	2	1	2	1	2	1	2	1,5	2	1	2	2,1	2	2,6	2	2,6	3	1,5	3	1,5	3	2,1	3	1,5	2	1,5	0	0	3	2,1	3	1	0	0	3	1,5	3
2003	4	27	1	2,6	1	2,1	1	1,5	1	1,5	1	1,5	3	1,5	3	1	2	1	2	2,1	2	2,1	2	2,1	2	2,1	2	2,1	2	1,9	2	2,1	2	2,1	2	2,6	2	2,1	2	3,1	2	2,1	2	2,6	2	2,1	2	2,1	2
2003	4	28	1	1,5	1	2,1	1	1,5	1	1	1	1	2	1	2	1	2	2,1	2	1,5	2	1	2	2,6	2	2,6	2	3,6	2	4,1	2	4,6	2	4,6	2	3,6	2	3,6	2	3,6	2	3,6	2	3,6	2	3,6	2	3,6	2
2003	4	29	1	3,1	1	3,1	1	2,6	1	3,6	1	4,1	2	4,1	2	4,1	2	3,6	2	4,1	2	3,1	2	3,1	2	3,6	2	4,1	2	4,1	2	4,1	2	4,6	2	3,6	2	4,1	2	4,1	2	3,1	2	2,6	2	2,1	2	2,6	2
2003	4	30	1	6,2	1	6,2	1	5,2	1	5,2	1	4,6	2	3,6	2	3,1	2	3,6	2	4,1	2	3,6	2	4,6	2	4,1	2	3,6	2	3,6	2	4,1	2	3,1	2	4,1	2	3,6	2	3,6	2	3,6	2	4,6	2	3,6	2	4,1	2
2003	5	1	1	4,6	1	3,6	1	3,6	1	3,6	1	3,1	2	3,6	2	4,1	2	3,6	2	4,6	2	5,1	2	4,1	2	3,6	2	3,1	2	3,1	2	3,1	2	2,6	2	3,1	2	3,1	2	3,6	2	4,6	2	4,6	2	4,6	2	4,6	2
2003	5	2	1	3,6	1	5,1	1	3,6	1	4,6	1	3,1	2	3,6	2	4,1	2	4,1	2	3,6	2	3,6	2	3,6	2	2,6	2	3,6	2	3,6	2	3,1	2	3,1	2	3,6	2	3,6	2	2,1	2	2,6	2	3,6	2	4,1	2	3,1	2
2003	5	3	1	3,6	1	4,1	1	4,1	1	4,1	1	4,6	2	4,6	2	3,6	2	3,1	2	3,6	2	2,6	2	3,6	2	3,6	2	3,6	2	3,1	2	3,1	2	2,6	2	3,1	2	3,6	2	3,1	2	2,6	2	3,1	2	3,6	2	3,1	2
2003	5	4	1	4,6	1	4,6	1	4,6	1	5,7	1	5,7	2	5,1	2	5,7	2	5,1	2	4,6	2	5,7	2	4,1	2	4,6	2	5,1	2	5,1	2	6,2	2	6,7	2	6,2	2	5,1	2	7,7	2	6,2	2	6,7	2	6,7	2	7,7	2
2003	5	5	1	8,2	1	7,2	1	7,7	1	9,3	1	7,7	2	7,7	2	7,2	2	6,7	2	7,7	2	8,2	2	8,2	2	7,7	2	8,2	2	8,8	2	8,8	2	7,7	2	7,7	2	7,2	2	7,2	2	6,7	2	7,7	2	7,7	2	8,8	2
2003	5	6	1	6,2	1	5,7	1	6,7	1	6,2	1	7,7	2	7,7	2	7,7	2	7,2	2	7,7	2	8,2	2	8,2	2	7,7	2	8,8	2	8,8	2	7,7	2	8,8	2	7,7	1	8,8	2	6,7	2	5,7	2	7,2	2	7,7	2	7,7	2
2003	5	7	1	6,2	1	5,1	1	5,7	1	5,1	1	5,7	2	6,7	2	7,2	2	6,7	2	5,7	2	8,8	2	7,7	2	7,7	2	7,2	2	6,7	2	6,7	2	7,2	2	6,7	2	7,2	2	5,1	2	5,1	2	5,1	2	5,7	2	5,1	2
2003	5	8	1	8,8	1	7,7	1	8,2	1	8,2	1	7,2	2	7,2	2	7,7	2	7,7	2	8,2	2	7,7	2	7,7	2	7,2	2	6,2	2	7,2	2	6,2	2	6,2	2	5,1	2	5,7	2	7,7	2	7,7	2	7,7	2	7,7	2	6,7	2
2003	5	9	1	7,2	1	7,2	1	6,7	1	8,2	1	8,2	1	7,7	2	7,2	2	7,2	2	8,2	2	8,2	2	7,7	2	7,2	2	7,7	2	5,7	2	5,1	2	5,7	2	7,7	2	5,7	2	7,7	2	8,2	2	8,2	2	8,2	2	8,2	2
2003	5	10	1	8,2	1	7,7	1	6,7	1	7,7	1	7,7	2	6,7	2	6,2	2	6,2	2	7,7	2	7,7	2	8,2	2	7,7	2	8,2	2	7,7	2	7,7	2	7,2	2	7,2	2	7,7	2	7,2	2	7,7	2	7,2	2	7,2	2	6,7	2
2003	5	11	1	6,7	1	6,7	1	4,1	1	6,2	1	6,2	2	6,2	2	5,1	2	6,2	2	7,7	2	7,2	2	6,7	2	5,7	2	5,7	2	4,6	2	6,2	2	5,1	2	4,1	2	3,1	2	8,8	2	7,7	2	8,2	2	7,7	2	7,7	2
2003	5	12	1	4,6	1	7,7	1	6,7	1	8,2	1	5,7	2	6,7	2	7,2	2	7,7	2	7,2	2	7,2	2	7,7	2	7,7	2	7,2	2	8,2	2	8,2	2	8,2	2	8,8	2	7,2	2	6,2	2	5,7	2	6,7	2	6,2	2	5,7	2
2003	5	13	1	5,1	1	8,2	1	7,2	1	7,7	1	7,7	2	6,7	2	7,7	2	6,7	2	6,7	2	6,7	2	6,2	2	7,2	2	6,7	2	6,2	2	5,1	2	5,1	2	5,1	2	4,1	2	5,1	2	4,6	2	6,2	2	6,2	2	5,7	2
2003	5	14	1	4,6	1	5,1	1	4,6	1	4,6	1	5,1	1	5,1	2	6,7	1	5,1	1	5,1	2	5,7	2	5,1	2	5,1	1	4,6	2	5,1	2	5,1	2	5,7	1	4,6	1	4,6	1	4,1	2	4,1	2	6,2	1	5,7	1	6,2	1
2003	5	15	1	4,6	1	4,6	1	5,1	1	5,7	1	7,2	1	5,1	2	7,7	2	7,2	2	7,2	2	7,7	2	7,7	2	7,2	2	7,7	2	8,2	2	8,8	2	8,8	2	8,2	2	5,1	2	6,2	2	6,7	2	6,2	2	5,7	2	6,7	2
2003	5	16	1	6,2	1	5,1	1	7,2	1	5,1	1	6,2	1	5,1	2	5,7	2	5,7	2	5,7	2	7,2	2	7,2	2	5,7	2	5,7	2	6,7	2	5,7	2	4,6	2	7,2	2	6,7	2	6,7	2	7,7	2	8,2	2	6,2	2	6,2	2
2003	5	17	1	8,2	1	6,2	1	5,7	1	6,2	1	5,7	2	5,7	2	5,1	2	5,1	2	5,7	2	4,6	2	4,6	2	5,1	2	5,7	2	5,7	2	5,1	2	5,1	2	4,1	2	4,1	2	5,1	2	5,1	2	6,2	2	5,1	2	4,6	2
2003	5	18	1	4,6	1	4,6	1	5,1	1	4,1	1	5,1	2	3,1	2	3,6	2	4,1	2	3,6	2	5,1	2	4,1	2	4,6	2	5,1	2	4,1	2	4,1	2	3,6	2	4,1	2	4,1	2	4,6	2	4,1	2	4,1	2	3,6	2	3,1	2
2003	5	19	1	3,6	1	4,6	1	4,6	1	3,1	1	3,6	2	3,6	2	3,1	2	2,6	2	4,6	2	4,1	2	5,7	2	4,6	2	6,2	2	6,7	2	3,1	2	3,6	2	4,6	2	5,7	2	4,1	2	3,1	2	3,6	2	3,6	1	3,1	2
2003	5	20	1	4,6	1	5,1	1	4,6	1	5,7	1	5,7	2	4,6	2	5,1	2	5,1	2	5,1	2	5,1	2	4,6	2	4,1	2	2,6	2	2,1	1	2,1	2	3,1	2	2,6	2	3,1	2	3,6	2	3,6	2	2,1	1	3,6	1	4,6	1
2003	5	21	1	2,6	1	3,1	1	3,6	1	2,1	1	2,6	2	2,6	1	2,6	1	2,1	1	2,1	1	2,6	1	2,1	2	2,6	2	3,1	1	3,6	1	3,1	1	3,1	1	3,6	2	3,1	1	2,6	1	3,1	1	2,6	1	2,1	1	2,6	2
2003	5	22	1	2,6	1	3,1	1	3,1	1	3,1	1	2,6	1	2,6	1	2,1	1	2,1	1	3,1	1	3,1	2	3,1	2	2,6	2	1,5	2	1,5	2	1,5	2	2,6	2	3,1	2	2,1	2	1,5	2	2,1	2	2,1	1	2,6	1	2,1	1
2003	5	23	1	2,6	1	2,6	1	3,1	1	3,6	1	4,1	1	3,1	1	3,1	2	3,6	2	3,6	2	2,1	2	3,6	2	2,6	2	2,6	1	1,5	1	2,6	1	2,1	1	2,6	1	2,1	1	3,1	1	2,1	1	3,6	1	3,6	2	6,2	2
2003	5	24	1	3,6	1	5,1	1	3,1	1	3,6	1	1	2	2,1	2	2,1	2	1,5	2	1	2	1	2	1	2	2,1	2	3,1	2	2,1	2	2,1	2	2,1	2	2,1	2	2,1	0	0	0	0	0	0	2	1	1	1	1
2003	5	25	1	2,6	1	3,1	1	2,1	1	2,6	1	3,6	2	3,1	2	1,5	2	1	2	1,5	2	2,1	2	2,6	2	2,1	2	2,1	2	2,1	2	2,1	2	2,6	2	2,6	0	0	0	0	0	0	0	0	0	0	0	0	0
2003	5	26	0	0	0	0	0	0	1	1,5	1	1,5	2	2,6	2	3,1	2	3,1	2	2,6	2	2,1	2	2,6	2	3,6	2	1	2	2,6	2	2,6	2	2,6	2	1	2	1	2	1,5	2	2,6	2	2,6	0	0	2	4,6	2
2003	5	27	1	2,6	1	2,6	1	1,5	1	2,6	1	3,1	2	2,6	2	2,1	2	2,6	2	2,6	2	3,1	2	3,6	2	4,1	2	4,1	2	4,6	2	3,6	2	4,1	2	4,6	2	4,1	2	3,6	2	3,6	2	3,1	2	2,6	2	3,1	2
2003	5	28	1	3,1	1	6,2	1	7,7	1	7,7	1	7,7	2	6,2	2	6,2	2	6,7	2	6,2	2	5,1	2	6,7	2	5,7	2	5,7	2	5,7	2	6,7	2	6,2	2	5,1	2	5,1	2	5,7	2	5,1	2	6,7	2	5,1	2	6,7	2
2003	5	29	1	4,6	1	5,7	1	3,6	1	2,6	1	3,1	2	3,6	2	4,1	2	3,1	2	3,1	2	3,1	1	4,6	2	4,1	2	4,6	2	4,1	2	3,1	2	3,6	2	4,1	2	3,6	2	3,1	2	3,6	2	4,1	2	4,1	2	4,6	2
2003	5	30	1	4,6	1	5,1	1	3,6	1	3,6	1	3,1	2	6,2	2	6,3	3	3,1	3	2,6	2	2,1	2	2,1	2	3,1	2	3,1	2	3,1	2	3,1	2	2,6	2	2,6	2	2,1	2	1,5	2	1,5	2	1,5	2	2,6	2	2,1	2
2003	5	31	1	3,1	1	3,1	1	2,6	1	2,6	1	2,1	2	2,1	2	2,6	2	3,1	2	3,1	2	3,6	2	3,1	2	3,1	2	2,6	2	2,6	2	2,1	2	2,1	2	1,5	2	1,5	2	1,5	2	1	2	1	0	0	0	0	2
2003	6	1	1	1	1	2,6	1	2,1	1	1	1	2,6	2	1,5	2	1,5	2	1	2	2,1	2	2,1	2	2,6	2	2,1	2	3,6	2	3,6	2	2,6	2	1,5	2	2,6	2	2,6	2	2,6	2	3,1	2	3,6	2	3,1	2	3,1	2
2003	6	2	1	2,6	1	3,6	1	4,1	1	5,7	1	4,6	2	4,6	2	4,1	2	4,6	2	4,1	2	3,6	2	3,1	2	4,1	2	3,6	2	4,1	2	4,6	2	5,7	2	6,2	2	5,7	2	4,1	2	4,1	2	4,6	2	4,6	2	3,1	2
2003	6	3	1	4,1	1	4,1	1	2,6	1	2,1	1	2,6	2	2,1	2	2,6	2	3,6	2	5,1	2	4,6	2	4,1	2	3,6	2	3,1	2	3,1	2	3,1	2	3,1	2	2,6	2	2,6	2	2,6	2	6,2	2	3,6	2	4,1	2	2,1	2
2003	6	4	1	5,1	1	5,1	1	5,1	1	5,7	1	5,2	2	6,7	2	6,2	2	6,7	2	4,6	2	3,6	2	4,1	2	2,6	2	4,6	2	3,6	2	3,1	2	3,6	2	3,1	2	3,1	2	2,1	2	1,5	2	1	2	1	2	1	2
2003	6	5	1	1	1	1	1	1,5	1	1,5	1	1,5	2	1,5	2	4,1	2	4,1	2	3,6	2	3,6	2	4,1	2	3,6	2	3,1	2	4,6	2	5,1	2	4,6	2	4,1	2	3,6	2	4,1	2	4,1	2	3,1	2	2,6	2	3,1	2
2003	6	6	1	3,6	1	3,1	1	3,6	1	4,6	1	4,6	2	4,1	2	2,6	2	2,6	3	3,6	2	5,1	2	4,6	3	3,1	3	2,6	2	3,1	2	2,1	2	1,5	2	2,1	2	2,6	2	3,1	2	1,5	2	1,5	2	1,5	2	1	2
2003	6	7	1	3,6	1	3,1	1	4,1	1	6,7	1	5,1	2	3,1	2	5,1	2	4,1	2	5,1	2	3,6	3	7,7	3	3,6	3	3,6	3	2,6	1	2,1	2	2,6	3	1	0	0	0	0	0	0	0	0	0	0	0	0	0
2003	6	8	1	1,5	1	2,1	1	3,1	1	6,7	1	6,2	1	5,1	2	5,7	2	4,6	2	6,7	2	5,7	2	5,1	2	5,1	2	4,6	2	3,6	2	5,1	2	4,6	2	5,1	2	5,1	1	5,7	2	6,7	2	5,1	2	6,2	2	5,7	2
2003	6	9	1	3,6	1	3,1	1	4,6	1	4,6	1	3,6	2	6,2	2	6,2	2	5,1	2	4,1	2	5,1	2	6,2	2	5,1	2	7,2	2	7,7	2	7,7	2	7,2	2	6,7	2	7,2	2	6,2	2	6,2	2	3,6	2	3,6	2	4,6	2
2003	6	10	1	4,6	1	4,1	1	4,1	1	4,6	1	5,1	2	5,7	2	4,6	2	4,6	2	4,1	2	5,1	2	5,1	2	4,6	2	4,6	2	3,6	2	4,6	2	5,1	2	5,1	2	5,1	2	4,6	2	3,1	2	3,1	2	2,6	2	2,6	2
2003	6	11	1	3,6	1	2,1	1	5,7	1	6,2	1	6,2	1	4,1	2	6,7	2	5,1	2	7,2	2	8,2	2	8,2	2	7,7	2	6,2	2	5,1	2	5,1	2	6,2	2	6,7	2	6,2	2	4,6	2	3,1	2	3,1	2	4,6	2	4,6	2
2003	6	12	1	4,1	1	4,6	1	2,1	1	5,1	1	4,6	1	4,1	1	6,7	2	8,8	2	4,6	2	4,1	2	4,6	2	5,1	2	4,6	2	3,1	0	0	2	1	2	1	2	1,5	2	3,6	2	3,1	2	1,5	2	2,6	2	1	2
2003	6	13	0	0	1	1	1	1,5	0	0	1	6,7	2	5,1	2	3,1	3	1,5	3	1,5	2	2,1	2	1	0	0	0	0	0	0	8	1	8	1	8	1	8	1,5	1	2,6	1	2,6	1	2,6	1	2,1	1	2,6	2
2003	6	14	1	2,6	1	1	0	0	0	0	0	0	7	2,6	7	1	8	1	8	1	8	1,5	0	0	0	0	1	1	8	2,1	1	1,5	1	2,1	1	2,1	1	2,1	2	1,5	1	2,1	2	1,5	1	2,1	2	1	2
2003	6	15	1	1,5	0	0	0	0	0	0	0	0	0	0	0	0	0	0	0	0	2	2,1	2	2,1	2	2,1	0	0	4	2,1	4	1	2	1	2	1	2	1	0	0	0	0	0	0	0	0	0	0	2
2003	6	16	1	4,6	1	4,6	1	3,6	1	2,1	1	2,1	2	1	2	2,1	2	2,1	2	1,5	2	2,6	2	4,1	2	4,1	2	4,1	2	3,6	2	4,1	2	3,6	2	2,1	2	2,1	2	3,1	2	3,1	2	2,1	2	3,1	2	2,6	2
2003	6	17	1	1,5	1	1,5	1	2,1	1	1	0	0	0	0	2	2,6	0	0	2	1	3	1	4	1	3	1	0	0	0	0	0	0	0	0	2	1	0	0	0	0	2	1	0	0	2	1	2	3,1	2
2003	6	18	1	1,5	1	2,1	1	4,6	1	3,1	1	3,1	2	2,6	2	2,1	2	2,1	2	2,1	2	2,1	2	2,1	2	2,1	2	2,1	2	3,1	2	2,1	2	1,5	2	2,6	2	2,1	2	2,1	2	3,1	2	2,1	3	2,1	3	1,5	3
2003	6	19	0	0	0	0	0	0	0	0	1	1	1	2,1	1	2,1	2	1	2	1,5	2	1,5	2	2,1	2	2,6	2	2,6	2	2,1	2	2,6	2	3,1	2	2,6	2	1	2	1	2	2,1	2	1	2	1	2	1,5	2
2003	6	20	1	1,5	1	1,5	1	2,1	1	3,1	1	2,1	2	2,6	2	2,6	2	1	2	1,5	2	1,5	2	1,5	2	1,5	2	1	2	1	2	1	2	1	2	1	2	1	2	1	2	3,6	2	2,1	3	2,1	2	1,5	2
2003	6	21	1	1,5	1	4,1	1	2,1	1	1,5	1	3,1	2	3,6	2	4,6	2	5,1	2	4,6	2	4,6	2	4,6	2	4,1	2	2,6	2	1,5	2	2,6	2	1	2	2,6	2	3,1	2	3,6	2	4,6	2	4,1	2	4,6	2	4,6	2
2003	6	22	1	4,6	1	3,6	1	6,7	1	2,1	1	4,1	2	3,1	2	1,5	2	2,1	2	6,2	4	2,6	0	0	0	0	0	0	2	2,6	2	4,1	2	3,1	2	2,1	2	4,1	3	3,1	3	2,1	3	2,6	3	2,6	3	2,6	3
2003	6	23	1	2,6	1	3,6	1	2,6	1	1,5	1	1	2	1,5	2	1,5	2	1,5	2	1,5	2	1	2	1	2	2,1	2	2,1	2	2,1	3	2,1	2	2,6	2	2,1	2	3,1	2	3,1	2	3,6	2	3,1	2	3,1	2	3,1	2
2003	6	24	1	1	1	1,5	0	0	0	0	0	0	2	1	0	0	2	1,5	2	2,1	2	3,1	2	1,5	2	2,1	2	3,1	2	2,6	2	2,6	1	4,6	2	4,1	2	5,1	2	4,1	2	4,6	2	3,6	2	3,6	2	3,1	2
2003	6	25	1	2,1	1	4,6	1	4,1	1	4,6	1	4,1	2	3,6	2	4,6	2	3,6	2	4,1	2	4,1	2	3,6	2	3,1	2	5,1	1	2,1	2	2,1	2	4,1	1	4,6	2	4,6	2	5,7	2	5,1	2	5,7	2	4,1	1	4,6	2
2003	6	26	1	6,7	1	6,2	1	6,2	1	5,7	1	5,7	2	6,7	2	6,2	2	5,1	2	4,1	2	4,6	2	4,1	2	5,1	2	5,1	2	3,6	2	2,6	2	2,1	2	2,1	2	3,1	2	4,6	2	4,6	2	3,6	2	4,6	2	4,6	2
2003	6	27	1	3,6	1	4,1	1	1,5	1	1,5	1	1,5	2	2,6	2	1,5	2	1	2	1	2	1	2	1	2	1	2	2,1	2	1,5	2	2,1	2	2,1	2	2,1	2	4,6	2	5,1	2	5,1	2	4,1	2	3,6	2	3,6	2
2003	6	28	1	4,1	1	2,6	1	3,1	1	2,1	1	2,6	2	2,1	2	2,1	2	3,1	2	4,1	2	4,1	2	3,1	2	5,1	2	5,7	2	3,6	2	5,1	2	4,1	2	5,1	2	5,1	2	3,1	2	5,7	2	4,1	2	4,6	2	4,6	2
2003	6	29	1	5,7	1	3,6	1	5,1	1	5,1	1	5,1	2	4,1	2	3,6	2	3,6	2	5,1	2	4,1	2	4,1	2	4,6	2	4,6	2	4,1	2	4,6	2	6,2	2	5,7	2	5,7	2	3,1	2	4,1	2	2,6	2	3,1	2	5,1	2
2003	6	30	1	6,2	1	6,2	1	7,2	1	8,2	1	7,7	2	7,2	2	7,2	2	8,2	2	7,2	2	6,7	2	6,2	2	6,2	2	4,6	2	6,2	2	6,7	2	4,1	2	5,7	2	4,6	2	4,6	2	4,1	2	5,1	2	4,1	2	5,1	2
2003	7	1	1	7,7	1	6,7	1	7,2	1	8,2	1	8,2	2	8,2	2	7,2	2	7,7	2	8,8	2	9,3	2	4,1	2	8,8	2	6,2	2	7,2	2	5,7	2	4,1	2	3,6	2	4,6	2	5,1	2	4,6	2	8,8	2	9,3	2	9,3	2
2003	7	2	1	5,7	1	6,2	1	7,2	1	6,2	1	7,7	2	6,7	2	6,2	2	5,1	2	5,1	2	4,6	2	4,1	2	4,6	2	4,6	2	5,1	2	5,1	2	3,1	2	4,6	2	5,7	2	4,6	2	4,1	2	4,6	2	4,1	2	4,1	2
2003	7	3	1	4,1	1	3,6	1	2,6	1	3,1	1	5,1	2	4,1	2	3,6	2	4,1	2	3,1	2	4,1	2	4,1	2	3,6	2	4,6	2	3,1	2	4,6	2	2,1	2	3,1	2	3,6	2	3,6	2	4,1	2	4,1	2	3,6	2	3,6	2
2003	7	4	1	1	1	3,1	1	1	1	3,1	1	3,1	2	3,1	2	2,1	2	1,5	2	2,1	2	4,1	2	4,6	2	5,1	2	3,1	2	2,1	2	1,5	2	1	6	3,1	0	0	8	1	8	2,1	8	1	8	2,6	1	1,5	2
2003	7	5	0	0	0	0	0	0	0	0	0	0	1	1	1	1	8	1	1	2,1	2	3,6	2	3,1	2	3,1	1	4,1	2	3,1	2	3,1	2	4,1	2	3,6	2	5,1	2	5,1	2	5,7	2	4,6	2	4,6	2	4,1	2
2003	7	6	1	5,1	1	6,2	1	5,1	1	7,2	1	6,7	2	5,1	2	6,2	2	7,7	2	8,2	2	8,2	2	7,7	2	8,2	2	7,2	2	6,7	2	8,2	2	7,7	2	6,2	2	5,7	2	7,2	2	8,8	2	7,7	2	7,7	2	8,8	2
2003	7	7	1	8,2	1	7,7	1	8,2	1	5,7	1	7,2	2	8,8	2	7,7	2	6,7	2	5,1	2	5,7	2	6,7	2	5,1	2	4,6	2	5,7	2	6,7	2	7,7	2	7,2	2	5,7	2	6,7	2	6,7	2	6,7	2	6,7	2	5,7	2
2003	7	8	1	7,2	1	7,2	1	7,2	1	5,7	1	6,7	2	8,2	2	7,7	2	8,2	2	7,7	2	7,7	2	8,8	2	7,7	2	7,7	2	7,7	2	5,1	2	6,2	2	6,2	2	5,1	2	6,2	2	5,7	2	5,1	2	5,1	1	6,2	2
2003	7	9	1	3,1	1	3,1	1	2,6	1	3,6	1	3,6	1	4,1	1	3,6	1	2,6	1	3,1	1	3,1	1	2,6	1	3,6	1	5,7	8	4,6	1	5,1	1	5,1	8	2,1	8	4,1	8	3,6	8	4,1	1	1	1	1,5	1	1	1
2003	7	10	0	0	0	0	0	0	0	0	0	0	2	1	2	1,5	2	1,5	2	1	2	1	2	1	2	1,5	2	1	2	1	2	1	2	1	2	1	2	1,5	2	3,1	2	4,6	2	4,1	2	4,6	2	3,1	2
2003	7	11	1	5,7	1	5,7	1	5,1	1	4,1	1	4,1	2	6,2	2	6,2	2	5,1	2	5,7	2	5,1	2	4,1	2	4,1	2	4,1	2	3,1	2	3,1	2	3,6	2	2,6	2	2,6	1	3,6	1	5,1	1	5,7	1	8,8	1	6,7	1
2003	7	12	1	8,8	1	5,7	1	6,7	1	4,6	1	5,1	2	4,6	2	4,6	2	5,1	2	5,7	2	1,5	2	5,7	2	4,6	1	6,7	2	8,2	2	7,7	2	7,7	2	2,6	2	2,1	2	3,1	2	3,6	2	3,1	2	3,1	2	3,6	2
2003	7	13	1	2,6	1	2,6	1	1,5	1	3,1	1	3,6	2	1,5	2	5,1	2	2,6	2	4,1	2	3,6	2	3,6	2	2,6	2	3,6	2	3,6	3	3,6	3	2,1	2	3,1	2	3,1	2	2,6	2	3,1	2	3,6	2	4,1	2	4,1	2
2003	7	14	1	3,6	1	4,6	1	3,6	1	3,1	1	5,1	2	4,6	2	5,1	2	3,6	3	4,1	2	3,6	2	3,1	2	3,1	2	3,1	2	3,6	2	2,6	2	2,6	2	2,6	2	2,6	2	2,1	2	2,1	2	4,6	2	3,6	2	5,1	2
2003	7	15	1	4,1	1	4,6	1	7,2	1	7,2	1	7,7	2	7,2	2	7,7	2	7,7	2	5,7	2	5,1	2	7,7	2	7,7	2	4,6	2	5,7	2	6,2	2	6,2	2	5,7	2	6,2	2	6,2	2	7,2	2	7,2	2	7,7	2	8,2	2
2003	7	16	1	8,8	1	8,2	1	7,2	1	8,2	1	7,7	2	6,7	2	6,7	2	6,2	2	6,2	2	6,7	2	7,7	2	6,7	2	5,1	2	5,7	2	5,1	2	5,7	2	5,1	2	5,1	2	5,1	1	3,6	2	3,6	2	4,6	2	5,7	2
2003	7	17	1	4,1	1	3,6	1	3,6	1	2,1	1	4,1	2	3,6	2	5,1	2	6,2	2	5,7	2	6,2	2	5,1	2	5,7	2	5,7	2	5,7	2	4,1	2	4,6	2	4,6	2	4,6	2	4,6	2	4,6	2	4,1	2	3,6	2	4,6	2
2003	7	18	1	5,1	1	5,7	1	4,6	1	3,6	1	3,6	2	4,1	2	5,7	1	4,1	2	3,6	2	4,6	2	4,1	2	4,1	2	3,6	2	4,1	2	4,6	2	4,1	2	4,1	2	4,6	2	5,7	2	6,2	2	7,2	2	7,7	2	6,7	2
2003	7	19	1	7,2	1	7,7	1	8,2	1	8,2	1	8,2	2	7,7	2	7,7	2	7,2	2	6,7	2	6,2	2	5,1	2	5,7	2	6,7	2	6,7	2	6,2	2	7,2	2	5,7	1	4,6	1	3,6	1	4,1	2	4,1	2	4,1	1	4,6	1
2003	7	20	1	6,2	1	6,2	1	6,2	1	7,7	1	6,7	2	5,1	1	6,2	2	6,7	2	7,7	2	7,7	2	8,2	2	7,2	2	6,7	2	7,2	2	7,2	2	7,2	1	5,7	2	5,7	2	5,7	2	7,2	1	6,7	2	6,7	2	7,2	2
2003	7	21	1	9,3	1	9,8	1	9,3	1	9,8	1	8,8	2	8,2	2	8,8	2	7,2	2	8,8	2	9,3	2	9,3	2	9,3	2	6,7	2	7,2	2	6,7	2	5,1	2	6,2	2	5,1	2	7,2	2	6,7	2	6,7	1	5,7	1	7,7	1
2003	7	22	1	5,7	1	5,7	1	6,2	1	6,2	1	6,7	2	7,7	2	8,8	2	8,8	2	6,7	2	8,8	2	8,3	2	8,3	2	9,3	2	7,2	2	8,8	2	4,6	2	7,2	2	7,7	2	6,2	2	5,1	2	7,2	2	5,1	2	5,1	2
2003	7	23	1	5,7	1	4,1	1	4,6	1	5,1	1	5,1	2	5,7	2	5,7	2	5,1	2	4,6	2	3,6	2	2,6	2	3,1	2	3,1	2	3,1	2	3,1	2	2,6	2	2,6	2	2,6	1	2,6	1	2,1	2	2,6	0	0	2	3,6	2
2003	7	24	1	3,1	1	3,1	1	3,6	1	3,1	1	3,1	2	5,7	2	5,7	2	7,7	2	7,2	2	6,2	2	6,7	2	5,1	2	5,1	2	5,1	2	4,1	2	4,1	2	4,6	2	3,6	2	4,6	2	4,1	2	6,7	2	5,7	2	6,2	2
2003	7	25	1	8,2	1	8,2	1	9,3	1	9,3	1	8,8	2	7,7	2	9,3	2	9,3	2	8,8	2	5,7	2	6,7	2	8,8	2	5,7	2	7,2	2	4,6	2	6,2	2	6,7	2	5,7	2	5,7	2	5,1	2	6,7	2	6,7	2	7,7	2
2003	7	26	1	8,8	1	7,7	1	8,2	1	8,2	1	6,1	2	8,2	2	7,7	2	6,7	2	5,7	2	5,1	2	5,1	2	4,1	2	4,1	2	4,1	2	4,6	2	4,6	2	3,1	2	5,1	2	2,6	2	6,2	2	7,2	2	8,8	2	5,7	2
2003	7	27	1	5,7	1	5,1	1	4,1	1	3,1	1	4,1	2	4,6	2	8,2	2	4,1	2	5,7	2	4,6	2	5,1	2	5,1	2	8,8	2	7,7	2	7,2	2	6,2	2	8,8	2	4,6	2	3,1	2	3,6	2	2,6	2	4,1	2	4,1	2
2003	7	28	1	5,1	1	5,1	1	5,1	1	4,6	1	4,1	2	5,7	2	5,1	2	4,1	2	5,1	2	5,7	2	4,1	2	3,6	2	4,1	2	4,1	2	2,1	2	2,6	2	2,1	2	2,1	2	2,1	1	2,6	1	2,6	2	2,1	2	2,1	2
2003	7	29	1	4,6	1	5,7	1	4,6	1	5,1	1	3,6	2	2,6	2	2,6	2	2,1	2	4,1	2	4,1	2	4,1	2	2,6	1	2,1	2	2,6	2	2,6	1	2,6	2	2,1	1	2,1	2	2,6	2	2,6	2	3,6	2	4,1	2	4,6	2
2003	7	30	1	4,1	1	5,1	1	4,6	1	5,1	1	5,7	2	4,6	2	6,7	2	6,7	2	7,7	2	6,2	2	7,7	2	6,7	2	5,7	2	5,1	2	5,7	2	5,1	1	4,6	2	4,1	2	3,6	2	5,7	2	9,3	2	6,7	2	6,7	2
2003	7	31	1	8,2	1	8,2	1	10,8	1	9,8	1	8,8	2	6,2	2	7,2	2	8,8	2	8,8	2	9,3	2	8,8	2	8,2	2	6,2	2	6,2	2	6,7	2	7,7	2	7,2	2	6,7	2	7,7	2	6,7	2	5,1	2	4,1	2	8,8	2
2003	8	1	1	5,1	1	4,1	1	5,1	1	5,1	1	3,6	2	5,1	2	6,2	2	4,1	2	4,1	2	5,1	2	5,7	2	5,1	2	5,1	2	4,1	2	2,6	2	3,1	1	5,1	1	2,6	1	3,1	1	3,6	1	3,6	1	2,6	1	2,6	1
2003	8	2	1	2,1	1	2,1	1	2,6	1	3,6	1	3,1	1	2,6	1	2,1	1	4,6	2	3,6	1	2,6	2	3,1	2	2,6	2	2,6	1	3,1	1	2,6	1	2,6	2	3,6	2	1,5	0	0	1	5,1	1	1	1	1	1	1,5	1
2003	8	3	1	2,6	1	6,2	1	5,1	1	1,5	1	6,2	2	4,1	2	2,6	2	3,1	2	2,6	2	2,6	2	3,1	2	4,1	2	3,1	2	4,6	2	3,1	2	4,1	2	5,7	2	5,7	2	5,7	2	5,7	2	6,7	2	6,2	2	3,6	2
2003	8	4	1	3,1	1	4,6	1	5,7	1	4,1	1	5,7	2	4,6	2	5,1	2	3,1	2	4,6	2	3,1	2	5,7	2	5,1	2	5,7	2	8,2	2	3,6	2	5,7	2	4,6	2	5,1	2	5,1	2	5,1	2	5,1	2	5,7	2	5,7	2
2003	8	5	1	8,2	1	6,2	1	8,8	1	8,2	1	8,2	2	6,7	2	3,1	2	6,2	2	5,7	2	5,7	2	6,2	2	6,2	2	4,6	2	5,7	2	4,1	2	5,1	2	5,7	2	4,1	2	5,7	2	5,1	2	6,7	2	6,2	2	3,6	2
2003	8	6	1	2,6	1	3,1	1	2,6	1	4,1	1	5,1	2	5,1	2	4,6	2	5,1	2	4,6	2	5,1	2	5,7	2	4,1	2	3,6	2	2,1	2	3,6	2	4,1	2	2,6	2	3,6	2	2,6	2	2,6	2	2,1	2	2,6	1	3,6	1
2003	8	7	1	3,6	1	4,6	1	4,6	1	5,1	1	6,2	2	4,1	2	4,1	2	4,6	2	5,7	2	5,7	2	5,7	2	5,1	2	4,1	2	4,1	2	4,1	2	3,1	2	2,1	2	1,5	2	1,5	1	1,5	2	1	2	2,6	2	2,1	2
2003	8	8	1	3,6	1	3,6	1	4,1	1	4,1	1	3,6	2	3,6	2	3,6	2	4,1	2	4,1	2	4,1	2	5,7	2	5,1	2	5,7	2	4,6	2	5,1	2	5,1	2	4,6	2	4,1	2	2,6	2	3,6	2	3,6	2	3,6	2	3,1	2
2003	8	9	1	3,6	1	4,6	1	4,1	1	4,6	1	5,7	2	6,2	2	6,7	2	5,7	2	6,7	2	7,2	2	6,2	2	6,7	2	7,2	2	7,2	2	3,1	2	5,1	2	1,5	2	3,6	1	1,5	1	4,6	2	4,1	2	3,1	2	3,1	2
2003	8	10	1	2,6	1	2,1	1	3,6	1	2,6	1	2,1	2	5,1	2	3,1	2	5,1	2	6,2	2	6,2	2	5,1	2	5,1	2	6,2	2	4,6	2	6,2	2	6,2	2	6,7	2	6,2	2	6,7	2	6,7	2	6,7	2	6,7	2	6,7	2
2003	8	11	1	3,1	1	4,6	1	4,1	1	3,6	1	4,1	2	3,6	2	4,1	2	4,1	2	4,1	2	3,6	2	4,1	2	4,6	2	4,6	2	4,6	2	5,1	2	4,6	2	5,1	2	4,6	2	4,1	2	3,6	2	2,6	2	3,1	2	3,6	2
2003	8	12	1	4,1	1	4,6	1	4,6	1	2,6	1	3,1	2	3,6	2	4,1	2	3,6	2	4,1	2	5,1	2	5,7	2	6,2	2	5,7	2	5,1	2	4,1	2	3,6	2	3,1	2	2,6	2	2,1	2	2,6	2	2,1	2	2,1	2	2,1	2
2003	8	13	1	2,1	1	1,5	1	2,6	1	3,1	1	3,6	2	3,6	2	4,1	2	2,6	2	2,6	2	2,6	2	3,1	2	2,6	2	3,1	1	2,6	1	3,1	1	2,1	1	2,6	2	3,6	2	3,6	2	4,6	1	4,1	1	4,6	1	4,6	2
2003	8	14	1	3,1	1	2,6	1	3,6	1	3,6	1	3,1	2	3,1	2	4,6	2	4,1	2	4,6	2	3,6	2	3,1	1	4,6	2	2,6	3	4,6	3	3,6	0	0	3	1	2	1	0	0	0	0	0	0	0	0	0	0	0
2003	8	15	0	0	0	0	1	1	1	1	1	1	8	1	0	0	0	0	0	0	1	3,1	1	2,1	1	1	0	0	2	1,5	1	2,1	1	3,6	1	4,1	1	4,6	2	2,6	2	2,6	2	3,1	2	2,6	2	2,6	2
2003	8	16	1	2,6	1	1	1	2,1	1	1	1	1	0	0	0	0	1	3,6	8	2,6	1	2,6	1	2,6	1	2,1	2	2,6	2	3,1	2	2,6	2	2,1	2	4,1	2	3,6	2	3,6	2	1,5	0	0	0	0	8	1,5	1
2003	8	17	1	2,6	1	1,5	1	2,1	1	1	1	2,1	2	2,6	2	2,6	2	2,1	2	2,1	2	2,1	2	1,5	2	1,5	2	1	2	1	3	1	0	0	0	0	0	0	0	0	0	0	0	0	0	0	2	1	2
2003	8	18	1	1,5	1	3,6	1	4,6	1	5,1	1	4,6	2	5,7	2	4,6	2	3,6	2	4,6	2	3,6	2	3,1	2	3,6	2	3,1	2	2,1	2	2,1	2	4,1	2	2,6	2	1,5	2	2,6	2	3,1	2	4,6	2	6,2	2	6,7	2
2003	8	19	1	3,6	1	4,6	1	4,1	1	3,6	1	4,1	2	5,7	2	4,6	2	5,1	2	5,7	2	6,7	2	5,1	2	4,1	2	5,1	2	4,1	2	4,6	2	3,6	2	4,1	1	4,1	1	3,1	2	2,6	1	3,6	1	2,6	2	4,6	2
2003	8	20	1	2,6	1	2,1	1	3,6	1	2,6	1	3,1	2	3,1	2	4,1	2	4,1	2	4,6	2	3,1	2	2,6	2	2,6	1	2,1	2	2,6	2	3,1	1	2,6	1	2,1	2	2,1	2	3,1	2	2,6	2	2,6	2	2,6	2	3,6	2
2003	8	21	1	2,1	1	2,1	1	2,1	1	2,6	1	2,1	2	3,1	1	3,1	2	3,6	2	3,6	2	3,6	2	4,6	2	5,1	2	4,1	2	4,6	2	5,7	2	6,2	2	6,2	2	4,1	2	3,1	2	2,6	2	3,1	2	2,6	2	3,1	2
2003	8	22	1	4,1	1	4,1	1	1,5	1	4,1	1	4,6	2	4,6	2	4,6	2	4,6	2	4,6	2	4,6	2	5,1	2	5,1	2	3,6	2	2,6	1	4,6	2	4,1	2	2,1	2	1,5	2	3,6	2	3,6	2	3,1	2	3,1	2	3,6	2
2003	8	23	1	2,1	1	1	0	0	0	0	0	0	1	1	2	1	1	1	2	1	0	0	0	0	1	2,6	1	1,5	1	2,1	1	2,6	1	1	1	3,6	1	1	1	1	2	1	1	1,5	2	2,1	2	2,1	2
2003	8	24	1	1,5	1	,5	1	1	0	0	0	0	2	1	2	1	0	0	0	0	0	0	0	0	2	1	2	1	2	1	2	1,5	2	1	0	0	0	0	0	0	0	0	2	1	2	2,6	2	1	2
2003	8	25	1	2,1	1	2,6	1	3,1	1	3,1	1	2,6	2	2,6	2	2,1	2	1	0	0	2	1,5	2	1,5	2	1	0	0	2	2,1	2	2,6	2	3,1	2	4,1	1	2,1	2	2,1	1	1,5	2	1,5	2	2,6	1	1,5	1
2003	8	26	1	4,6	1	3,6	1	2,6	1	2,1	1	1,5	1	1,5	1	1,5	1	1,5	2	1,5	1	1,5	1	1,5	1	1,5	2	1,5	2	1	1	1,5	2	1	8	1	2	2,1	1	2,1	1	2,1	1	1	1	2,1	1	3,1	1
2003	8	27	1	1,5	1	1,5	1	1	1	1	1	1	1	1	1	1	1	1	1	1	1	1,5	2	2,1	2	2,1	2	2,1	2	2,1	2	1	2	2,1	2	1	2	1	0	0	0	0	0	0	1	1	1	2,1	1
2003	8	28	1	1	1	1,5	1	1	0	0	0	0	2	1,5	2	2,1	2	1,5	2	2,1	2	2,6	2	2,1	2	2,1	2	2,1	2	2,1	2	1,5	2	2,1	2	1,5	2	1,5	2	1	2	1	2	2,1	2	1,5	2	2,1	2
2003	8	29	1	4,6	1	5,7	1	4,6	1	6,2	1	7,2	2	6,2	2	6,2	2	4,6	2	3,6	2	3,6	2	3,6	2	3,6	2	3,6	2	3,6	2	2,6	2	3,6	2	3,1	2	6,7	2	4,6	2	5,1	2	5,1	2	5,1	2	3,6	2
2003	8	30	1	4,6	1	3,1	1	3,1	1	3,6	1	8,8	2	4,1	2	5,1	1	7,2	2	9,8	2	5,1	2	8,8	2	4,1	2	4,6	2	4,1	2	2,6	2	2,1	2	2,1	2	1	2	1	0	0	0	0	0	0	0	0	2
2003	8	31	1	1,5	1	2,1	1	2,6	1	1,5	1	3,6	2	4,1	2	3,6	2	8,2	2	5,1	2	2,6	2	2,1	2	2,1	0	0	0	0	0	0	0	0	0	0	0	0	2	1	2	1	0	0	0	0	2	1	4
2003	9	1	0	0	0	0	0	0	0	0	1	1	2	2,1	2	1,5	0	0	0	0	2	1	0	0	2	3,1	0	0	0	0	0	0	0	0	1	1	2	1	0	0	0	0	0	0	2	1	0	0	2
2003	9	2	1	2,1	1	2,6	1	3,6	1	4,1	1	3,1	2	3,1	2	3,1	2	3,1	2	3,1	2	2,6	2	2,6	2	3,1	2	3,1	2	2,6	2	2,6	2	4,1	2	3,6	2	3,6	2	1,5	2	2,6	2	2,6	2	2,6	1	1,5	1
2003	9	3	1	3,6	1	4,6	1	5,1	1	6,2	1	4,6	2	5,1	2	5,7	2	5,1	2	5,7	2	6,7	2	4,1	2	3,6	2	3,6	2	3,6	2	3,1	1	2,1	1	2,6	2	2,1	2	2,1	2	2,1	2	2,6	2	2,6	2	2,1	1
2003	9	4	1	2,6	1	5,1	1	2,6	1	2,6	1	2,6	8	3,1	1	3,6	1	2,6	1	3,1	2	2,6	1	3,1	1	2,1	1	1,5	1	1,5	2	1	0	0	0	0	0	0	1	1	1	1	1	1	1	1,5	1	1,5	1
2003	9	5	1	1,5	1	1,5	1	1,5	1	1	1	1	1	1	0	0	0	0	0	0	0	0	2	1	2	1,5	2	1	2	1,5	0	0	1	1	0	0	1	1	2	1	1	1	1	1	1	1	1	1	0
2003	9	6	1	1	0	0	1	1	1	1	1	1	1	1,5	1	2,1	1	2,6	2	5,7	1	2,6	1	4,6	2	4,6	3	1	0	0	0	0	5	1	5	1	0	0	0	0	0	0	0	0	0	0	0	0	0
2003	9	7	1	1	0	0	0	0	0	0	0	0	2	1	2	2,1	2	2,1	2	2,1	2	1	2	1,5	2	1	2	3,6	2	3,6	2	3,1	3	1,5	0	0	0	0	0	0	0	0	0	0	0	0	0	0	0
2003	9	8	1	2,6	1	3,1	1	4,1	1	3,6	1	3,1	1	2,1	1	2,1	2	1	2	2,1	1	2,6	1	1,5	2	3,1	2	2,6	2	1	2	2,1	1	1,5	1	2,1	1	1,5	1	2,6	1	2,6	1	2,6	2	3,1	1	3,1	1
2003	9	9	1	2,1	1	2,1	1	3,1	1	3,1	1	3,6	2	4,1	2	3,6	2	3,6	1	2,6	2	1,5	2	2,1	1	2,6	2	2,1	1	2,1	1	1,5	2	1,5	1	1	1	1	2	2,1	1	1,5	1	1,5	2	1,5	1	2,1	1
2003	9	10	1	2,1	1	2,6	1	2,1	0	0	1	1	8	3,1	8	4,1	8	1	1	1	2	2,1	2	3,1	2	1,5	2	2,1	2	2,6	2	4,6	2	5,7	2	4,6	2	4,1	2	3,1	2	3,1	1	1	1	1	8	1,5	1
2003	9	11	1	1	1	2,1	1	2,1	1	2,6	1	2,6	2	2,1	1	1	2	6,2	2	2,1	2	4,1	2	2,6	3	2,1	2	1,5	1	2,1	1	3,1	2	3,1	3	3,1	2	1	2	1	0	0	0	0	0	0	0	0	0
2003	9	12	1	1	1	1,5	1	1	1	1	1	1	0	0	0	0	2	2,1	2	1	2	1,5	2	1	2	2,1	2	2,1	2	1	2	1	2	1	2	1	0	0	0	0	0	0	0	0	0	0	2	1	2
2003	9	13	1	1	1	1	1	1	1	1,5	1	2,1	2	1,5	2	1,5	0	0	0	0	0	0	0	0	0	0	0	0	2	1	2	1	0	0	2	1	2	1,5	2	1	2	1	2	1	2	1	2	1,5	0
2003	9	14	1	1	1	1	1	1	1	1	1	1,5	2	4,1	2	3,6	2	4,1	2	3,6	2	4,1	2	4,6	2	4,6	2	4,1	2	5,1	3	3,1	2	1	2	1,5	0	0	0	0	1	2,6	1	1,5	1	3,6	1	3,1	1
2003	9	15	1	1,5	1	1	1	1	1	2,1	1	2,6	2	2,6	2	2,1	1	2,1	1	2,6	1	3,1	1	2,1	1	2,6	1	2,1	2	2,6	2	2,6	2	2,1	2	1	1	1	2	2,6	2	2,1	2	1	2	1	0	0	0
2003	9	16	0	0	0	0	0	0	0	0	1	1	8	1	1	1	0	0	1	1	0	0	0	0	1	1	2	1,5	2	2,1	1	1	0	0	0	0	0	0	0	0	0	0	0	0	0	0	0	0	0
2003	9	17	0	0	0	0	0	0	0	0	0	0	1	1	2	1	0	0	2	1	2	1	2	1	2	1	2	1,5	0	0	2	1	2	1	2	1	0	0	0	0	0	0	0	0	2	1	2	1	2
2003	9	18	0	0	1	1	0	0	0	0	1	1	2	1	2	1,5	0	0	2	1	2	1,5	2	2,1	2	1,5	1	1,5	2	1,5	1	2,1	2	2,1	2	2,1	2	1	2	4,6	2	1	0	0	2	1,5	0	0	0
2003	9	19	0	0	0	0	0	0	0	0	0	0	0	0	2	8,2	0	0	2	2,6	2	4,1	2	3,1	2	3,1	2	5,7	2	3,1	2	3,6	2	3,1	2	3,6	2	4,6	2	3,6	2	3,6	2	3,1	2	2,6	2	3,1	2
2003	9	20	1	1,5	1	1	1	2,1	1	2,6	1	3,6	2	2,1	2	2,6	2	1	2	1	2	3,1	2	3,6	2	4,6	2	3,6	2	1,5	2	3,1	2	2,1	2	2,1	2	3,1	2	3,1	2	3,1	2	3,1	2	3,1	2	3,1	2
2003	9	21	1	3,1	0	0	0	0	0	0	1	2,1	0	0	0	0	2	1	2	1	2	1	2	3,6	2	3,6	2	3,1	2	3,6	2	3,6	2	3,1	2	4,1	2	2,1	2	1,5	2	1	2	1	0	0	2	1	0
2003	9	22	0	0	1	1	1	1,5	1	1,5	1	1	2	2,1	2	2,1	2	2,1	2	1,5	2	2,1	2	1	2	1	2	1	2	1	0	0	0	0	2	1	2	1	0	0	0	0	0	0	0	0	0	0	0
2003	9	23	0	0	0	0	1	1,5	0	0	0	0	2	1,5	1	1	0	0	0	0	1	1	0	0	0	0	2	1	2	1	2	1,5	2	2,6	2	2,1	2	1,5	2	1	2	2,6	2	2,1	2	1	0	0	0
2003	9	24	0	0	0	0	0	0	0	0	0	0	0	0	1	1	0	0	0	0	0	0	2	1	2	3,6	2	2,1	2	2,6	2	4,1	2	4,1	2	4,6	2	2,6	2	2,1	2	2,1	2	2,1	2	1,5	2	2,1	2
2003	9	25	0	0	0	0	0	0	0	0	0	0	0	0	0	0	0	0	2	1	2	1	0	0	2	2,6	5	2,1	5	2,6	6	3,1	7	2,6	8	2,1	8	1,5	8	1	8	1,5	1	1	1	1	0	0	0
2003	9	26	0	0	0	0	1	2,1	1	1	0	0	0	0	0	0	0	0	2	1	2	1	2	1	2	1	4	1,5	3	1,5	3	1	3	1	0	0	0	0	0	0	0	0	0	0	0	0	0	0	0
2003	9	27	1	2,1	0	0	1	2,1	1	1	1	1	2	1	2	1	2	1	0	0	2	1	2	1,5	2	1,5	2	2,1	2	2,1	2	2,1	2	1,5	2	1,5	2	1,5	2	1	2	1	0	0	0	0	2	1	0
2003	9	28	1	1	0	0	1	1	1	1	0	0	0	0	0	0	0	0	0	0	2	1,5	2	1,5	2	2,1	0	0	2	1	2	2,6	2	2,1	2	1,5	2	2,6	2	2,1	2	1,5	2	1	2	1	2	1	2
2003	9	29	1	1	1	1	1	1,5	1	1	1	1	2	2,1	2	1,5	2	3,1	2	1,5	2	3,1	2	1,5	0	0	2	1	2	1	2	1,5	2	1	2	2,1	2	1,5	2	2,1	2	2,1	2	1,5	2	1,5	2	1	2
2003	9	30	1	4,1	1	5,1	1	3,6	1	3,6	1	4,1	2	5,1	2	5,7	2	6,2	2	6,2	2	5,7	2	6,2	2	5,1	2	4,6	2	5,1	2	4,1	2	3,6	2	3,6	2	3,6	2	3,6	2	3,1	2	4,6	2	4,1	2	5,1	2
2003	10	1	1	6,2	1	5,7	1	6,2	1	6,7	1	6,2	2	5,1	2	5,1	2	5,1	2	5,7	2	6,2	2	5,7	2	5,7	2	6,7	2	5,1	2	5,7	2	6,2	2	5,7	2	6,7	2	5,7	2	6,7	2	5,1	2	5,1	2	4,6	2
2003	10	2	1	2,6	1	3,1	1	2,1	1	5,7	1	6,2	2	5,7	2	6,2	2	5,7	2	4,6	2	3,6	2	3,6	2	3,6	2	2,1	2	2,6	2	9,3	2	2,6	2	2,1	2	1,5	2	1,5	2	2,1	0	0	2	2,1	0	0	0
2003	10	3	0	0	1	1	1	1	1	1	1	1,5	2	2,1	2	2,1	2	1,5	2	1,5	2	1	2	2,1	2	1,5	2	1,5	2	2,1	2	1	2	1,5	2	1,5	2	2,1	2	2,6	2	1,5	2	1	2	1	2	1	2
2003	10	4	0	0	1	1,5	1	1,5	0	0	1	2,6	2	2,6	2	2,6	1	2,1	2	2,1	1	2,6	2	4,1	1	1	2	1,5	2	2,6	2	2,6	2	1,5	2	2,6	2	3,1	2	3,1	2	2,6	2	1	1	2,1	1	2,1	1
2003	10	5	1	1	1	1	1	1	1	1	0	0	1	1,5	2	1,5	2	2,1	2	1,5	2	2,1	2	3,6	2	3,6	2	2,6	2	2,6	2	2,1	2	2,1	2	2,1	2	2,6	2	1,5	2	2,1	2	2,1	2	1,5	2	1	2
2003	10	6	0	0	0	0	0	0	0	0	0	0	2	1	2	1	2	1	2	1	2	2,1	2	2,1	2	2,1	2	2,1	2	2,1	2	1,5	2	1,5	2	1,5	2	1,5	2	1,5	2	2,1	2	2,1	2	1,5	2	1	2
2003	10	7	1	2,6	0	0	0	0	1	1	1	1,5	2	1,5	2	1	2	1	2	3,1	2	1,5	2	2,6	2	1,5	2	1,5	2	4,1	0	0	2	1	2	1,5	0	0	2	1	2	1,5	2	1	2	1	0	0	2
2003	10	8	0	0	0	0	0	0	0	0	0	0	0	0	0	0	2	1	2	1,5	2	1,5	2	3,1	2	2,1	2	1	2	1,5	2	1,5	2	1	2	1,5	2	1	2	1,5	2	1,5	2	2,1	2	1,5	2	1,5	2
2003	10	9	1	1	0	0	0	0	1	1	0	0	0	0	0	0	0	0	0	0	2	1	2	1	2	1,5	2	2,1	2	2,1	2	2,1	2	2,1	2	1,5	2	2,1	1	2,1	1	2,1	2	2,1	2	2,1	2	2,1	2
2003	10	10	0	0	0	0	0	0	0	0	1	2,1	2	1	0	0	0	0	2	1,5	2	1	2	1	2	1	2	1	2	1	2	1,5	2	1,5	2	2,1	2	2,1	2	1,5	2	2,1	2	2,6	2	2,1	2	1,5	2
2003	10	11	1	2,6	1	2,1	1	2,1	1	2,1	1	3,6	2	2,6	2	3,6	2	3,6	2	3,1	2	2,6	2	2,1	2	2,6	2	2,6	2	2,6	2	2,1	2	1,5	2	2,1	2	1	2	1	0	0	2	1	2	1	0	0	2
2003	10	12	1	2,6	1	2,6	1	1,5	1	1,5	1	2,6	2	2,6	2	3,1	2	3,1	2	1,5	2	1	2	2,1	2	2,6	2	2,1	2	1	0	0	1	2,1	0	0	1	1,5	0	0	1	3,1	2	4,1	2	1,5	2	1,5	1
2003	10	13	1	1,5	1	2,1	1	1	1	1	1	1,5	1	1,5	1	2,1	1	4,6	1	5,1	1	4,1	1	2,1	1	1,5	8	3,6	2	8,8	1	6,7	1	3,6	2	7,2	2	1,5	2	2,1	2	2,6	2	2,1	2	1,5	1	1,5	0
2003	10	14	0	0	0	0	0	0	0	0	0	0	1	1,5	1	1,5	2	1,5	1	3,1	2	1,5	1	2,6	1	3,6	1	3,1	2	3,1	2	4,6	2	3,1	2	4,1	2	4,6	1	2,1	2	3,1	2	3,1	2	3,1	2	2,1	2
2003	10	15	1	1	0	0	0	0	0	0	0	0	1	1,5	0	0	0	0	0	0	0	0	0	0	0	0	2	1	2	1,5	2	2,1	2	2,1	2	2,1	0	0	0	0	0	0	0	0	0	0	0	0	0
2003	10	16	0	0	0	0	0	0	0	0	0	0	2	1,5	2	1	2	5,1	2	4,6	2	1,5	2	1	2	1,5	1	1	0	0	0	0	3	1,5	3	3,1	3	2,1	2	1,5	0	0	0	0	0	0	0	0	0
2003	10	17	0	0	0	0	0	0	0	0	0	0	1	1	0	0	4	2,1	0	0	2	1	0	0	0	0	0	0	0	0	2	2,1	2	1,5	2	1	3	2,6	2	3,6	2	2,6	2	3,1	2	2,1	2	2,1	2
2003	10	18	1	1	1	1,5	1	1,5	1	2,1	1	1,5	1	1	2	2,6	2	5,1	2	3,1	2	3,1	2	1,5	2	1,5	1	1,5	2	1	1	1,5	2	2,6	2	1	2	2,1	2	2,1	2	2,1	1	1	1	1	1	2,1	2
2003	10	19	1	1,5	1	1	1	1	1	2,1	1	2,1	8	3,6	0	0	2	3,1	1	3,1	1	2,1	1	3,6	1	2,6	1	2,6	1	3,1	1	2,1	1	4,1	2	3,1	2	1,5	2	2,1	2	2,1	2	2,1	2	1,5	0	0	2
2003	10	20	0	0	0	0	1	1	1	2,1	1	1	0	0	0	0	1	1,5	1	2,1	1	2,1	1	2,1	2	2,1	2	1,5	2	1	2	1	0	0	0	0	0	0	0	0	0	0	0	0	0	0	0	0	0
2003	10	21	0	0	1	2,1	1	3,1	1	3,1	1	2,6	2	2,1	2	1,5	2	1,5	2	1	2	1	2	1,5	3	2,1	3	1,5	3	1	0	0	2	2,1	2	2,1	1	1	0	0	0	0	0	0	0	0	2	1	0
2003	10	22	0	0	0	0	0	0	0	0	1	2,1	2	1,5	0	0	0	0	2	1	0	0	0	0	0	0	1	1,5	1	1,5	1	2,1	8	5,1	8	1	8	1	8	2,6	8	2,1	8	1	8	2,1	8	1	7
2003	10	23	0	0	0	0	1	1,5	0	0	1	1	8	1	1	1,5	1	2,6	1	2,1	1	1,5	1	1,5	0	0	8	1,5	8	2,1	8	1	8	2,6	8	2,6	8	2,1	1	2,6	1	2,6	1	2,6	1	4,6	1	2,6	1
2003	10	24	1	1	1	1	1	1	1	1	1	2,1	1	1,5	1	1,5	1	1	1	1	1	1	1	2,1	0	0	1	1,5	1	2,1	1	2,6	1	2,1	1	1	1	1	1	2,1	1	2,1	1	2,1	0	0	1	1,5	1
2003	10	25	0	0	1	1,5	1	2,1	1	1	0	0	2	1	0	0	2	1	2	1,5	2	2,6	2	2,6	2	2,1	2	2,1	3	2,6	3	3,1	2	2,6	2	1,5	2	1	5	1	0	0	0	0	0	0	0	0	0
2003	10	26	0	0	1	4,6	1	4,1	1	4,1	1	4,1	2	1,5	2	1,5	2	2,1	2	1,5	2	1,5	2	3,1	2	2,1	2	1,5	2	1	2	1	0	0	2	1	2	1	2	1	0	0	0	0	2	1	0	0	0
2003	10	27	0	0	0	0	0	0	0	0	1	1,5	1	1	1	1	1	1,5	1	2,6	1	1	1	2,1	2	1	1	2,1	1	1,5	0	0	1	1	0	0	0	0	2	1	2	1	3	1	2	1	2	1	0
2003	10	28	0	0	0	0	0	0	0	0	0	0	0	0	0	0	0	0	0	0	0	0	0	0	0	0	0	0	0	0	0	0	4	1	6	3,6	6	1	0	0	0	0	0	0	0	0	0	0	0
2003	10	29	0	0	0	0	0	0	0	0	0	0	0	0	0	0	0	0	7	2,1	8	2,1	0	0	8	1	1	1,5	1	1	1	1	1	4,6	1	1	8	1	8	1	1	2,1	1	1,5	1	1	0	0	1
2003	10	30	0	0	1	1	0	0	1	1	0	0	0	0	0	0	0	0	0	0	0	0	2	1	2	1	2	1,5	2	1,5	2	1	2	1	2	1,5	2	1,5	2	1	2	1,5	2	1,5	2	1,5	2	1	2
2003	10	31	1	1	1	1	1	1	1	1,5	0	0	0	0	2	1	0	0	2	1	0	0	0	0	2	1	2	1	2	1,5	2	1	2	1	2	1	2	1	0	0	0	0	0	0	0	0	0	0	0
2003	11	1	9	1	1	1	0	0	0	0	0	0	0	0	0	0	3	1	3	1	0	0	8	1	8	1	8	1	0	0	1	1	0	0	8	1	8	1,5	1	2,6	1	3,1	1	1	1	1	1	1,5	1
2003	11	2	1	1	1	1	1	1,5	1	1	1	1	1	1	1	1	1	1	0	0	1	1	1	1	1	1	1	1	1	1	1	1	1	1	1	1	1	1	0	0	0	0	0	0	0	0	0	0	0
2003	11	3	1	1,5	1	1	1	1,5	1	1,5	1	1,5	1	1,5	1	1,5	1	2,1	2	2,1	2	1,5	1	1,5	2	1,5	2	2,1	2	1,5	1	1,5	1	1,5	2	1,5	1	1	0	0	1	1	1	1	1	1,5	1	1,5	1
2003	11	4	1	1	1	1,5	1	1,5	1	1	1	1,5	2	1,5	1	2,6	1	1,5	1	2,6	2	2,6	1	3,6	1	3,1	2	3,1	2	3,1	2	2,1	2	2,6	2	2,6	2	1,5	2	1	2	1,5	2	1,5	0	0	1	1	8
2003	11	5	1	1	1	1,5	0	0	1	1,5	1	3,6	2	3,1	2	3,6	2	2,1	2	3,6	2	3,6	2	2,6	2	3,1	2	2,1	1	2,6	1	2,1	1	2,1	2	2,1	2	3,1	0	0	0	0	1	2,6	2	2,6	1	2,1	1
2003	11	6	1	2,1	1	2,1	1	2,1	1	2,1	1	1,5	2	3,1	2	3,1	2	3,1	2	3,6	1	2,1	2	2,1	2	2,1	2	2,6	2	2,1	1	3,1	2	4,1	2	2,1	2	2,6	1	4,1	2	3,1	1	2,1	1	1,5	1	2,6	1
2003	11	7	0	0	0	0	1	4,1	1	3,6	1	2,1	2	2,6	1	3,6	1	3,1	1	3,1	2	3,6	2	3,6	2	4,1	1	4,1	2	6,2	2	1,5	1	3,6	8	4,1	1	4,1	1	4,1	1	3,6	1	4,1	1	2,6	1	2,1	1
2003	11	8	1	3,1	1	2,1	1	3,1	1	2,1	1	2,1	1	2,1	0	0	1	4,1	1	3,6	2	4,1	0	0	1	1	1	2,1	1	2,6	1	1,5	1	1	1	2,1	2	2,1	2	2,1	2	3,1	1	3,1	1	3,1	1	2,1	1
2003	11	9	1	2,1	1	2,6	1	3,1	1	3,1	1	2,6	1	2,1	2	1,5	2	2,6	2	6,2	2	5,1	1	6,2	2	7,7	2	7,2	2	5,1	2	3,1	2	5,1	2	3,6	2	4,1	1	4,6	2	3,1	2	2,6	1	3,6	2	4,1	2
2003	11	10	1	4,1	1	2,6	1	2,6	1	3,1	1	2,1	2	4,1	2	3,1	2	3,1	2	2,6	2	2,1	2	1,5	1	1,5	1	2,6	2	9,8	2	2,1	2	1	2	2,1	2	2,1	2	3,1	1	1,5	1	1,5	1	2,6	1	2,1	1
2003	11	11	1	1	1	1	0	0	0	0	0	0	1	1	1	1	1	1	1	2,1	1	2,1	1	2,1	0	0	0	0	1	2,1	1	4,6	1	4,1	1	2,1	1	2,1	1	1,5	2	3,1	1	2,6	1	1,5	1	1	2
2003	11	12	0	0	0	0	0	0	0	0	0	0	0	0	0	0	8	1	0	0	8	1	8	1	8	1	1	1,5	1	2,1	1	1,5	2	1,5	2	2,1	2	2,1	1	2,6	2	2,1	1	2,1	1	2,6	1	2,1	1
2003	11	13	1	1	1	2,1	1	2,1	1	1,5	1	2,6	8	3,1	1	3,1	1	3,1	8	3,1	1	2,6	1	1,5	1	5,7	1	2,6	1	2,1	1	1,5	1	1	1	1	0	0	0	0	1	1	0	0	1	1	1	1	1
2003	11	14	0	0	0	0	1	1	1	1	1	1	2	1	1	1	0	0	0	0	1	1,5	0	0	0	0	0	0	1	1	2	1,5	2	1,5	2	1	2	1,5	2	2,1	2	3,1	2	2,1	1	2,1	1	3,1	1
2003	11	15	1	4,1	1	3,1	1	3,1	1	2,1	0	0	1	1,5	2	2,1	2	2,6	2	2,6	2	3,1	1	3,1	2	2,6	2	3,1	1	2,1	2	3,1	2	2,6	2	2,1	3	3,1	3	3,6	2	1	0	0	0	0	0	0	0
2003	11	16	0	0	0	0	1	2,1	0	0	0	0	0	0	2	2,6	2	2,6	2	1	2	2,6	2	3,1	2	1,5	0	0	2	1	2	1	2	1,5	2	3,1	1	2,1	1	2,1	1	2,1	1	2,1	2	2,1	2	2,6	2
2003	11	17	1	3,1	1	4,1	1	3,6	1	2,6	2	3,6	2	3,6	2	2,6	2	2,1	2	2,1	2	3,1	2	4,1	2	2,6	2	1,5	2	5,1	2	2,6	2	4,6	2	2,1	2	2,6	2	4,1	2	5,1	2	2,6	2	5,7	2	5,1	2
2003	11	18	1	3,1	1	3,6	1	2,1	1	2,6	2	4,1	2	5,7	2	5,1	2	2,6	2	7,7	2	4,6	2	7,2	2	4,6	2	2,6	2	2,1	2	2,1	2	1,5	2	1,5	2	2,1	2	1,5	2	1,5	2	3,6	2	4,1	2	4,1	2
2003	11	19	1	2,1	1	2,1	1	2,6	1	1,5	2	2,1	2	4,1	2	3,6	1	3,1	2	2,1	2	2,6	2	2,1	2	1,5	2	2,1	1	1,5	2	2,6	2	3,1	1	3,6	2	2,1	1	3,6	1	3,6	1	3,1	1	3,1	1	3,1	1
2003	11	20	1	6,7	1	5,1	1	6,2	1	5,1	8	5,1	8	5,1	8	5,1	8	5,1	8	4,6	8	5,1	8	5,7	8	5,7	8	5,7	8	4,1	8	4,1	8	4,1	8	5,1	8	4,6	8	6,2	1	6,2	1	6,7	8	7,2	1	7,2	1
2003	11	21	1	3,6	1	7,7	1	4,6	1	5,7	8	6,2	8	5,1	8	6,7	8	6,2	8	6,2	8	7,7	8	7,7	7	7,7	8	6,2	8	7,2	8	7,7	8	6,2	8	7,2	8	7,2	8	7,7	7	6,2	8	6,2	8	6,7	8	7,2	1
2003	11	22	1	5,7	1	5,7	1	5,7	1	5,1	1	4,6	1	3,6	1	5,7	1	6,2	0	0	8	2,1	8	5,7	8	5,1	8	5,7	3	1,5	0	0	0	0	0	0	0	0	8	1	8	1	1	1	1	1,5	1	2,1	1
2003	11	23	0	0	0	0	1	1	1	1	0	0	1	1	1	1	1	1	2	1,5	2	1	1	1	2	1,5	2	2,1	2	3,1	2	4,6	0	0	0	0	2	2,1	2	1	7	1,5	8	1	0	0	0	0	8
2003	11	24	0	0	1	6,2	0	0	0	0	0	0	0	0	0	0	0	0	0	0	0	0	0	0	0	0	1	1,5	0	0	0	0	2	1,5	2	1	0	0	0	0	2	1	2	1	2	1	2	1,5	2
2003	11	25	1	4,6	1	1,5	1	2,1	0	0	0	0	0	0	0	0	1	1,5	2	1	0	0	8	1	8	1	1	2,1	1	2,6	1	2,1	2	2,1	1	2,6	1	2,6	1	3,6	1	3,1	1	3,1	1	3,1	1	2,6	1
2003	11	26	1	2,6	1	2,1	1	3,6	0	0	2	1	2	1	0	0	8	1	3	2,1	2	3,6	2	2,1	2	3,1	2	3,1	2	2,1	0	0	0	0	0	0	1	3,6	1	2,1	1	2,1	1	2,1	1	2,1	1	2,6	1
2003	11	27	1	2,6	1	2,6	1	3,1	1	5,7	1	3,6	1	4,1	1	3,1	2	3,1	1	2,6	1	2,6	2	2,1	1	2,6	1	2,6	1	2,6	1	1,5	1	2,6	1	3,6	1	4,6	1	4,1	1	2,6	1	2,6	2	3,6	1	4,1	2
2003	11	28	1	2,6	1	3,1	1	1,5	1	1,5	1	4,1	1	5,1	1	4,6	1	8,8	1	6,2	1	4,1	1	5,1	1	5,7	2	3,6	1	3,6	1	1,5	1	3,1	2	4,1	2	3,1	1	2,6	1	3,1	1	6,2	1	5,7	1	5,7	2
2003	11	29	1	6,2	1	8,8	1	9,8	1	8,8	1	7,7	8	6,7	8	6,7	8	6,2	1	6,2	1	5,1	8	6,7	8	5,7	8	8,2	1	5,7	1	5,1	8	4,1	8	3,1	1	4,1	1	7,2	1	5,1	8	2,1	1	3,1	1	4,6	1
2003	11	30	1	8,2	1	5,7	1	3,6	1	6,2	1	6,7	1	5,1	1	9,3	1	7,2	1	5,1	1	7,7	1	6,7	1	9,8	1	7,7	8	7,2	1	7,7	8	6,7	2	6,7	2	5,1	2	4,6	1	4,1	2	3,1	1	1,5	2	2,1	1
2003	12	1	1	1	1	1	1	2,6	1	2,1	1	3,6	2	4,6	2	4,1	2	5,7	2	5,1	2	5,1	2	5,7	2	2,1	2	5,1	2	4,1	2	5,1	2	2,1	2	2,1	2	2,1	1	2,6	1	3,1	1	3,1	1	2,1	1	4,1	2
2003	12	2	1	6,2	1	5,1	1	5,6	1	4,6	1	4,1	2	5,1	2	6,2	2	6,7	1	7,7	1	7,7	1	6,7	1	6,2	1	5,7	2	6,7	1	4,6	2	7,7	1	5,7	1	5,1	1	4,1	2	3,6	1	3,1	1	4,1	1	5,1	2
2003	12	3	1	2,1	1	1,5	1	2,6	1	3,1	1	3,1	2	2,1	2	2,6	2	3,1	1	2,1	2	2,1	1	3,6	2	2,1	2	3,1	2	2,1	2	3,6	2	3,1	1	1	0	0	2	2,1	1	2,6	1	1,5	1	3,1	1	3,6	1
2003	12	4	1	1,5	1	2,6	1	2,1	1	1,5	1	1,5	1	2,1	1	2,6	1	2,6	1	4,1	1	2,1	1	6,2	1	2,6	8	3,6	8	3,6	8	3,6	2	4,1	2	3,1	8	3,1	1	4,1	1	5,7	1	5,1	1	4,6	1	4,6	1
2003	12	5	1	3,1	1	1	1	3,1	1	4,1	1	5,1	8	3,6	8	3,1	8	3,1	8	3,1	8	3,1	8	5,1	8	5,1	8	7,7	8	6,7	8	6,2	1	5,7	1	5,1	1	4,1	7	4,6	8	4,1	8	4,1	8	4,6	8	4,6	8
2003	12	6	1	5,7	1	5,1	1	3,6	1	4,1	1	5,7	8	6,7	8	6,2	8	7,2	8	10,3	8	1,3	8	10,3	8	9,3	8	8,8	8	8,8	7	11,8	7	8,8	8	8,2	8	7,7	8	8,2	8	8,8	8	7,2	8	6,2	8	7,7	8
2003	12	7	1	6,7	1	7,2	1	7,7	1	10,2	1	8,2	1	4,1	8	4,6	8	3,6	7	3,1	7	6,2	8	6,2	8	7,7	8	7,2	8	8,2	8	9,3	8	7,7	8	6,2	8	7,7	8	6,2	8	8,8	8	7,7	8	6,2	8	6,2	8
2003	12	8	1	6,2	1	7,2	1	6,7	1	6,2	1	7,7	8	7,7	8	9,3	8	8,8	8	8,2	1	6,7	1	7,2	1	7,7	1	7,7	1	7,7	1	8,2	8	7,7	1	8,2	8	7,2	1	8,8	1	8,2	1	9,3	1	7,7	1	9,3	1
2003	12	9	1	7,2	1	7,7	1	7,2	1	8,2	1	7,2	1	7,2	1	6,2	1	6,7	1	5,7	1	4,1	1	3,6	8	3,1	1	2,6	1	3,1	8	2,6	1	3,1	8	3,1	1	2,6	1	5,7	1	3,6	1	2,6	1	2,6	1	2,6	1
2003	12	10	1	2,1	1	1,5	1	1	1	1	1	1,5	2	1,5	1	1	1	2,6	1	2,1	1	2	1	3,1	1	2,2	1	1	1	1	8	2,1	8	3,1	8	3,1	8	4,1	1	1	1	1,5	1	1	1	4,6	1	3,1	8
2003	12	11	1	4,6	1	3,6	1	4,6	1	6,2	1	5,7	8	2,1	1	3,6	1	3,6	1	3,1	1	7,2	1	7,7	1	6,7	1	7,7	1	7,2	1	6,2	8	8,2	8	5,7	1	2,6	1	2,6	1	3,6	1	5,7	1	5,1	1	5,1	1
2003	12	12	1	2,1	1	4,1	1	4,1	1	2,1	1	1,5	1	6,7	8	3,1	2	2,6	8	4,1	2	2,6	2	2,6	2	2,1	1	1,5	2	5,7	2	4,1	2	5,1	2	4,1	2	4,1	2	3,6	2	4,6	2	6,7	2	4,1	2	5,7	2
2003	12	13	1	6,2	1	6,2	1	6,2	1	5,7	1	5,7	2	5,7	2	5,1	2	4,1	2	4,1	2	4,1	2	3,6	2	5,1	2	4,1	2	4,6	2	3,6	2	4,6	2	2,6	2	4,1	2	3,1	2	3,6	2	4,6	2	4,6	2	5,7	2
2003	12	14	1	4,6	1	5,7	1	3,1	1	4,1	1	3,1	2	3,6	2	3,1	2	3,1	2	2,6	2	5,7	2	5,7	2	5,1	2	3,6	2	3,6	1	2,6	1	2,1	1	2,1	1	5,1	1	1,5	1	1,5	1	1,5	1	1	1	1	1
2003	12	15	1	3,6	1	3,1	2	2,6	1	3,1	1	3,6	2	3,6	1	3,6	2	4,1	2	4,6	2	3,6	2	6,2	2	5,1	2	5,7	2	4,1	2	3,6	2	3,6	2	3,1	2	2,6	2	4,1	2	5,7	2	4,1	2	5,1	2	4,1	2
2003	12	16	1	7,2	1	5,1	1	6,2	1	5,7	1	6,2	2	7,7	2	7,7	2	8,2	2	7,2	2	6,2	2	6,7	2	5,1	2	3,6	2	5,1	2	3,6	2	3,6	2	4,6	2	3,1	1	4,6	1	5,7	1	6,7	1	6,2	1	5,1	1
2003	12	17	1	3,1	1	3,6	1	4,6	1	4,6	1	3,1	2	3,6	2	3,6	2	3,1	2	3,1	2	4,1	2	3,6	2	3,6	1	3,6	2	5,1	2	3,6	1	5,7	2	4,6	1	4,6	1	4,6	1	4,1	2	5,7	1	4,1	1	4,1	1
2003	12	18	1	5,1	1	5,1	1	6,7	1	6,2	1	6,2	1	5,7	2	6,7	1	7,2	1	7,2	1	6,7	2	5,7	1	4,1	1	5,1	1	3,6	1	3,6	1	3,1	1	3,1	1	3,1	1	4,1	1	4,1	1	3,6	1	5,1	1	4,6	8
2003	12	19	1	4,1	1	3,6	1	4,6	1	5,1	1	5,7	1	6,7	1	6,7	1	6,7	1	5,1	1	5,1	1	5,1	1	7,2	1	3,6	1	3,1	1	1,5	1	2,1	1	2,1	8	3,6	8	3,6	8	4,1	8	3,6	8	4,6	8	4,1	8
2003	12	20	0	0	1	2,6	1	4,1	1	4,1	1	5,1	8	5,1	8	8,2	1	9,8	1	8,8	1	9,3	1	8,2	1	8,8	8	4,1	8	5,1	8	6,2	1	6,7	8	6,2	8	6,7	1	8,2	8	8,8	1	11,3	1	10,3	8	10,8	8
2003	12	21	1	9,3	1	7,7	1	7,2	1	8,2	1	7,7	8	8,2	1	8,8	1	8,2	1	9,3	1	7,2	1	6,7	1	8,2	1	11,3	1	10,3	1	9,8	1	10,8	1	9,3	1	10,8	8	9,3	1	9,8	1	7,7	1	8,8	1	8,8	1
2003	12	22	1	6,2	1	8,8	1	6,7	1	6,7	1	5,7	2	5,7	1	6,2	2	5,1	1	6,2	1	6,7	1	5,7	1	6,2	1	5,7	1	5,7	1	6,7	1	5,1	2	5,1	1	5,1	1	5,1	1	4,6	1	5,1	1	4,6	1	4,1	1
2003	12	23	1	3,6	1	3,1	1	3,1	1	3,6	1	1,5	1	4,1	1	4,1	1	4,6	1	5,1	2	6,7	2	5,1	2	4,6	2	4,6	2	3,1	2	3,1	2	3,6	1	4,1	1	3,6	1	5,7	1	6,2	1	4,6	1	6,2	1	5,1	1
2003	12	24	1	3,6	1	3,1	1	4,6	1	3,1	1	3,1	2	4,1	2	4,1	2	3,6	2	3,1	1	3,1	1	4,1	1	3,6	1	3,6	1	4,1	1	2,1	1	1,5	1	3,1	1	3,1	1	4,1	1	4,1	1	5,1	8	3,6	8	4,1	8
2003	12	25	1	4,1	1	5,1	1	4,6	1	1,5	1	1,5	1	2,1	1	3,6	2	2,1	1	4,1	1	3,6	1	3,6	1	4,1	2	4,1	2	4,1	2	4,1	2	3,6	2	3,6	1	2,6	2	2,1	2	1,5	1	3,6	1	1	1	2,1	1
2003	12	26	1	3,1	1	2,6	1	2,1	0	0	1	2,6	1	2,6	1	2,6	2	9,8	2	6,2	2	2,6	2	1,5	2	2,6	1	2,6	1	2,1	1	3,1	1	1,5	1	1	1	1,5	1	3,6	1	2,1	1	2,6	1	2,1	1	2,6	1
2003	12	27	1	3,1	1	2,1	1	2,6	1	3,1	1	2,6	1	3,6	1	2,1	1	2,6	1	3,1	1	4,1	2	2,1	2	1	1	1	1	2,1	1	1	1	1	1	1	1	2,1	1	2,1	1	2,1	1	2,1	1	2,1	1	2,1	1
2003	12	28	0	0	0	0	0	0	0	0	0	0	1	1	2	1,5	2	4,6	2	3,1	2	3,6	2	2,6	2	3,1	1	3,1	1	3,1	2	2,6	2	2,6	1	2,1	1	3,6	1	3,6	1	5,1	2	1,5	2	1,5	0	0	2
2003	12	29	1	5,7	1	4,1	1	4,1	1	5,7	1	5,1	8	2,6	2	8,8	1	6,7	2	6,7	1	5,7	2	6,7	2	5,1	2	5,1	2	4,6	2	4,6	2	4,1	2	4,1	2	4,6	1	6,2	1	6,7	2	4,6	2	3,6	2	3,6	2
2003	12	30	1	3,6	1	4,1	1	4,1	1	3,1	1	5,1	1	5,7	1	5,7	1	7,2	1	5,7	1	6,2	1	5,1	2	4,1	2	7,2	2	10,3	1	9,8	2	9,3	2	9,3	2	9,8	2	9,8	2	9,8	2	10,3	2	10,3	2	12,4	2
2003	12	31	1	6,2	1	6,2	1	7,7	1	8,2	1	9,3	1	8,8	1	6,2	2	9,3	2	9,8	2	10,3	2	10,8	2	9,8	2	8,8	2	8,8	1	7,7	2	8,2	2	8,2	1	7,2	2	6,7	2	6,7	2	6,2	2	7,2	2	6,7	2
2004	1	1	1	7,2	1	,3	1	1,3	1	,8	1	9,3	1	7,7	2	8,2	1	7,7	2	8,2	2	7,2	2	17	2	8,2	1	8,2	1	8,2	2	6,2	2	5,1	2	6,7	2	6,2	2	10,3	1	9,3	1	9,3	1	6,2	1	7,2	1
2004	1	2	1	6,2	1	6,7	1	6,2	1	6,7	1	6,2	1	6,2	2	6,7	2	9,8	2	7,2	2	6,7	2	7,2	2	9,3	2	9,8	2	10,3	2	10,3	2	9,3	2	10,3	2	8,2	2	6,2	2	6,7	2	6,7	2	7,2	2	7,2	2
2004	1	3	1	5,7	1	6,7	1	6,7	1	7,2	1	6,7	2	7,2	2	8,2	2	9,8	2	9,8	2	9,8	2	6,2	2	7,2	2	8,8	2	8,2	2	8,2	2	5,1	1	5,1	2	6,2	2	5,1	2	4,6	1	5,1	2	4,6	2	4,6	2
2004	1	4	1	5,7	1	6,2	1	5,1	1	5,1	1	6,2	2	7,2	2	6,7	2	7,2	2	6,7	2	3,6	2	5,1	2	4,6	2	4,1	2	3,6	2	2,6	2	4,1	2	5,7	2	5,1	2	5,7	2	7,7	2	5,7	2	5,7	2	7,2	2
2004	1	5	1	5,1	1	5,7	1	7,2	1	8,2	1	6,2	2	6,7	2	6,7	2	7,2	2	6,7	2	6,7	2	7,2	2	7,7	2	7,7	2	7,7	2	4,6	2	3,1	2	3,6	2	3,6	2	5,1	1	5,7	2	5,7	2	8,2	2	7,2	2
2004	1	6	1	6,7	1	7,2	1	4,6	1	3,6	1	4,6	1	4,1	2	4,1	2	4,1	2	5,7	2	5,7	2	5,1	2	5,1	1	4,1	1	3,1	1	3,6	2	3,6	2	3,6	1	4,6	1	4,1	1	4,6	1	3,6	1	5,7	2	4,6	1
2004	1	7	1	5,7	1	4,6	1	5,7	1	6,2	1	5,1	1	5,7	1	5,1	1	5,1	1	5,1	1	6,7	1	6,2	1	4,6	1	5,1	2	5,1	1	4,1	1	4,1	1	4,6	1	3,1	1	4,1	1	5,7	1	5,7	1	6,2	2	6,2	1
2004	1	8	1	5,7	1	4,6	1	5,1	1	6,7	1	4,6	1	5,1	1	4,1	2	5,1	2	5,1	2	5,1	1	6,2	1	6,2	2	7,7	1	6,2	1	6,7	1	5,1	1	5,1	1	5,7	1	5,1	1	4,1	1	4,6	1	3,6	1	4,1	1
2004	1	9	1	3,6	1	3,6	1	3,1	1	3,6	1	4,1	2	2,6	2	2,1	2	3,1	2	3,6	2	2,6	2	2,1	2	2,1	1	2,1	1	1	1	1,5	2	1	1	1	1	2,6	1	2,6	1	3,1	2	2,6	2	2,6	1	1	1
2004	1	10	1	1	1	1,5	1	1	1	1	1	1	2	1	1	1,5	2	2,1	1	2,1	1	2,1	1	2,1	1	2,6	1	2,1	1	2,6	2	2,6	1	2,6	1	2,6	1	4,1	1	2,6	1	2,1	1	1,5	1	1,5	2	2,1	1
2004	1	11	1	2,1	1	3,1	1	2,1	1	2,1	1	3,1	1	3,6	1	3,6	1	4,1	1	7,2	1	4,6	1	4,6	1	5,1	2	4,6	1	3,6	1	4,1	1	2,6	1	3,1	1	4,1	1	5,7	1	4,1	1	4,6	1	4,6	1	3,6	1
2004	1	12	1	3,6	1	3,1	1	2,6	1	3,6	1	6,7	2	3,6	2	4,6	1	5,1	1	6,2	1	1,5	2	4,6	1	4,1	1	6,2	1	6,2	1	5,1	1	2,6	1	6,2	1	6,7	2	3,6	2	5,1	1	3,6	1	2,6	2	2,6	2
2004	1	13	1	5,7	1	5,1	1	5,1	1	2,1	1	3,6	2	4,6	2	3,6	2	2,6	2	3,6	2	4,1	2	4,1	2	4,1	2	3,6	2	3,6	1	3,6	2	4,1	2	4,1	2	3,6	2	4,6	1	3,6	1	4,1	2	5,1	1	2,6	1
2004	1	14	1	5,1	1	4,6	1	5,1	1	5,7	1	5,1	1	5,1	1	5,1	1	4,6	1	4,1	1	3,1	1	4,1	2	3,1	1	4,6	1	2,1	1	3,6	1	4,6	1	3,1	1	3,6	1	5,1	1	5,7	1	4,1	1	4,1	1	5,7	1
2004	1	15	1	3,1	1	2,1	1	4,6	1	3,6	1	5,1	1	4,6	1	5,1	1	4,1	2	2,1	1	5,1	1	4,6	1	2,6	1	3,6	1	4,1	1	5,1	1	6,2	1	4,1	1	3,1	1	2,6	8	2,6	8	4,6	1	5,1	1	5,7	8
2004	1	16	1	5,1	1	2,6	1	4,1	1	3,6	1	4,6	1	2,6	1	3,1	1	2,1	2	1,5	2	1,5	2	1	2	2,1	3	1	3	1	2	1	2	1	2	1	2	1	3	1	0	0	0	0	3	2,1	0	0	0
2004	1	17	0	0	1	1	1	1	1	1	1	1	2	1	2	2,1	2	2,1	2	1,5	2	2,1	2	2,1	2	2,1	2	2,6	2	1,5	2	1,5	2	1	2	1	0	0	0	0	0	0	0	0	0	0	0	0	0
2004	1	18	0	0	0	0	0	0	0	0	0	0	2	1	0	0	0	0	2	1	2	1	2	1	2	1,5	2	2,6	2	3,1	2	2,6	2	1,5	2	1,5	2	1,5	2	1	0	0	0	0	0	0	2	1	2
2004	1	19	0	0	0	0	0	0	0	0	0	0	0	0	0	0	0	0	2	1	2	1,5	2	1	2	1,5	2	1	2	1,5	2	1,5	2	1	0	0	0	0	0	0	0	0	0	0	0	0	0	0	2
2004	1	20	0	0	0	0	0	0	0	0	0	0	0	0	0	0	0	0	0	0	0	0	0	0	0	0	2	1	0	0	0	0	1	1	1	1	1	1,5	1	1,5	1	1,5	1	2,1	1	1	1	2,1	1
2004	1	21	1	1,5	1	1,5	1	1	1	1	1	1,5	1	1	1	1,5	2	1	1	1	2	1,5	1	1,5	2	1	2	2,1	2	1,5	1	1,5	1	2,6	1	2,1	1	2,6	1	2,6	1	2,6	1	2,6	1	3,1	1	1,5	1
2004	1	22	1	2,6	1	1,5	1	1,5	1	1	2	2,1	2	2,1	2	1,5	0	0	2	2,6	2	3,6	2	1	2	1	1	3,6	1	5,1	1	4,6	1	5,1	1	5,7	1	5,7	1	6,2	1	5,1	1	5,7	1	6,7	8	6,2	1
2004	1	23	1	7,2	1	6,2	1	6,7	1	6,2	1	6,2	1	5,7	1	5,7	1	6,2	1	5,7	1	5,7	1	5,7	1	5,7	1	6,7	1	5,7	1	5,7	1	5,1	1	4,6	1	6,2	1	7,7	1	7,2	1	7,2	1	7,7	1	7,2	1
2004	1	24	1	6,2	1	6,2	1	5,1	1	4,2	1	2,6	1	4,2	2	1,5	2	2,1	2	1	2	2,1	2	4,6	2	1,5	1	3,1	1	2,6	1	3,1	1	2,6	1	3,1	1	3,6	2	3,1	1	2,6	1	2,1	1	2,1	0	0	2
2004	1	25	1	1,5	1	1,5	1	1	1	2,6	0	0	1	1	2	1	2	2,1	2	2,1	0	0	2	2,1	2	2,1	2	1,5	2	1,5	2	2,1	2	1,5	2	1	2	1	2	1	2	1,5	2	1,5	2	2,1	2	1	2
2004	1	26	1	2,6	1	3,1	1	2,1	1	2,6	1	2,6	2	2,6	2	2,1	2	2,1	2	1,5	2	2,6	2	2,1	2	2,6	2	2,6	2	3,6	2	2,1	2	2,6	2	2,1	2	2,6	2	4,1	2	4,1	2	3,1	2	4,1	2	3,6	2
2004	1	27	1	3,1	1	2,1	1	2,6	1	2,1	1	2,1	3	2,6	2	3,1	2	2,1	2	2,6	2	3,1	2	3,6	2	3,6	2	3,6	2	3,1	2	2,1	2	3,6	2	2,1	2	1	2	1,5	2	1,5	2	2,1	2	2,6	2	3,6	2
2004	1	28	1	1,5	1	1,5	1	1,5	1	2,1	1	2,6	2	1,5	2	3,6	2	2,1	1	4,6	1	2,6	1	2,6	1	2,6	1	1,5	1	3,6	1	1,5	1	1	1	2,1	1	3,6	2	2,6	2	2,1	1	6,2	1	7,2	8	5,1	1
2004	1	29	1	4,6	1	1,5	0	0	0	0	0	0	0	0	0	0	0	0	2	1	2	2,1	2	3,1	2	5,1	2	5,1	2	4,1	2	7,2	2	3,6	2	5,1	2	5,7	2	5,7	2	5,7	2	5,7	2	4,6	2	5,1	2
2004	1	30	1	2,1	1	2,6	1	2,6	1	1,5	1	1,5	2	2,1	2	2,6	2	1,5	2	1,5	2	1	2	2,1	2	2,1	2	2,1	2	2,1	2	2,1	2	1,5	2	1,5	2	1	2	1	2	1,5	2	1	2	1,5	2	1	2
2004	1	31	0	0	1	1	1	1,5	1	2,1	1	1,5	1	1	2	1	2	1	2	1	2	2,1	2	2,6	2	2,1	2	1,5	2	2,1	2	1,5	2	2,1	2	2,1	2	2,1	2	2,1	2	1	2	1	2	1,5	2	1,5	2
2004	2	1	9	1	9	1	9	1,5	9	1,5	9	1	2	1	0	0	2	1	2	1	2	1	2	1	2	1,5	2	1,5	2	1,5	2	1,5	2	1,5	2	1	2	1	2	1	2	1	0	0	2	1,5	2	1,5	2
2004	2	2	9	2,1	9	3,1	9	3,1	9	1,5	9	1	2	1	2	1,5	2	2,1	2	2,6	2	,1	2	,1	2	3,1	2	4,1	2	3,6	2	4,6	2	4,1	2	4,1	2	3,1	1	3,6	2	2,1	2	2,6	2	2,6	2	2,6	2
2004	2	3	9	2,6	9	1,5	9	2,6	9	1,5	9	2,6	2	2,6	2	2,6	2	1,5	2	4,6	2	4,1	2	3,1	2	3,6	1	3,1	1	2,6	1	2,6	1	2,1	1	2,1	1	3,1	2	2,6	1	2,6	1	3,1	2	4,1	2	3,6	2
2004	2	4	9	4,6	9	3,6	9	3,1	9	3,6	9	2,6	2	2,6	2	2,1	2	4,6	2	5,1	2	4,6	2	4,1	2	6,2	2	4,1	2	5,7	2	2,6	2	2,6	2	3,6	2	2,1	2	3,1	2	4,1	2	4,1	2	2,6	2	4,6	2
2004	2	5	9	2,6	9	4,1	9	4,1	9	5,7	9	5,1	2	4,1	2	6,2	2	5,1	2	7,2	2	7,7	2	7,7	2	6,7	2	5,7	2	4,1	2	3,1	2	2,6	2	3,1	2	3,6	2	4,1	2	4,1	2	3,6	2	3,6	2	3,6	2
2004	2	6	9	4,6	9	3,6	9	3,1	9	4,1	9	6,2	2	3,1	2	3,1	2	4,1	1	2,1	1	4,1	2	2,6	2	5,1	2	5,1	2	6,2	2	7,2	2	6,7	2	7,7	2	6,7	2	6,2	2	5,1	2	4,6	2	5,7	2	4,1	2
2004	2	7	9	3,6	9	4,1	9	3,6	9	3,1	9	2,6	2	3,6	2	4,6	2	4,1	1	3,1	2	4,6	2	4,6	1	6,2	1	5,7	1	4,6	1	5,1	1	3,6	1	4,1	1	2,1	1	4,6	1	6,2	1	4,6	1	3,6	2	4,6	2
2004	2	8	9	3,6	9	2,6	9	3,6	9	4,6	9	4,6	1	4,6	2	3,6	2	4,1	2	2,6	2	3,1	2	3,1	2	4,1	2	7,7	2	6,7	2	5,7	2	7,2	2	2,6	2	7,2	2	6,2	2	5,7	2	6,2	2	7,2	2	7,2	2
2004	2	9	9	7,7	9	6,2	9	4,6	9	4,1	9	4,1	2	4,6	2	5,7	2	6,2	2	6,2	1	6,2	1	9,3	1	9,3	2	7,7	2	6,2	2	6,2	2	5,7	2	5,1	2	5,1	2	7,2	2	6,7	2	7,2	1	5,7	2	4,6	2
2004	2	10	9	6,7	9	5,7	9	6,2	9	5,1	9	3,6	2	5,1	2	5,7	2	2,1	2	5,7	2	5,7	2	8,8	2	6,7	2	7,7	2	7,2	2	6,2	2	8,8	2	4,6	2	6,2	2	11,3	2	10,3	2	8,2	2	8,8	2	8,8	2
2004	2	11	9	4,1	9	5,1	9	5,7	9	5,1	9	4,6	2	7,7	2	7,7	2	8,8	2	5,7	2	7,7	2	9,3	2	8,8	2	8,2	2	8,2	2	8,2	2	8,2	2	8,2	2	7,7	2	7,2	2	7,2	2	7,2	2	7,2	2	6,7	2
2004	2	12	9	4,6	9	4,6	9	2,6	9	3,6	9	5,1	2	5,7	2	5,1	2	5,7	2	5,7	2	6,7	2	6,2	2	5,7	2	5,1	2	2,6	2	3,1	2	3,1	2	6,7	2	6,7	2	4,1	2	4,1	2	3,6	2	2,1	2	2,1	2
2004	2	13	9	3,6	9	4,6	9	2,6	9	5,1	9	6,2	2	3,6	2	5,1	2	5,1	2	6,7	2	5,1	2	4,6	2	4,1	2	5,1	2	4,6	2	3,6	2	4,1	2	4,1	2	3,6	2	3,6	2	4,6	2	3,1	2	4,1	2	2,1	2
2004	2	14	9	2,6	9	4,1	9	3,6	9	3,6	9	3,6	2	4,1	2	3,6	2	4,6	2	4,1	2	4,1	2	4,1	2	4,6	2	3,6	2	2,6	2	1,5	2	2,6	2	4,1	2	4,1	2	5,7	2	5,7	2	6,7	2	5,1	2	5,7	2
2004	2	15	9	1,5	9	1,5	9	3,6	9	4,6	9	2,1	2	2,6	2	2,6	2	2,1	2	1,5	2	5,1	2	3,1	2	2,1	2	2,1	2	2,6	2	2,6	2	4,1	2	3,1	2	4,6	2	6,2	2	4,1	2	4,1	2	4,6	2	4,6	2
2004	2	16	9	2,6	9	2,6	9	2,1	9	2,6	9	3,1	1	3,1	1	2,6	2	3,6	1	4,6	2	6,2	2	5,7	2	5,7	2	6,2	2	4,6	2	5,1	1	5,1	2	5,7	2	5,7	2	2,6	2	3,1	2	2,6	2	3,1	2	3,1	2
2004	2	17	9	3,6	9	4,1	9	4,1	9	4,6	9	4,6	2	4,6	2	5,1	2	5,7	2	4,6	2	3,6	2	5,7	2	5,7	2	3,1	2	5,1	1	5,1	1	4,6	1	3,6	1	6,2	1	5,7	1	5,1	2	5,7	2	4,6	2	4,1	1
2004	2	18	9	10,2	9	8,2	9	6,7	9	6,7	9	7,7	1	6,2	1	6,7	1	7,7	1	5,7	1	6,2	1	6,7	1	7,2	1	6,7	1	6,7	1	7,2	1	6,2	1	5,7	1	6,7	1	5,1	1	6,2	1	7,2	1	6,7	1	4,1	1
2004	2	19	9	5,7	9	3,1	9	6,7	9	6,7	9	3,6	1	4,6	1	4,1	1	3,1	2	3,6	1	5,1	1	4,6	1	4,6	1	3,6	1	3,1	1	4,6	1	5,1	2	3,6	2	4,6	2	4,6	1	4,6	1	4,6	1	3,6	1	3,6	1
2004	2	20	9	4,6	9	3,6	9	2,6	9	3,1	9	2,6	1	3,1	1	2,1	2	3,6	2	3,6	2	3,1	2	2,1	2	2,1	0	0	2	2,1	2	2,1	2	2,1	2	1,5	1	1	2	1	2	2,1	1	2,1	2	1,5	2	1,5	2
2004	2	21	9	2,6	9	1,5	9	1,5	9	1,5	9	1	1	1,5	2	1,5	2	1	0	0	2	1	2	1	2	1	2	1	2	1	2	1	2	1	2	1	2	1	2	1	2	1	2	1	1	1	2	1	0
2004	2	22	9	1	9	3,6	9	3,1	0	0	9	1	2	1	2	2,1	2	2,1	2	2,1	2	4,6	2	5,7	2	5,1	2	4,6	2	3,6	2	3,1	2	2,6	2	2,6	2	2,1	2	3,1	2	2,6	2	3,6	2	4,6	2	4,1	2
2004	2	23	9	3,6	9	2,6	9	2,1	9	4,1	9	2,1	2	1,5	2	1,5	2	2,1	2	2,6	2	3,1	2	2,1	2	2,1	2	3,1	2	1,5	2	2,1	2	1	2	1,5	2	1	2	2,1	2	2,6	2	2,6	2	2,6	2	2,6	2
2004	2	24	9	1,5	9	2,1	9	1,5	9	1,5	9	1,5	2	1	2	1	0	0	0	0	0	0	0	0	2	2,1	2	2,1	2	2,1	2	2,1	2	2,1	2	1,5	2	1	0	0	0	0	2	1	2	1	2	1	2
2004	2	25	0	0	9	1,5	9	1,5	9	2,6	9	2,1	0	0	0	0	0	0	0	0	0	0	2	1	2	2,1	2	2,1	2	2,1	3	2,1	3	2,1	3	1,5	3	1,5	3	1	2	1	2	1	2	1	2	1	0
2004	2	26	9	1,5	9	1	9	1	9	1	9	1	3	1	0	0	0	0	3	2,1	3	2,6	3	2,6	3	2,6	2	2,1	2	2,1	0	0	0	0	0	0	0	0	2	1	2	1	2	1	2	1	1	1	1
2004	2	27	0	0	0	0	0	0	9	1	9	1	0	0	1	1,5	2	1,5	1	1,5	1	3,1	1	4,1	2	2,6	1	5,1	1	3,6	2	4,1	1	3,1	8	6,7	8	7,2	2	8,2	1	6,2	1	8,8	1	8,2	1	9,3	1
2004	2	28	9	6,7	9	6,2	9	8,2	9	6,7	9	8,7	1	9,3	1	9,3	1	8,2	1	7,2	1	10,3	1	9,3	1	6,7	1	8,8	1	8,8	1	8,2	1	8,2	1	8,2	1	7,2	1	7,2	8	6,7	1	6,2	1	5,1	8	7,2	8
2004	2	29	9	4,6	9	7,7	9	6,7	9	5,7	9	5,7	8	7,2	1	8,2	1	7,2	1	7,2	1	6,7	1	7,7	1	7,2	1	7,2	1	6,2	1	6,7	8	4,6	8	4,6	1	6,2	1	6,7	1	3,6	1	3,1	2	3,1	1	4,6	2
2004	5	5	2	6	2	5,7	2	5,6	2	5,3	2	4,9	2	5,7	2	3,8	2	4,3	3	4,3	3	4,3	3	4,4	3	4,9	3	4,4	2	3,9	2	3,9	2	4,6	2	5	2	5,1	2	4,7	2	4,4	2	5,1	2	5,4	2	5,4	2
2004	5	6	2	5	2	5	2	5,7	3	5,7	3	5,7	3	5,8	3	4,2	3	4,7	3	6,1	3	6,4	3	5,6	3	5,1	3	5	3	5,1	3	5,3	2	4,9	2	4,6	2	5	3	5,7	3	6,1	2	6,1	2	6,4	2	6	2
2004	5	7	2	6,4	2	6,4	2	5,7	2	6	2	6,4	2	6,8	2	4,3	3	4,4	3	6,9	3	6,2	3	6,5	3	6,4	3	5,8	3	6	3	6	2	5,6	2	5,3	2	5,1	2	4,9	2	5,1	2	5,6	2	5,7	2	5,3	2
2004	5	8	2	5,4	2	5,7	2	6,2	3	6,8	2	5,3	2	5,6	2	4,6	2	4,3	3	6	3	5,8	3	5,1	2	5	3	5,6	3	6,4	3	6,4	2	5,7	2	5,1	2	5,3	2	5,6	3	5,8	2	5,6	2	5,3	2	5,3	2
2004	5	9	2	5,6	3	5,6	3	6	3	5,6	2	6	2	6,1	2	5,3	2	3,2	2	6	2	5,7	3	5,8	2	5,7	2	5	2	5	2	5,1	2	5,3	2	5,6	2	5,3	2	5,3	2	4,4	2	5,7	2	7,2	3	6,1	3
2004	5	10	2	5,7	2	5,8	2	6,4	3	6,4	2	5,7	2	5,7	2	5,8	2	3,5	2	5,4	2	5,3	2	4,9	2	4,9	2	5,4	2	5,4	2	5,3	2	5,6	2	5,8	2	5	2	5,3	2	6,1	2	7,1	2	6,5	2	6,4	2
2004	5	11	2	6,1	2	7,2	2	6,5	2	6,4	2	7,6	2	8,8	2	7,1	3	4	3	7,2	3	8,3	3	7,8	3	6,8	3	7,2	3	5,8	3	5,1	2	3,6	2	4,2	2	4,2	3	4,2	3	4,9	2	6,1	3	6,2	3	6,1	3
2004	5	12			3	6,9	3	6,4					3	5,1	3	6,5	3	5,1	3	6,5	3	6,9	3	6,9	2	6,2	2	5,4	2	4,7	2	4,3	2	4	2	3,9	2	4,4	2	4,2	2	4,7	2	4,4	2	4,3	2	5,4	3
2004	5	13	3	5,8	2	4,9	2	5	2	5	3	5,8	2	4,6	3	4	2	4,4	2	5,3	2	6,4	2	5,3	2	4,4	2	4,9	2	4,2	2	4,3	2	4,3	2	4,6	2	3,9	2	4,4	2	4,7	2	5	2	4,7	2	4,6	2
2004	5	14	2	5,4	2	6	2	6			2	5,8	2	6,4	2	7,5	3	4,7	3	7,8	2	6,8	2	6	3	6,9	2	6,4	2	5,4	2	4,2	2	4,9	2	5,3	2	5,1	2	5	2	4,6	2	4,6	2	4,7	2	5,3	2
2004	5	15	2	5	2	5,1	2	5,3	2	6,5	2	7,1	2	7,6	2	8,1	2	5	2	7,8	2	8,2	3	7,2	2	6,7	2	7,5	3	6,9	3	7,5	2	5,8	2	6,4	2	5,6	2	7,2	2	7,1	2	6,4	2	5,8	2	5,3	2
2004	5	16	2	5,7	2	5,6	2	5,6	2	5	3	6,8	2	5,3	2	4,2	3	6,1	3	7,5	3	5,8	3	4,7	3	3,3	3	3,9	3	2,9	2	1,8	2	3,2	3	4,6	2	3,8	2	4,2	2	4	3	5	3	3,5	3	4,7	3
2004	5	17	3	4,6	2	3,9	2	4,4	2	3,1	3	5,6	2	4,2	3	3,3	2	3,8	3	8,1	3	8,5	3	4,7	2	2,5	3	4,6	2	3,1	2	3,9	2	3,6	2	4	3	3,3	2	2,6	2	2,1	2	2,8	2	2,5	2	2,5	2
2004	5	18	1	3,2	2	5	2	5,8	2	5,3	2	4,4	2	2,5	2	2,9	2	2,8	4	3,2	1	1,4	2	1,4	2	4,4	3	4,6	3	5,3	3	3,8	2	4,9	2	4,2	2	3,1	2	2,9	2	3,5	2	4,3	2	4,9	2	4,7	2
2004	5	19	2	4,7	2	4,7	2	4,3	2	3,6	2	1,9	2	2,8	2	2,2	1	2,4	2	4	1	3,1	2	4,3	2	3,8	2	3,6	2	4,7	2	4,7	2	3,6	2	3,9	2	3,2	2	2,9	2	2,8	1	1,9	1	1,8	1	,7	1
2004	5	20	1	2,8	1	2,8	1	1,8	1	1,7	1	2,4	1	2,2	1	1,5	1	2,2	1	1,8	2	2,4	1	2,8	2	1,8	2	1,4	1	1,9	1	1,1	2	1,4	1	1,2	1	1,2	1	1,2	1	1	1	,7	1	,4	0	0	0
2004	5	21	1	1	1	1,5	1	2,6					1	1,2	2	1,5	2	1,9	2	2,4	1	1,9	2	2,6	1	2,1	1	1,8	2	2,8	1	2,2	2	2,1	1	1,9	1	2,1	1	3,1	1	2,4	2	3,2	1	3,3	1	4,4	2
2004	5	22	1	2,9	2	3,1	1	2,1	1	1,5	1	2,4	1	2,1	2	1,1	1	1,2	1	1,2	1	,7	1	2,6	1	2,4	1	2,9	1	4,3	1	3,1	1	2,9	1	1,5	1	1,4	1	1,2	1	1,2	1	1,9	1	1,9	1	2,1	1
2004	5	23	1	1,7	1	1,2	1	2,1	1	3,8	1	2,5	1	1,7	1	1,4	1	1	1	1,9	1	3,1	1	4,3	1	3,8	1	3,9	1	4,2	2	3,3	1	3,9	2	3,6	1	3,3	1	3,9	1	3,1	1	2,9	2	2,8	1	3,3	2
2004	5	24	2	2,6	2	1,4	1	1,2	1	1,8	1	2,6	1	2,9	2	2,6	1	1,9	1	2,4	1	2,9	1	2,6	1	2,5	1	2,4	2	1,7	1	2,6	1	2,6	1	2,6	1	2,1	1	2,2	1	2,8	1	3,2	1	2,6	1	2,4	1
2004	5	25	2	3,8	1	2,9	1	2,6	1	2,8	2	2,5	2	3,3	2	2,6	1	2,1	2	3,5	1	2,5	2	2,8	1	2,5	2	2,5	1	2,8	2	2,4	1	2,6	1	2,1	1	2,9	2	2,6	1	2,8	1	2,4	1	2,8	1	2,6	1
2004	5	26	1	2,9	1	3,3	1	2,6	1	3,1	2	2,9	1	2,6	2	3,1	1	2,6	2	3,5	2	4,3	1	4,2	1	3,9	2	3,6	2	4,4	1	4,7	1	5,6	1	5,3	2	5,3	2	4,7	2	5,3	2	5,4	2	5,1	2	4,2	2
2004	5	27	2	4,2	2	4,4	2	3,9	2	4,3	2	4,3	2	5	2	5	2	3,2	2	5,4	2	4,7	2	4,4	2	5	2	3,5	3	4,6	3	2,2	1	,8	1	,8	1	3,5	1	1	2	2,2	2	3,6	2	2,5	2	3,1	2
2004	5	28	2	3,5	2	3,9	2	3,6	2	5	2	5,8	2	5,6	2	5,7	2	3,3	3	5,8	3	6	3	5,7	3	5,3	3	5,3	3	5,3	3	6,9	3	6,4	3	5,7	3	5,7	3	6,5	3	7,8	3	6,7	3	5	3	4,6	3
2004	5	29	3	5,1	3	5,4	3	4,2	3	3,9	3	3,8	3	4,7	2	2,6	2	2,8	2	3,8	3	3,5	2	3,8	3	3,8	2	3,6	2	4,2	2	2,2	2	2,8	3	4,6	3	4,9	2	3,3	2	2,6	2	2,8	2	2,9	2	2,5	2
2004	5	30	2	1,8	2	3,2	2	2,6	2	4,9	3	4,6	3	3,8	3	4	2	3,3	2	4,2	2	4,2	2	3,9	2	3,3	2	3,3	2	4,2	2	4,2	2	4	2	2,9	2	2,5	2	2,1	2	3,9	2	6	2	5,8	2	6,1	2
2004	5	31	2	6,4	2	5,3	2	6,1	2	5,8	2	7,2	2	6,9	2	5	2	3,3	2	3,9	2	3,1	2	3,6	2	5,6	3	4,7	2	4,7	2	3,6	2	3,9	2	4,2	2	3,9	2	4,4	2	4,2	2	4,9	2	5,4	2	5	2
2004	6	1	2	5,6	2	5,1	2	6	2	5,3	2	5,8	2	5,3	2	5,6	2	5,6	2	6,4	2	7,4	3	6,4	2	4,7	2	4,7	2	4,9	2	5,7	3	5,7	2	5,3	2	5,4	2	4,6	2	5,8	2	5,1	2	4,7	3	5,1	2
2004	6	2	3	3,9	2	3,9	3	4,7	3	3,5	2	4	2	3,5	2	3,2	2	2,9	2	5,1	2	3,5	2	4,7	2	4,9	2	8,3	2	5,3	2	5,6	2	4,7	1	2,8	4	6,4	3	7,5	3	6,5	1	2,8	2	4,9	2	6,4	2
2004	6	3	2	6,9	2	6,7	2	6,1	2	7,4	2	7,4	2	7,5	2	7,8	2	7,5	2	8,8	2	6,8	2	6,5	2	6,4	2	5,3	2	5,3	2	5,3	2	5,6	2	4,9	2	5,1	2	5,8	2	4,7	2	5,4	2	4,7	2	4,9	2
2004	6	4	2	4,3	2	5	2	5,7	2	5,1	2	5,7	2	4,6	2	5	2	5,1	2	4,4	2	4,7	2	6	2	4,7	3	6,9	2	4,9	1	1,5	2	2,2	2	3,9	2	4,9	2	4	2	6,9	2	5	2	4,3	2	3,9	1
2004	6	5	2	5,6	2	4,2	2	4,7	1	3,5	1	3,2	2	2,5	2	4,2	2	3,8	2	5	2	4,3	2	4,6	3	4,9	4	3,9	7	2,2	0	0	2	1,7	2	3,3	3	5,7	3	4,6	3	3,1	2	1,8	1	,4	0	0	1
2004	6	6	0	0	7	2,6	7	,8	7	1	0	0	1	,7	1	1,1	8	1,1	4	1	2	1	0	0	8	1,4	1	2,2	3	4,9	3	1,8	2	1,5	2	1	2	2,8	3	5	2	7,5	3	8,3	2	7,2	2	6,4	2
2004	6	7	2	5,3	2	4,7	2	3,3	2	2,6	2	5,7	2	8,6	2	6,7	3	4,4	3	4,7	3	5,6	3	6,1	3	6,1	3	8,1	2	5,6	2	4,4	2	4,7	2	4,7	2	5,6	2	4,7	2	5,3	2	4,2	3	6,9	2	6,1	2
2004	6	8	2	6,4	2	6,2	2	6,2	2	5,7	2	5,1	2	6	2	4,4	2	5,3	2	5,8	2	5	2	3,9	2	4	3	7,4	3	6,4	3	7,2	3	5,3	2	4,7	2	4,4	2	6	2	4,9	2	4,3	2	5,1	2	6,1	2
2004	6	9	2	6,8	3	6,8	2	6,4	2	5,8	2	5,6	2	5,1	3	5	3	4,3	3	4,3	2	4,4	3	4,4	2	3,6	2	3,3	2	2,4	2	1,9	1	,8	1	,4	1	1	1	2,1	2	2,4	2	2,1	2	3,3	2	4,2	2
2004	6	10	2	3,8	2	3,6	2	3,3	2	3,8	2	3,5	2	3,1	2	2,6	2	3,5	3	4,4	3	4,3	3	3,3	2	3,2	2	1,4	2	1,9	2	2,5	2	2,9	2	3,5	2	4,2	2	3,6	2	3,8	2	4,3	2	4,4	2	2,5	2
2004	6	11	1	2,1	2	3,6	2	3,3	2	3,6	2	3,5	2	2,8	2	2,5	2	2,2	3	2,4	2	3,3	3	3,1	3	3,5	2	3,2	3	2,6	2	2,5	2	2,2	2	3,2	2	2,4	2	1,9	2	2,6	2	1,9	2	2,1	1	2,2	2
2004	6	12	2	4,4	2	5,3	2	5,4	2	5,7	2	5,3	2	5	2	4,1	2	4,6	2	5,4	2	4,4	2	3,6	2	3,9	2	4	2	3,8	2	3,5	2	4,2	2	2,6	2	3,9	2	3,6	2	5,6	2	5,8	2	4,7	2	4,2	2
2004	6	13	2	4,7	2	5	2	4,6	2	3,9	2	3,6	2	2,9	2	2,5	2	3,2	2	4,2	2	3,6	2	4,3	2	5	2	3,8	2	3,1	2	4,2	2	4	2	4,2	2	4,4	2	4,3	2	3,5	2	3,9	2	5	2	4,6	2
2004	6	14	2	4,3	3	5,6	3	6,5	2	5,1	2	4,4	3	4,9	3	4,4	2	4,7	2	5,3	2	4,7	2	4,9	2	4,2	2	3,9	2	4,2	2	3,5	2	2,6	2	2,9	2	2,6	2	2,2	2	1,8	2	3,1	2	3,9	2	5,3	2
2004	6	15	2	4,7	2	4,7	2	4	2	4,2	2	4,9	2	5	2	4,3	2	4,2	2	4,4	3	4,4	3	5	3	4,3	3	3,9	3	5	3	5	3	5,6	3	6,5	3	6	3	6,4	3	6,5	3	6,5	3	5	3	6,5	3
2004	6	16	3	6,1	3	6,7	3	6,9	3	7,4	3	7,1	3	5,8	3	6,5	3	6,9	3	6,1	3	5,3	2	4,7	2	5,4	2	5,6	2	5,7	2	5,3	2	5,7	2	4,9	2	5,4	2	4,9	2	5,6	2	4	2	4,3	2	4,4	2
2004	6	17	2	4,6	2	4,4	2	4,6	2	5	2	5,7	3	4,9	2	3,8	2	5,1	2	4	2	4,9	3	5,4	3	3,9	3	5,3	2	4,7	3	6,1	3	5,8	3	5,4	3	5	3	5,1	3	5,3	2	5	3	5,6	3	5,3	3
2004	6	18	2	4,2	2	4,4	2	4,7	3	5	3	5	3	4,9	3	4,4	2	4,7	2	4,9	2	5,1	2	5,1	2	5,6	2	5,4	2	5,2	2	5,3	2	4,9	2	4,3	2	3,9	2	4	3	4,3	3	4,2	3	4,7	3	4,2	3
2004	6	19	3	3,9	3	3,8	3	4,2	3	4,1	3	4,2	3	4	3	4	2	4,8	2	4,4	2	4,9	2	3,7	2	4,2	2	3,8	2	3,7	2	3,1	2	4,2	2	3,9	2	4	2	4,1	2	4,9	2	4,7	2	5,2	2	5,8	2
2004	6	20	2	6,5	2	6,8	3	7,3	5	6,1			7	,6	7	3,4	8	7,3	8	4	6	3,7	2	2,8	2	3,1	2	3,1	2	3,5	2	4	2	4,2	2	3,6	2	3,2	1	2,4	2	2,8	3	4	3	5,5	3	5,6	3
2004	6	21	3	5,5	3	5,7	3	5,2	3	4,8	3	4,3	3	4,3	3	5,2	3	6,5	3	6,7	3	6,3	3	5,8	3	5,2	3	5,2	3	6,2	3	6,5	2	3,8	2	3,3	2	2,3	3	5,1	3	4	2	4,1	3	5,3	3	6	3
2004	6	22	3	6,6	3	5,7	3	5,8	3	5,7	3	6,8	3	5,8	3	5,2	2	5,7	2	5,9	2	5,5	2	5,2	2	5	2	4,2	2	4,4	2	5,1	2	5,3	2	5,8	2	6	2	5,8	2	5,5	2	6	2	5,8	2	5,8	2
2004	6	23	3	6	2	5,6	2	6,3	2	6,2	2	5,8	2	5,7	2	6,3	2	6	2	6,3	2	5,4	3	5,2	2	4,8	3	5	3	5,2	3	5,5	3	5,4	2	5,4	2	5	2	3,9	2	5	2	5	2	5,2	2	5	2
2004	6	24	2	5	2	5,5	2	5,4	2	5,5	2	5,1	2	5	2	5,4	2	4,9	3	4,8	3	6	3	5,8	3	5,9	3	5,7	3	5,8	3	6	3	5,9	3	5,8	3	6,6	3	6	3	6,3	3	6,8	3	6,7	3	5,9	3
2004	6	25	3	4,9	3	4,3	3	5,8	3	7							3	7	3	7	6	6,7	6	6,3	3	6,3	3	6,2	3	6,1	3	6,3	3	6,8	3	6,5	3	5,8	3	5,3	3	4,8	3	5,2	3	5	3	5,4	3
2004	6	26	3	4,4	3	5,8	3	4,3	3	4,4	3	4,3	3	4,3	3	4,6	2	6	2	5,8	2	6,5	3	6,4	3	5,5	3	4,9	3	4,9	3	5	2	5,1	2	5	2	4,8	2	5	2	5,1	2	5,5	2	5,7	3	6	3
2004	6	27	2	4,9	2	5,2	3	5,6	2	4,8	3	5,2	3	5,8	3	6	3	6,6	2	6	3	6,8	3	6,2	3	6,5	3	6,8	3	6	3	5,1	2	5,2	3	5,8	3	5	3	6,2	3	6,1	3	5,7	3	6	3	5,6	3
2004	6	28	3	5	2	4,2	2	3,1	3	3,4	2	3,8	2	4,4	2	5,2	2	4,2	2	4	2	3,8	3	4,6	3	4,8	3	5,3	2	5,1	3	5,2	3	4,8	2	3,2	2	3,8	2	3,6	3	4,5	3	4,7	3	5	3	4,6	3
2004	6	29	3	5,5	3	5,4											3	6,5	3	6,3	3	6,2	3	6,2	3	6,2	2	5,5	3	4,7	3	3,9	3	4,1	3	6	3	5,8	3	4,9	3	4,8	3	4,4	3	4,6	3	6,2	3
2004	6	30	2	6,5	2	6,6	3	6,8	3	6,6	3	6,7	3	7,4	3	7,3	3	7,3	3	7,3	3	6,8	3	5,9	3	5,5	3	5,2	3	5,3	3	5	3	4,6	2	4,8	2	4,4	2	3,8	2	4,1	2	3,1	3	3,7	3	4,3	3
2004	7	1	2	3,2	2	3	3	3	3	3,6	3	3,8	3	3,8	3	3,8	2	4,1	2	4	5	4,1	2	4,2	2	4,3	2	4,3	2	3,6	2	3,2	2	4	2	3,3	2	2	2	2,7	2	3,2	2	3,8	2	3,1	2	3,7	2
2004	7	2	2	3,2	2	2,8	2	4,4	2	4,2	2	4,3	2	4,1	2	4,2	2	4,5	2	3,7	2	4,4	2	4,3	2	2,5	2	2,3	2	2,6	2	2,7	2	3	2	2,8	2	2,7	2	2,8	2	3,4	2	2,6	2	2,5	2	3,3	2
2004	7	3	2	2,8	2	2,3	2	2,3	2	2,8	2	2,5	2	2,6	2	2,5	2	3,1	2	3,4	2	4,2	2	4,5	2	4,7	2	4,7	3	4,6	2	3,3	2	2,4	2	2,3	2	2,3	2	2,7	2	2,1	2	1,9	2	1,8	2	3,2	2
2004	7	4	2	1,8	2	1,7	2	2,1	2	2,3	2	2,7	2	2,8	2	3	2	4,2	3	5,2	3	5,3	3	5,3	3	5,5	3	5,5	3	5,4	3	4,9	3	4,6	3	4,5	3	3,8	3	3,8	3	3,9	3	3,7	3	3,3	3	3,6	3
2004	7	5	2	4,4	3	4,8	3	5	2	3,8	3	5	3	4,8	2	4,5	3	6,2	3	5,9	3	6	3	4,6	3	5,1	2	4,9	3	5,3	3	6,6	2	6	3	5,2	2	3,4	2	,8	2	1,7	2	4,1	2	4,6	2	4,8	2
2004	7	6	3	3,8	2	3,9	2	3,9	2	4,2	2	3,5	2	3,6	3	3,5	2	4,2	2	4,2	2	3,7	2	3,9	2	4,7	2	4,7	2	5,8	2	6,6	2	6,8	2	6,3	2	5,8	2	4,2	2	4,3	2	4,1	2	4,6	2	4,4	2
2004	7	7	2	4,2	2	4,2	2	4,3	3	4,7	2	3,8	2	3,7	3	3,8	3	6,3	2	3,8	3	5,5	3	4,7	3	4,8	3	4,7	2	3,2	2	5	3	3,3	3	4,2	3	5,2	3	5,2	3	4,8	3	4,9	3	3,8	3	4,3	3
2004	7	8	3	3,4	3	3,6	3	4,5	3	3,7	3	4	4	5,5	3	6	2	2,2	3	2,9	3	3,8	3	3,9	3	3,5	3	3,8	2	2	2	2,5	2	2,2	2	2,4	3	3,9	2	4	2	4	2	3,6	2	2,9	2	3,8	2
2004	7	9	2	4,5	2	5	2	5,3	2	5,5	2	5,2	3	4,8	3	4,7	3	4,3	3	4,4	3	4,5	3	4,6	3	4,6	3	4,6	3	4,8	3	5	3	3,9	3	3,5	3	5,6	2	3,5	3	7	3	7,1	3	7,1	3	7,2	3
2004	7	10	3	7,3	3	7,1	3	7,2	3	7,3	3	7,8	3	7,6	3	8	3	7,7	3	8,6	3	8,5	3	8,5	3	8,1	3	7,6	3	7,8	3	7,6	3	7,6	3	6,9	3	7,2	3	7,4	3	7,4	3	7,6	3	6,7	3	6,7	3
2004	7	11	3	6,8	3	6,9	3	6,8	3	7	3	7,6	3	8	3	8	3	7,5	3	7,4	3	7,2	3	6,9	3	6,4	3	6,4	3	6,5	3	6,8	3	5,1	3	6,3	2	5,8	2	5,5	3	5,3	3	5,4	2	5,4	2	5,2	2
2004	7	12	2	5	2	5,9	2	5,5	2	6	2	5,9	2	5,6	2	7,8	2	5,8	2	6,4	2	6,4	3	6,5	3	6,6	2	6,5	2	6	2	4,8	2	5,4	2	6,3	2	6,5	2	4,3	2	3,6	2	2,5					1
2004	7	13	1	4,2	1	1,7	2	3,3	2	3,8	2	5,5	2	4,3	2	5,6	2	6,4	3	6,8	3	6,3	2	5	3	4,6	3	4	3	5,1	2	4	4	7,5	2	2,4	1	1,9	2	3,5	2	3,7	2	5	2	5,2	2	4,5	2
2004	7	14	2	5,4	2	5,2	2	5	2	4,4	2	5	2	4,8	3	5,8	2	4,8	3	3,6	3	4,6	2	4,2	3	3,8	3	4,2	3	5	3	4,6	3	4,2	3	4,8	3	4,7	2	4,2	2	3,9	2	3,8	2	3,7	2	4	2
2004	7	15	2	5	2	5	2	4,6	2	4,2	2	4,9	2	3,6	2	4,5	2	5	2	4,6	2	4,8	2	6	3	6,5	3	6,7	3	5,9	2	5	2	5,2	2	4,2	2	3,9	2	6	2	3,4	3	4,4	3	4	3	4	2
2004	7	16	2	6,7	2	1,7	2	2,9	2	3,4	2	3,6	2	5,2	3	6,5	3	5,8	3	5,2	3	4,8	3	4,4	3	4,5	3	4,1	3	3,2	3	3,6	3	3,3	3	4,3	3	4,6	3	4,1	3	3,6	3	3,1	2	3,2	2	3	2
2004	7	17	2	3,5	2	3,6	2	3,6	2	3,4	2	3,2	2	3,1	3	3,8	2	4,9	2	4,9	3	4	3	3,1	3	3	3	2,9	3	2,8	3	2,9	3	3,2	3	3,5	2	3,3	2	3	2	2,8	2	2,8	2	2,9	2	2,9	2
2004	7	18	2	3,4	2	3	2	3,7	2	3,5	2	3,8	2	4,1	3	4	2	4	2	2,7	2	3	2	3,6	2	3,8	2	4,8	3	5	3	5,3	3	4,8	3	4,8	3	3,8	3	4	3	4,8	3	4,7	3	4,5	3	5,8	3
2004	7	19	3	5,8	3	6,7	3	6,5	3	6,4	3	6,3	3	6,5	3	6,4	3	5,3	3	5,5	3	5,4	3	5,4	3	5	3	4,2	3	3,7	3	3	2	3	2	2,9	2	2,9	2	2,5	2	2,7	2	2,7	2	2,7	2	3,5	2
2004	7	20	2	2,9	2	3,2	2	3,2	2	3,3	2	3,7	2	3,8	2	4	2	4,6	2	4,3	3	4,4	3	5,8	3	5,8	3	5,7	3	4,2	2	3,2	2	3	2	2,2	2	2,5	2	3,5	2	4,1	2	3,1	2	3,5	2	3,8	2
2004	7	21	2	4	2	4,8	2	5,4	3	6,3	3	5,1	3	5,3	3	5,8	2	5,4	3	5	3	4,2	2	4	2	4,5	2	3	2	3,2	2	3	2	3,4	2	3,9	2	3	2	2,6	3	2,5	3	2,3	3	2,1	3	2,5	2
2004	7	22	3	2,4	2	2,5	2	2,6	2	2,2	2	2,3	3	2,6	2	2,4	3	2,8	3	3,2	3	3,8	2	3,5	3	2,5	2	3,1	2	3,1	2	3,1	2	3	2	4	2	2,8	2	2,5	2	3,3	2	3	2	2,4	2	2	3
2004	7	23	2	2,8	2	2,7	2	2	2	2,1	2	1,8	2	1,5	2	1,4	3	2	3	1,9	3	1,7	2	1,1	0	0	3	1,8	2	1,4	3	1,5	2	1,2	0	0	3	1,4	2	,6	0	0	0	0	0	0	0	0	2
2004	7	24	2	1,4	3	1,8	2	1,7	2	1,9	2	2,3	2	1,5	2	1,5	2	1,7	2	1,8	2	1,8	2	1,7	2	1,8	2	1,8	2	1,7	2	1,1	2	2,3	2	2,8	2	2,5	2	3,7	3	3,6	3	3,1	3	3,7	3	4,2	3
2004	7	25	3	4,1	3	4	3	3,8	3	3,8	3	4	3	4	3	3,8	3	5,2	3	5,4	3	5	3	4,8	3	4,6	3	5,9			3	4	3	3,8	3	3,7	3	3,5	2	3,2	3	4	3	4	3	4	3	5,1	3
2004	7	26	3	4,9	3	4,1	3	5,2	3	4,5	3	3,3	2	3,9	3	4,6	3	3,6	2	2,8	3	3,2	3	3	2	3	3	3,1	3	3,3	3	3,8	3	3,9	3	2,6	3	2,4	3	3,8	3	4,3	3	4,2	3	4,2	3	4	3
2004	7	27	3	3,6	2	3	3	3,3	2	2	3	3	3	3,8	3	4,1	3	4,8	3	5,5	3	6,2	3	5,8	3	4,8	3	4,4	2	2,8	2	2,5	3	3,5	3	3,6	2	3,3	3	3,7	3	3,9	2	3,9	2	2,8	3	3	3
2004	7	28	2	3,2	2	3,5	2	4,4	2	4,4	2	4,2	3	4	3	4,1	3	5,6	3	5,5	3	5,4	3	4,9	3	4,8	3	3,7	3	3,7	3	3,6	3	3,5	2	3	2	2,6	2	2	2	2,4	2	1,9	2	1,8	2	1,4	2
2004	7	29	2	1,8	2	1,8	2	2,2	2	2,3	2	2,3	2	2,3	2	2,5	2	2,4	2	2,3	2	3,3	3	3	3	2,9	2	2,4
2004	7	30															2	1,9	2	2,1	2	1,7	2	2	2	3,1	2	3,9	2	3,4	2	2,7	2	2,8	2	1,9	2	1,7	2	1,6	2	1,5	2	2,7	2	2,7	2	3,4	2
2004	7	31	2	3,4	2	2,7	2	2,4	2	3,6	2	3,9	2	4	2	4,1	2	3,9	2	3,8	2	4,1	2	3,9	3	3,9	2	2,5	3	2,6	3	3,8	3	3,5	3	2,4	3	3	3	3,8	3	3,9	3	4,3	3	5	3	5,7	3
2004	8	1	3	5,8	3	4,4	3	4	3	3,8	3	4,8	3	5,1	3	4,9	3	3,8	3	4	3	3,8	3	3,2	3	3,7	3	4,5	3	4,2	3	4,4	3	3,9	3	3,8	2	3	3	5	3	6,1	3	6	3	6,1	3	5,3	3
2004	8	2	3	4,7	3	5,4	3	5	3	5,1	3	6,3	3	5,4	3	5,6	2	5,4	2	4,9	3	4,8	3	5,4	3	5	3	5	3	4,2	3	4	2	3,9	2	3	2	3,8	2	3,7	3	4	3	5	3	4	3	3,8	3
2004	8	3	3	3,8	3	3,6	3	2,8	2	2,1	2	3	2	2,9	3	4	3	4,8	3	4,7	3	5,1	3	5,3	3	3,8	3	4,2	3	4,8	2	3,1	3	3,8	3	3,7	3	4,6	3	4,7	3	4,3	3	4	3	3,8	3	4,7	3
2004	8	4	3	3,7	3	3,5	3	3,6	2	2,8	3	4	3	5,1	3	5	3	5,2	3	6,5	3	5,5	3	4	3	3,8	3	4,4	3	4,7	3	3,8	3	3,6	3	3,4	2	2,4	2	2,1	3	2,2	2	2	2	2,5	2	2,4	2
2004	8	5	2	2,4	2	4	2	3,3	2	3,4	2	4	3	3,7	3	3,5	2	5,4	2	5,2	2	5,5	2	5,8	2	4,8	2	4,5	2	4,6	3	5	2	4,8	2	4,2	2	2,8	2	2,4	2	2,8	3	4,7	2	3,8	3	4,1	3
2004	8	6	3	4	2	3,1	2	2,6	2	2,7	2	3	2	3	2	2,5	2	2,3	2	2,4	2	2,3	2	1,5	2	1,8	2	2,9	2	2	2	2,1	2	1,8	2	1,6	2	1,6	2	1,8	2	2,4	2	2,6	2	2,9	2	3,8	2
2004	8	7	2	3,7	2	3,9	2	3,8	2	3,8	2	3,8	2	3,7	2	3,2	2	2,5	2	1,7	1	1,6	1	2,3	1	2,3	1	3,1	1	2,9	2	1,7	2	1,7	2	1,4	2	1,4	2	1,4	2	2,4	3	2,8	3	2,3	3	3,1	3
2004	8	8	2	1,7	2	1,7	2	1,8	2	4,8	2	3	3	4,8	3	5,2	3	4,6	2	4,7	3	4,8	3	4,4	3	4,4	3	5	3	5,8	3	6,1	3	6,1	3	6,2	3	5,8	3	4,8	3	4,8	3	4,8	3	4,6	2	3,8	2
2004	8	9	3	4,1	3	4,5	3	3,9	2	3,7	2	3,7	3	4,6	2	3,7	2	3,8	3	3,2	3	3,9	3	4,9	3	6	3	5,8	3	4,7	3	4,7	3	4	3	3,1	3	3,7	3	4,2	2	2,6	2	2,9	3	5	3	5,1	3
2004	8	10	2	3,4	2	3,6	3	4,2	3	4,4	3	5,5	3	5,7	3	6	3	3,8	3	5,8	3	5,5	3	5,4	3	5,5	3	5,1	2	3,1	2	3,5	2	3,3	2	3,8	2	3,6	2	3,1	2	2,4	2	2,6	1	1,5	2	1,4	1
2004	8	11	1	2,3	2	3	2	2	2	2,5	2	2,5	2	2,6	2	2,5	2	2,7	2	2	3	3,5	3	3,4	2	3	2	3,3	2	3,1	2	3,4	2	2	2	1,6	2	1,5	2	1,7	2	1,7	2	1,5	2	1,5	2	1,2	2
2004	8	12	2	1,2	2	1,3	2	1,4	2	1,7	2	2	2	1,8	2	1,3	0	0	2	1,7	2	1,8	2	1,8	2	1,8	2	2,2	2	1,7	3	3	2	3,1	2	2,2	2	3,5	2	2,8	2	2,2	2	2,5	2	2,1	2	1,5	2
2004	8	13	2	3,2	2	2,8	2	3,1	2	3,1	2	4	3	4,1	3	4,6	3	4,6	3	4,1	3	4,4	3	3,2	3	3,6	3	5	3	5,5	3	5	3	5	3	4,9	3	4,9	3	4,4	3	4,5	3	4,2	3	4,7	3	3,4	2
2004	8	14	2	3,5	2	4	2	4,1	2	4	2	4	3	4,1	3	4,1	2	3,8	2	4	2	4	2	5,1	2	5,1	2	3,5	2	3	2	3,7	2	4,5	2	3,7	2	4,7	2	3,8	2	3,1	2	3,5	2	4	2	4,8	2
2004	8	15	2	4,2	2	3,6	2	3,7	2	3,9	2	4,6	2	4,8	2	5	3	6,2	3	6	3	5,5	3	5,2	3	4,7	2	4	3	5	3	4,1	3	2,1			3	6,1	4	7,2	7	4,1	0	0	0	0	0	0
2004	8	16	1	,4	2	2,1	3	2,4	2	3,5	2	3,6	3	4,2	3	5	3	6,3	3	6,4	3	6,8	3	6	3	5,1	3	4	3	4,5	3	4,7	3	3	3	3	3	3,2	3	2,9	3	3,5	3	3,6	3	4	3	5	3
2004	8	17	3	4,3	2	3,6	2	3,5	2	3,8	2	3,5	2	2,8	3	6,5	3	6	2	2,5	2	1,6	2	2,8	3	3,4	3	3,1	3	3,2	3	4	3	4,1	3	4,8	3	5,3	3	5	3	4,1	3	3,6	3	4	3	4,1	3
2004	8	18	3	4,9	3	4,3	3	4	3	4,5	3	4,6	3	4,3	3	4,5	3	4,8	3	5	3	5,2	3	6	3	6,1	3	6,3	3	6,2	3	6,3	3	5,1	3	4	3	5,5	3	6,8	3	6,8	3	6,7	3	6,7	3	6,6	3
2004	8	19	3	6,8	3	7	3	6,8	3	6,4	3	6,8	3	4,9	3	6,3	3	6	3	4,2	3	4,9	3	3,9	3	5,1	3	5,6	3	4,5	3	4	3	3,5	3	3,8	3	3,4	3	3,8	3	5,1	3	5	3	5,5	3	4,9	3
2004	8	20	3	3	3	3,1	3	4,1	3	2,8	3	3,4	3	4,1	3	3,8	3	4	3	4,2	3	4,8	3	6,7	3	6,7	3	6,2	3	6,6	3	6,8	3	7,1	3	7	3	6,8	3	6,5	3	6	3	6,5	3	6,4	3	6,6	3
2004	8	21	3	2,8	3	3	3	4	3	2,7	3	2,5	3	3,1	3	3,8	3	4,5	3	3,6	3	5	3	4,8	3	5,5	3	4,7	3	4,1	3	4,2	3	3,9	3	3,8	3	2,8	2	2,8	2	3,9	3	3,8	3	3,8	3	3,9	2
2004	8	22	3	5,1	3	5,1	3	4,7	3	3,9	3	3,8	3	3,5	2	2,8
2004	8	25	3	4,6	3	3,8	3	4,6	3	4,2	3	3,6	3	4	3	4,2	3	4,5	3	5	3	6,6	3	6,7	3	6,2	3	4	3	2,8	3	3,1	3	2,4	2	1,7	3	1,8	3	1,4	3	2,4	3	3,1	2	2	3	2,1	3
2004	8	26	2	3	3	2,1	3	2,9	3	5,5	3	2,9	3	6	1	,5	3	4,7	3	6,8	3	5,7	3	4,8	4	7,2	4	4,5	4	4,7	3	6,2	3	5	2	2,5	2	3,1	2	2,8	2	3,1	1	,4	1	,4	2	,7	1
2004	8	27	1	,4	2	,4	1	2,3	2	2,2	2	2,6	2	3,5	2	3,8	2	6	3	5	3	4,3	3	3,8	3	4	3	5	3	4,9	3	4,4	3	3,7	2	3,5	2	4,3	2	4,1	2	2,4	2	2,8	2	3	2	3,4	2
2004	8	28	2	3,7	2	3,1	0	0	2	4	1	3,7	0	0	0	0	1	3,4	2	3,8	2	3	3	4,6	2	3	3	3,8	2	3,8	2	4,1	2	3,8	2	3,4	2	3	2	3	2	2,9	2	2,1	2	3,1	2	1,8	2
2004	8	29	2	2,7	1	2	2	2	2	1,8	2	2,1	2	2,6	2	2	2	1,7	2	1,8	2	3	2	3,7	2	3,8	2	3,6	2	3,9	2	3,8	3	4,2	3	4,2	2	4,1	2	3,9	3	4,1	2	3,8	2	3,7	2	2,8	2
2004	8	30	2	3,7	2	3,5	2	3,5	2	3,7	2	4,4	2	4,2	3	4,6	2	5	2	4,1	2	4,4	2	5,4	2	5,4	2	4,3	2	3,8	2	3,4	2	3,5	2	3,1	2	3,4	2	3,6	2	5,1	2	4,2	2	3	2	2,8	2
2004	8	31	2	3,5	2	3,8	2	2,1	3	3,8	2	3	2	3,1	2	4,5	2	3,1	2	3,3	2	3,4	2	3,8	2	3,5	2	2,1	2	2	3	3,5	3	4,8	3	4,9	2	2	2	1,6	2	,4	0	0	0	0	0	0	1
2004	9	1	2	2,4	2	2,7	2	2,5	2	2,6	2	2,6	2	3	2	3,8	2	3	2	2,8	2	2	2	2	2	2	2	2,1	2	1,7	1	1,7	2	1,8	2	1,6	2	1,8	1	2,1	2	1,9	1	2	2	1,8	1	1,7	2
2004	9	2	1	1,4	2	1	0	0	0	0	0	0	2	3,7	2	1,2	0	0	0	0	0	0	2	1	2	1,9	0	0	2	1,6	2	,7	0	0	0	0	0	0	2	,7	0	0	2	1	1	1,1	2	1,3	2
2004	9	3	1	1	2	1	1	,7	0	0	0	0	0	0	0	0	0	0	1	,7	0	0	0	0	1	1,4	1	1,7	1	1,4	0	0	0	0	0	0	2	1,5	2	1,3	2	1,1	2	1,5	2	1,9	2	3,3	2
2004	9	4	2	,8	2	,6	0	0	0	0	2	,6	2	,8	2	,5	2	1,5	2	2	2	2,8	2	3,3	2	3,6	2	4,4	3	3,5	2	3,4	2	3	2	2,4	2	2	2	1,5	2	1,3	2	1,7	2	2,9	2	2,7	2
2004	9	5	2	2,3	2	1,6	2	1,6	2	1,4	2	,6	1	,7	0	0	2	,8	2	,9	2	1,4	2	1,3	3	1,4	3	1,1	2	1,1	2	1,8	2	1,7	3	1,9	3	2,3	3	2,3	3	2,2	2	1,8	3	1,9	2	1,9	3
2004	9	6	2	1	0	0	0	0	0	0	0	0	0	0	0	0	7	1,4	7	1,8	7	4,2	7	3,8	7	4,2	7	4,1	8	3,4	7	2,3	7	1,6	2	1,4	2	1,6	0	0	0	0	2	1,5	2	1,5	2	1,3	2
2004	9	7	2	,4	2	1,3	0	0	0	0	0	0	2	,5	0	0	0	0	0	0	0	0	0	0	0	0	2	1,7	3	1,5	3	1	3	1,4	3	3,9	3	4,6	3	3	3	1,8	2	1,6	3	1,8	3	2,6	3
2004	9	8	3	1,5	2	1,4	3	2,4	3	2,6	3	1,8	3	1,6	3	1,6	2	2,4	2	2,2	2	2,3	2	2,4	2	2	2	1,8	3	2,8	2	2,3	3	2	2	1,6	2	1,5	2	1,6	2	1,7	3	1,8	3	3	3	2,6	2
2004	9	9	3	1,8	2	1,7	2	2	2	2,5	3	2,8	2	1,9	2	1,7	3	1,8	2	2,5	3	2,9	3	2,6	3	2,4	3	1,8	2	1,7	3	2	3	2,2	3	1,8	2	1,9	2	1,7	2	1,7	2	1,6	2	1,8	2	1,8	2
2004	9	10	2	1,4	2	,4	2	1,2	2	1,2	0	0	0	0	0	0	0	0	0	0	0	0	2	1,8	1	2,2	1	1,9	1	2,4	1	2,5	1	2,8	1	2,8	1	2,5	1	1,6	1	1,7	1	1,4	1	,8	8	1	8
2004	9	11	0	0	0	0	8	2,5	8	2	7	3,1	8	3,6	7	4,5					8	6,5	7	6,6	7	6,3	8	6,4	8	6	8	6,3	8	6	8	4,1	8	3	8	1,8	0	0	0	0	0	0	0	0
2004	9	12	7	2,2	8	5,7	8	5	8	4,3	8	3,8	7	3,5	7	3,7	8	4,5	7	4,6	7	5,6	7	5	7	4,2	7	3,7	6	3,8	6	3,7	7	4,1	6	4	6	3	7	2,8	6	2,8	7	2,6	6	2,1	6	2,2	7
2004	9	13	6	2,1	7	1,7	7	1,5	6	1,5	7	1,5	8	1,3	0	0	2	,9	2	1,9	2	2,2	2	2	3	2,8	2	2,4	3	2,2	2	2,2	3	2,3	2	2	2	1,7	3	1,9	3	5	4	4,3	3	2,2	3	2,8	2
2004	9	14	0	0	0	0	0	0	0	0	0	0	0	0	0	0	2	1,6	2	1,5	2	1,8	3	2,4	1	1,9	8	2,4	8	1,8	1	1,9	7	2	7	,7	0	0			0	0	0	0	0	0	0	0	0
2004	9	15															2	,7	0	0	0	0	2	1,2	3	1,9	2	2,2	2	1,7	2	1,8	0	0	2	1,1	2	1,2	2	,8	2	,9	2	1,1	0	0	0	0	0
2004	9	16	2	,6	2	,9	1	,4	1	,5	2	1,1	2	1,2	0	0	0	0	2	,7	0	0	0	0	2	1,8	2	1,9	2	1,6	2	1,7	2	1,2	1	1,2	2	1,1	0	0	0	0	0	0	1	2,5	0	0	2
2004	9	17	1	1,2	1	1,8	2	2,9	0	0	0	0	0	0	0	0	0	0	0	0	0	0	2	1,4	0	0	2	1,1	0	0	0	0	2	1,1	0	0	0	0	2	1,2	0	0	0	0	0	0	0	0	0
2004	9	18	8	1,6	8	,8	0	0	0	0	0	0	0	0	0	0	0	0	0	0	0	0	3	3	3	1,8	3	3,4	3	3,1	3	1,4	0	0	2	1,3	3	1,9	0	0	0	0	2	1	2	1,1	2	,7	0
2004	9	19	0	0	0	0	0	0	0	0	0	0	0	0	0	0															1	,5	1	1,2	2	,8	2	1,4	0	0	0	0	0	0	0	0	0	0	0
2004	9	20	0	0	0	0	0	0	0	0	0	0	0	0	0	0	0	0	0	0	0	0	2	1,9	0	0	1	1,7	1	1,1	3	,8	0	0	0	0	0	0	0	0	0	0	0	0	0	0	0	0	0
2004	9	21	0	0	0	0	0	0	0	0	0	0	0	0	0	0	2	1,5	3	1,1	4	1,5	4	1,9	4	2,2	4	2,8	5	2,7	5	2,5	5	2	4	1,8	4	1,4	4	1	0	0	3	1,1	0	0	0	0	0
2004	9	22	0	0	0	0	0	0	4	1,2	3	2	3	2,4	3	2	2	1,8	2	2,8	2	2,1	2	2	2	1,6	3	4	3	1,4	2	2	2	2,1	3	2,3	2	1,6	0	0	0	0	2	1,2	2	1,6	2	1,1	2
2004	9	23	2	1,6	2	1,2	2	,8	2	1,7	0	0	2	1	2	1,2	0	0	2	,6	2	,5	2	,8	2	2,4	2	2,8	2	2,3	2	1,8	2	2	2	1,7	2	2	2	1,5	1	1,4	2	1,9	2	2,4	2	1,9	2
2004	9	24	2	1,9	2	2	2	2	2	1,8	2	1,9	2	1,5	2	1,4	2	1,5	1	1,8	1	1,7	2	1,5	1	1,5	1	1,5	2	1,4	2	1,4	0	0	0	0	2	1	0	0	0	0	0	0	0	0	0	0	0
2004	9	25	0	0	0	0	0	0	0	0	0	0	0	0	0	0	0	0	2	1	0	0	1	,8	2	,6	1	1,5	2	1,2	0	0	0	0	2	,8	0	0	2	1	0	0	0	0	0	0	0	0	0
2004	9	26	0	0	0	0	0	0	0	0	0	0	0	0	0	0	0	0	1	1,1	0	0	0	0	2	1,5	2	1,4	2	1,8	2	1,9	1	1,1	2	,8	2	1,5	1	1,2	1	,8	2	1,4	2	1,5	1	1,7	2
2004	9	27	2	1,2	1	1,6	2	1,8	2	3,5	2	2,8	2	1,7	2	3,9	2	3	2	3,9	2	3,5	2	3,6	2	2,1													3	3,5	3	3,1	2	3,6	2	2,7	2	1	0
2004	9	28	0	0	0	0	0	0	0	0	2	4,5	2	2	1	1,9	2	3	1	3,1	1	2,2	2	2,2	1	2,2	2	3	3	6,3	2	3,1	2	3,2	3	4,7	3	5,4	2	2,8	2	3,4	2	3,5	3	2	2	1,5	2
2004	9	29	2	1,4	2	1,7	2	1,4	2	1,1	2	1,2	2	1,4	2	1,5	2	2	2	4,8	2	6	2	2,4	2	1,6	0	0	0	0	0	0	0	0	2	4,8	2	1,7	2	2,1	0	0	0	0	2	1,2	2	1	2
2004	9	30	0	0	0	0	0	0	0	0	2	,8	0	0	2	2,2	2	1,2	2	1,2	2	3,9	2	1,5	2	1,2	2	1,7	2	1,7	3	5	2	2,8	2	3	2	4,7	2	3,8	2	3,2	2	2,8	2	2,7	2	2,5	2
2004	10	1	2	2,7	2	1,4	0	0	2	1,1	2	1,6	2	1,5	2	2,3	2	2,5	2	3,1	2	2,9	2	5,2	2	4	4	4,1	3	4	3	4,5	3	2,6	2	3,8	3	4,1	3	2,4	3	,4	2	,7	2	,8	3	1,7	2
2004	10	2	3	2,5	2	1,8	2	2,3	2	2,4	0	0	0	0	0	0	3	4,5	3	5,4	3	3,8	3	3,7	3	6	3	4,1	3	5,7	3	6,2	3	6,2	3	5,3	3	4,1	3	3,1	2	3	2	3,1	2	3,1	2	2,9	2
2004	10	3	2	2,4	2	2	2	1,8	2	1,7	2	2,4	3	3,4	3	3,8	2	3	2	4,2	2	4	2	5,5	2	3	2	1,7	2	2,9	2	4,2	3	3	3	3	2	2,8	2	2	2	3,4	2	1,7	2	2,6	2	1,8	2
2004	10	4	2	3,3	2	3,1	2	2,9	2	2,6	2	3	2	2,9	2	3	2	4,5	2	5,2	2	5	2	4,8	2	4,5	2	4,6	2	3,9	2	3,5	2	3,3	2	3,5	2	2,6	2	3	2	2,2	2	2,4	2	2,8	2	2,2	2
2004	10	5	2	3	1	2,4	2	3,3	2	3,5	2	2,5	2	3,8	2	2,4	2	4	2	4,9	2	3,1	2	3,7	2	3,8	2	5,7	3	5,6	3	6,1	2	5,8	2	5,8	2	5,5	2	5,1	2	4,6	2	3,8	3	4	3	3,2	2
2004	10	6	2	3	2	3,3	3	3,1	3	4	3	4,1	2	4,1	3	4,3	2	4,2	2	4,2	2	4,3	2	4,3	2	4	2	4,1	3	3,9	2	2,5	3	3,3	3	4,1	2	2	2	2,6	2	4	2	3,2	3	3,3	2	3,3	3
2004	10	7	2	1,8	2	1,4	2	3	2	3,1	2	2,6	2	3,8	2	3	2	2,6	3	2,5	2	2,6	3	3,1	3	2,7	2	3	3	3,1	3	3,8	2	3,3	2	1,5	2	3	2	2,2	2	3,6	2	3,7	3	3,8	3	3,8	3
2004	10	8	3	3,6	3	3,5	3	2,7	2	3,2	3	2,9	2	3,2	3	2,7	3	2,7	2	2,5	3	2,5	2	2,4	3	2,5	2	2,3	2	3,3	3	2,6	3	3,4	3	3,5	3	3,1	2	2,8	3	2,8	2	3	3	3	2	3,4	2
2004	10	9	3	2,8	2	2,6	2	2,8	3	3,4	3	3,9	3	4,2	3	3,8	2	3	2	2,8	2	2,6	3	2,5	2	3	2	2,3	2	2,1	2	2	2	1,8	2	2,1	3	2,2	2	1,6	2	1,7	2	1,8	2	1,4	2	2	2
2004	10	10	2	2,5	2	2,3	2	2,1	2	1,7	2	,7	2	1,7	2	1,8	2	2	2	1,3	1	1,2	2	1,2	2	1,5	1	1,2	2	1,6	1	1,5	1	1,5	2	1,8	1	2	2	2	1	1,2	1	1,7	2	2,1	1	,8	1
2004	10	11	2	,4	2	,4	0	0	0	0	0	0	0	0	1	,5	2	1,6	3	1,7	2	1,1	3	1,5	3	1,7	2	2,1	3	2,4	3	2,4	2	2,5	2	2,1	3	2,4	2	2,4	3	2,2	2	1	2	,4	2	,4	2
2004	10	12	0	0	0	0	2	,6	2	,4	0	0	0	0	0	0	2	,6	2	2,5	2	1,7	2	1,8	2	3,8	2	,7	2	,8	2	,9	3	1,6	3	2,9	3	3,8	2	2,3	2	,7	2	,8	2	,6	0	0	2
2004	10	13	2	,4	2	,4	2	,4	0	0	0	0	0	0	0	0	0	0	0	0	0	0	0	0	2	,8	1	,4	2	,4	0	0	0	0	0	0	0	0	0	0	0	0	0	0	1	1,4	2	1,7	1
2004	10	14	2	1,9	2	1,9	2	2,1	2	2,3	1	1,6	2	1,5	2	1,4	1	1,4	2	1,2	2	1,2	1	1,2	2	1,6	3	3	2	1,6	2	2	2	1,6	2	1,4	2	1,5	1	1	2	1,2	2	2,1	2	1,8	2	1,9	1
2004	10	15	2	1,9	2	2,2	2	2,9	2	2,7	2	2,3	2	2,4	2	2,5	2	3	2	2,8	2	1,2	2	2,7	2	2,1	2	2,1	2	2,2	2	2,1	2	2,2	2	2,5	2	3	2	3,9	2	4	2	3,6	2	2,5	2	4,1	2
2004	10	16	3	4,1	2	1,9	2	2,8	2	3,8	2	3,3	2	2,5	3	3,2	3	4,2	3	5,6	3	5,7	3	4	3	3,7	2	2,5	2	2,4	2	2,7	2	3	2	1,4	2	2,1	2	2,6	2	2,6	2	2,4	2	2,5	2	2,6	2
2004	10	17	2	2,5	2	2,8	2	3,7	2	3,9	2	4	2	4	3	3,8	3	4	2	4,1	2	4,2	3	5	3	5	3	4,6	2	3,6	2	3	2	3,3	2	3,2	2	2,5	2	3	2	2,8	2	2,4	2	2,4	2	2,6	2
2004	10	18	2	1,8	2	2,8	2	1,8	2	3,7	1	,4	2	2,3	2	2,2	2	1,9	3	3,4	3	3,8	3	4	3	4	3	4,5	3	4,5	3	3,8	3	3,7	3	3	3	3,7	3	4	3	2,8	2	2,8	2	2,1	2	2	2
2004	10	19	2	2,2	2	3	2	3,1	2	3,1	2	2	2	2	2	1,7	2	1,5	2	1,5	2	1,5	2	1,5	2	1,5	2	1,4	2	1,8	2	1,9	2	1,8	2	1,8	2	2	2	2,5	2	2,2	2	1,7	2	3,8	2	4	2
2004	10	20	0	0	2	2,1	1	3,3	2	2,8	1	3	1	2,7	1	1,4	2	1,6	1	1,1	0	0	1	1	2	,5	0	0	0	0	0	0	0	0	1	,8	1	1,2	2	2,4	1	1,2	1	1,4	1	1,5	1	1,2	1
2004	10	21	1	1,6	1	1,2	1	1,2	1	1,5	1	1,4	1	1,8	1	1,4	2	1,8	2	1,7	1	1,2	1	1,8	1	1,9	1	1,7	1	2,4	2	2,8	2	,4	1	2,2	1	,5	0	0	1	1	0	0	1	2,5	1	2	1
2004	10	22	1	1,5	1	1,8	1	1,8	1	1,9	1	1,8	1	1,4	1	1,5	1	1,2	1	1	1	1,1	1	,7	1	,7	1	1,1	1	1,2	1	,8	1	,9	0	0	0	0	0	0	0	0	0	0	0	0	0	0	0
2004	10	23	0	0	0	0	0	0	0	0	0	0	0	0	0	0	8	,5	8	1,8	8	2	8	1,8	1	1,9	8	2,4	1	2	1	1,7	1	2	1	1,7	1	1,7	2	1,5	1	1,1	2	1,2	2	1,2	1	,9	0
2004	10	24	0	0	0	0	0	0	0	0	0	0	0	0	0	0	0	0	0	0	0	0	0	0	0	0	3	1	1	2	1	1	0	0	0	0	0	0	0	0	0	0	1	1,1	1	,9	1	1,2	1
2004	10	25	1	1,5	1	1,4	1	1,2	1	1,2	1	,8	1	,9	1	,9	1	,8	1	,8	1	1,1	1	1,2	1	1,2	1	1,5	1	1,7	1	1,8	1	2	1	2,1	2	2,4	1	2,5	1	1,8	2	2,5	1	2	1	2,2	1
2004	10	26	1	2	1	2	2	2,2	1	1,7	1	1,8	1	1,8	1	1,5	2	3,4	1	1,9	1	2	2	1,8	1	2	2	1,9	2	1,8	2	4	3	3,8	0	0	0	0	1	,6	1	1	1	1	1	1	1	,8	1
2004	10	27	1	1,4	1	1,5	1	1,8	1	2,2	1	2,4	2	2,2	2	3,1	2	2,7	2	2,9	2	2,8	2	2,5	2	2	2	2,2	2	2,3	2	2,7	2	2,6	2	2,7	2	2,9	2	2,6	2	4,2	2	3,9	2	2	1	1,5	2
2004	10	28	1	1,2	2	3	2	3,8	2	3,4	2	,9	1	,3	1	1,7	2	3,3	2	2	2	2,7	2	2,7	2	3,8	2	2,5	2	2,2	2	3,8	1	2,4	2	2,9	1	2	2	2,1	1	2,2	2	2,8	1	3,1	2	2,2	2
2004	10	29	1	3,4	2	3	1	2,6	1	2,8	1	3	2	2,7	2	2,8	2	2,9	2	2,8	2	3	2	4,1	1	1,2	2	2	2	1,9	2	2	2	2,1	2	2,4	2	3,1	2	3	2	3	2	3,1	2	3	2	3,1	2
2004	10	30	2	3,2	2	3,4	2	3,6	2	3,8	2	3,7	2	3,8	2	4	2	4	2	4,1	2	3,9	2	2	2	2,2	2	2,5	2	2,6	2	2	2	4	2	2,1	2	3	2	,8	2	1	0	0	0	0	2	1,5	2
2004	10	31	2	1,7	2	3,4	2	2,2	2	3,1	2	1,8	2	1,8	2	3	2	3,1	2	3,4	2	2,4	2	3,2	2	2,9	2	1,8	2	2,2	2	1,1	2	1,2	2	2,7	2	2,8	2	2,3	2	1,9	2	2,2	2	3,3	2	2,9	2
2004	11	1	2	3	2	3,1	2	3,6	2	3,6	2	3,4	2	2,2	2	5	2	5	2	5,3	2	5	3	4,4	2	2,1	2	1,8	2	1,7	2	2,9	2	1,6	2	4	2	4,8	2	2,9	3	3,5	2	4,5	2	5,5	2	4,7	2
2004	11	2	2	3,9	3	6	3	6,5	2	6,1	3	4,4	2	2,2	2	1,7	2	2	3	5,4	5	4,2	3	4,8	4	5,4	5	5,4	4	4	3	2,3	2	1,8	3	3,7	2	2,8	3	3	2	1,7	1	1,4	0	0	0	0	0
2004	11	3	0	0	2	1,7	2	2	2	1,8	2	1,9	2	1,5	2	2,3	2	3,1	2	4	2	3,8	2	2,3	3	1,9	2	2	3	4,2	3	4,9	3	3,6	5	4,4							0	0	3	2,6	3	4,2	3
2004	11	4	2	2,2	3	2,2	3	2,3	3	2,8	3	4	3	3	2	3,6	3	3	3	2,8	3	3,9	3	3,8	3	3,7	3	4	2	1,6	2	1,3	2	1,2	3	3,8	2	1,9	2	3,4	2	3	2	3,1	2	1,9	2	2,2	2
2004	11	5	2	2,2	2	1,6	2	1,6	2	3,9	2	1,4	0	0	0	0	2	3,8	2	1,8	0	0	0	0	1	1,1	2	2,9	2	3	2	2,2	2	3,7	2	3	2	2,8	2	3,9	2	2,9	2	2,6	2	3,1	2	3,2	2
2004	11	6					2	2,2	2	2	2	2,2	2	2,7	3	3,8	3	4,4	3	4,8	3	5,5	3	4,2	2	4	2	3,1	2	3,8	3	2,8	2	2,3	2	2,9	2	3,5	2	2,9	2	3	2	3,2	2	5	2	3,1	2
2004	11	7	2	3,5	2	3,4	2	4,3	2	4,2	2	4,5	2	3,7	2	4,1	2	4,1	2	4,3	3	4,7	2	5,3	2	4	3	5,1	2	3	2	3,5	3	3,1	2	3,4	2	4	2	4	2	4	2	3,8	2	4,2	2	4,1	2
2004	11	8	2	3,7	2	3,1	2	3	2	3,4	2	3,8	2	3,2	2	3,8	2	4,1	2	5,8	2	4,6	2	3,8	2	4,6	2	4,5	2	4,8	2	5,4	2	5	2	6	2	5,1	2	5	2	5,2	2	6,2	2	6	2	6,4	2
2004	11	9	2	6	2	5,5	2	5	2	5	2	5	2	4,8	2	4,5	2	4,6	2	4,7	2	4,7	2	4,5	2	4,7	2	5	2	5	2	5,2	2	5,4	2	5,7	2	5,6	2	5,6	2	5,5	2	5,4	2	5	2	4,8	2
2004	11	10	2	4	2	4	2	3,8	2	3	2	3	2	3,1	2	3,3	2	3	2	3	2	2,8	2	2,8	2	2,3	2	2,1	2	2,1	2	2,7	2	2,6	2	2,9	2	2,8	2	2,8	2	2,4	2	2,4	2	2,5	2	2,1	2
2004	11	11	2	2,2	2	2	2	2,2	2	2,8	2	2,8	2	2,7	2	2,5	2	3,1	2	3,2	3	3,2	2	3	2	3,3	3	2,8	2	2,9	2	3	2	3,2	2	3	2	2,8	2	2,6	2	3	2	2,8	2	2,7	2	2,4	2
2004	11	12	2	2,9	2	2,4	2	2,3	2	2,4	2	2,4	2	2,2	2	2,3	2	2	2	2	2	1,8	2	1,6	2	2,2	2	2,2	2	2,2	2	2,4	2	2,5	2	2,2	2	2,5	2	2,4	2	2	2	1,8	2	2	0	0	2
2004	11	13	2	1,2	2	1,6	2	2,4	3	2,5	2	2,1	3	2,4	2	2,1	2	3,3	2	3	3	3,5	3	3,5	2	3	2	2,1	2	2	2	1,4	2	1,1	2	1,1	2	1,5	2	1,5	2	2,2	2	2,9	2	3,1	2	3,7	1
2004	11	14	2	2,8	2	1	2	2,1	2	3,9	2	4,1	3	6,2	2	3,5	2	3	2	3,7	2	3,4	2	3,9	2	4	2	4	2	4,2	2	4,9	3	5	3	4,8	2	4,8	2	4,5	2	5	2	5,1	2	4,9	2	5,1	2
2004	11	15	2	5	2	5,1	2	4,8	2	4,7	2	4,6	2	4,8	2	5	2	4,8	2	4,7	2	4,3	2	4,1	2	3,9	2	3,8	3	3,2	2	3,1	2	3,6	3	5,1	3	4,1	3	5,5	3	5,5	3	5,6	2	5,5	2	5,4	3
2004	11	16	2	3,8	2	3,1	2	3,1	2	3,6	3	4	3	4,8	3	4,1	3	4,1	3	4,2	2	4	2	3,2	3	3,8									3	4	3	3,8	3	3,8	3	3,8	3	3,6	3	3,7	3	3,5	3
2004	11	17	3	3,6	3	3	3	3,1	3	3,2	3	4,1	3	4	3	3,8	3	3,2	3	3,3	3	2,6	3	4,6	3	3,7	3	2,5	3	2	3	2,9	3	3,3	3	2	3	1,5	3	2,2	3	3	3	3,2	3	3	3	3,5	3
2004	11	18	3	4	3	3,9	3	4,3	3	2	3	5,5	3	4	3	3,5	3	4,7	3	5	3	5,1	3	4,9	3	4	3	3,8	3	3,3	3	3,5	3	4,2	3	4,6	3	4,9	3	3,7	2	1,9	3	2,9	3	3	3	3,1	3
2004	11	19	3	2,8	3	2,3	3	2	3	2,9	3	2,4	3	2,3	3	4,4	3	4,9	3	4,8	3	3	3	4	3	3,7	3	3,8	3	4	4	4	3	3,8	3	4,1	3	4,1	3	3,7	3	3	3	2,9	3	3	3	2,3	3
2004	11	20	3	2,5	3	2,7	3	2,9	3	2,8	3	3,7	3	3,7	3	3,6	3	3,2	3	3	3	2,7	3	3	3	2,9	3	3	3	3,1	3	3,3	3	3,5	3	3,9	3	4,1	3	3,9	3	4,2	3	4	3	4,8	3	4,8	3
2004	11	21	2	2,6	3	2,7	3	3	3	4,2	3	4,3	3	3,1	3	3	3	4,1	3	4	3	4,2	3	4,4	3	4	3	3,3	3	3,5	3	3	3	2,4	3	2,4	3	2,7	3	3	3	3,1	3	3,2	3	3,1	3	3,2	3
2004	11	22	3	3,7	3	3,8	3	3,1	3	3,4	3	3,8	3	3,4	3	3	3	2,6	3	3	3	2,2	3	3,8	3	3,8	3	3,7	4	3,6	4	3,6	3	3,1	3	2,7	3	1,8	3	1,9	3	2,8	3	2,2	3	2,2	3	2,1	3
2004	11	23	3	2,9	3	3	4	3,7	4	3,5	4	4	3	4	3	3,7	4	4	3	2,4	3	2,3	3	1,8	3	1,8	3	1,9	4	3,2	3	2,2	3	3	3	2,9	3	3,1	3	3	3	2,8	3	2,7	3	2,5	3	2,2	3
2004	11	24	3	2	3	2,1	3	2,7	3	3	3	2,2	3	3	3	3,1	3	2,7	3	2,4	3	2,6	3	2,7	3	3	3	2,8	3	2,4	3	2	3	1,9	3	1,6	3	1,7	3	1,6	3	1,7	3	1,6	3	1,9	3	2,1	3
2004	11	25	3	2,1	3	2,9	3	1,5	3	3	3	3,1	3	3,2	3	3,1	3	3,2	3	3,4	3	3,2	3	3,2	3	3,6	3	3,5	3	3,7	3	4	3	4	3	3,6	3	3	3	3,6	3	3,7	3	3,2	3	3,5	3	3,8	3
2004	11	26	3	3,1	3	3,4	3	2,7	3	2,9	3	2,7	3	2,5	3	2,6	3	2,3	3	2,2	3	2,7	3	2,4	3	2,1	3	2	3	2,1	3	2,3	3	2,4	3	2,2	3	2,4	3	2,3	3	1,8	3	2,1	3	2,3	3	2,4	3
2004	11	27	3	2,7	3	2,6	2	2,5	2	2,7	2	3	2	3,1	3	3,1	3	3,6	3	3,7	3	3,3	3	3,7	3	3,5	3	1,8	3	3,7	3	2,8	3	2,2	3	2,5	3	3,1	3	2,7	3	2,3	3	2,3	3	3,2	3	2,9	3
2004	11	28	3	3,1	3	3,4	3	3,1	3	3,2	3	3,8	3	3,5	3	3,6	3	3,1	3	3,3	3	3	3	3,1	3	2,7	3	2,2	3	2,1	3	2	3	1,6	3	1,7	3	2	3	1,5	3	2	3	1,5	3	1,4	3	1,2	3
2004	11	29	3	1,2	3	1,2	3	1,6	3	2,2	2	1,8	3	1,6	3	1,8	3	1,7	3	1,5	3	2	3	2	3	2,3	3	2,1	3	3	3	2,8	3	2,4	3	1,8	3	1,9	3	1,8	3	1,8	3	2,3	3	2	3	1,8	3
2004	11	30	3	3,2	3	3,4	3	3,2	3	3	3	2,3	3	2,1	3	2,4	3	2,3	3	2,2	3	1,9	3	2,4	3	2,2	3	2,8	3	3	3	2,8	3	2	3	1,9	3	2,1	3	1,9	3	1,7	3	1,7	3	1,8	3	1,6	3
2004	12	1	3	1,8	2	1,8	3	2,3	2	1,3	3	4,5	3	2,6	3	2,1	2	3,8	2	3	2	2,7	2	2,2	2	1,2	3	3,5	2	2,4	2	2,2	2	2	2	2,4	2	2,8	3	2,1	3	2,2	3	2,6	3	1,7	3	1,8	3
2004	12	2	3	1,7	3	2,2	3	2	3	1,7	3	1,6	2	1,7	3	2,1	3	2,2	3	2	3	2,1	3	1,7	3	1,5	3	1,5	2	1,5	3	1,5	2	1,4	3	1,4	2	1,4	3	2	3	,7	0	0	0	0	0	0	0
2004	12	3	0	0	0	0	3	2	3	1,8	3	1,9	3	1,5	3	1,7	3	2,2	2	,6	3	1,9	3	2,2	3	2,3	3	2,7	3	1,6	3	1,6	3	1,8	3	2	3	2,7	3	2,7	3	2,1	3	2	3	1,6	3	2,4	3
2004	12	4	3	2,2	3	2,3	3	2,7	3	3,1	3	2,2	3	3	3	3	3	2,4	3	2,2	3	2	3	2	3	1,6	3	1,7	3	1,8	3	1,5	3	1,4	3	1,5	3	1,4	3	1,1	3	1,2	3	1,8	3	1,9	3	2	3
2004	12	5	3	1,7	3	1,4	3	1,5	3	1,5	3	1,8	3	1,9	3	2	3	2	3	2,2	3	1,8	3	1,8	3	1,9	3	1,9	3	1,8	3	2	3	2	3	1,9	3	2,1	3	2,6	3	2,8	3	4,3	3	2,6	3	2,7	3
2004	12	6	3	4	3	1,9	3	2,9	3	1,9	3	2,9	3	1,8	3	3,1	3	4,2	3	4	3	3,9	3	2,7	3	2,7	3	3,2	3	3	3	3,5	3	3,8	3	3	3	3,4	3	4	3	4	3	4	3	3,6	3	4	3
2004	12	7	3	3,5	3	4	3	4	3	3,8	3	3,5	3	3,8	3	3	3	3,8	3	4,5	3	4,4	3	4	3	4	3	4,1	3	3,8			3	3	3	3	3	2,8	3	2,6	3	2,9	3	2,2	3	1,5	2	1,5	2
2004	12	8	2	2	3	2,8	3	2,5	3	2,2	3	2	2	2,1	3	3	2	3,1	3	3,1	3	3	3	2	3	3,3	3	1,9	2	1,6	2	1,6	2	2,5	3	1,9	3	2	3	3,2	3	1,6	3	1,7	3	1,9	3	1,8	3
2004	12	9	3	2,1	3	2,9	3	1,2	3	1,7	3	2,8	3	2,8	3	3	2	2,4	2	2	2	5,5	3	2,7	2	2	3	2	3	2,2	3	2,3	2	1,9	2	2	2	2,1	2	1,8	2	1,5	2	1,6	2	2	2	1,9	2
2004	12	10	3	2,5	3	2,8	2	2,2	3	2,8	2	2,8	3	3	3	3,2	3	3	3	3,3	3	3	3	3	3	2,9	2	2,5	2	2,8	2	2,3	2	2	2	2,1	2	1,9	3	2	2	1,8	2	2,4	2	2,5	2	,7	0
2004	12	11	0	0	0	0	0	0	2	,8	2	2	2	1,2	0	0	0	0	0	0	2	1,8	2	1	2	1	2	1,1	2	1,1	2	1,1	2	1,2	2	1,1	2	1,7	2	1,2	2	1,2	0	0	2	1,6	2	1	1
2004	12	12	2	1	0	0	2	1,8	2	,7	2	1,2	2	2,3	3	3,1	2	1,7	2	1,2	2	1,2	3	1,2	2	1,2	2	1	0	0	2	1,2	2	1,2	2	2,1	3	1,7	2	1,6	2	1,5	2	1,8	2	1,9	2	1,8	2
2004	12	13	2	1,7	2	1,6	2	1,7	2	1,6	2	1,6	2	1,7	2	1,8	2	1,9	2	2	2	1,8	2	2	2	2	2	1,7	2	2,2	2	2,7	2	3,1	3	3,3	2	3,7	3	3,1	2	1,6	2	3,6	2	1,7	2	2	2
2004	12	14	2	1,9	2	1,6	2	1,7	2	1,9	2	1,7	2	2,2	2	1,5	2	1,7	2	2,2	3	1,9	2	1,8	2	2,2	3	2,3	3	2	3	2,2	3	2,7	3	3,7	3	3	3	2,2	3	2,7	3	2,5	2	2,2	2	2	2
2004	12	15	3	4,7	2	1,9	2	1,2	2	2	2	2	2	2,1	3	2	2	1,9	2	2,3	2	2,9	3	3,1	2	4	2	4	2	4,1	2	3,5	2	3,7	2	3,3	2	3,7	3	4	2	3,9	2	3,8	2	3,5	2	3,7	2
2004	12	16	2	2,8	2	2,8	2	2,5	2	2,8	2	3,1	2	2,6	2	2,6	2	3,1	3	3,2	2	2,5	2	1,5	2	3,5	2	3	2	1,7	2	2	2	3	2	2,2	2	3,1	2	2,6	2	2,1	2	2	2	2,1	2	1,7	2
2004	12	17	2	2,4	2	2	2	1,8	2	2	2	1,8	2	2	3	2,2	2	2,5	3	2,6	3	2,5	3	2,2	3	2,5	3	2,6	2	2,5	2	2,4	2	1,9	2	1,9	2	1,8	2	1,7	2	1,5	2	1,5	2	2,1	2	1,8	2
2004	12	18	2	3,1	2	2,4	2	2,7	2	2,6	2	2,3	2	2,2	2	2	2	3	2	2,5	2	2,1	2	1,7	2	1,6	2	1,7	2	1,4	2	1,4	2	1,6	2	1,8	2	2	2	2,2	2	2,8	2	3,3	2	3	2	2,8	2
2004	12	19	2	2,8	2	3,9	2	3,5	3	2,2	3	1,6	3	2,1	3	2,1	2	2,2	2	1,7	2	1,6	2	1,7	2	1,7	2	1,4	2	1,4	2	1,9	2	1,9	2	2,2	2	2,8	2	3,1	2	3	2	3,1	2	3	2	3,2	2
2004	12	20	2	3,2	2	3	2	3,7	2	4,2	2	4	2	4,6	2	5	1	4,8	1	5	2	5,1	2	5	2	5	2	5	2	4,8	2	4,2	2	3,8	2	3,6	2	2,6	2	2,5	2	3	2	3	2	3,1	2	3,2	2
2004	12	21	2	2,8	2	2,7	2	2,4	2	3	2	1,9	2	2,4	2	1,6	2	2,2	2	2,8	3	3	2	3,1	2	1,7	2	2	2	2,2	3	3,2	3	3	3	2,5	2	1,8	2	1,8	2	1,6	2	1,5	2	1,2	2	1,2	2
2004	12	22	2	2,5	2	1,7	2	3,1	2	1,8	2	2,8	3	3,8	3	5,1	3	4,7	3	4,8	3	4,7	3	4,1	3	3,9	3	4,1	3	3,6	3	3,2	3	3	3	3,2	3	3,6	3	3,1	3	3	2	2,3	3	3	3	3,2	3
2004	12	23	3	3,6	3	3,5	3	3,8	3	3,9	3	3,8	3	4	3	3,7	2	3,4	2	3	2	3	2	3,8	2	3	2	2,8	2	2,7	3	2	2	2	2	2,1	2	2,1	2	1,7	2	1,8	2	2,1	2	2,2	2	2,2	2
2004	12	24	2	2,2	2	2,1	2	2,3	2	2,2	2	2,1	2	1,9	2	1,8	2	1,4	2	1,5	2	1,5	2	1,5	2	1,2	2	1,4			2	1,2	3	1,2	2	1,2	2	1,5	2	1,4	3	2,6	2	1	3	1,2	2	1,2	2
2004	12	25	3	1,4	2	1,2	3	1,4	2	1,6	3	1,1	3	1,4	3	1,8	2	2,4	2	2,3	2	2,6	3	2,4	2	2	3	1,8	2	1,7	3	1,1	2	1,2	2	1,2	2	1,2	2	1,4	2	1,7	2	1	2	1,2	2	1	2
2004	12	26											2	1,2	2	1,5	2	1,7	2	1,7	2	1,8	2	1,8	2	1,6	2	1,7	2	1,7	2	3,5	3	4,7	2	1,8	2	2,1	2	1,8	2	2,3	2	2,5	2	3,1	2	2,8	2
2004	12	27	2	1,8	2	1,8	2	2,9	2	3,2	1	3,3	2	3,8	2	3	2	3,1	2	3,8	2	3,9	2	3,6	2	3	2	3,1	2	3,7	2	2,8	2	3,2	2	2,2	1	2,6	2	2,9	2	3,1	2	3,8	2	4	2	4,1	2
2004	12	28	2	6	2	5,5	2	5,4	2	5,6	2	5,5	2	6,2	2	5,1	2	3,6	2	3,8	2	3,7	2	3,8	2	4,4	2	2,2	2	2	2	2,2	2	3,1	2	1,7	2	1,7	2	2,1	2	1,5	2	1,5	2	1,2	2	1,2	2
2004	12	29	0	0	2	2,1	0	0	0	0	2	1,2	3	1,8	3	1,8	3	2	3	1,9	3	2,8	3	4,1	3	2,1	3	2	3	2,3	3	3	3	2,9	3	3,8	3	3,8	3	4	3	3	3	2,8	3	2,2	3	2,4	3
2004	12	30	3	2,1	3	2,5	3	2,5	3	2,2	3	2,3	3	2,5	3	3,8	3	3,2	3	3,7	3	3,8	3	3,7	3	3,8	3	2,8	3	3,9	3	3,5	3	2,3	3	3,4	3	3	3	3,2	3	3,6	2	3,2	2	3,9	3	3,7	3
2004	12	31	3	4	3	4,1	3	4,2	3	4,1	3	3,5	3	4,2	3	4,5	3	3,8	3	6	3	7,5	3	3	3	3,5	3	3,1	3	4,3	3	4,8	3	4,4	3	4	3	3,1	3	3,8	3	4,2	2	3,6	2	3,5	2	3,3	2
2005	1	1															2	4	2	3,8	2	4	2	3,7	3	5,4	3	4,5	2	4	3	4,3	3	5,2	3	4,9	3	4,6	2	4	2	3,3	2	2,6	2	2,4	2	3,9	2
2005	1	2	2	3	2	3	2	3,5	2	3	2	3	2	3,8	2	4	2	3	2	2,8	2	3	2	3,9	2	3,8	2	3,1	2	3,3	2	2,8	2	3	2	2,8	2	3,3	2	3,8	2	3,8	2	3,2	2	3	2	3,3	2
2005	1	3	2	3,6	2	3,4	2	3,8	2	3,8	2	3	2	3	2	3,2	2	3	2	2,6	2	2,8	2	3	2	3,2	2	3,8	2	3,1	2	2,9	2	2,6	2	3,9	2	3,1	2	3,2	2	2,6	2	3,8	2	3,5	2	4	2
2005	1	4	2	3,7	2	3,6	2	3,5	2	4,1			2	4	2	3,8	2	4,2	2	3,8	2	4,6	3	5,5	3	4,7	3	4,1	3	3,8	3	2,9	3	3,1	3	3	3	3	3	3	3	3,2	3	3,7	3	3,2	3	3,1	3
2005	1	5	3	3	3	3	3	2,8	3	2,7	3	3	3	2,5	3	2,1	3	2,8	2	4,1	2	2,5	3	1,9	3	2,7	3	3,8	3	3,4	3	2,8	3	2,8	3	2,4	3	2,3	3	2,3	3	2,2	3	2,8	3	2,5	3	3,5	3
2005	1	6	3	1,9	3	3,4	3	3,5	3	4,4	3	5	3	4,6	3	4,7	3	5,4	3	5,5	3	5,4	3	5,7	3	4,9	3	3,8	3	4,1	3	3,9	3	3,2	3	2,8	3	3	3	2,6	3	2,4	3	2,3	3	2,8	3	3,2	3
2005	1	7	3	3,7	3	3	3	2,8					2	4	2	4,3	2	3	2	4,1	3	4,6	3	3,9	3	3,5	3	3,3	3	3,8	3	3,3	3	3	3	2,8	3	3	3	3,6	3	3,8	3	3,8	3	3,4	3	3,5	3
2005	1	8	3	4,5	3	4,5	3	3,7	3	3,7	3	3,8	2	3,5	2	3,8	2	3,5	2	3,8	3	3,8	3	3,7	3	3,6	3	3,2	2	3,1	2	4	2	3	2	3,7	3	3,5	3	3	3	4,1	3	4,3	3	4,5	3	4,5	3
2005	1	9	3	5,1	3	6,4	3	4,2	3	4,7	3	4,2	3	3,8	3	3,8	3	4,3	2	4,6	2	4	3	3,8	3	4	3	3,9	3	3,8	3	4,3	3	4,2	3	4	3	4,2	3	3,8	3	4,4	3	3,8	3	3,9	3	4	3
2005	1	10	3	3,1	3	3,4	2	3,1	3	3	3	3,1	2	3,3	3	2,5	2	3	2	3,1	2	3,5	2	4,2	3	4,3	2	3,4	2	3,6	3	2,8	3	3	2	3,1	2	3,1	2	3,2	2	3	2	3,1	2	3,8	2	3,1	2
2005	1	11	2	3	2	2,9	2	2,8	2	2,9	2	2,9	2	2,8	2	2,7	2	3,4	2	3,3	2	3,1	2	4,7	2	2,3	2	3,1	2	2,6	3	3,1	3	5,5	3	6,2	2	4,5	2	2,7	2	2,7	2	3	2	2,7	2	2,6	2
2005	1	12	2	2,2	2	3,5	2	3,3	2	3,4	2	3,4	2	3,7	2	3,6	2	3,8	2	3,9	2	3,4	3	4,3	2	4	2	5,3	2	4	2	4,8	3	4,3	3	3,3	3	5,6	3	4,2	3	3,9	3	4,2	3	4,2	3	3,8	3
2005	1	13	3	2,8	3	2,6	3	3	3	2,6	3	2,7	3	3	3	2,5	3	2,9	3	2,9	3	2,7	3	2,8	3	3	3	2,9	3	3,1	3	3,8	3	4,2	3	5,1	3	4,1	3	2,6	3	2,8	3	2,7	2	2,7	3	4,1	3
2005	1	14	2	2,2	3	2,8	3	3	3	3,3	3	4	3	3,9	3	3,8	2	4	2	2,8	2	3,2	2	3,5	2	3	2	2,7	3	4,4	2	3,5	2	3,8	2	2,2	2	2,7	2	2,9	2	2	2	2,7	2	2,8	2	3	2
2005	1	15	2	2,8	2	2,7	2	3	2	3	2	2,5	2	1,8	2	1,8	2	2,7	2	2,8	2	2,2	2	2,1	2	2,7	2	2,8	2	2,8	2	2,4	2	2,2	2	2,8	2	3,3	2	3,1	2	3,1	2	4,8	2	3,5	2	4	2
2005	1	16	2	4,3	2	4,1	2	4	2	4,1	2	3,8	2	4	2	4,4	2	3,8	2	4	2	4	2	4	2	4,1	2	4	2	4	2	4,1	2	4	2	3,8	2	3,7	2	3,1	2	3	2	3	2	4,8	2	6,5	2
2005	1	17	2	5,4	2	6	2	6,3	2	6,5	2	6	2	6,8	2	6,5	2	6,4	2	5,8	2	5,9	2	5	2	5	2	5	2	5,7	2	5,8	1	5,7	1	5,4	1	5	1	5,1	1	5,1	1	5,1	1	4,8	1	4,8	2
2005	1	18	2	5	2	4,9	2	4,8	2	5,5	2	5	3	4,5	3	4,6	2	4,5	2	4,6	2	4,9	2	5,4	2	6	2	6,4	2	6,3	2	6,4	2	6,5	2	6,5	2	6,8	2	6,6	2	6,7	2	6,6	2	6,6	2	6,6	2
2005	1	19	2	5,8	2	5,8	2	5,9	2	6	2	6,4	2	6,4	3	6,7	2	6	2	5,7	2	5,4	2	6,4	2	6,1	2	6,1	2	6	2	6,8	2	6,7	2	6	2	6,1	2	6	2	6	2	6,2	2	6,3	2	6,8	2
2005	1	20	2	4,7	2	5,8	2	5,8	2	5,1	2	5,8	2	5,4	2	5,5	2	4,8	2	4,9	2	4,9	2	4,8	2	4,8	2	4,6	2	4,5	2	4,3	2	4	2	4	2	5,1	2	5	2	5,1	2	4,9	2	4,9	3	5	2
2005	1	21	2	4,4	2	4,4	2	4	2	4	2	4	2	4,4	2	4,2	2	3,8	2	3,7	2	3,7	2	3,7	2	3,5	2	3,8	2	3,6	2	3	2	3,1	2	3,5	2	3,2	2	3,5	2	3,3	2	3	2	2,9	2	2,6	2
2005	1	22	2	1,9	2	2,2	2	1,8	2	2,1	2	2,1	2	2	2	1,9	2	2	2	2,1	2	2,8	2	2,8	2	2,6	2	2,8	2	2,7	2	2,5	2	2	2	2	2	2	2	2,7	3	2,4	3	2,8	3	2,4	3	2,7	3
2005	1	23	3	2,7	3	2,3	2	1,8	3	1,6	2	1,6	2	1,7	2	1,7																											1	3,5	1	3,2	2	3,8	2
2005	1	24	2	3,4	1	4	1	4,5	1	4,3	2	4,1	2	3,8	2	3,1	3	4,5	1	4,4	1	4,2	1	5	2	6	2	6	1	5,5	1	5	2	5,1	2	4,9	2	4,2	2	4	2	3,3	2	3,8	2	4,2	2	4	2
2005	1	25	2	4,1	2	4	2	4,5	2	4	2	3,1	2	2,9	2	2,9	2	2,2	2	2,2	2	1,9	2	2,5	2	2,7	2	2,2	2	2,3	2	2,7	2	2,7	2	2,1	2	2,2	2	2	2	2	2	2,9	2	2,9	2	2,2	2
2005	1	26	2	2,8	2	2,4	2	2,2	2	2,5	2	2,9	2	2,6	2	2,4	2	2,6	2	2,1	2	2,5	2	2,2	2	2	2	2,5	2	2,8	2	2,8	2	3	2	3,5	2	3,4	2	3,5	2	3,3	2	3,5	2	3,2	2	3,1	2
2005	1	27	2	2,4	2	2	2	2,1	2	1,9	2	2	2	2,2	2	2,6	2	2,5	2	2,7	2	2,9	2	2,9	2	2,7	2	2,8	2	2,8	2	2,6	2	2,8	2	3	2	3	2	2,8	3	3	3	3,6	2	4	2	3,4	2
2005	1	28	2	2,8	2	2,1	3	2	3	1,9	3	1,8	2	1,9	2	1,8	2	2,1	2	2,4	2	2,4	3	2,5	3	2,4	2	2,3	2	1,7	3	1,8	3	3	3	3	3	2	3	2,1	2	2	3	2,5	3	2,3	2	2,2	3
2005	1	29	3	2,7	3	3	3	2,5	3	2,7	3	2,9	3	3,5	3	3	3	2,7	3	2,5	3	2,9	3	2,4	3	2,6	3	2,7	3	2,2	3	2,3	3	2,3	3	2,4	3	2	3	2	2	2,1	2	2,2	2	2	2	1,8	2
2005	1	30	2	1,9	2	2	2	2,1	2	2,4	3	2,6	3	2,4	3	3,2	2	3	2	2,9	2	2,6	2	2,7	2	2,3	2	2,4	2	2,2	2	2,2	2	2	2	2	2	2,4	2	2,1	2	2,2	2	2,3	2	2,3	2	2,3	2
2005	1	31	2	2,6	2	2,4	2	2,5	2	2,7	2	2,7	2	2,5	2	2,7	2	2,4	2	3,3	2	2,8	2	3	2	2,8	2	2,8	2	2,9	2	2,2	2	2,7	2	2,7	2	2,6	2	2,5	2	2,6	2	2,7	2	2,7	2	3,5	2
2005	2	1	3	2,8	3	2,4	3	2,2	3	2,8	3	3,9	2	2	2	3,5	3	3,4	3	3	3	2,9	3	2,5	3	2,7	3	2,9	3	2,9	2	3,1	2	2,4	2	3,2	2	2,7	2	2,5	2	3,8	3	3,1	2	2,8	2	2,6	3
2005	2	2	3	4	3	3,4	3	3,8	3	4,6	3	5,1	3	5	3	4,7	2	4,3	2	4,9	2	5,1	3	4,8	3	4,2	2	3,8	2	4	2	3,8	2	3,6	2	3,8	2	3	2	3,1	2	3	2	3	2	3	2	2,8	2
2005	2	3	2	3,3	2	3,1	2	3,4	2	3	2	2,9	2	2,1	2	2,5	2	2	2	1,7	2	1,9	2	1,8	2	2,6	2	2,2	2	2,1	2	1,8	2	2,3	2	2,8	2	2,2	2	3	2	3,1	2	3,2	2	2,8	2	3,1	2
2005	2	4	2	3,6	2	3,9	2	4,1	2	4,4	2	3,8	2	3,3	2	2,9	2	3	2	3	2	2,2	2	2,7	2	3,5	2	3,8	2	3,8	2	3	2	2,9	2	2,8	2	4	2	3,8	2	3,7	2	3,8	2	3,7	2	3,7	2
2005	2	5	2	3,9	2	3,5	2	4	2	3,8	2	2,9	2	3	2	3,5	2	3,6	2	4,1	2	4,2	2	4	2	4	2	4,1	2	3,8	2	3,8	2	4	2	4,2	2	4,1	2	4	2	4	2	4,4	2	4	2	3,8	2
2005	2	6	2	3,2	2	2,3	2	2,5	2	2	2	2	2	2,6	2	2	2	2,3	2	2,3	2	2,6	2	2,8	2	2,2	2	2	2	2,3	2	2,3	2	2	2	2,5	2	3	2	3,2	2	3,5	2	3,4	2	3,1	2	3	2
2005	2	7	2	3	2	2,9	2	2,8	2	2,6	2	2,1	2	2,3	2	2,1	2	2,8	2	2,7	2	2	2	2	2	2,2	2	2	2	2,1	2	2,2	2	1,9	2	2	2	1,8	2	2,1	2	2	2	3,2	2	3,1	2	2,9	2
2005	2	8	2	2,1	2	2,2	2	1,8	2	3,1	2	1,6	2	1,6	2	1,9	2	1,5	2	1,2	2	1,4	2	1,8	2	2	2	2,5	2	3	2	2,8	2	2,1	2	2	2	2,1	2	2	2	2,3	2	2
2005	2	9															2	1,6	2	1,6	2	1,7	2	1,7	2	1,9	2	1,6	2	1,6	2	1,5	2	1,5	2	1,9	2	2,3	2	2,1	2	2,9	2	2,5	2	2,3	2	2,7	2
2005	2	10	2	2,4	2	2,9	2	2	2	2,1	2	2	2	2,1	2	1,9	2	3,4	2	3,2	2	2,9	2	3,3	2	3,8	2	3,1	2	3	2	3,4	2	3,2	2	3	2	3,4	2	4,1	2	4,6	2	4,4	2	3,8	2	3,7	2
2005	2	11	2	3,5	2	3,1	2	3,1	2	3,9	2	5	2	4,1	2	3,8	2	3,8	2	4	2	4	2	3,9	2	3,7	2	3,8	2	4,2	2	4,7	2	4,8	2	4,9	2	4,2	2	4,6	2	4,3	2	4,2	2	4,1	3	3,9	3
2005	2	12	3	3,8	3	3,3	3	3,1	3	3,8	3	3,7	3	4	3	3,9	3	4,6	3	4,1	3	4	3	3,9	3	4,2	3	4	3	3,8	3	3,7	3	3,6	3	3,9	3	3,2	3	3,2	2	3,4	2	3,2	2	3,2	1	1,9	1
2005	2	13	1	2,4	1	2,8	1	4	1	3,5	1	3,3	1	3,7	1	3,3	1	3,2	2	3,5	2	3,1	2	2,3	2	2,6	2	2,5	2	3,5	2	3	2	2,6	2	2,8	2	3,5	2	1,7	2	1,7	2	2,1	2	2,1	2	2	2
2005	2	14	2	1,9	2	2	2	2,3	2	3,1	2	2,8	2	3	2	2,9	2	3	2	3,1	2	2,8	2	3,1	2	3,1	2	3,2	3	3,5	2	2,9	2	2,4	2	2,1	2	2,1	2	2	2	2,3	2	2,8	2	2,6	2	3	2
2005	2	15	2	4,1													2	2	2	2,1	2	2	2	2,1	2	1,8	2	2	2	1,9	2	1,9	2	2	2	2,2	2	3,4	2	3,1	2	3,2	2	3,8	2	3,7	2	3,7	2
2005	2	16	2	3,2	2	3,1	2	2,9	2	2,8	2	2,5	2	3	2	3	2	2,8	2	2,9	2	2,4	2	2,8	2	2,9	2	2,9	2	2,7	2	2,3	2	2,8	2	2,5	2	2,7	2	3,2	2	3	2	2,9	2	2,7	2	2,6	2
2005	2	17	2	2,3	2	2,8	2	2,3	2	2	2	2,5	2	2,3	2	2,3	3	2,1	2	2,1	3	1,9	3	2	3	3	3	4,1	2	4,1	2	3,2	2	3,8	2	3	2	3,2	2	1,5	2	1,9	2	2,4	2	3	2	2,5	2
2005	2	18	2	3,1	2	2,9	2	2,9	2	2,5	2	2,4	2	2,5	2	3,7	2	3,5	2	3,4	2	3	2	2,8	2	3,8	2	3,6	2	3,4	2	3	2	2,8	2	3	2	3	2	3,1	2	3,5	2	3,1	2	3,2	2	3,2	3
2005	2	19	3	3,6	3	3,2	2	3,2	2	2,9	2	3	2	2,9	2	3,1	2	3	2	3,2	2	3,3	2	3,5	2	3	2	3	2	3,4	3	3,3	3	3,4	3	4	3	4	3	4	3	3,9	2	3,8	2	3,5	2	3,8	2
2005	2	20	3	3,7	2	3	2	2,7	2	3,1	2	2,1	3	4,1	3	3,9	3	4,1	3	4	3	4,8	3	4	3	3,3	3	3,2	3	3,2	2	3,8	2	3,6	2	3,1	2	3	2	3,1	2	3,4	2	3,1	2	3,9	2	3,8	2
2005	2	21	2	4,1	2	5	2	4	2	3,7	2	4	2	3,8	2	4	2	3,7	2	4	2	3,8	2	3,7	2	4	2	4,1	2	3,4	2	3,5	2	3,7	2	3,8	2	3,7	2	3,8	2	3,8	2	3,9	2	3,6	2	3,7	2
2005	2	22	2	3,8	2	3,4	2	3,8	2	3,8	2	4	2	4,2	2	4	2	3,5	2	3,3	2	4,3	2	3,9	2	3,9	2	4,5	2	4,5	2	4,6	2	3,9	2	4	2	3,9	2	4,1	2	5,1	2	5	2	5,2	2	3,7	2
2005	2	23	2	2,7	2	3	2	2,9	2	2,9	2	2,8	2	2,9	2	3,5	3	3,2	3	3,1	3	3,1	3	3,1	3	3,2	3	3,1	3	2,9	3	2,2	3	2,8	3	2,9	3	3,8	3	3,8	3	3,8	3	3,7	3	4,1	3	3,9	3
2005	2	24	2	2,9	2	2,2	2	2,8	3	3	2	1,9	2	1,8	2	1,7	2	1,6	3	1,9	3	2	3	2,1	3	2,7	3	2,9	3	2,3	3	2,1	3	2	3	1,9	2	2,2	2	1,7	2	1,8	2	1,8	2	2	2	2	2
2005	2	25	2	1,8	2	2,2	3	3,4	3	2,8	2	2,7	2	2,8	3	2,9	2	2,2	2	3,2	2	3	2	2,9									2	2,1	2	2	2	2,1	2	2,3	2	2,2	2	1,9	2	1,8	2	1,5	2
2005	2	26	2	1,5	2	1,4	2	1,8	2	1,6	2	1,8	2	1,8	2	1,8	2	1,7	2	2,8	2	2,3	2	2,2	2	2,1	2	2	2	1,8	2	1,8	2	1,4	1	1,2	1	1,2	2	1	2	1	1	1,1	2	1,2	2	1,2	2
2005	2	27	2	1,4	2	1,4	2	1,7	2	1,7	2	2	2	2	2	2,2	2	2,1	2	1,7	2	1,8	2	1,9	2	1,9	2	1,9	2	1,5	2	1,2	0	0	0	0	0	0	0	0	0	0	0	0	0	0	0	0	0
2005	2	28	0	0	0	0	0	0	0	0	0	0	0	0	0	0	0	0	0	0	0	0	0	0	3	1,2	3	1,3	2	1,3	2	1,8													0	0	0	0	0
2005	3	1	0	0	0	0	0	0	0	0	0	0	0	0	0	0	0	0	0	0	0	0	2	1,2	2	1,2	2	1,2	2	1	2	1,2	0	0	2	1,2	2	1,2	2	1,2	2	1,4	2	1,4	2	1,2	2	1,2	2
2005	3	2	2	2,1	2	2,4	2	1,7	2	1,8	2	1,5	2	1,6	2	2	2	2,2	2	2,9	3	3	3	3	3	2,2	3	2,2	3	1,8	2	1,7	3	1,7	2	1,7	2	1,2	2	1	2	1,2	2	1,2	2	1,2	2	1,5	2
2005	3	3	2	2	3	2,4	3	2,3	3	2,5	3	2,1	2	1,7	3	1,8	2	2	2	1,7	3	1,8	2	1,7	3	1,7	2	1,6	3	1,8	2	1,8	2	1,7	2	1,4	2	1,5	3	1,7	2	1,7	2	1,5	0	0	0	0	0
2005	3	4	0	0	0	0	0	0	0	0	0	0	2	1,2	2	1,9	2	1,2	2	1,2	2	1,3	2	1,2	3	1,5	2	1,5	2	1,5	2	1,5	2	1,2	0	0	0	0	0	0	0	0	0	0	0	0	2	1,8	2
2005	3	5	2	1,2	2	1,2	2	1,2	0	0	0	0	2	1,2	0	0	2	1,2	2	1,2	0	0	0	0	0	0	2	1,2	1	1,5	2	1,5	2	1,6	2	1,6	2	1,8	2	1,8	2	1,9	2	1,9	2	2	2	1,8	2
2005	3	6	2	1,6	2	1,4	0	0	0	0	2	,8	0	0	0	0	2	1,8	2	1,8	2	2,3	2	1,9	2	1,6	2	1,7	2	1,5	2	1,2	2	1,2	2	1,2	2	1,4	2	1,2	2	1,1	2	1,2	2	1,2	2	1,5	2
2005	3	7	0	0	0	0	0	0	0	0	0	0	2	1,5	2	2,1	2	1,8	2	1,7	2	2	2	1,9	2	1,7	2	1,5	2	1,4	2	1,7	2	1,7	2	1,6	2	1,6	2	1,6	2	1,7	2	1,8	2	2,2	2	2,2	2
2005	3	8	2	1,2	2	1,1	0	0	0	0	0	0	0	0	0	0	0	0	0	0	0	0	2	1,2	2	1,2	3	1,2	3	1,1	3	1,1	3	1,2	3	1,4	3	1,2					3	1,2	3	1,2	3	1,2	3
2005	3	9	3	1,1	3	1,1	3	1,4	3	1,2	3	1,2	3	1,2	3	1,5	3	1,4	3	2,2	3	2,5	3	2,1	3	2,3	4	3,8	3	3,1	3	2,5	3	2,5	3	2,1	2	1,7	3	1,2	3	1,5	3	1,7	3	1,4	3	1,8	3
2005	3	10	3	2,8	3	1,9	3	2,2	3	2,5	3	1,5	2	,7	0	0	3	1,1	3	2,1	3	2,4	3	2,5	3	2,1	3	2,4	3	2,6	3	2,2	3	2,2	2	2,2	3	2,1	2	1,8	2	1,7	3	2,1	2	2,2	2	1,7	3
2005	3	11	2	1,1	2	1,1	2	1,1	2	1,4	2	1,5	2	1,5	2	1,4	2	1,4	2	2,8	3	2,5	3	2,5	3	2,5	3	2,9	3	2,4	3	2,5	3	2,4	3	2,4	3	3,9	3	5,7	3	4,7	3	5,4	2	5,4	2	4,9	2
2005	3	12	2	3,2	2	3,6	2	3,5	2	3,6	2	3,6	2	3,5	2	2,4	2	2,9	2	4	2	3,8	3	3,6	2	4,2	2	3,8	2	3,6	2	3,8	2	3,6	2	4	2	4,2	2	3,9	2	4,2	2	4,2	2	3,8	2	3,5	2
2005	3	13	2	3,8	2	3,1	2	4,7	2	4,7	2	4,3	2	4,4	3	3,5	3	3,9	2	3,9	3	3,9	3	4,4	3	4,3	3	3,2	3	3,1	3	3,3	3	3,6	3	3,2	2	3,3	3	3,5	3	3,9	3	3,9	3	2,9	2	3,5	3
2005	3	14	3	4,4	3	3,8	2	2,9	2	3,2	2	3,2	2	3,8	2	2,1	3	2,9	3	3,9	3	4,4	3	4,2	3	3,6	3	4	3	4,3	3	4	3	4,6	3	2,5	3	2,8	3	3,9	3	3,5	3	4	3	3,8	3	3,2	3
2005	3	15	3	4,6	2	3,8	2	3,1	2	2,4	2	3,1	2	2,8	2	3,2	2	3,5	3	4,9	3	6,4	3	6,1	3	6,4	3	5,6	2	5	2	4,4	2	4	2	3,8	2	4,2	2	4,4	2	4,3	2	4,4	2	4,9	2	4	2
2005	3	16	2	2,5	2	3,2	2	5	3	5,8	3	6,4	3	5	2	3,8	2	4,9	2	4,7	2	4,7	2	3,6	2	3,3	2	2,6	2	3,1	2	3,3	2	2,9	2	3,2	2	2,6	2	2,6	2	2,2	2	2,8	2	2,2	2	2,5	2
2005	3	17	2	1,9	2	2,5	2	2,4	2	2,1	1	1,7	2	1,4	2	1,7	2	1,9	2	1,9	2	2,4	2	2,4	2	2,8	2	3,1	2	2,8	2	2	2	1,7	2	1,2	2	1,2	2	1,4	1	1,7	2	1,4	2	1,7	1	2,2	2
2005	3	18	2	1,4	2	1,2	1	,7	2	1,5	2	1,8	2	1,8	1	,8	0	0	2	,8	2	1,8	2	2,6	3	1,4	3	1,5	2	1,6	3	1,4	2	1,4	3	1,6	2	1,4	2	1,9	2	2,4	2	2,9	2	2,5	2	2,6	2
2005	3	19	2	2,9	2	2,2	2	1,4	2	1,2	2	1,4	2	2,9	2	2,5	2	1,8	2	2	2	2,5	2	3,6	2	3,3	2	2,8	2	3,2	2	2	2	2,1	2	2,4	2	3,2	2	3,9	2	3,1	2	3,2	2	2,8	2	3,2	2
2005	3	20	2	2,5	2	2,6	2	2,5	2	2,5	2	3,9	2	3,9	2	2,6	2	1,5	2	2,2	2	2,4	2	4	3	3,1	3	2,9	2	3,5	2	3,3	2	3,3	2	3,8	2	3,9	3	4,3	2	2,2	2	2,3	2	2,4	2	3,1	2
2005	3	21	2	3,5	2	3,5	2	2,8	2	2,9	2	2,2	2	2,4	2	1,7	3	2,4	2	4,2	2	4,2	2	3,5	2	3,3	2	3,3	2	2,9	2	3,5	2	2,9	2	3,6	2	3,8	2	2,8	2	3,5	2	4,2	2	4,3	2	4,2	2
2005	3	22	2	4,2	2	2,9	2	4,2	2	3,6	2	2,5	2	3,3	2	3,1	3	3,1	3	6,4	3	5,6	3	5,8	3	6,4	3	5,6	3	5,3	2	3,7	2	3,5	2	3,3	3	3,7	2	2,6	2	2,2	2	2,5	2	2,6	2	2,8	2
2005	3	23	2	3	2	2,7	2	2,8	2	2,7	2	3,4	2	2,4	2	2,6	2	2,2	2	2,3	2	3,1	2	3,9	2	3,8	2	3,2	2	2,4	2	2	3	1,7	3	1,6	0	0	0	0	2	1,2	2	1	3	1,2	3	1,2	2
2005	3	24	2	1,2	2	1	2	1,1	2	1,8	3	1,8	2	,8	0	0	2	,8	2	,6	3	1,1	2	1,2	3	1,2	3	1,6	3	2,2	3	2,2	3	2,4	3	2,1	3	2,7	3	2,9	3	2,9	3	2,4	3	2	3	1,9	3
2005	3	25	3	2,1	3	2,8	2	1,6	3	1,8	3	1,9	3	1,9	3	2,9	3	3,8	3	3,8	3	3,7	3	3,9	3	3,8	3	4	3	3,9	3	3	3	2,9	3	2,9	3	3,2	3	3,2	3	2,9	3	2,6	3	2,5	3	3,1	3
2005	3	26	3	2,1	3	1,8	3	1,9	3	2,1	3	2	3	2,2	3	2,6	3	3	3	3,1	3	3,8	3	3,1	3	2,9	3	1,7	3	3,8	3	4	3	4	3	3,8	3	3,7	3	3	3	3	3	2,9	3	3	3	3,2	3
2005	3	27	3	4	3	3,8	3	3	3	2,1	3	2,2	3	3	3	3,4	3	2,6	3	3,4	3	3,8	3	4,2	3	3,9	3	3,9	3	3,2	3	3,1	3	2	3	1,9	3	1,9	2	1,2	3	1,1	2	,6	2	,8	2	1,2	2
2005	3	28	2	1,5	2	1,5	2	1,1	2	1,2	2	,6	2	,6	2	,6	2	,8	2	,8	2	2,8	2	3	3	3,9	3	5,1	3	3,7	3	3,9	3	3,7	3	3	3	2,7	3	3,2	3	3,2	3	3,1	3	3	3	2,8	2
2005	3	29	2	2,3	2	,6	2	,7	2	1,2	2	1,5	2	1,8	2	1,9	3	3,5	3	2,4	3	2,9	3	2,8	3	2,6	3	2,1	3	2	2	1,8	2	1,8	2	1,6	2	1,6	2	1,9	2	1,2	2	,6	0	0	0	0	0
2005	3	30	0	0	0	0	2	,6	0	0	0	0	2	1,8	2	1,9	2	1,4	2	2,2	3	2	3	1,9	3	2,2	3	2,1	3	1,9	3	1,5	3	1,4	3	1,2	3	,6	3	,8	3	2,2	3	2,4	3	2,9	3	2,1	3
2005	3	31	3	2,1	3	1,8	3	1,5	3	1,4	2	1,2	3	1,2	2	1,8	2	2,1	2	1,8	2	1,9	2	2	3	1,9	3	2	3	2	3	1,9	2	1,8	3	2,2	2	2,2	2	2,3	2	2,2	2	1,8	2	2,5	2	2,7	2
2005	4	1	2	2	2	2,2	2	2,8	2	2,8	2	2,5	2	1,8	2	2,8	3	2,2	2	1,8	2	1,2	3	1,8	3	2,2	3	2,2	3	1,8	2	2,3	3	2,4	2	2	2	2	2	2	2	1,9	2	1,9	2	2,3	2	1,8	3
2005	4	2	2	1,9	2	1,7	2	1,7	2	1,7	2	1,2	2	1,2	2	1,4	2	1,5	2	1,4	2	1,2	2	,8	2	1,4	2	1,5	2	1,4	2	1,2	2	1,2	2	1,7	2	1,5	2	1,2	2	1,2	2	1,6	2	1,9	2	2	2
2005	4	3	2	1,2	2	1,2	2	1,2	2	1,4	2	1,4	2	1,5	2	1,5	2	1,8	2	1,9	2	1,2	2	1,9	2	1,7	2	1,6	2	1,6	2	1,6	2	1,7	2	2	2	1,9	2	1,7	2	1,2	2	1,5	2	1,5	2	1,5	2
2005	4	4	2	1,8	2	2,5	2	2,7	2	2,2	2	2,2	2	1,9	2	2,1	2	2,1	2	2,6	2	1,9	2	2,4	2	3	2	3,8	2	3,2	2	3,1	2	3,2	2	3,7	2	3,5	2	3,5	2	3,5	3	3,4	3	3,1	2	3,4	2
2005	4	5	2	3,1	3	3	3	3,8	3	2,7	2	3	2	3,1	2	3,2	2	3,4	3	3,2	3	3,1	3	3,2	2	2,5	2	2,6	2	2,2	2	2,2	2	2,6	2	2,8	2	2,6	2	2,5	2	3	2	2,9	2	2,6	2	2,6	2
2005	4	6	2	2,5	2	2,5	2	2,5	2	2,8	2	2,5	2	2,5	2	2,4	2	3,1	3	3	3	2,8	2	2,6	2	2,1	2	2,1	2	2,1	2	1,9	2	2,2	2	2,1	2	2,1	2	3,3	3	3,8	3	3,1	3	2,7	2	2,8	2
2005	4	7	2	2,1	2	2	2	2,3	2	1,9	2	,2	3	3,2	3	3	3	2,7	3	3	3	4,5	3	4,2	3	3,8	3	3,1	3	3,2	3	3,8	3	3,9	3	3,9	3	4,3	3	3,6	3	3,8	3	4	3	3,8	3	4	3
2005	4	8	3	3,2	3	3	3	2,6	2	1,9	3	2,2	3	2,7	3	2,6	2	2,8	2	2,8	3	2,8	3	3,5	3	3,9	3	2,8	3	2,9	2	2,3	2	1,7	2	1,3	2	1,3	2	1,1	2	1,2	2	1,3	2	1,2	2	2,5	2
2005	4	9	2	1,9	2	1,8	2	1,7	2	1,9	2	1,9	2	1,9	2	2,2	2	2,2	2	1,7	2	1,6	2	1,6	2	1,6	2	1,5	2	1,7	2	1,6	2	1,5	2	1,2	2	1,2	2	1,2	2	1,5	2	,2	2	2	2	2	2
2005	4	10	2	1,9	2	1,7	2	1,6	2	1,2	2	1,9	2	1,9	2	1,2					2	1,2	2	1,2	2	2,1	2	1,8	2	1,8	3	1,9	2	1,7	2	1,2	2	1,2	0	0	0	0	0	0	0	0	0	0	0
2005	4	11	2	1,5	2	1,5	2	1,4	2	1,2	2	1,2	2	1,5	2	1,4	2	1,2	3	1,6	3	1,5	3	1,2	3	2	3	2,5	3	1,7	3	,4	0	0	0	0	0	0	0	0	0	0	0	0	3	,6	3	,6	0
2005	4	12	0	0	0	0	3	,6	0	0	0	0	3	,8	3	1	3	,6	2	,4	3	1,1	2	,7	2	,8	3	1,2	2	1,2	3	1,4	2	1,6	3	1,6	2	1,6	2	1,5	2	1,4	2	1,4	2	1,7	2	1,6	2
2005	4	13	3	1,4	2	1,1	2	2,1	2	2	3	2,3	3	2,9	2	2,6	2	2,3	2	1,9	2	1,2	2	1,7	2	1,5	2	1,5	2	1,8	2	1,4	2	1,2	2	1,2	2	1,4	2	1,2	2	1,2	2	1,5	2	1,2	2	1,4	2
2005	4	14	2	1,2	2	1,2	2	1,4	2	1,7	2	1,8	2	1,6	2	2,1	2	2	2	1,2	2	1,2	0	0	0	0	2	,8	2	1,8	2	1,2	2	1,2	2	1,2	2	1,1	2	1,8	0	0	0	0	0	0	0	0	0
2005	4	15	0	0	2	1,1	2	1,2	2	1,5	2	1,5	2	1,2	2	1,2	2	,8	2	1,2	2	1,6	2	1,7	2	1,9	2	1,7	2	1,7	2	1,5	0	0	0	0	0	0	0	0	0	0	0	0	2	,7	2	2	2
2005	4	16	2	3	2	3	2	2,9	2	2,2	2	2,4	2	3	2	3,4	2	1,4	2	2	2	2,4	2	1,9	2	3,1	2	2,5	2	2,4	2	3,1	2	3,3	2	3,4	2	3,5	2	3,8	2	3,8	2	3,7	2	4	2	3,3	2
2005	4	17	2	3,3	2	3	2	2,9	2	2,9	2	3	2	2,8	2	3,2	2	3,6	2	4,7	2	5	2	4,7	2	4,1	2	4,8	2	4,7	2	4,5	2	4,6	2	4,8	2	5	2	5,2	2	4,4	2	4,1	2	4,2	2	4,2	2
2005	4	18	2	3,6	2	3,3	2	4,2	2	2,4	2	2,5	2	2,8	2	2,9	2	3,1	2	2	2	1,7	2	1,2	2	1,7	2	1,9	2	2,4	2	2,9	2	2,4	2	2,1	2	2,1	2	2,2	2	2,4	2	2	2	2,1	2	1,9	2
2005	4	19	2	2	2	2	2	2,1	2	2	2	2,1	2	2	2	1,9	3	2,5	3	2,5	3	2,4	3	1,8	2	,8	0	0	0	0	0	0	0	0	0	0	0	0	2	1,4	2	1,4	2	1,4	2	1,2	2	1,4	2
2005	4	20	2	1,2	2	1	0	0	2	,8	2	1,7	2	1,8	2	1,7	2	1,4	2	,8	2	,7	0	0	0	0	0	0	2	1,1	0	0	0	0	2	1,2	2	1,2	2	,4	0	0	0	0	0	0	2	1,2	2
2005	4	21	2	,8	0	0	0	0	0	0	0	0	0	0	0	0	0	0	0	0	0	0	0	0	0	0	0	0	0	0	0	0	0	0	0	0	0	0	0	0	0	0	0	0	0	0	0	0	0
2005	4	22	0	0	0	0	0	0	0	0	0	0	0	0	0	0	0	0	0	0	0	0	0	0	1	1,2	2	,6	1	1,9	1	2	2	1,8	1	1,2	0	0	0	0	0	0	0	0	0	0	0	0	0
2005	4	23	0	0	0	0	0	0	0	0	0	0	0	0	0	0	0	0	2	,8	0	0	0	0	2	,8	2	1,2	2	1,4	2	1,4	2	1,5	2	1,2	2	1,2	3	,8	2	1,2	3	1,2	3	1,2	2	1,2	2
2005	4	24	2	1,1	0	0	0	0	0	0	0	0	0	0	0	0	0	0	0	0	0	0	0	0	2	,8	2	,8	2	1,1	2	1,2	2	,8	0	0	0	0	2	,8	2	1,2	2	1,2	0	0	2	,8	2
2005	4	25	2	1,1	2	1,2	3	1,1	2	1,1	3	,8	3	1,2	0	0	0	0	0	0	0	0	0	0	0	0	0	0	2	,8	3	,7	2	,5	2	,6	3	1,2	3	1,1	2	,8	3	1,2	2	1,2	3	1,9	3
2005	4	26	3	1,6	2	1,1	2	,7	3	,6	0	0	0	0	0	0	3	,8	0	0	0	0	3	1,1	3	1,2	3	1,8	3	2	3	2,1	3	2,1	3	1,6	2	,8	0	0	0	0	0	0	0	0	0	0	0
2005	4	27	0	0	0	0	3	,4	0	0	0	0	0	0	0	0	0	0	0	0	0	0	0	0	2	,8	3	,6	3	,4	0	0	0	0	0	0	0	0	0	0	2	,6	0	0	2	1,1	2	,7	3
2005	4	28	3	3,8	3	3,8	3	3,7	3	2,2	2	1,7	3	1,6	3	2	3	2	3	1,9	3	1,9	3	1,7	3	1,6	3	1,5	2	1,4	3	1,2	2	1,1	3	1,2	2	1,2	3	1,4	3	1,5	3	1,9	3	2,5	3	3,5	3
2005	4	29	3	2,3	3	2,4	3	3,2	3	3	3	3	3	2,6	3	3	2	2,7	3	2,8	3	2,8	3	2,9	3	2,5	3	2,1	2	2,9	3	2,9	3	2,9	3	2,4	2	2,4	3	2,5	3	2,3	2	2,5	2	1,8	3	1,2	2
2005	4	30	2	,7	0	0	2	1,2	2	,7	2	1,6	2	1,8	3	2,1	2	2	2	1,8	3	2,2	2	2,3	3	2,4	3	2,3	2	2,4	2	2	3	2,5	3	2,4	2	2	3	1,7	2	1,6	2	1,4	2	1,4	3	1,6	2
2005	5	1	2	1,5	2	1,4	2	2,4	3	2	2	1,5	3	1,5	2	,7	2	1,6	2	1,7	2	1,8	2	2	3	1,8	2	2,1	3	1,9	2	2	2	2,1	3	2,1			3	2,2	2	2,1	2	2,1	3	2,5	2	2,8	2
2005	5	2	3	2,2	2	3	2	2,7	3	3,3	3	3,3	3	2,8	2	2,2	2	2,2	3	2,3	2	2,2	3	1,9	2	2,5	2	2,2	3	2,2	2	1,7	3	1,6	2	1,5	2	2,8	2	2,5	2	2	3	2	2	2,5	2	2,4	3
2005	5	3	2	2,5	2	2,4	3	2,2	2	2,4	2	2,1	2	1,9	2	1,9	2	1,8	2	3	2	1,9	3	3,2	3	3	3	2,8	3	2,4	3	2,2	3	2,7	3	2,4	2	2,2	2	2,5	3	2	3	2,2	2	2,8	3	2,7	3
2005	5	4	3	3,3	2	3,4	2	3	3	3,3	3	3,8	3	3,7	3	3,8	2	3,9	3	3,9	3	3,5	3	3,5	3	3,3	3	3,1	3	3,5	3	2,6	3	3	3	3	3	2,1	2	1,5	2	2	3	2,9	2	2,8	2	2,9	3
2005	5	5	2	1,7	2	2,5	2	2,7	2	2,3	3	3,5	2	3	3	1,5	2	1,9	3	2	3	2,5	3	2,9	3	1,8	3	1,6	3	1,5	2	1,5	3	1,4	2	1,2	3	1,2	3	1,2	3	1,2	2	1,4	3	1,6	3	1,7	3
2005	5	6	3	2,2	3	2	3	2,1	3	2,7	3	2,8	3	2,5	3	2,8	2	2,6	2	1,9	2	1,8	2	3,5	3	3,8	3	3,8	3	3,8	3	3,5	3	3,6	3	3,7	3	3,3	3	3,1	3	2,1	2	2	2	2,2	2	2,8	2
2005	5	7	2	3,1	2	3,4	2	4	2	4,8	2	4,2	2	4,2	2	4,1	2	3,8	3	5,3	2	3	3	4,2	3	3,5	3	3,3	3	4,8	3	1,8	2	1,6	3	5,1	2	2,6	2	2,8	2	3,1	3	4	3	3,2	2	2,2	2
2005	5	8	2	1,9	2	2,8	2	3	2	3,1	2	3,5	2	3,8	3	3,8	3	4,1							3	3,8	3	3,8	2	2,7	2	3,1	3	2,4	3	3,2	2	2,8	2	2	2	2	2	1,8	2	2	2	2,2	2
2005	5	9	2	2,1	2	2	2	3,3	2	4,4	2	2,1	2	2,5	3	2,2	2	2	3	2,6	3	3,3	3	3,6	3	3,8	3	3,8	3	3,6	3	3,4	3	3,5	3	2,6	3	2,9	3	3	3	3,5	3	3,2	3	3,1	3	3,8	3
2005	5	10	3	4,4	3	4,2	3	3,4	3	3,5	3	3,8	3	4	3	2,9	3	3,1	3	3,6	3	3,7	3	3,8	3	2,9	3	3,8	3	3,9	3	3,8	3	6,2	3	4,3	2	3	3	3,3	3	3,4	3	2,8	3	2,8	3	3	3
2005	5	11	3	3,4	3	3	3	4	3	3,8	3	4,2	3	4,2	3	4,1	3	4,3	3	3,8	3	3,6	3	3,9	3	3,7	3	2,5	2	2,1	2	2,2	2	2	2	2,3	2	2,2	2	2,4	2	2,3	2	2,5	2	2,3	2	2,4	2
2005	5	12	2	2,4	2	2,1	2	2,1	2	2,7	2	3,1	2	3,5	2	3,8	2	3,2	2	3,7	2	4,1	2	4	3	4,2	3	4	3	4,1	3	4,2	2	3,1	3	3,2	2	1,5	1	3,8	2	3,1	2	2,9	2	3	2	3,1	2
2005	5	13	2	4,3	1	4,3	1	4,8	1	5	1	1,6	1	2	1	1,5	1	1	2	1	2	,8	2	2,5	2	2,7	2	3,6	2	2,7	2	2,1	2	2	2	1,5	2	1,5	3	1,8	3	1,4	3	1,5	3	1,5	3	1,4	2
2005	5	14	3	1,7	0	0	0	0	3	2,9	4	2,9					0	0	1	1,6	2	1,7	2	1,7	2	2	2	2,3	2	3	2	2,9	2	2,7	2	1,6	2	1,5	2	1,2	1	1,2	0	0	0	0	0	0	0
2005	5	15	0	0	1	,6	1	,8	1	1,8	1	1,9	1	2,1	1	2,2	1	2,7	1	2	2	1,6	1	1,8	1	2,1	1	1,9	1	2,2	2	1,8	2	2	2	2	2	2	2	1,9	2	1,9	2	2	2	1,5	2	1,2	0
2005	5	16	0	0	0	0	0	0	0	0	0	0	0	0	0	0	0	0	0	0	1	1,2	1	1,5	1	1,7	1	2	2	1,9	1	2,1	1	1,9	1	2,2	2	2,1	1	1,8	2	1,9	1	1,9	2	1,7	1	1,5	0
2005	5	17	0	0	0	0	0	0	0	0	0	0	0	0	0	0	1	1,2	2	1,1	2	1,2	2	1,2	2	1,2	0	0	0	0	0	0	0	0	0	0	2	1,8	2	1,8	1	1,3	0	0	0	0	0	0	0
2005	5	18	0	0	0	0	0	0	0	0	0	0	0	0	0	0	0	0	0	0	0	0	0	0	0	0	2	1,1	2	1,2	1	1,2	1	1,4	0	0	0	0	0	0	0	0	0	0	0	0	0	0	0
2005	5	19	0	0	0	0	0	0	0	0	0	0	0	0	2	1,6	0	0	2	1,2			1	1,1			8	1,1	0	0	7	1,6	8	1,5	7	1,6	8	1,6	8	1,6			7	1,2	7	1,2	8	,8	8
2005	5	20	8	,8	0	0	8	,7	7	1,1	7	1,1	7	4	7	4,4	6	2,6			7	1,2	7	1,2	7	,6	7	,6	7	,8							8	1,2	0	0	0	0	0	0	0	0	0	0	7
2005	5	21	7	1,2	0	0	0	0	7	1,2	0	0	0	0	0	0	0	0	7	2	7	1,7	6	2,8	6	2,4	6	2,8	6	3,4	6	3,8	6	2,8	6	3	6	1,9	0	0	0	0	0	0	0	0	0	0	0
2005	5	22	0	0	0	0	0	0	0	0	6	1,2	7	,8	0	0	6	2,1	6	3,8	6	3,8	6	3,9	6	4	6	4,3	6	4,7	6	4,5	6	4,2	6	3,6	7	2,1	7	1,2	0	0	0	0	0	0	0	0	0
2005	5	23	7	1,2	7	2,8	7	2,1	0	0	0	0	0	0	7	,8	7	1,2	7	1,4	8	2,9	0	0	0	0	0	0	1	1,3	0	0	8	2	7	1,4	8	1,4	0	0	0	0	0	0	0	0	0	0	0
2005	5	24	0	0	0	0	0	0	0	0	0	0	0	0	0	0	0	0	7	1,7	7	1,9	7	2	7	1,8	6	3,1	6	3	7	1,6	6	3,1	7	3,8	7	3,1	0	0	0	0	0	0	0	0	0	0
2005	5	25											0	0	0	0	0	0	7	1,5	6	2,3	6	2,1	6	3	5	3,8	5	3,1	5	2,9	6	4,1	6	3,4	6	2	0	0	0	0	0	0	0	0	0	0	5
2005	5	26	5	1,4	0	0	0	0	0	0	5	1,2	5	1,2	5	1,4	5	1,5	5	2,3	5	3,1	5	2,6	5	2,2	5	3,6	5	3	5	3,5	5	2,2	5	1,4	0	0	0	0	0	0	0	0	0	0	5	1,2	5
2005	5	27	1	1,4	1	1,6	1	1,2	0	0	1	1,2	1	1,2	1	1,7	1	1,2	1	1,5	1	2,2	1	1,7	1	2,2	2	2,1	2	2,2	2	1,8	2	1,8	2	2,1	2	2,1	2	2	2	3,4	2	3,6	2	2,7	2	3,6	2
2005	5	28	2	3,9	3	5	2	4,5	2	4,4	2	4,6	3	3,9	3	4,9	2	4,3	2	3,8	2	2,8	2	2,9	2	3,4	2	3,7	2	3,4	2	2,7	2	3	2	3	2	3,5	1	2,1	1	3	2	2,2	1	2,9	1	3,1	1
2005	5	29	1	4,1	2	4,7	2	5	2	5	2	4,8	2	4,9	2	5,1	2	5,1	2	5	2	4,3	2	4,5	2	4,6	2	4,9	2	4	2	3,8	2	2,9	1	2	1	2,2	1	3,8	1	3,8	1	3,6	1	3,4	1	3,1	1
2005	5	30	1	4,1	1	4,1	1	3,2	1	3,1	1	4	2	5	2	4,8	2	4	2	4,6	2	4	2	4,2	2	3,7	2	3,8	2	4	2	3,8	2	3,7	2	3,5	2	3,5	2	3,8	2	3,8	2	3,1	2	3,8	2	3,4	2
2005	5	31	2	3,8	2	3,5	1	4	2	4,3	1	3,5	1	3,1	1	3,4	2	3,6	2	2,6	2	3,2	2	2,8	2	5,4	7	3,3	0	0	2	,6	0	0	0	0	2	1,6	2	2,1	2	,6	2	1,2	0	0	0	0	0
2005	6	1	0	0	0	0	0	0	0	0	0	0	1	1,2	0	0	2	1,2	2	1,8	3	3,1	2	2,5	2	2,4	2	1,9	2	2,1	1	1,4	0	0	0	0	0	0	0	0	0	0	0	0	0	0	0	0	0
2005	6	2	0	0	0	0	0	0	0	0	0	0	0	0	0	0	0	0	2	1,2	2	1,2	2	1,6	2	1,7	2	1,5	2	2	2	1,8	2	1,9	1	2,4	0	0	0	0	0	0	0	0	0	0	0	0	0
2005	6	3	1	1,6	0	0	2	3,8	1	1,9	2	3	2	3,6	2	1,9	1	1,5	2	3,9	3	4	3	4,3	4	4,1	4	4,2	5	3,3	5	3	7	3,1	0	0	0	0	0	0	2	1,4	0	0	1	,7	2	1,9	2
2005	6	4	2	2,5	2	2,1	2	2	2	2	2	1,9	2	2	2	2,4	2	2,2	2	2,8	2	2,9	2	2,4	2	2,1	2	2	2	2,1	2	2,2	2	2	2	2,1	2	2,4	2	2,2	2	2,3	2	2,5	2	3,2	2	3,4	2
2005	6	5	2	2,9	2	2,9	2	2,4	2	2,7	2	2,3	2	3,5	8	1,5	0	0	0	0	0	0	0	0	7	5	7	2,9	5	5	3	3,1	3	2,2	3	3	2	,4	3	1,2	0	0	0	0	0	0	0	0	0
2005	6	6	0	0	0	0	7	2,2	6	3,4	0	0	0	0	0	0	0	0	0	0	2	1,2	0	0	2	,6	3	2,1	4	2,5	2	1,9	3	,6	0	0	0	0	0	0	0	0	0	0	0	0	0	0	0
2005	6	7	0	0	0	0	0	0	0	0	0	0	0	0	0	0	0	0	1	1,5	2	1,2	2	1,5	2	3,2	4	5,4	2	4,1	7	2,5	2	3,1	5	1,9	5	2	0	0	0	0	0	0	0	0	0	0	0
2005	6	8	0	0	0	0	0	0	0	0	0	0	0	0	0	0	0	0	0	0	0	0	0	0	3	2,1	3	2,1	3	1,7	3	1,7	0	0	3	1,8	3	1,5	3	,8	3	1	3	1,2	3	2,1	2	1,8	3
2005	6	9	3	,8	0	0	3	,8	3	,6	0	0	0	0	0	0	0	0	0	0	4	2,1	6	2,3	5	2,8	3	1,3	3	1,6	2	1,3	3	1,2	0	0	0	0	0	0	0	0	0	0	0	0	3	1,2	2
2005	6	10	3	1,6	3	1,8	0	0	0	0	3	1,7	3	1,8	3	1,7	3	1,9	3	2,4	3	3,2	3	3,1	3	2,9	3	2,3	3	3	3	3,2	3	3,6	3	2,5	3	1,5	0	0	0	0	0	0	0	0	0	0	0
2005	6	11	0	0	0	0	0	0	0	0	3	1,3	3	1,4	2	1,5	3	,8	3	1,8	3	1,7	3	1,4	3	1,2	3	1,4	3	1,7	3	1,8	0	0	0	0	0	0	0	0	0	0	0	0	0	0	2	1,1	3
2005	6	12	2	1,2	0	0	2	,8	0	0	0	0	0	0	0	0	3	1,1	0	0	0	0	0	0	0	0	3	1,2	3	1,2	0	0	0	0	0	0	0	0	0	0	0	0	0	0	0	0	0	0	3
2005	6	13	2	1,1	3	1,2	3	1,2	3	1,2	3	1,2	3	,8	0	0	0	0	0	0	0	0	0	0	3	3,9	0	0	3	1,8	0	0	0	0	2	,6	0	0	0	0	0	0	0	0	0	0	0	0	0
2005	6	14	0	0	0	0	0	0	0	0	0	0	0	0	0	0	0	0	0	0	0	0	1	1,2	2	1,2	0	0	2	1,5	2	1,5	2	,6	0	0	0	0	0	0	0	0	0	0	0	0	0	0	0
2005	6	15	0	0	0	0	0	0	0	0	0	0	0	0	0	0	0	0	3	1,2	3	2,9	3	2,9	3	2,4	3	3,2	3	3,8	3	2,8	3	1,6	3	1,5	0	0	0	0	0	0	0	0	0	0	0	0	2
2005	6	16	0	0	0	0	0	0	0	0	0	0	0	0	0	0	0	0	0	0	0	0	0	0	0	0	2	,8	3	1	2	,6	2	1,1	3	1,2	2	1,2	2	,8	3	,8	0	0	0	0	0	0	0
2005	6	17	0	0	0	0	0	0	2	1,2	2	,6	0	0	2	1,8	2	,8	2	2	2	1,4	2	1,2	2	1,2	2	2,1	2	1,8	2	1	2	1,2	2	1,2	0	0	0	0	0	0	0	0	2	1,2	0	0	0
2005	6	18	0	0	0	0	0	0	0	0	0	0	0	0	1	,8	2	1,4	2	2	2	2	2	1,8	2	1,9	2	1,8	2	1,9	2	1,9	2	1,8	2	2	2	1,6	2	1,4	2	,4	2	,5	2	,5	0	0	0
2005	6	19	0	0	0	0	1	,6	0	0	2	,5	2	1,2	1	1,5	0	0	0	0	2	2	2	3	2	3,2	2	3,6	2	3,8	2	3,9	2	3,7	2	3,3	2	3,8	2	4	2	2,7	2	2,1	2	3,9	2	3,8	2
2005	6	20	2	4	2	3,7	2	3,8	2	4,3	2	4,4	2	2,1	2	3,4	2	6,2	2	6,8	2	6,2	2	4,9	2	4,5	2	3,9	2	4,3	2	3,9	2	3	2	2,2	2	2	2	2,5	2	2	2	2,2	2	3,2	2	3,2	2
2005	6	21	2	3,2	2	2,8	2	4	2	5,1	3	6,4	2	5,6	3	4,2	2	4,4	3	3,6	2	3,1	2	3,9	3	3,4	2	3,5	2	3,6	0	0	2	5,1	2	4,8	2	4,2	1	2,2	0	0	1	4,1	1	5	1	,6	1
2005	6	22	1	2,9	2	1,9	1	1,6	1	2,3	1	3	1	1,8	1	1,9	0	0	0	0	0	0	0	0	0	0	0	0	0	0	2	1,2	2	1,1	0	0	0	0	1	1,4	1	1,4	1	1,2	2	1,8	2	1,8	1
2005	6	23	1	2	0	0	2	2,5	2	1,7	2	1,1	1	,4	0	0	0	0	0	0	0	0	0	0	1	2,2			0	0	0	0	0	0	0	0	0	0	0	0	0	0	0	0	0	0	0	0	0
2005	6	24	0	0	0	0	0	0	0	0	0	0	0	0	0	0																															0	0	0
2005	6	25	0	0	0	0	0	0	0	0	0	0	0	0	0	0	0	0	0	0	0	0	5	2,2	0	0	0	0	0	0	3	,6	3	,4	3	,4	0	0	0	0	0	0	0	0	0	0	0	0	0
2005	6	26	0	0	0	0	0	0	0	0	0	0	0	0	0	0	0	0	3	,5	0	0	0	0	0	0	3	,5	3	1,2	3	1,4	3	1	3	1,2	3	,5	0	0	0	0	3	1,2	0	0	3	1,6	3
2005	6	27	3	1,2	4	1,2	2	,4	3	3,7	3	3,8	3	2,3	3	2,6	3	2,8	3	3,6	3	3,8	3	3,8	3	3,6					2	4,9	2	5,8	2	4,5	2	5	2	5,8	2	6,1	2	6,4	2	6,1	2	5,8	2
2005	6	28	2	4,9	2	4,3	2	5	2	4,1	2	4,3	2	3,8	2	4,2					3	3,6	3	4	3	4,1	3	4	3	4,8	3	4,9	3	5,2	3	4,9	3	4,8	3	5	3	4,8	3	5	3	5	3	4,7	3
2005	6	29	3	5,1	3	5	3	6	3	5,3	4	5,5	2	5	3	5,4	3	4	3	4,1																	2	1,4	2	2	2	1,8	2	1,8	2	1,5	2	1,2	2
2005	6	30	1	1,8	2	1,7	2	,7	2	2	2	6	2	6,3	3	6,2	2	5,5	2	4	2	5	2	7,1	2	6,6	3	4,7	2	4	1	,7	0	0	0	0	0	0	1	,8	0	0	1	,6
2005	7	1													2	3,9	3	4,5	3	3,9	3	3,1	3	2	2	1	3	1,3	5	4,5	5	3,9	5	1,6	5	,6	0	0	0	0	4	3	1	1,2	0	0	0	0	0
2005	7	2	0	0	0	0	0	0	0	0	0	0	0	0	0	0	0	0	1	2	6	4	6	3,1	7	2,3	7	3,7	6	3,1	6	3,4	6	2,7	6	2	7	1,8	7	1,2	6	1,4	8	,6	8	1,2	0	0	0
2005	7	3	8	1,1	8	1,9	6	1,2	0	0	0	0	0	0	0	0	0	0	0	0	0	0	0	0	2	1,1	3	1,4	2	1,6	2	1,2	2	1,2	2	1,9	2	2,1	2	2,5	2	1,9	3	1,5	3	1,7	3	3,1	3
2005	7	4	3	3,2	3	3,2	3	3,9	3	3,8	3	4,7	3	5,1	3	3,8	2	4,6	3	5	3	4,4	3	5,6	3	5,1	3	5,3	3	4,4	3	4	3	4,2	3	2,9	3	3,6	3	3,3	3	4,7	3	4,3	3	4,4	3	4,6	3
2005	7	5	3	5,7	3	5,6	3	5,7	3	5,3	3	3,3	3	4,7	3	3,2	3	4,2	3	3,8	3	3,3	3	3,1	3	2,5	3	2,8	2	2,5	3	2,4	2	2,5	3	2,1	2	2,5	3	2,1	2	3,2	3	2,5	3	3,1	3	3,3	3
2005	7	6	3	3,1	3	3,5	3	3,5	2	3,9	2	2,4	3	1,7	3	2,4	2	2,8	3	3,1	2	1,8	2	1,9	2	1,8	2	1,9	2	1,2	2	2,1	2	1,9	2	1,7	2	2,2	2	1,9	2	2,8	2	2,8	2	2,2	1	2,6	2
2005	7	7	1	2,2	1	2,2	1	2,6	1	2,2	2	,8	1	,7	1	,4	1	1	1	,8	1	1,4	1	1,7	1	3,9	1	1,2	1	2,2	1	2,1
2005	7	8	0	0	0	0			0	0	0	0	0	0	0	0															3	1,1	3	1,2	2	1,4	2	1	2	,8	2	,6	2	,8	2	1	2	1,7	2
2005	7	9	3	1,4	3	1,4	3	1,9	2	1,5	3	1,8	3	1,9	2	,8	3	1,5	3	1,7	2	1,8	3	1,8	3	2,2	3	2,4	3	1,9	2	1,8	2	1,4	2	1,7	3	3,1	3	2,5	3	2,4	3	2,6	3	3,1	3	3,1	3
2005	7	10	3	3,3	3	4,2	3	4,6	3	3,8	3	3,3	3	3,9	3	2,2	2	3,8	3	4,6	2	5,3
2005	8	28	5	,7	5	,6	0	0	0	0	0	0	0	0	0	0	5	,6	5	1,5	5	2,4	5	3,1	5	2,6	5	3,2	5	2,8	5	3,2	5	3,3	5	3,1	5	1,7	5	1,4	5	1,7	5	1,1	5	1,4	5	,6	0
2005	8	29	0	0	0	0	0	0	0	0	0	0	0	0	5	,6	4	1,5	4	1,1	4	1,1	4	1,8	4	1,9	4	2,2	3	2,4	3	1	3	1,2	3	1	3	1,1	3	1	3	2,2	3	1,7	3	2,1	3	2,6	3
2005	8	30	3	2,9	3	3,1	3	2,5	3	2,4	3	3,2	3	2,6	3	1,7	3	1,9	3	1,8	3	2,5	3	2,8	3	3,3	3	3,1	3	3,1	3	2,5	3	3,6	3	2,4	3	1,9	3	2,2	3	1,9	3	2,1	3	,2	2	3,1	2
2005	8	31	2	3,3	2	3,1	2	3,2	2	2,9	3	3,3	3	3,6	3	3,1	3	2,9	3	3,9	3	3,2	3	1,4	3	2,2	4	2,2	4	1,2	2	1,8	2	2,6	2	2,8	2	2,5	2	2,5	2	2,1	2	2,6	2	1,9	2	3,3	2
2005	9	1	2	3,1	2	3,3	2	4	2	4	2	4,7	2	4,6	3	4,3	3	4,3	3	4,4	3	6,7	3	6,1	3	5,3	3	4	3	6,9	3	5	2	2,9	3	4,9	3	5,8	3	5,3	3	5,1	3	5,3	3	5	3	4,7	3
2005	9	2	3	5,6	3	4,7	3	6,2	2	5,4	2	5,1	3	6,2	3	6,8	3	6,5	3	6,5	3	4,9	3	6	3	6	3	5,3	3	3,9	3	3,8	3	2,2	4	1	3	4,6	3	4,9	3	3,3	5	1,1	3	2,8	3	3,1	3
2005	9	3	3	4,3	3	3,3	3	3,3	3	3,9	3	4,3	3	3,2	3	4,3	3	4,2	2	5	2	5,4	2	4,2	3	4,4	4	5,4	3	2,5	3	2,4	3	3,9	2	2,5	3	2,1	2	1,1	3	1,1	2	2,1	3	1,8	3	1,5	3
2005	9	4	3	3,6	3	4	3	3,1	3	2,9	3	2,4	3	2,8	3	1,4	3	1,4	3	1,5	3	1,7	3	1,4	3	1,2	3	1,9	2	2,1	3	2,6	3	2,4	3	2,2	3	2,5	3	2,4	3	2,6	3	2,4	2	,6	5	1,4	3
2005	9	5	2	1,7	3	3,3	2	3,1	2	4	2	4,9	2	5,3	3	3,8	3	3,6	3	5,1	3	4,9	3	5,4	3	5,6	3	6	3	5,3	3	5,3	3	3,6	3	3,8	3	4,2	3	4,3	3	3,8	3	3,8	3	4	3	4	3
2005	9	6	3	4,3	3	5,4	3	4,7	3	4,4	3	4,2	3	5,1	3	4	3	4	3	3,8	3	5,1	3	4,3	3	4,7	3	4	3	3,5	3	2,9	3	2,9	3	3,3	3	2,8	2	2,5	2	2,9	2	3,5	3	3,9	2	3,8	2
2005	9	7	2	3,2	2	5	3	3,8	3	4,2	3	2,9	3	4,6	3	7,4	3	8,3	3	7,8	3	6	3	4,3	3	4,6	3	4,2	3	3,8	3	3,8	3	3,8	3	4,4	3	3,5	3	3,3	3	3,6	3	3,8	3	4,2	3	4,7	3
2005	9	8	3	4,6	2	5,3	2	4,9	2	4,9	3	5,1	3	4,4	3	4,2	3	5,1	3	4,6	3	5,3	3	4,7	2	4,2	3	3,5	2	3,6	2	4,9	2	4,7	2	4,4	2	4	2	5,4	3	4	3	4,7	3	4,6	3	5	2
2005	9	9	3	3,6	3	3,3	2	4,3	2	4,6	2	4,4	2	3,6	2	3,6	2	3,1	2	5,6	2	4,9	2	4,2	2	4,9	3	4,6	4	5,4	3	4,9	3	3,3	3	4,6	3	4,3	3	4,9	3	6,2	3	4,4	3	3,9	3	4,4	3
2005	9	10	3	4,4	3	4,3	2	4	2	4,4	2	4,4	3	4,7	3	3,5	2	4	3	4,3	3	5,3	3	5,6	3	4,2	3	2,4	3	2,1	2	3,1	2	4,6	3	3,5	3	3,8	3	3,3	2	2,6	2	3,8	2	3,3	2	2,9	3
2005	9	11	2	2,8	3	2,8	3	3,6	3	4,3	3	4,7	3	4,9	3	3,6	3	7,6	3	6,8	3	5,7	3	4,6	3	5,4	3	3,2	2	4,6	2	3,4	2	4	2	4	2	4,2	2	4,4	2	4,9	2	4,6	2	4	2	4,2	2
2005	9	12	2	3,8	2	4,3	3	4,2	3	4,2	3	5,7	3	5,6	3	5,4	3	4,2	3	5	3	5,3	3	5,6	3	5,6	3	4,2	3	4	3	4,6	3	4,3	3	3,5	2	2,6	2	2,8	2	3,5	2	4,9	3	3,9	2	5,8	2
2005	9	13	2	4,7	3	5,6	2	5,3	2	5,3	2	5	2	5	3	6,2	3	5,7	3	7,4	3	6,4	3	6,9	3	6,7	3	5	4	3,9	4	3,1	4	2,4	4	2,4	3	1,8	3	2,8	3	1,8	3	2,9	3	3,5	3	3,6	3
2005	9	14	4	2,1	3	1,7	3	1,7	3	5,7	3	4,8	3	4,9	3	4,3	3	4,3	4	4	4	5,1	4	3,1	4	1,5	5	1,5	4	1,7	5	4	5	2,9	5	2,2	4	1,5	2	2,2	2	4,4	2	3,6	2	3,5	3	3,1	3
2005	9	15	3	2,5	3	3,5	3	3,6	2	3,9	3	3,1	3	3,8	3	3,2	3	5,2	3	5	3	4,9	3	4,3	3	3,8	3	3,9	4	1,9	3	2,2	3	2,2	3	1,7	4	1	0	0	4	,7	4	1	3	1,7	3	2,2	2
2005	9	16	3	3,5	3	3,2	2	3,5	3	3,6	2	4	2	4,4	3	3,3	3	4,2	3	4,6	3	4,2	3	3,1	4	2,9	5	1,7	4	2,1	3	1,7	5	1,8	6	1,4	6	1,7	2	2,8	2	2,8	2	3,6	2	3,6	2	3,5	2
2005	9	17	3	2,9	2	2,9	2	2,8	2	2,9	2	3,5	2	4	2	3,9	2	3,2	2	4,6	2	5	2	3,5	2	2,8	2	3,8	3	4,3	3	1,5	3	,4	2	1,2	2	,7	2	3,3	2	3,6	2	3,6	2	4	2	3,8	2
2005	9	18	2	3,2	2	3,5	2	3,6	2	3,3	3	3,2	2	3,3	3	1,9	2	3,5	2	3,6	2	3,3	2	3,1	2	2,4	3	2,8	2	2,6	2	3,1	2	3,2	2	3,1	3	3,1	2	2,9	3	2,5	3	1,2	5	1,4	5	2,9	2
2005	9	19	3	,8	0	0	0	0	2	,8	2	,8	2	,7	0	0	2	,7	4	,6	4	,7	7	,6	4	2,4	4	2,5	2	2,4	2	3,1	2	3,3	2	3,5	2	3,6	2	1,7	0	0	2	1	2	3,2	2	2,2	2
2005	9	20	1	2,4	8	1,8	1	1,4	1	1,2	1	1,5	3	1,9	3	1,1	2	,8	0	0	2	1	3	2,9	8	1,9	8	2,1	2	1,5	2	1,5	1	1,5	2	3,2	2	2,8	2	3,1	2	2,5	2	1,8	3	1,2	2	,6	0
2005	9	21	0	0	2	1,2	2	1,1	2	1,8	2	1,7	2	,7	2	1	0	0	2	1,2	3	1,7	3	2,5	3	2,8	3	2,2	3	2,2	3	1,7	3	1,7	3	1,5	3	1,4	3	1,1	3	,8	3	,8	3	1,2	0	0	3
2005	9	22	3	,7	3	1,5	6	1,9	0	0	0	0	0	0	0	0	6	,7	7	3,6	7	4	1	3,1	1	1,9	8	2,5	7	1,4	7	1,2	2	1,4	3	1,1	0	0	2	,6	0	0	3	,6	0	0	5	1,2	5
2005	9	23	0	0	5	1	0	0	0	0	7	1,2	5	1,9	6	3,6	6	1,5	5	,7	6	1,9	7	3,6	6	3,8	6	3,5	6	4,2	6	4,4	6	2,9	6	2,8	6	1,4	5	1	5	1,1	5	,6	5	,6	5	,6	4
2005	9	24	4	2,1	4	1,7	7	3,5	7	4,2	7	3,6	7	4,4	7	2,1	7	3,2	7	3,1	5	1	7	2,4	7	3,2	7	3,6	7	3,3	7	1,8	6	2,1	6	1,4	6	,6	6	1,2	5	1,4	5	,7	0	0	0	0	5
2005	9	25	5	1	5	,8	5	,4	0	0	0	0	5	,6	5	,6	6	1,7	5	1,7	5	1,9	6	2,6	6	1,5	5	1,4	5	1,8	5	1,8	5	1,7	5	1,4	5	1	5	1,1	6	1,1	5	1	5	,6	5	,6	0
2005	9	26	0	0	0	0	0	0	0	0	0	0	0	0	0	0	5	,6	6	1,1	4	,8	4	1	4	1	3	1,2	4	1,5	4	,8	6	1,2	6	1,4	0	0	0	0	3	1,7	4	,8	4	1,4	3	1,5	3
2005	9	27	3	1	4	1,1	3	1,4	3	1,4	3	1	4	1	4	1,4	3	1,4	3	2,5	3	2,5	3	2,6	3	2,1	3	2,2	3	1,9	3	1,9	3	1,9	3	1,2	3	1,5	3	,8	5	2,5	5	,8	0	0	3	1,2	3
2005	9	28	3	3,2	3	2,6	3	1,7	3	1	0	0	0	0	0	0	3	,7	3	1,1	3	1,8	4	2,4	5	2,2	5	1,5	5	1,4	5	1	5	,6	6	1,7	6	1,7	6	,6	0	0	5	,8	5	1,4	6	,6	6
2005	9	29	6	,6	0	0	0	0	0	0	0	0	0	0	0	0	0	0	5	,8	4	,7	5	1,1	5	1,8	5	2,1	5	2,8	5	2,9	6	3,1	7	2,1	7	1,1	5	,7	5	1,4	6	1,5	5	1,1	5	1,1	5
2005	9	30	6	1	6	1,6	0	0	0	0	0	0	6	,6	0	0	0	0	5	,7	5	,6	6	2,2	6	1,9	5	1,4	7	2,5	3	1,1	3	1,4	3	1	3	,6	2	1,1	2	1	3	1,5	3	,8	3	,6	3
2005	10	1	3	1	0	0	0	0	3	,6	3	,4	0	0	0	0	4	,6	3	1,5	5	1,8	5	2,2	5	2,4	4	2,2	5	1,8	5	2,1	6	2,6	6	2,6	6	2,8	5	1,9	5	1	5	,4	0	0	0	0	0
2005	10	2	0	0	0	0	5	,4	0	0	0	0	0	0	0	0	0	0	5	1,1	4	1,2	4	2,2	3	1,9	7	2,9	6	2,2	5	1,9	5	1,8	6	1	7	,7	7	,7	0	0	5	1,5	5	1,4	0	0	0
2005	10	3	0	0	5	,8	6	2,2	6	3,5	6	4	7	3,9	7	2,8	6	3,1	7	3,8	7	3,9	6	2,8	6	4	6	3,8	6	4,6	6	4	6	4,2	6	3,2	6	2,1	5	1,4	5	1,4	5	,7	0	0	5	,4	5
2005	10	4	5	1,1	6	8,2	6	5,8	7	5,1	6	6,1	6	4,3	7	2,8	6	1,5	6	3,8	6	3,8	6	3,8	6	4,2	6	3,5	6	4,4	6	4,4	6	5,4	6	5	5	2,9	5	1,9	5	1,8	5	1,8	5	2,9	6	4,7	6
2005	10	5	6	4,9	6	5	6	5,1	6	4,4	6	3,5	6	4,4	6	5,7	6	5,3	6	5	6	5,4	6	5,8	6	6	6	5,7	6	4,7	5	4,8	6	4,2	5	3,5	6	2,9	5	2,6	5	1,4	5	1,1	5	1,1	5	1,2	5
2005	10	6	5	1,4	5	1,2	6	3,1	6	4,6	5	2,8	5	2,4	5	2,8	5	2,4	5	3,6	5	4,7	6	5,8	6	5,8	6	5,3	6	5,1	6	5,3	5	4	5	2,8	5	2,6	5	1,1	5	1,2	5	1,4	5	1,2	5	,8	5
2005	10	7	5	1	5	1,1	5	1,4	5	1,1	5	1,7	5	2,1	5	1,8	5	1,9	5	3,2	6	4,4	6	4,6	6	4,9	5	3,9	6	5	6	4,2	5	2,2	5	2,2	5	2,1	5	1,8	5	1,2	5	1,4	5	,7	5	1,1	5
2005	10	8	5	1,7	4	1,9	4	1,5	5	2,4	5	3,1	0	0	5	,4	5	1	5	1,5	5	3,3	6	3,1	6	3,8	6	4,9	6	3,9	6	4,9	6	5,6	6	4	5	1,8	5	1,1	5	1,5	5	1,5	5	1,7	5	1,4	6
2005	10	9	6	8,9	6	6,8	6	5,8	6	5,6	6	4,4	6	4,9	6	4	6	2,6	6	4,7	6	5	5	5,1	5	6,2	6	6,1	6	6,4	6	5	6	5,3	6	4,7	5	4	5	2,9	5	2,8	5	2,1	5	2,2	5	3,2	6
2005	10	10	5	3,8	5	3,5	5	3,6	6	4,4	6	5,1	6	3,8	6	5,1	6	5,7	6	5,8	6	6,1	6	6,4	6	5,6	6	6,7	6	6,4	6	6,7	6	6,4	6	5,3	6	3,8	6	2,4	5	2,2	5	1,7	5	2,5	6	4,2	6
2005	10	11	6	4	6	5,6	6	7,1	6	6,9	6	6,5	6	5,8	6	4,4	6	4,4	6	5,8	6	6,4	6	6,7	6	7,2	6	5,8	6	5,8	6	6,1	6	6,4	6	5,6	6	4,6	6	5,3	6	4,3	7	7,2	7	5,6	7	5,6	7
2005	10	12	6	5,8	6	6,1	6	7,5	6	7,1	6	7,1	7	6,1	7	5,8	7	4,6	7	4,3	7	4,9	7	5,1	7	6,2	6	6,8	6	5,8	7	5,1	7	4,3	7	4,2	7	3,1	7	2,9	6	2,8	6	3,2	6	3,8	6	4	6
2005	10	13	6	5,6	6	4,4	6	5,1	5	3,1	1	2,5	8	2,5	8	1,8	8	1,9	1	1,7	7	1,7	7	2,5	5	2,4	5	1,8	2	2,2	2	2,1	0	0	0	0	0	0	0	0	0	0	0	0	3	,7	3	,4	3
2005	10	14	4	,4	6	1,7	6	3,2	5	2,6	6	1,8	7	4,7	6	,7	6	,4	7	1,8	7	2,2	6	2,4	5	2,2	6	2,6	6	3,8	6	3,1	8	2,8	7	2,6	6	1,9	6	,8	6	1,5	5	1,4	5	1,1	7	2,6	7
2005	10	15	7	4,7	7	4,4	7	4,3	7	5	7	5,1	7	4,3	7	3,3	7	3,6	7	3,6	6	4,2	6	4	6	3,4	6	6,7	6	3,2	6	3,5	6	3,9	6	2,8	6	2,1	6	2,6	6	2,1	5	1,8	5	1	6	1,8	6
2005	10	16	5	1,5	6	3,6	7	5,7	7	2,4	6	2,6	6	2,5	7	2,2	6	3,1	6	3,9	6	3,8	6	3,6	6	4,2	7	4,2	7	3,8	7	4,2	7	4,2	7	4,2	7	3,3	7	3,2	6	2,2	6	1,8	6	1,5	6	2,1	6
2005	10	17	5	1,5	8	3,1	1	1,4	6	1,4	6	3,9	6	5,3	6	4,6	6	3,9	6	5,1	6	5,8	6	5,6	6	4,7	6	5,2	6	4,9	6	4,6	6	4,4	6	3,2	6	2,9	5	2,4	5	3,1	8	4,9	8	1,9	6	5,6	5
2005	10	18	5	2,9	6	5,3	5	3,3	6	4,9	6	3,9	6	5,3	5	2,8	6	4,4	6	4,9	6	4,9	6	5,3	6	5,1	6	4,4	6	2,9	5	3,1	5	2,5	5	1,8	5	1,1	5	1,4	5	2,1	5	2,1	5	2,1	5	2,5	5
2005	10	19	5	2,4	5	2,4	5	3,3	5	2,6	5	2,6	5	2,6	5	2,5	5	2,2	5	3,3	5	3,9	5	4	6	4,4	6	5	6	4,6	5	3,9	5	4,2	5	2,9	5	2,2	5	1,5	5	1,5	5	1,9	6	2,1	5	2,5	5
2005	10	20	5	1,9	5	1,7	5	1,5	6	1,7	5	2,9	5	2,1	5	1,5	5	1,7	5	2,1	5	2,4	5	3,2	6	3,1	5	2,5	5	2,6	5	2,2	4	2,5	5	2,4	5	1,9	4	1,4	4	1,5	4	1,7	4	1,8	4	1,5	4
2005	10	21	4	1,1	4	1,2	4	1,5	5	,8	5	1	5	,6	0	0	5	1,1	5	1,7	5	,7	5	1,2	6	1,4	6	1,4	5	1,4	5	,4	7	1,4	6	1,1	6	,7	5	1	5	,4	0	0	5	,7	5	,7	5
2005	10	22	0	0	5	,8	5	,6	5	1	5	1,2	5	1	5	1,1	6	1	6	2,8	6	3,3	6	3,3	6	4,3	5	3,1	5	3,8	6	3,2	6	4,2	6	3,3	6	2,1	5	1,9	5	1,1	5	1,2	5	1,5	5	2,8	5
2005	10	23	5	2,5	5	2,6	5	2,4	6	2,8	6	4,6	6	4,2	6	3,1	6	3,5	6	3,7	6	4	6	5,1	6	5,3	6	4,7	6	4,6	6	4,8	6	4,8	6	3,7	5	2,3	5	2	5	1,8	5	1,9	6	4,1	6	3,1	6
2005	10	24	6	4,9	6	4,6	6	4,7	6	4,2	6	4,7	6	4,5	6	4,2	6	5,1	6	6,5	6	6,1	6	6,9	7	6,5	7	5,3	7	5	7	4,3	7	3,3	7	2,9	7	1,9	7	2,1	1	1,9	8	3,6	1	4,3	1	4,6	1
2005	10	25	8	1,4	1	4,4	1	4,3	1	4,3	1	4,7	1	6,2	1	2,6	1	6,7	1	6,4	1	5,8	1	4,9	1	5,6	1	6,7	2	7,5	1	5,3	1	5,3	2	8,8	2	6,4	2	4,3	2	4,6	1	2,8	1	2,6	1	5,4	1
2005	10	26	1	5,7	1	6,2	1	6,8	1	7,4	1	6,5	1	7,1	1	8	1	7,2	1	7,8	1	8,3	1	7,5	1	7,5	1	6,9	1	5,8	1	6,5	2	5,6	1	5	1	6,5	1	5,3	2	7,1	1	6,2	1	5,3	1	3,8	1
2005	10	27	1	3,9	1	3,9	1	4,2	2	3,2	2	3,2	2	4,9	2	3,5	2	3,6	2	4,4	2	5,3	1	6,1	2	5,3	1	4,2	1	5,3	1	5,1	1	6,2	1	5,1	1	3,3	1	4,4	2	4,9	1	5,6	1	5,3	1	6,1	1
2005	10	28	1	6,8	1	6,6	8	6,5	7	6,7	7	5	7	6,5	7	4,9	7	5,6	7	5,8	7	6,9	7	6,9	7	7,4	7	7,5	7	6,8	7	6,8	7	8,3	7	7,6	7	7,2	7	7,6	7	8,6	7	8,5	7	8,5	7	8,8	7
2005	10	29	7	9,6	7	9,4	7	9,6	7	9,4	7	7,5	7	10	7	7,8	6	8,2	6	9	6	8,6	6	9,7	6	8,9	6	6,9	6	7,1	6	5,8	6	5,7	6	5,6	6	6,2	6	6	5	5,3	5	4,7	5	3,5	5	4	5
2005	10	30	5	3,5	5	1,9	5	1,9	5	1,5	5	2,1	5	2,2	5	2,1	5	2	5	1,5	5	2,4	5	2,5	5	2,1	4	2,1	5	1,9	4	2,1	4	1,7	4	1,4	3	1,1	3	1,4	3	,8	3	2,1	3	1,8	3	1,2	3
2005	10	31	2	1,4	2	1,2	2	1,9	3	1,1	2	1,9	2	2,1	3	1,8	3	2,1	3	2,4	3	1,9	2	2,4	3	2,5	2	1,9	2	1,7	3	1,5	3	1,9	3	2,4	3	1,9	2	2,6	3	2,1	3	1,4	2	1,1	2	1,5	2
2005	11	1															2	3,6	3	5	3	4,7	3	3,8	3	4,3	3	3,2	3	2,4	3	,8	3	3,2	3	2,4	2	2,6	2	2,2	2	3,5	2	3,2	2	3,6	1	4,2	1
2005	11	2	1	3,8	1	3,9	1	5,6	1	3,8	1	3,3	2	3,5	2	3,6	1	3,3	2	3,8	2	3,6	2	3,8	2	,4	2	3,1	2	3,6	3	2,8	3	2,8	2	2,8	3	3,1	3	3	3	2,2	2	1	0	0	2	,6	2
2005	11	3	1	1,9	1	2,2	1	2,6	1	3,5	1	3,1	2	2,9	2	3,1	3	2,2	3	1,5	2	3,5	2	4,3	1	4	1	3,6	1	3,5	1	3,8	1	3,9	1	3,5	1	3,3	1	3,1	1	3,3	1	3,5	5	2,4	2	2,2	2
2005	11	4	2	2,2	2	2,1	1	1,7	1	1,9	1	2,2	1	2,5	1	3,3	2	2,9	2	2,8	2	2,8	2	3,6	2	5,4	3	3,9	3	4	3	3,8	3	2,8	3	2,5	3	3,3	3	5,8	4	3,2	3	3,5	3	1,2	0	0	0
2005	11	5	0	0	6	1,8	6	1,9	6	1	6	1,5	3	3,5	3	4,9	3	7	3	6,5	3	3,1	3	3	3	3	3	2,2	3	2	3	2,7	3	2,3	3	1,8	3	2,3	3	2	3	1,6	2	1,8	2	1,7	2	2,4	2
2005	11	6	2	2,4	2	2,8	3	2,9	2	2,1	2	1,9	2	2,7	2	2,6	2	2	3	1,8	3	1,8	2	1,9	3	2,4	2	2,9	2	2,1	3	3,2	3	2,5	2	3,3	3	3,1	2	3,1	3	3,5	3	2,8	3	3,1	3	2,1	3
2005	11	7	3	3,9	3	3,8	3	3,8	3	4,6	3	4,7	3	6,1	2	3,3	3	3,6	3	5,1	3	5	3	5,1	3	4	3	4	3	3,3	3	3,3	3	2,8	3	2,5	3	2,5	3	2,5	2	3,2	3	3,5	2	3,3	3	3,1	2
2005	11	8	2	3,9	3	4	2	3,8	2	3,6	3	3,8	3	4,2	3	3,1	3	3,2	3	3,9	3	3,5	3	2,8	2	1,8	3	1,7	3	1,7	2	1,8	2	1,8	2	2,1	2	3,5	2	3,9	2	3,1	2	3,1	2	3,5	2	2,6	2
2005	11	9	2	2,6	2	4	2	3,8	2	4,9	2	3,8	2	3,6	2	4,6	2	4	2	4,6	3	5,3	2	4,9	2	4	2	4,7	3	5,4	3	4,9	3	4	3	5	3	3,9	3	4	3	3,6	2	4	3	3,2	3	2,9	3
2005	11	10	3	3,5	2	4,2	2	4,4	2	4,3	2	3,8	2	4	2	3,6	2	4,4	2	4,2	3	4,9	3	4,6	2	4,9	3	3,5	3	3,6	2	4,2	2	4,4	2	5,1	3	5,7	3	5,1	3	5,1	2	3,2	2	2,9	2	4,2	2
2005	11	11	2	3,8	1	4	2	4	2	2,2	2	4,7	2	2,8	1	1,7	2	3,8	2	4,7	2	5	3	3,8	2	3,8	2	3	2	5,6	2	2,4	1	1,8	1	2,1	1	2,4	2	2,6	2	3,2	2	2,4	2	2,5	1	2,5	2
2005	11	12	2	1,8	3	1,9	2	2,4	1	1,4	2	3,3	2	2,2	3	1,7	0	0	2	3,3	3	,4	3	,7	3	3,6	3	3,2	3	3,6	3	4,3	3	2,9	3	3,3	2	2,5	2	3,8	2	3,3	2	4,4	2	3,9	2	2,8	1
2005	11	13	2	4,2	2	3,6	2	2,9	3	3,1	3	2,4	3	2,9	2	2,8	2	3	2	3,4	3	3,7	3	5,1	3	3,4	3	5,2	2	5,4	3	5,8	3	4,7	3	5	3	2,9	3	6,4	3	4,2	2	2,2	2	2,5	3	7	3
2005	11	14	3	5,8	2	3,2	2	4,8	3	4	2	3,8	2	3,6	2	3,9	2	4,4	2	4,2	2	3,8	3	2,9	3	2,8	2	2,1	3	2,9	2	2,8	3	5,6	2	4,7	3	7,2	3	6,9	3	5,3	2	6,7	2	6,1	2	5,1	2
2005	11	15	2	5	2	6,4	2	4,7	2	4,4	2	4,4	2	6,1	2	4,4	2	2,8	2	3,5	2	5	2	4,2	2	3,9	2	3,1	2	4,7	2	5,8	2	4,6	2	5,3	3	4,3	3	5	2	5,1	2	6,1	2	4	2	3,8	2
2005	11	16	2	5,1	2	5,6	2	4,7	2	3,6	2	4	2	4,3	2	4,1	2	4,6	3	3,3	2	3,3	3	4,4	3	1,9	3	1,9	3	1,1	3	1	3	2,4	3	1,8	3	,6	0	0	3	,4	4	1,2	5	1,1	4	,4	5
2005	11	17	4	2,4	4	2,8	4	2,9	5	2,8	5	3,1	5	3,8	5	4,7	4	4	4	4,4	4	5	4	4,7	4	4,9	4	5,4	5	5,1	5	4,9	5	4,3	5	3,9	5	2,9	5	2,8	5	1,9	5	1,9	5	2,2	5	2,1	5
2005	11	18	5	1,8	5	1,4	5	2,1	5	1	5	,8	5	,8	5	1,5	5	2,1	5	2,8	5	2,5	4	3,3	5	2,2	4	2,8	4	2,2	4	2,4	5	2,3	5	1,8	4	1,7	4	1,2	4	1,2	4	1,1	4	1,7	4	1,4	4
2005	11	19	4	1,9	4	1,9	4	2,1	4	1,9	4	1,5	4	2,2	4	2,2	4	1,5	4	2,4	4	2,8	4	2,9	5	2,5	4	2,6	5	2,2	5	2,2	4	2,3	5	1,9	4	1,8	4	2,2	4	2,1	4	2	4	2,3	3	1,9	3
2005	11	20	4	1,8	3	2,1	3	1,9	4	1,7	3	2	3	1,8	4	1,7	3	1,2	3	2,9	4	1,8	3	2,3	3	2,4	3	2,2	3	2,2	3	2,2	3	2,1	4	1,5	4	1,7	4	,8	0	0	4	,8	3	1,8	3	3,1	3
2005	11	21	2	2,2	2	1,5	3	,6	0	0	0	0	2	1,4	2	1,8	2	1,5	2	1,1	2	1,5	2	1,8	2	1,8	2	1,8	2	2,4	2	2,4	2	2,6	2	2,2	1	2,6	1	2,1	2	2,6	2	1,7	2	1,8	2	1,8	2
2005	11	22	2	1,5	1	1,8	7	2,1	7	3,1	7	2,4	7	2,2	7	1,4					1	2	1	2,5	1	3,1	1	4	1	4	1	4,2	1	4	1	4,5	1	4,5	1	4,8	1	7,8	1	8,3	1	6,5	1	7,2	1
2005	11	23	1	7,5	1	7,6	1	7,1	1	6,8	1	6,8	1	8,1	1	6,5	1	7,1	1	6,8	1	7	1	7	1	6,3	1	6,4	1	6,3	1	6,1	1	6,2	1	5,5	1	5,8	1	5,7	1	5,6	1	4,9	1	4,4	1	4,2	1
2005	11	24	1	4	1	4	1	3,7	1	3,8	1	4,8	1	4,8	1	4,8	1	5,5	1	6	1	5,8	1	6,4	1	7,1	1	7,2	1	6	1	5,8	1	5,4	1	5,8	1	5,2	1	5,1	1	3,8	1	3,7	1	3,4	1	3,4	1
2005	11	25	1	3	1	3,3	1	3,2	1	3	1	3	1	2,9	1	2,9	1	3,1	1	3,1	1	3,1	1	2,8	1	2,9	1	2,7	1	2,8	1	2,9	1	2,7	1	2,6	1	2,8	1	3	1	3,2	1	3	1	3	1	3	1
2005	11	26	1	2,8	1	2,8	1	2,5	1	2,7	1	2,5	1	2,2	1	2									1	1,2	1	1,2	1	1,2	1	1,2	1	1,2	1	1,1	1	1	1	1	1	1,1	1	1,2	1	1,2	1	1,4	1
2005	11	27	1	,6	0	0	0	0	0	0	0	0	0	0	0	0	0	0	1	,7	1	1	1	1,6	1	1,6	1	1,7	1	1,2	1	2,2	1	2,8	1	2	1	2	1	1,2	3	1,1	3	1,8	3	1,6	3	1,5	3
2005	11	28	3	1,3	3	1,3	3	1,2	3	3,5	3	1,6	0	0	0	0	3	1,8	3	1,6	3	1,7	3	1,5	3	3,5	3	2,4	3	1,2	3	1,7	3	1,4	3	1,2	0	0	2	,4	2	1,2	3	1,6	3	1,7	3	1,6	3
2005	11	29	3	1,5	3	1,6	3	,8	2	1,7	3	,8	3	1,5	2	2,2	4	1,6	0	0	3	,6			4	3,1	5	1,6	4	1,6	3	1,2	2	1,2	1	1,2	2	1,9	2	1,5	2	,4	2	,8	0	0	0	0	0
2005	11	30	2	,8	2	2,2	0	0	0	0	0	0	0	0	0	0
2005	12	2	2	2,8	2	2,2	2	1,8	2	1,8	2	2	2	1,7	2	1,7	2	1,6	2	2,3	2	2,3	2	2,7	3	3,2	3	2,8	2	2,4	2	2,3	2	2,7	2	2,4	2	2,8	2	2,5	2	2,4	2	2,2	2	3,2	2	3,2	3
2005	12	3	2	3,2	2	2,1	2	2,1	2	2,2	2	2	2	2,9	2	2,4	2	2,4	3	3,1	3	2,8
2005	12	11	2	3,5	2	3,5	3	3,1	3	3,8	3	2,8	3	3,4	3	2,6	3	1,5	3	1,9	3	1,4	3	1,5	3	1	3	3	3	2,8	3	2,9	3	2,8	3	2,9	2	3	2	3,2	2	3,2	3	2,9	2	3	3	3,2	3
2005	12	12	2	2	2	2,8	2	2,2	2	3	2	2,1	3	3,8	3	3,8	2	2,8	3	4,8	3	5,5			3	1,8	2	2,8	2	2,9	2	2,7	2	2,8	2	2,8	2	3,2	2	3,1	2	3	2	3,2	2	2,9	2	2,9	2
2005	12	13	2	2,9	2	2,8	2	3,4	2	3,2	2	3	2	3,9	2	4,9	2	4,4	2	3,1	2	3,7	2	4,5	2	4,3	2	3,9	2	4,1	2	3,8	2	3,6	2	3,9	2	3,8	2	4,1	2	4	2	3,6	2	3,8	2	2,8	2
2005	12	14	2	3,5	2	3,1	2	2,6	2	2,2	2	2,9	2	3,8	3	4,1	3	4,1	3	4,2	2	3,8	3	3,2	3	3	3	3,3	2	2,7	2	1,8	2	1,9	2	2,1	2	2,1	2	2,8	2	2,4	3	3,1	3	3,8	3	2,1	3
2005	12	15	3	1,8	3	1,9	3	2	3	2,1	3	1,8	3	1,8	4	1,8	4	2	4	1,9	4	1,8	3	2,1	3	2,1	3	2	3	2,1	3	1,9	3	1,9	3	2	3	2	3	2,2	3	2,5	3	3,4	3	3,1	3	3,1	3
2005	12	16	3	3	3	2,5	3	2,3	3	2,2	3	2,5	3	2,6	3	2,5	2	2,8	2	2,4	2	2,7	2	3	2	2,6	2	3,4	2	2,8	2	2,5	2	2	2	2,8	2	5,6	2	3,9	3	4,2	2	4,4	2	3,6	3	3,6	3
2005	12	17	2	5	2	4,4	2	4,7	2	3,6	2	3,6	2	3,6	2	4,5	2	3									3	3,3	3	3,5	3	3	3	3,5	3	4	3	4,2	3	3,8	3	4,4	3	5	3	3,6	3	3,3	3
2005	12	18	3	4,7	3	5,6	2	3,8	2	3,8	2	3,8	3	3,8	3	4	3	3,3	3	3,8	3	3	3	2,8	3	2,6	3	2,5	3	2,1	3	1,6	3	1,7	2	1,7	2	3	2	2,8	3	3,3	3	3,1	3	3,1	3	2,8	2
2005	12	19	2	3,3	3	3,3	3	3,1	2	3,8	2	3,2	3	3,1	3	3	3	3	3	3,2	3	2,9	3	4,1	3	2,5	3	2	3	2	3	2,1	3	2,1	2	2,2	2	2,5	2	3,1	2	3,6	2	4,2	2	3,6	2	3,1	2
2005	12	20	2	2,2	2	2,8	3	2,2	3	1,9	3	3,9	3	3,1	3	3,2	3	3,5	3	3,9	3	5,8	3	3,2	3	3,8	3	5,3	3	4,9	3	4,6	3	4,2	3	5	3	4,3	3	4	3	5,1	3	4,7	3	5	3	4,4	3
2005	12	21	3	5	3	4,4	3	3,6	3	3,9	3	4	3	3,6	3	2,8	3	3,9	3	2,6	3	2,8	3	2,9	3	2,5	2	,8	2	2,9	2	2,9	3	2,8	2	1,2	3	,4	2	3,2	2	4,3	4	2,9	3	3,5	2	2,5	3
2005	12	22	2	3,1	2	2,8	2	2,9	3	2,6	2	2,6	3	2,9	2	1,4	3	3,1	3	2,8	3	2,6	2	3,3	3	2,8	2	2,4	2	1,1	3	2,5	2	2,8	2	2,9	2	3,2	2	3,6	1	4,6	2	3,1	1	4,2	1	5	1
2005	12	23	1	4	2	3,2	2	3,3	2	3,5	2	3,8	2	3,2	2	3,3	2	3,6	2	4,3	2	3,9	2	3,6	2	3,1	3	4,2	3	4,7	3	4,2	3	3,9	3	3,6	3	3,8	3	2,5	3	2,6	3	2,2	3	2,2	3	2,2	3
2005	12	24	3	1,7	3	1	2	1,5	3	1,2	3	3,3	0	0	0	0	3	1,7	3	1,1	3	,8	3	3,8	3	3,6	3	3,2	3	3,2	3	2,5	3	2,5	3	2,4	3	1,9	3	1,7	3	1,4	3	1,1	3	,8	3	1,5	3
2005	12	25	3	,6	3	,7	3	2,4	3	2,5	3	3,1	3	2,9	3	1,9	3	1,4	3	1,5	3	1,4	3	1,9	3	1,9	2	1,7	2	3,3	2	3,3	2	3,1	2	3,5	2	3,2	2	4	2	3,2	2	2,9	2	2,9	2	2,6	2
2005	12	26	2	3,2	2	3,3	2	3,3	2	3,6	2	4,3	2	4	2	3,9	2	5,3	2	4,7	2	4,6	2	4,7	2	5	2	4,7	2	3,6	2	4,4	2	3,3	2	3,9	3	3,9	3	3,3	2	3,2	2	3,8	2	3,3	2	3,5	2
2005	12	27	2	3,6	2	3,9	3	4,7	3	2,5	3	1,9	2	2,1	3	1,7	3	,4	2	1,8	2	1,5	3	2,8	2	2,8	3	2,5	2	3,2	3	2,8	3	2,5	3	2,6	3	2,2	3	2,2	3	2,1	3	2,1	3	1,2	4	1,7	3
2005	12	28	3	2,8	3	1,9	3	1,2	3	1,7	3	1,9	3	1,9			3	2,2	3	2,1	3	2,4	3	2,8	3	2,5	3	3,2	3	3,1	3	2,4	4	2,1	4	2,8	5	2,5	5	1,7	5	1,2	5	,6	5	1	5	,6	4
2005	12	29	4	,4	4	,6	4	,7	3	2,5	3	2,5	3	2,2	3	2,5	3	3,5	3	4	3	3,8	3	3,1	3	3,1	3	3,1	3	2,9	3	2,6	3	2,6	3	2,9	3	2,8	3	2,1	3	2,1	3	2,1	3	1,5	3	2,1	3
2005	12	30	3	2,6	3	2,1	3	1,7	3	2,2	3	2,5	3	2,2	3	1,4	3	1,5	3	2,1	3	1,5	3	1,9	3	2,2	3	1,5	3	1,8	3	3,2	3	1,1	3	,7	3	,8	3	1,8	3	1,9	3	3,2	3	2,5	3	2,8	3
2005	12	31	3	4	3	3,6	3	3,9	3	3,3	3	2,8	3	2,6	2	1,5	3	1,9	3	2,8	3	3,2	3	3,3	3	3,8	3	3,1	3	3,6	3	2,9	3	3,3	3	4	3	4,7	3	4,9	3	4,3	3	4,7	3	4,6	3	6,4	3
2006	1	1	3	6,5	3	6	3	5,3	2	4,2	3	5,3	2	4,2	3	5,7	3	6,1	3	6,4	3	8,2	3	6,2	3	6,2	3	6,2	3	5,3	3	7,2	3	6,1	3	6,4	3	5,3	3	6,7	3	5,8	3	6,5	3	6,1	3	5,8	3
2006	1	2	3	6	3	5,6	2	4,2	2	4,4	2	3,9	2	4,3	3	2,1	2	3,3	2	5,4	3	5,4	3	4,9	2	5	2	4,7	2	3,8	2	3,3	2	3,6	2	4	2	3,6	2	3,8	2	3,6	2	4	3	3,5	2	3,9	3
2006	1	3	2	3,2	2	3,5	2	3,5	2	4,6	2	5,4	2	4,7	2	2,1	2	4,2	2	5,4	2	5,3	2	5,1	2	4,7	3	4,3	2	4,3	2	3,2	3	3,9	2	2,5	3	2,5	2	2,9	2	3,3	2	2,6	2	2,6	2	3,3	2
2006	1	4	2	3,2	2	3,1	2	3,3	2	3,2	2	3,2	2	2,8	2	2,9	3	3,9	3	4,2	3	4,2	3	3,5	3	3,8	3	3,5	2	3,2	2	4,9	3	6	3	4,2	3	1,8	3	2,1	2	2,2	2	3,1	2	3,1	2	3,1	2
2006	1	5	3	2,1			2	2,4	2	3,3	2	3,2	3	3,2	2	2,1	2	3,6	2	3,2	2	4,7	2	4,4	2	5,4	2	5,6	2	5,3	2	4,9	2	3,9	2	3,6	2	4,2	2	3,9	2	3,8	2	4,2	2	3,3	2	3,9	2
2006	1	6	2	4,6	1	3,2	1	3,2	1	3,3	1	3,8	1	3,9	1	2,4	1	3,3	2	4,3	2	3,3	2	3,1	2	2,9	2	3,1	1	3,8			1	5	2	2,9	2	3,8	2	2,8	2	2,2	1	2,3	2	2	1	2	1
2006	1	7	1	2	1	2	1	4	1	3,1	1	3,7	1	4,8	2	3,5	1	3,8	1	5,4	1	5,1	1	5,6	1	5	1	6	1	6,4	2	8,6	2	7,2	2	9,4	2	9,6	2	9,6	2	10,6	2	10	2	9	2	10	2
2006	1	8	2	10,4	2	9,4	2	9	2	10	2	7,8	2	8	2	8	2	7,3	2	7,7	2	8	2	6,8	2	8,6	2	7,5	2	6,1	2	5,8	2	6	2	5,7	2	6,8	2	5,7	2	6	2	5,4	3	7,5	3	6,9	2
2006	1	9	2	4,7	3	5,6	2	5,1	2	4,6	2	4	2	4,2	2	3	3	5,4	3	5,3	3	4,9	3	4,4	3	6,4	3	5,4	3	4,7	3	6,1	3	4,4	3	4,6	3	5,1	3	4,6	3	4,9	3	4,9	3	4,4	3	4,4	3
2006	1	10	3	4,7	3	4,3	3	4,6	3	3,9	3	4,9	3	4,6	3	2,9	2	3,9	2	5,6	2	4,4	2	5,6	2	4,2	2	2,4	2	4,4	2	4	2	4,4	2	3,8	2	3,6	2	4,3	2	3,8	2	3,9	2	4	2	3,3	2
2006	1	11	2	3,3	2	3,6	2	3,3	2	3,9	2	3,1	2	3,9	2	2,5	3	3,3	3	4,7	3	3,3	3	5,3	3	4,2	3	3,6	3	3,5	3	2,6	2	2,9	2	3,3	3	3,6	2	2,5	3	3,5	2	3,2	2	3,5	2	3,5	2
2006	1	12	3	3,3	2	3,1	2	3,6	2	2,6	3	3,5	3	3,6	2	3,1	3	3,2	3	4,9	3	5,3	3	5	3	4,4	3	4,2	3	3,3	3	4,7	3	3,5	3	3,1	3	2,6	3	2,8	3	4,4	3	4,9	3	5,1	3	3,8	2
2006	1	13	2	3,6	2	3,6	2	3,9	2	3,6	3	4,4	2	5,8	3	4,9	3	6	3	4,6	3	3,9	3	4,4	3	4,7	3	3,3	2	3,9	2	3,6	2	3,1	2	3,9	2	3,9	2	3,3	2	2,9	2	3,3	2	3,3	2	4	2
2006	1	14	2	4,2	2	3,6	2	4,4	2	4,2	2	4,7	2	4,2	2	3,8			3	4,6	2	4,4	2	4,6	3	3,2	2	4,9	2	5,4	2	5,8	2	5,8	2	6,2	2	7,6	2	8,1	2	7,2	2	6,5	2	5,4	2	4,9	2
2006	1	15	2	6	2	6,2	2	6,9	2	6,4	2	6,1	2	6,4	2	5,4	2	5	2	7,1	2	6,4	2	6,1	2	7,1	2	6,7	2	6,8	2	7,2	2	8,6	2	8,3	2	8,3	2	7,9	2	7,9	2	7	2	6,8	2	6,4	2
2006	1	16	2	6,1	2	6	2	4,9	2	4,4	2	4,9	2	5	2	5,5	2	7,5	2	6,8	2	6,7	2	6,2	2	6,4	2	5	2	6	2	5,6	2	4,7	2	3,9	2	5,3	2	5,8	2	5,8	2	6,1	2	3,8	2	3,2	2
2006	1	17	3	4,4	3	4	3	4,3	3	4,4	3	4,6	3	4,7	3	3,6	3	3,2	3	2,5	3	2,9	3	3,1	3	3,9	3	2,8	3	3,8	3	3,6	3	3,5	3	3,6	3	2,4	3	3,3	3	3,6	3	4	3	3,5	2	3,2	3
2006	1	18	2	3,8	2	3,6	2	3,1	2	3,9	2	4,6	2	4,3	2	4,4	2	3,9	2	4,9	2	4,7	2	4,7	2	4,3	2	4	2	4,7	2	4,2	2	3,6	2	4,2	2	4,7	2	4,2	2	5	2	4,9	2	5,3	2	4,6	2
2006	1	19	2	5,4	2	5	2	4,6	2	5	2	5,6	2	4,4	2	4	2	3,5	2	5													2	6,9	2	6	2	5,1	2	5,3	2	5,7	2	5,4	2	5	2	4,6	3
2006	1	20	3	5,3													3	7,5	3	8,5			2	7,2	3	8	3	7,5	3	7,8	3	8,1	3	6,7	3	7,2	3	6,4	3	6,4	3	5,6	2	4,7	3	5,3	3	4,7	3
2006	1	21	3	4,7	3	5,1	3	5,7	3	5,4	3	4,7	3	5	3	4,3	2	2,8	2	4	2	4,7	2	5																			2	6	2	6,2	2	4,9	2
2006	1	22	2	6,1	2	6,9	2	6,4	2	6,7	2	6,1	2	5,6	2	6,9	2	6,2	3	4,7	3	4,6	3	4	3	5	3	4,3	3	3,9	3	4,7	3	5	3	5,8	3	4,6	3	4,2	3	4,7	3	6,7	3	6,7
2006	1	26	2	5	2	4,7	2	4,7	2	5,8	2	6,1	2	6,5	2	4,3	2	6,2	2	5,6	2	5,6	2	5,8	2	6,4	2	7,1	2	6	2	6,1	2	6,5	2	6,9	2	7,8	2	6,7	2	6,1	2	6,9	2	5,6	2	6,4	2
2006	1	27	2	5,6	2	6,2	2	6,8	2	6,4	2	6,4	2	5,8	2	5,2	2	3,5	2	6,9	2	6,8	2	6,8	3	6,4	3	6,1	2	5	2	6,1	2	5,8	2	5,3	2	5,3	2	5,3	2	6,1	2	5,8	2	6,7	2	5,8	2
2006	1	28	2	5,8	2	8,1	2	7,4	2	6	2	5,4	2	6	2	3,5	2	5,3	2	6,1	2	5,3	2	5,3													2	5,6	2	5,6	2	5,6	2	5,6	2	4,2	2	6,1	2
2006	1	29	3	6,4	2	6,7	3	7,8	3	6,8	3	8,2							3	7,1	3	7,8	2	7,8	2	7,4							2	5	2	5,6	2	5	3	6	3	5,8	3	5,7	3	5,3	3	6	2
2006	1	30	3	7,1	2	5,1	2	4,9	3	5,1	3	5,4	3	5,8			2	4,3	2	4,8			2	5	2	5,8					2	3	2	2,8					2	3	2	2,7	2	2,7	2	3,5	2	3,1	2
2006	2	2	2	2,4	2	2,5	2	1,8	3	2,8	2	1,5	3	1	3	1,1	3	,4	3	1,5	2	3,2	2	3,2	3	2,4																			3	1,8	3	2,1	3
2006	2	4	5	,4	0	0	0	0	0	0	0	0	0	0			0	0	0	0	5	1,2					2	1,5	2	1,8	2	2,1
2006	2	5			2	2,1	2	2,6	2	3,2	2	3,6	2	3,6	2	3,8	2	4,9	2	5,6	2	5,7	2	5,1	2	4,9	2	5	2	4,9	2	5,3	2	5,1	2	4,2	2	4,6	2	3,5	2	4,6	2	4,6	2	4,2	2	3,8	2
2006	2	6	2	3,9	2	3,6	2	3,6	2	3,5	2	3,5	2	4	2	3,9	3	6,4	3	6,5	3	6,7	3	5,6			3	5,1	3	4,7	3	5,6	3	6	3	6	3	5,7	3	4,3	3	4,2	3	3,9	3	3,9	3	4,4	2
2006	2	7	3	3,8	2	3,5	2	2,9	3	3,3	3	5	3	1,2	2	1,4	2	3,8	2	6,9	2	6,4	2	6,4	2	6,4	2	6,1	2	6,1	2	5	2	3,5	2	3,6	2	3,2	2	3,8	2	4,2	2	3,9	2	3,2	2	4	2
2006	2	8	2	3,8	2	3,5	2	4,2	2	4,7	2	4,6	2	2,8	2	3,6	2	4,3	2	4,3	2	3,6	2	3,9	3	4,6	3	4,6	2	3,3	2	3,1	2	3,1	2	3,5	2	3,9	2	3,2	2	3,1	2	4,2	2	4,9	2	4,9	2
2006	2	9	2	4,3	2	3,5	2	3,6	2	4	2	3,9	2	3,2	2	2,2	2	4,2	2	4	2	4	2	3,8	2	3,5	2	4,3	2	3,9	2	5	2	3,6	2	4	2	4,6	2	4,2	2	4,7	2	6,7	2	5	2	3,5	2
2006	2	10	2	5,1	2	3,9	2	6,1	2	5,3	2	5	2	6	3	3,8	3	2,6	3	5,8	3	5,8	3	6,4	2	6,8	2	5,4	2	5,1	2	5	2	5,7	3	6,4	3	6,4	2	5,7	3	4,3	3	5,8	2	4,7	3	6,1	3
2006	2	11	3	4,7	3	5	3	3,9	3	4,3	3	4	3	3,1	2	2,6	2	3,6	3	3,1	3	5	3	4,7	3	4,4	3	4,9	3	2,9	2	4,3	2	3,2	3	3,3	2	3,9	2	4	2	4,4	3	4	3	3,9	3	4,4	3
2006	2	12	2	3,2	2	2,9	2	3,2	2	3,6	2	4,4	2	4	2	1,5	2	3,2	2	2,9	2	3,2	2	3,1	2	2,9	2	2,4	2	3,5	2	3,1	2	3,2	2	4,2	2	3,2	2	3,6	2	4,3	2	5,6	2	5,4	2	5,4	2
2006	2	13	2	4,7	2	4,9	2	6,5	2	6,4	2	5,8	2	6,4	2	3,3	1	5,8	1	6,5	2	6,5	1	7,2	1	6,8	1	7,8	1	8,1	1	8,2	1	8,9	1	9,4	1	8,9	2	9,7	2	9,4	2	10,6	2	7,8	2	9,7	2
2006	2	14	2	11	2	10,3	2	10,4	2	10,8	2	9,7	2	8,8							1	7,6	1	6,1	1	6,2	1	4,5	1	4,2	1	5,1	1	4	1	3,8	1	4,4	1	4,9	1	6,1	1	7,4	1	6,8	1	5	2
2006	2	15	2	4,7	2	4,6	2	3,1	2	4	2	3,1	2	3,8	2	3,6	2	4,1	2	7,3	2	7	2	7,4	2	7	2	5,3	2	6	2	5,2	2	4,2	2	6	2	5,3	2	5,1	2	4,2	2	5,8	2	6,3	2	6,3	2
2006	2	16	2	5	2	3,9	2	3	2	3,2	2	3,8	2	4	2	4,4	2	4,4	2	4	2	4,2	2	3,8	2	3,9	2	3,5	2	3,5	2	3,5	2	3,7	2	3,5	2	3,8	2	4	2	4,3	2	4	2	4,4	2	4,7	2
2006	2	17	2	5,1	2	3,8	2	3,8	2	3,8	2	3,2	2	3,2	2	3	2	3,5	2	3,3	2	3	2	3,4	2	3	2	2,4	2	2,7	2	2,4	2	2,3	2	2,2	2	2,4	2	3,5	2	3,5	2	3,7	2	3,8	2	3,7	2
2006	2	19	2	3,2	2	4,3	2	3,8	2	3,1	2	3,3	2	3,8	2	3,8	2	4	2	3,5	2	2,8	2	3	2	3,1	2	3	2	2,8	2	2,7	2	2,8	2	2,5	2	3	2	2,6	2	3,9	2	3,9	2	3,9	2	4,3	2
2006	2	20	2	4,2	2	2,4	2	4	2	4	2	4,2	2	3,8	2	3,5	2	3,9	2	6,5	2	3,6	2	3,7	2	5,3	2	5,6	2	3,8	2	3,8	2	3,7	2	5	2	3,9	2	4	2	4	2	3,6	2	3,3	2	3,2	2
2006	2	21	2	4	2	3,9	2	3,7	2	3,9	2	3,3	2	2,8	2	2,5	2	2,4	2	2,4	2	2,9	3	3,8	3	4	3	4,2	3	3,7	3	3,7	2	3	2	1,9	2	1,9	2	2	2	2,4	2	3	2	2,9	2	3,1	2
2006	2	22	2	3,8	2	3,3	2	3,9	2	3,8	2	3,8	3	3,8	3	4,1	2	5,2	3	5	3	4,9	3	5,8	3	6	3	4,2	2	3,9	2	2,8	2	2	2	2,5	2	2,5	2	2,6	2	2,6	2	2,4	2	3,1	2	3,9	2
2006	2	23	2	3,1	2	5,8	2	3,7	2	4,4	2	3	2	3,5	2	3	3	2,8	3	5,3	3	5,5	3	6	3	5,9	3	7	3	6,5	3	4,1	3	3,8	3	3	2	4,1	2	3,9	2	3,9	2	4,3	2	5,5	2	5,7	2
2006	2	24	2	4,5	3	3,8	2	6,4	3	6,8	2	6,8	2	6,1	2	3,4	2	2,9	2	3	2	3,1	2	3,1	3	5,6	2	5	2	4,3	2	3,4	2	3,2	2	4,3	2	3,5	2	4	2	4,4	2	4	2	3,9	2	3,7	2
2006	2	25	2	3,9	2	3,7	2	5	2	2,5	2	3,8	2	3,4	2	3,8	2	3,1	2	3,7	2	4,5	3	6	3	5,5	2	4	2	3,2	2	2,9	2	2,9	2	3,8	2	4,1	2	3,8	2	2,5	2	3,1	2	2,8	3	3,4	3
2006	2	26	3	3,7	3	3,5	2	3	2	3	2	3,8	2	3,7	2	2,8	3	3,3	3	2,7	3	2,5	3	2,8	3	1,8	3	1,9	2	1,8	3	1,8	2	1,7	2	1,8	2	1,8	2	2,1	2	2,2	2	2,4	2	2,8	2	2,8	2
2006	2	27	2	3,7	2	3,8	2	3,5	2	4	2	3,8	2	4,1	2	4	1	3,6	2	3,8	2	3,7	2	3,5	2	2,8	2	2,9	2	2,9	2	4	2	3,8	2	3,8	3	3	3	2,2	2	3,5	2	3	2	3,4	2	3,2	2
2006	2	28	2	3,4	2	2,7	2	3,1	2	3	2	3,4	2	3,1	2	3,7	2	3	2	3,1	2	3	2	3	2	3	2	3,1	2	3,1	2	2,8	2	2,9	2	2,8	2	3,1	2	3	2	3,2	2	3,4	2	3,4	2	3,7	2
2006	3	1	2	3,1	2	2,7	2	2,9	2	2,9	2	3	2	3,1	2	3	2	3,8	2	3	2	3,6	2	3,1	2	3	2	3	2	3	2	2,7	2	4,1	2	3	2	3,4	2	4	2	3,2	2	3	2	3	2	3,8	2
2006	3	2	2	3	2	2,9	2	2,3	2	2,3	2	2,1	2	2,3	2	2	2	2	2	2,3	2	2,3	2	2,7	2	2,4	2	2,3	2	2	2	1,4	2	1,7	2	2,5	2	1,8	2	2,4	2	2,7	3	2,5	3	2,7	2	2,7	3
2006	3	3	3	3	2	2,1	3	3	3	3,8	3	3,8	3	3,6	2	3,1	3	1,8	2	1,9	2	2	2	2,2	2	1,8	2	1,7	2	1,8	2	1,8	2	1,9	2	1,9	2	2	2	1,9	2	1,8	2	1,9	2	2,2	2	2,1	2
2006	3	4	2	2,2	2	4	2	3	2	3,7	2	2,5	2	3	2	2,8	2	2,7	2	2,5	2	2,5	2	2,1	2	2	2	2,1	2	2,2	2	2,1	2	2,3	2	2,6	2	3	2	3,3	2	3,5	2	3,7	2	3	2	3,6	2
2006	3	5	2	4	2	2,6	2	3,8	2	3,5	2	3,3	2	3	2	3	2	3	2	3	2	2,7	2	2,7	2	2,5	2	2,8	2	2,3	2	2,5	2	2,8	2	3	2	3,4	2	3,1	2	2,5	2	2,9	2	3,4	2	3,5	2
2006	3	6	2	2,8	2	2,9	2	2,2	2	2,1	2	2,5	2	2,5	2	2,4	2	3,6	2	3,8	2	3	2	3,1	2	3,1	2	3	2	3	2	2,7	2	2,3	2	2,4	2	2,4	2	2,8	2	3,3	2	3,2	2	2,8	2	2,8	2
2006	3	7	2	2,8	2	3,6	2	2,7	2	2,6	2	2,6	2	2,5	2	2,4	2	2,5	2	2,5	2	2,4	2	3	2	3,1	2	3,6	2	3,6	2	3,6	2	3,7	2	3,8	2	3,8	2	3,8	2	4	2	3,9	2	4	2	4	2
2006	3	8	2	3,5	2	3,4	2	3,5	2	3,4	2	3,6	2	3,7	2	3,9	2	3,5	2	4	2	3,8	2	3,1	2	3	2	3,1	2	3	2	3,1	2	3,2	2	3,2	2	3,1	2	3,5	2	3,3	2	3,1	2	3	2	3	2
2006	3	9	2	2,8	2	2,7	2	3,3	2	3	2	3	2	3	2	4,2	3	5	2	5	3	4,7	3	4,7	3	3,9	2	4	3	4,5	3	4,5	3	4	3	3,7	3	2,7	3	2,6	3	2,8	3	3,3	3	3	3	3,2	3
2006	3	10	3	2,7	3	3,9	3	3	3	3	3	3	3	1,7	3	2,1	3	2,8	3	3	3	3	3	2,8	2	3,1	2	3,5	2	3,8	2	3,8	2	4,5	2	4,8	2	4,7	2	5	2	5	2	5,6	2	6,5	2	6,5	2
2006	3	11	2	4	2	4,5	2	4,2	2	5	2	5,9	2	6	2	6	2	6,4	3	5,6	3	4,8	3	4,6	3	4,8	2	4,5	2	4,7	2	3,8	2	3,8	2	3,7	2	3,8	2	3,9	2	3,9	2	4	2	3,8	2	3,7	2
2006	3	12	2	4	2	3,9	2	4,5	2	4,9	2	5,4	2	6	2	6,3	3	5	3	6	3	5,6	3	5	3	4	3	4	3	4,1	3	5	3	3,8	2	3,2	2	2,3	3	2,3	3	3,8	3	5	3	4,1	2	3,8	3
2006	3	13	3	3,8	3	3,8	3	3,8	3	3,1	3	3,1	3	3,2	3	3,8	3	3,1	3	3	3	3,5	3	3,3	3	2,8	3	2,7	3	2,9	3	3	3	3	3	3	3	3,1	3	3,2	3	3,1	3	4	3	3,9	2	2,1	2
2006	3	14	2	2,8	2	2,8	3	5	3	4,8	3	4,8	3	4	3	4,1	3	4	3	3,5	3	3,6	3	3,1	3	3,7	3	3	2	2,9	2	2	2	1,9	2	2,1	2	2,4	2	2,8	2	2,7	2	2,5	2	2,4	2	2,2	2
2006	3	15	2	2,8	2	3,8	2	2,5	2	3,1	2	3	3	3,1	3	4,3	3	3,8	3	3,1	3	3	2	3,1	3	3,2	3	3,3	3	3,5	2	3,5	3	2,9	3	3	3	3,2	3	3,1	2	3,3	2	3	2	3,1	2	3,2	2
2006	3	16	2	3,4	2	3,1	3	3,1	3	3	3	2,6	3	3	3	2,7	3	2,5	3	2,2	3	2,1	2	2,2	2	2,5	2	2,7	2	2,6	2	2,3	2	2	2	2,1	3	2,7	2	2,5	2	3	2	3,5	2	4	2	4	2
2006	3	17	2	3,4	2	4	3	3,2	2	3,1	2	3,5	2	3,4	2	3,8	2	3	3	4,2	3	4,7	3	4	3	3,8	3	3,1	3	3	3	3	3	2,7	2	2,5	2	2,5	2	3	2	4	2	3,4	2	3,6	2	3,4	2
2006	3	18	3	3,5	3	3,4	3	3,8	3	3,3	3	3,4	3	3,5	3	3,2	3	3,5	3	3,5	3	3,1	3	3,1	3	3	3	2,7	3	2,7	3	2,5	3	2,8	3	2,8	3	3	3	2,8	3	3,1	3	3,7	3	3,8	3	3,5	3
2006	3	19	3	3	3	3,4	3	2,8	3	2,5	3	2,7	3	2,9	3	4,5	3	3,3	3	3,4	3	3,7	3	3	3	2,4	3	2,5	3	1,8	3	1,8	3	2	3	2,1	3	2,4	3	2,1	3	2,3	3	2,3	3	2,3	3	2,8	3
2006	3	20	3	3,7	3	2,5	3	3	3	3,6	3	3,5	3	3,4	3	3,1	3	3,3	3	2	3	1,9	3	2,7	3	2,5	3	1,8	3	1,5	3	2,4	3	2,9	3	2,9	3	3	3	3	3	2,8	3	2,8	3	3,1	3	3,2	3
2006	3	21	3	2,8	3	2,2	3	2,8	3	3,4	3	2,9	3	2,8	3	2,5	3	2,7	3	3	3	2	3	2,3	3	1,5	2	1,8	2	1,8	2	2,2	2	2	2	2	2	2,4	2	2,2	2	2,9	2	2,6	2	2,8	2	2,4	2
2006	3	22	2	2,4	2	1,8	2	2,8	2	2,9	2	2,3	2	2,8	2	2,6	2	2,6	2	2,5	2	2,7	2	3,5	2	2,8	2	2,7	2	3	2	2,9	2	3	2	2,8	2	2,8	2	2,3	2	1,5	2	1,5	2	1,7	2	1,6	2
2006	3	23	2	1,8	2	2,1	2	1,8	2	1,7	2	1,5	2	1,8	2	1,8	2	1,7	2	1,8	2	2	2	2,1	2	2,7	2	2,1	2	1,9	2	1,7	2	1,6	2	1,7	2	1,9	2	1,8	2	1,9	2	1,8	2	2	2	2	2
2006	3	24	2	2	2	2,5	2	2	2	1,8	2	1,8	2	1,8	2	1,8	2	2	2	2,1	2	2	2	3,3	2	2	2	1,7	2	1,7	2	1,7	2	1,8	2	1,8	2	1,9	2	1,6	2	1,6	2	1,6	2	1,8	2	1,9	2
2006	3	25	2	2,6	2	2,2	2	2,8	2	2,8	2	2,7	2	2,8	2	2,8	2	3	2	3,2	2	3	2	2,7	2	2,3	2	2,1	2	2,2					2	2,4	2	1,5	2	2	2	2,1	2	2,1	2	2,2	2	2,3	2
2006	3	26	2	2,1	2	4,8	2	2,1	2	2,1	2	1,9	2	2,1	2	2,2	2	2,1	2	2,1	2	2	2	1,9	2	1,2	2	2,8	2	2,2	2	3	2	3	2	3	2	2,7	2	2,6	2	2,9	2	4	2	4,9	2	5,1	2
2006	3	27	2	5,1	2	4,5	2	5,7	2	5,6	2	5,5	2	5,6	2	5	1	6	1	6,1	1	6,5	1	6,4	1	5	1	5,5	1	5	1	4,1	1	3,8	1	3,7	1	3,6	1	3,9	1	3,9	1	4,3	1	4	1	4,2	1
2006	3	28	1	4	1	5	1	4	1	4	1	4,2	1	4,8	1	5	1	5	1	6,1	2	5,3	2	5	2	4	2	4,1	1	5,5	1	5	1	5	1	5,4	1	5	1	5,2	2	4,5	2	4,9	2	5,3	2	5,5	2
2006	3	29	2	5	2	3,8	2	5,1	2	5,1	2	4,9	2	5	2	5	2	5	2	4,1	2	3,8	2	3,5			2	2,8	2	4	2	3,8	2	4,1	2	4	2	3,8	2	4	2	3,6	2	3,8	2	3,7	2	4	2
2006	3	30	2	3,8	2	2,8	2	3,7	2	4	2	4,1	2	4,2	2	4,4	2	4,9	2	4	2	4,8	2	4	2	5	2	3,7	2	3	2	6	2	5	2	3,6	2	3	2	2,8	2	3	2	4,1	2	3,2	2	2,9	2
2006	3	31	2	2,7	2	2,2	2	3,1	2	2,8	2	2,5	2	2,5	2	2,8	2	2,5			2	2,5	2	2	2	2,1	2	1,8	2	1,5	2	1,7			2	1,5	2	2,8	3	2,5	2	2,8	2	2,8	3	2,4	2	2,2	2
2006	4	1	2	2,9	2	2,7	2	2	2	3,1	2	3	2	2,9	3	2,6	3	2,2	3	3,4	3	3,7	3	3,8	3	5,3	3	5,4	3	4,4	3	,3	2	,2	2	,2	2	,2	2	,2	3	,2	3	,2	2	,2	2	,2	2
2006	4	2	2	2,9	2	1,8	2	2,5	2	2,5	2	2,8	2	2,7	2	2,3	2	2,1	2	1,9	2	2,1	2	2	2	1,9	2	1,8	2	1,8	2	1,5	2	1,8	2	1,7	2	1,7	2	1,7	2	1,6	3	1,6	2	1,9	2	2,2	2
2006	4	3	2	1,8	2	2,2	2	1,7	2	1,8	2	2	2	2,1	2	3,4	2	2,7	2	3	2	2,9	2	2,6	2	2,1	2	2	2	2,4	2	2,7	2	3,1	2	2,8	2	2,9	2	3,1	2	3,2	2	3,1	2	3,4	2	3,1	2
2006	4	4	2	2,9	2	2,2	2	1,7	2	2,3	2	2,8	1	2,9	2	3	2	3,2	2	2,7	2	2,8	3	2	2	1,7	2	1,6	2	1,5	2	2,1	2	1,8	2	1,8	2	2,2	2	1,9	2	1,8	2	2	2	2,3	2	2,2	2
2006	4	5	2	2,5	2	2,4	2	1,9	2	1,8	2	2,1	2	1,8	2	1,8	2	2	2	1,8	2	2	2	2	2	2,4	2	2,5	2	1,5	2	1,5	2	1,5	2	1,6	2	1,7	2	1,5	2	2	2	1,9	2	2	2	1,8	2
2006	4	6	2	1,9	2	3	2	2	2	2,1	2	2,1	2	2	2	2	2	2,8	3	1,8	2	2	2	1,8	2	1,8	3	1,5	3	1,7	3	1,7	2	1,6	2	1,9	2	1,7	2	1,7	3	2,2	2	2	3	3	2	3,2	3
2006	4	7	3	3,2	2	3	3	3,1	3	2,9	3	2,8	3	2,7	3	2,8	3	3,5	3	3,5	3	3,2	3	3	3	3	3	2,9	3	2,9	3	2,7	3	2,8	2	2,8	3	2,8	3	2	3	3	3	2,8	3	2,7	3	2,8	3
2006	4	8	3	2,6	3	1,9	3	2,2	3	2,1	3	2,9	3	3,2	3	3,3	3	3	3	2,7	3	3,2	3	2,7	3	2,8	3	2,4	3	2,1	2	1,8	3	1,8	2	1,4	2	1,4	2	1,8	2	1,8	2	2	2	1,9	2	2	2
2006	4	9	2	1,8	2	2,7	2	2,3	2	2,7	2	3,1	2	3,6	2	3,2	2	5	2	6,1	2	5	2	3,8	2	3,6	2	3,5	2	3,5	3	3,1	3	3,2	2	2,8	2	2,1	2	3,2	2	2,8	2	3	2	1,9	2	2,8	2
2006	4	10	2	2,4	2	2,8	2	2,7	2	2,8	2	2,9	2	2,6	2	2,6	2	2,2	2	2,8	2	2,9	2	2,8	2	3,1	2	2,7							2	4	2	3,4	2	2,6	2	2,5	2	3,1	2	2,7	2	2,4	2
2006	4	11	2	2,8	2	3	2	2,6	2	2,6	2	3	2	3	2	3	2	3,4	2	3	2	2,8	2	2,8	2	2,7	2	2,8	2	2,5	2	1,9	2	1,9	2	2,4	2	2,5	2	2,9	2	2,6	2	2,8	1	3,2	1	3	2
2006	4	12	1	2,8	1	1,9	1	2,8	2	2,7	1	2,8	1	2,6	2	2,2	1	3	2	2,4	1	3	1	3,1	1	2,8	1	2,7	1	2,8	1	1,8	1	1,8	1	2,4	1	2,1	1	2,4	1	2,5	1	2,6	1	3	1	2,9	1
2006	4	13	1	2	1	1,8	1	1,5	1	1,8	1	1,7	1	1,9	1	1,9	1	2,1	1	2,2	1	1,8					2	1,7	2	1,5	1	1,8	1	2,2					1	2,1	1	2,6	1	2,5	2	2,2	2	2,4	2
2006	4	14	2	2,8	2	0	2	2	2	2,7	2	1,8					2	3	2	2,5	2	2,8	2	2,4	2	1,6	2	1,7	2	1,6	2	1,7	2	1,5	2	1,2	2	1,4	2	1,2	2	1,2	2	,8	0	0	0	0	0
2006	4	15	0	0	0	,8	0	0	0	0	0	0	0	0	0	0	0	0	5	1,5	5	1,7	4	1,7	5	1,4	5	1,1	0	0	0	0	0	0	0	0	0	0	0	0	0	0	4	,8	4	,8	3	,8	3
2006	4	16	3	1,1	3	2,1	0	0	2	,8	3	,8	3	,4	0	0	3	1,1	3	1,2	3	1,1	3	1,2	3	1,4	3	1,5	2	1,5	3	1,2	3	1,1	3	,8	2	,4	3	2,2	3	2,1	3	1,8	3	1,6	3	1,5	3
2006	4	17	3	2	3	2,6	3	1,6	3	1,6	3	1,6	3	1,5	3	1,5	3	1,5	3	1,2															3	,6	3	,6	3	,5	2	,5	2	,4	2	,4	2	1,7	2
2006	4	18	3	1,7	3	2	3	2,8	3	1,9	3	1,8	3	1,8	3	1,8	3	1,9	3	1,5	3	1,2	3	1,1	3	1,2							3	1,2	3	1,7	3	1,6	3	1,2	3	1,1	3	,8	2	1,5	3	1,5	3
2006	4	19	3	2	3	2,1	3	2,5	3	2	3	1,7	3	1,8	4	1,7	3	1,4	3	1,2	3	1,2	3	1,8											3	1,6	3	,8	3	,8	3	1,2	2	1,9	3	2,1	3	2,2	2
2006	4	20	3	2,1	3	3	3	2	3	2,8	2	2,7	2	2,1	2	1,9	2	2,8	2	3									2	2,4					3	2,4	3	2	3	2,1	3	2	2	2,5	2	3,1	3	3,2	3
2006	4	21	3	2,7	3	4	3	2,8	3	2,8	3	3,8	3	3,9	3	4	3	3,1	3	3			2	5			2	4,1	2	4	2	4	2	4,8	2	5,1	3	5,4	3	5,4	3	4	3	3,8	2	4	2	2	2
2006	4	22	2	4,2	2	2,8	2	3,3	2	2,8	2	3	2	2,9	2	2,7	2	2	2	1,9																	2	1,5	2	1,5	2	1,8	2	2,7	2	3,4	2	1,8	2
2006	4	23	3	3,8	2	2,2	2	2,1	2	1,5	2	1,6	2	2,4	2	1,7	3	2,3	3	2									3	1,9	3	2,2	3	2,4	3	1,6	3	2,5	3	2,5	3	3	3	2,7	3	2,7	3	2,5	3
2006	4	24	3	2,2	3	2,4	3	2,5	3	2,8	3	2,8	3	2,7	3	2,7	3	2,8	3	2,8			3	2,8	3	2,7			3	2,2	3	2,6			3	2,7			3	2,1	3	2,7	3	2,3	3	2,5	3	2,4	3
2006	4	25	3	1,9	3	2,8	3	2,7	3	3	3	3,8	3	3,1	3	2,8	3	4,1	3	3,8	3	4,2	3	4	3	4											3	2,1			3	3	3	2,8	3	2,4	3	2,4	3
2006	4	26	3	2,7	3	2,4	3	2,9	3	2	3	1,8	3	1,5	3	1,7	3	1,5	3	1,2					3	4															3	2,6	3	2,2	3	1,7	3	1,4	3
2006	4	27	3	1,9	3	3,8	3	2,6	3	3	3	3	3	3	3	2,4			3	2,1	3	2,1	3	2,8	3	1,7	3	2,2	3	1,8	3	2	3	2,1	3	1,9	3	2	3	2,1	3	2,2	3	2,2	3	2,5	3	2,8	3
2006	4	28	3	2,8	3	2	3	3,5	3	3,6	3	3,7	3	3,8	3	3,8	3	3,1	3	2,9	3	3,1	3	2,8	3	2,6	3	2	3	2,2	3	2,2	3	3	3	2,2	3	2,8	3	2,8	3	2,7	3	2,8	3	2,4	3	2,2	3
2006	4	29	3	2,1	3	1,5	3	2	3	2,1	2	2,4	2	2,1	2	1,9	3	1,8	3	2,8	3	1,9	3	1,8	3	1,8	3	1,7	3	2,1	3	2	3	1,9	2	1,8	2	1,7	2	1,4	2	1,6	2	2	2	2	3	1,8	3
2006	4	30	3	1,8	3	1,5	2	1,8	2	1,8	2	1,8	2	1,9	2	2,1	2	1,7	2	1,6	2	1,5	2	1,5	2	1,5	2	1,6	3	1,4	2	1,6	2	1,7	2	1,5	2	1,5	2	1,5	2	1,5	2	1,6	2	1,4	2	1,6	2
2006	5	1	2	1,8	2	1,8	2	1,5	2	1,4	2	1,9	2	1,2	2	1,8	3	1,7	2	1,8	3	1,8	3	1,9	3	1,8	3	1,9	3	2	3	1,7	2	1,6	2	1,4	2	1,5	2	1,6	2	1,6	2	1,6	2	1,4	2	1,5	2
2006	5	2	2	1,5	3	2,6	3	1,6	3	2,4	3	2,2	2	1,7	2	1,8	2	1,9	2	2,2	2	2,1	2	2,7	2	2,3	2	2,1	2	2	2	2,4	2	2,2	2	2	2	1,8	2	2,4	2	2,3	2	2	2	2,1	2	2,2	2
2006	5	3	2	2,3	2	2,2	2	2,8	2	2,9	2	2,6	2	2,5	2	2,6	2	2,8	2	2,5	2	2,5	2	1,8	2	2,1	2	2,2	2	2	2	2	2	1,6	2	1,5	2	1,6	2	1,7	2	2,1	2	1,8	2	2,3	2	2,8	2
2006	5	4	2	2,2	2	1,8	2	2,3	2	2,1	2	2,1	2	1,9	2	1,8	2	2,5	2	2,2	1	2,3	1	2,5	1	2,1	1	2	2	1,9	1	1,9	1	2,1	2	1,8	2	1,8	2	1,8	1	1,5	2	1,4	2	1,6	1	1,7	2
2006	5	5	1	1,8	2	1,7	2	1,7	2	2,1	2	1,8	2	2	2	1,8	3	1,7	3	1,7	2	1,5	3	1,8	3	1,8	3	1,7	3	1,5	3	1,5	3	1,2	3	1,5	3	1,2	3	1,2	2	1,2	3	1,1	3	1,2	3	1,2	3
2006	5	6	3	1,7	3	2,5	3	1,8	3	2,4	3	2,2	3	2,1	3	1,9	3	2	3	1,8	3	2	3	1,8	3	1,8	3	1,9	3	1,8	3	2	3	1,9	3	1,8	3	2	3	2,2	3	1,9	3	1,9	3	2,5	3	2,7	3
2006	5	7	3	2,7	3	2	3	2,2	2	2,1	3	2,5	3	2,4	3	2	3	2,2	3	2,4	3	3,3	3	3,8	3	3,7	3	3	3	2,9	3	3	3	2,4	3	2,4	3	2,3	2	1,9	2	2	2	1,9	2	2,5	2	3,1	2
2006	5	8	2	2,2	2	3	2	2	2	2,1	2	2,7	2	3	2	2,6	2	3,4	2	3,8	2	2,8	2	2,9	3	4,3	3	3,8	3	2,9	5	3	4	3,2	4	5	3	5	3	2,5	3	2,1	3	1,9	3	1,6	3	1,8	2
2006	5	9	3	3	3	3,7	3	2,6	3	3	3	3	3	3,8	3	3,8	3	3,2	3	3,2	3	3,1	3	2,9	3	2,9	3	2,8	3	2,8	3	2,7	3	2,5	3	2,6	3	2,6	3	2,4	3	2,2	3	2,8	3	3,4	3	3,4	3
2006	5	10	3	3,8	3	1,8	2	3,1	3	3,1	3	2,9	3	2,8	3	2,7	3	2,6	3	2	3	2,7	3	2,8	3	2,7	3	2,8	3	2,8	3	2,1	3	2,1	3	2,8	3	3,3	3	2,8	3	3,5	3	2,5	3	2,1	3	2,3	3
2006	5	11	3	1,5	3	1,9	2	2	3	2	2	2,4	2	2,7	2	2,1	3	2,5	3	2	3	2,3	3	2,4	3	2,6	3	2,7	3	2,5	3	2,6	3	2	3	2,1	3	2,2	2	2,2	2	2	3	2,1	3	1,9	3	1,7	3
2006	5	12	3	1,8	3	2	3	2	3	1,8	3	1,7	3	2	2	2	3	2,2	3	2	3	1,8	3	1,8	3	2	3	2,2	3	1,8	3	2	3	1,8	3	1,7	3	1,9	3	2	2	1,9	2	2	3	2	3	2,1	3
2006	5	13	3	2,4	3	2,2	3	1,7	3	2,3	3	2	3	1,8	3	2,2	3	2,5	3	2,5	3	2,5	3	2,6	3	2,1	3	1,9	3	2	3	1,7	3	1,6	3	1,5	3	1,7	3	1,5	3	1,6	2	1,5	2	1,8	2	2,1	2
2006	5	14	3	3,1	3	1,7	3	3,1	3	3,1	3	3	2	2,6	2	2,5	3	3,4	3	3,4	3	3	3	2,8	3	2,7	3	3	3	2,1	3	2,1	3	2,2	3	1,6	3	1,5	3	1,8	2	2	2	2,1	2	2,3	2	2	2
2006	5	15	2	1,8	2	2,9	2	1,8	2	1,7	2	2,1	2	2,2	3	2	3	2,4	3	2,6	3	3,1	3	1,8	3	1,9	3	2,1	3	2	3	2,1	3	2,1	3	1,9	3	1,7	2	1,7	2	1,7	3	2	3	1,6	3	1,8	3
2006	5	16	2	3	2	0	2	2,6	2	2,1	3	1,8	3	2,4	3	1,8	3	1,8	3	2	3	1,8	3	1,6	3	1,8	3	1,7	3	1,4	2	1,2	2	1,2	3	,8	3	,4	3	,6	0	0	0	0	0	0	3	,6	0
2006	5	17	0	0	0	2,1	0	0	0	0	0	0	0	0	1	3	1	2,1	1	,5	1	1,2	2	1,5	2	1,5	2	1,5	2	1,5	2	1,6	2	1,8	2	1,2	2	1,4	2	1,5	1	1,5	1	,5	1	,4	1	,4	1
2006	5	18	1	1,8	1	2,2	1	2,1	1	2,6	1	2,5	1	2,3	1	2,6	1	3,1	1	3,7	2	2,1	2	2,2	1	2	2	2,3	1	2,7	1	2,6	1	3,5	1	3,5	1	3	1	2,4	1	2	2	2,2	1	2,5	1	2,5	1
2006	5	19	2	2	1	1,8	1	3	1	2,8	2	1,8	2	2,1	2	1,9	2	2,4	2	4,4	2	4	2	4	2	5,2	2	3	1	3,7	1	2	1	1,7	1	,8	2	3,5	2	1,2	0	0	2	1,6	2	2	1	1,9	1
2006	5	20	1	2	1	2,4	2	2	1	2,1	2	2,2	1	2,1	1	2,2	2	3	2	2,4	2	2,4	2	2,5	2	1,8	2	1,8	2	2,2	2	1,7	2	1,8	2	1,5	2	2,7	2	1,8	2	1,9	3	3,7	3	2,9	4	1,9	4
2006	5	21	4	3,8	4	2,4	4	1,8	4	1,7	2	1,1	2	,4	2	1,5	2	2,1	3	4,8	3	4,7	3	4,6	3	4,8	3	4,2	3	4,1	3	4,5	3	4	3	4	3	3,4	3	3,8	3	3,5	3	2,5	2	3,1	2	2,8	2
2006	5	22	2	3,4	2	3,7	2	2,4	2	2,4	2	2,5	2	3	2	3,1	2	2,9	2	3	2	2,5	2	2,2	2	2,2	2	2,4	2	2,5	2	2	2	2	2	3	2	3	2	3	2	2,7	3	3,1	2	3	2	3,7	2
2006	5	23	2	3,4	2	2,1	2	4,1	2	4,9	2	4,8	2	5	2	4,7	2	5	2	5,2	3	4,2	3	3,1	3	2,7	3	2,2	3	2,2	3	2,5	3	3	3	2,6	3	2,9	3	2	3	2,3	3	2,9	3	2,8	2	3,1	2
2006	5	24	2	2,6	2	2	2	2,7	2	2,2	2	2,9	2	3	2	2,4	3	2,5	3	3	3	2,8	3	2	3	2,1	3	2	3	2,1	3	2,1	3	2,2	3	2,5	3	2,6	3	1,9	3	1,8	3	1,8	3	1,7	3	1,8	3
2006	5	25	3	1,9	3	2,2	3	2,9	3	3,4	3	3,8	2	4	2	3,8	3	4,2	3	3,8	3	3,8	3	3,7	3	3,1	3	3,7	3	3,4	3	3	3	3,2	3	3	3	3,7	3	3,7	2	3,5	2	3	2	3	2	2,7	2
2006	5	26	2	3,2	2	3,2	2	2,2	2	3,6	2	3,4	2	2,5	2	2,8	3	3,1	3	4	3	4	3	4,1	3	3,3	3	3,5	3	3,3	2	2,8	2	2,5	2	2,1	2	2,2	2	2,5	2	2,2	2	3,1	2	3,4	2	3,4	2
2006	5	27	2	2,4	2	2,2	2	3,8	2	3,2	2	3,8	2	3,5	2	2,7	2	3,5	2	2,8	2	2,6	2	3,2	2	3,4	2	4,1	2	4,5	2	5	2	4	2	2,7	2	3,1	2	3	2	3	2	2,8	2	2	2	2,5	2
2006	5	28	2	2,8	2	2,1	2	2,1	2	2,7	2	2,6	2	3,7	2	2,5	2	3	2	3	2	2,8	2	2,8	2	2,4	2	3	2	3,5	2	3,1	2	2,1	2	2	2	2,1	2	2,1	2	2,5	2	3,2	2	3,1	2	3	2
2006	5	29	2	2,3	2	1,8	2	2,5	2	2,8	2	2,5	2	2,5	2	3	2	2,2	2	2,1	2	2,4	2	1,7	2	1,8	2	2,9	2	3	2	2,8	2	2,9	2	2,7	2	2,8	2	2,7	2	2,1	2	2,2	2	2,2	2	2,2	2
2006	5	30	1	1,8	2	2,3	1	1,8	2	1,8	1	1,7	2	1,9	1	1,9	2	1,8	2	2	2	2,8	2	2,9	2	2,6	2	2,5	2	2,6	2	2,8	2	2,4	2	1,9	2	1,8	2	1,7	2	1,8	2	1,9	2	1,8	2	2	2
2006	5	31	2	2,1	2	1,8	2	2,3	2	2,5	2	2,1	2	1,9	2	1,8	3	2,2	3	2,6	3	2,3	3	2,5	3	2,6	2	1,8	2	1,8	2	2	2	2,1	2	2,4	2	2,1	2	2,2	2	2	2	2	2	1,8	2	2,1	2
2006	6	1	2	1,8	2	4,1	2	2,2	2	1,7	2	1,8	2	2	2	2	2	2,2	2	2,1	2	1,9	2	1,9	2	2	2	2,2	2	2	2	2,2	2	2,5	2	2,2	2	2,6	2	2,7	2	2,7	2	2,2	2	2	2	2	2
2006	6	2	2	2	3	1,2	2	1,5	2	1,5	2	1,8	2	3,1	3	2,9	3	2	3	1,7	3	1,8	3	2,1	4	1,5	4	,5	0	0	0	0	0	0	0	0	0	0	4	1,2	4	1,4	4	1,4	3	1,2	3	1,1	3
2006	6	3	3	1,2	2	0	1	1,2	2	1,2	2	1,2	2	1,2	2	1,2	2	,6	2	3	2	3,7	2	2,1	2	,5	5	3	5	,7	0	0	0	0	0	0	4	1,6	4	1,8	5	1,2	5	1,2	5	1,6	4	,8	0
2006	6	4	0	0	0	1,7	0	0	0	0	0	0	0	0	4	,5	4	1,5	4	1,9	4	2	4	2,4	4	2,8	4	2,7	4	2	5	1,8	5	1,7	4	1,5	4	1,6	4	1,7	4	1,7	3	1,9	3	1,8	4	2,2	3
2006	6	5	4	2,1	4	1,4	4	1,8	4	,6	0	0	4	1,4	4	1,6	4	2,1	4	2,5	5	2,8	5	2,8	5	3	5	3	5	2,8	5	2,9	5	2,7	4	2	5	1,7	5	1,6	5	,8	0	0	5	,4	0	0	5
2006	6	6	4	1,4	3	1,7	3	1,4	4	1,2	4	1,5	3	,8	3	1,7	5	1,8	4	2	4	2	4	2,5	4	2,1	4	2,4	4	2,1	4	1,9	4	1,8	4	1,7	4	1,8	4	2	5	1,5	5	1	5	1,2	4	1,5	4
2006	6	7	4	1,7	4	,8	4	1,5	4	,6	0	0	0	0	0	0	4	,6	4	1,4	5	1,8	4	1,6	4	1,1	2	,7	0	0	1	,4	1	,4	2	1,1	3	1,1	2	,5	0	0	0	0	0	0	0	0	0
2006	6	8	0	0	3	,6	3	2,2	4	1,5	5	1,4	5	,4	5	,4	5	1,4	5	2	4	2,1	4	1,5	4	2	5	2,9	5	3	5	2,9	5	2,8	5	2,3	5	2,1	5	1,8	5	1,4	5	1,2	5	1	5	,6	5
2006	6	9	5	1	5	2	5	1,6	5	1,5	5	1,1	5	1,2	4	2,2	5	2	2	1,6	5	1,6	4	1,6	5	2	5	2,8	4	2,4	4	2,5	5	2,5	5	2,5	5	2,1	5	2	5	2,3	5	2	5	2,2	5	2	5
2006	6	10	5	1,8	5	0	5	2	4	4,2	5	,7	0	0	0	0	5	1,8	4	1,9	4	2	4	2	4	1,9	4	1,8	4	1,5	1	,4	3	1,5	4	2,4	5	2,4	5	1,5	5	1,5	5	1,5	5	,7	5	,6	0
2006	6	11	0	0	0	1,8	0	0	0	0	0	0	0	0	3	3,9	3	2,9	3	2	3	1,6	2	1,8	3	2	3	2,8	3	2,5	3	1,8	3	1,7	3	1,6	3	1,8	3	1,8	3	1,4	3	1,4	3	1,8	3	1,8	3
2006	6	12	3	1,8	3	4	3	1,7	3	1,2	2	1,2	2	1,1	2	1,5	2	2,7	2	2,7	5	4	4	3,8	5	2	5	1,2	0	0	4	2	5	1,8	3	2	3	1,4	3	2,1	3	2	2	2	2	2,2	2	1,8	2
2006	6	13	2	3,6	2	2,7	3	4,1	3	4,3	2	5,5	3	5	3	4,1	3	3,8	3	3,3	3	2,9	3	2,7	3	2,5	3	3,1	3	3,7	3	3,8	3	2,8	3	2,1	3	2	3	2,3	3	2,3	3	2,2	3	2,7	3	2,5	3
2006	6	14	3	2,2	3	0	3	3,2	3	3	3	3,2	3	3	3	2,8	3	3,2	3	3,4	3	3,3	3	2,9	3	2,8	3	2,6	4	2,9	4	2,9	4	2,3	4	,7	3	1,1	3	1,7	3	1,9	3	,8	0	0	5	,8	0
2006	6	15	0	0	0	4	3	1,1	3	1,6	2	1,6	2	1,8	2	1,2	3	1,8	3	1,7	3	1,7	3	,6	3	4	3	3,4	4	2,6	5	1,7	5	1,2	4	,8	0	0	0	0	0	0	2	,9	2	2	2	2,5	2
2006	6	16	2	3,9	2	3,1	2	2,6	2	3,5	2	4	2	4,3	2	3,9	2	5	3	4,8	3	3	3	4	3	4,3	4	2	4	3,3	3	3,1	4	4,2	3	3,5	3	2,1	3	1,9	3	1,7	3	4	3	3,5	2	3,6	2
2006	6	17	2	3	2	2,4	2	3,1	2	3,1	2	3,2	2	3,2	2	3,4	2	3,1	2	3,5	2	4	2	3,7	2	3,5	2	2	2	2,3	2	1,8	2	1,9	2	1,9	2	2	2	2,3	2	2,3	2	2,2	2	2,5	2	3,4	2
2006	6	18	2	2,7	2	2,2	2	2,7	2	3,2	2	3	2	3,9	2	3,1	2	2,8	2	2,8	2	2,6	2	2,4	2	2	2	2	2	2,8	2	2,5	2	2	2	2,1	2	2,3	2	2	2	2,3	2	2,2	2	2,6	2	2,6	2
2006	6	19	2	2,3	2	3,1	2	2,1	2	2,6	2	2,5	2	2,2	2	2,1	2	2	2	3,4	2	3,4	2	3,4	2	2,5	2	2,2	2	2,9	2	2,7	2	2	2	2,3	2	1,8	2	2,1	2	2,3	2	2,8	2	3,1	2	3,2	2
[truncated: 2,260 more rows]
[truncated: 1 more columns]

## Sheet: Hoja4
							PLEASE CONSIDER THE FOLLOWING CONVENTION
							DIR01	WIND DIRECTION AT 1:00 AM
							VEL01	WIND VELOCITY IN M/S AT 1:00 AM
							DIR02	WIND DIRECTION AT 2:00 AM
							VEL02	WIND VELOCITY IN M/S AT 2:00 AM
YEAR	MONTH	DAY	DIR01	VEL01	DIR02	VEL02	DIR03	VEL03	DIR04	VEL04	DIR05	VEL05	DIR06	VEL06	DIR07	VEL07	DIR08	VEL08	DIR09	VEL09	DIR10	VEL10	DIR11	VEL11	DIR12	VEL12	DIR13	VEL13	DIR14	VEL14	DIR15	VEL15	DIR16	VEL16	DIR17	VEL17	DIR18	VEL18	DIR19	VEL19	DIR20	VEL20	DIR21	VEL21	DIR22	VEL22	DIR23	VEL23	DIR24
2000	7	2	1	3,6	1	5,6	1	6,2	1	7,2	1	5,6	1	5,1	1	4,1	1	4,6	1	3,1	1	4,1	1	4,1	1	4,1	2	4,1	2	5,1	2	3,1	2	4,1	2	4,1	1	3,1	1	3,1	1	3,1	1	3,1	1	3,1	1	3,1	1
2000	7	3	1	4,1	1	4,1	1	3,1	1	4,1	1	4,1	1	4,1	1	5,1	1	4,1	1	4,1	1	5,1	1	6,2	2	6,2	1	6,2	2	5,1	1	5,1	2	5,1	1	4,6	1	5,6	1	5,6	1	5,6	1	3,6	1	4,1	1	5,1	1
2000	7	4	1	5,1	1	5,1	1	5,6	1	5,1	2	5,6	2	6,2	2	6,2	2	6,2	2	4,1	2	5,1	2	5,1	2	5,6	1	4,1	1	4,1	8	3,1	1	4,1	1	4,1	1	4,1	1	3,1	1	3,1	1	4,1	1	4,6	1	3,1	1
2000	7	5	1	4,1	1	5,1	1	4,1	1	4,1	1	4,1	1	5,1	1	5,1	1	5,1	1	6,2	1	5,1	1	5,1	1	5,1	1	5,1	1	5,1	1	5,1	1	5,6	2	4,6	1	3,1	2	5,1	1	3,6	1	3,6	1	3,6	1	4,6	1
2000	7	6	1	4,1	1	3,6	1	5,1	1	3,6	1	5,1	1	4,6	1	4,6	1	4,6	1	4,1	1	5,1	1	5,1	2	5,1	2	4,1	2	4,1	2	4,1	1	4,1	1	4,1	1	3,1	1	3,1	1	3,6	1	3,1	1	3,1	1	3,1	1
2000	7	7	1	3,6	1	3,6	1	4,1	1	4,1	1	4,1	1	3,1	1	3,1	1	3,1	1	5,1	1	5,1	1	5,1	1	6,2	1	6,2	1	5,1	1	5,1	1	6,2	1	5,1	2	5,1	2	6,2	2	6,2	2	6,7	2	6,2	2	6,2	2
2000	7	8	2	6,2	2	6,7	2	7,2	2	6,7	2	7,2	2	7,2	2	7,2	2	8,2	2	7,7	2	7,2	2	7,2	2	7,2	2	7,2	2	7,2	2	6,2	2	6,2	2	5,1	2	5,1	2	5,1	2	5,1	2	5,1	2	5,1	2	5,1	2
2000	7	9	2	4,1	2	4,1	2	4,1	2	4,1	2	4,1	2	4,1	2	5,1	1	4,1	1	5,1	1	5,1	1	5,1	1	5,1	1	5,6	1	6,2	1	5,1	1	5,1	1	5,6	1	5,1	2	6,2	2	6,2	2	6,2	2	5,1	2	5,1	2
2000	7	10	2	6,2	2	5,1	2	6,2					2	6,2	2	6,2	2	6,2	2	6,2	2	6,2	2	6,2	2	6,2	2	6,2	2	6,2	2	6,2	2	6,2	2	5,1	2	5,1	2	4,1	2	4,1	2	4,1	2	4,1	2	5,1	2
2000	7	11	2	3,1	2	4,1	2	4,1	2	4,1	2	3,1	2	4,1	2	4,1	1	5,1	1	5,1	1	5,1	1	5,1	1	5,1	1	5,1	1	4,1	2	5,1	2	5,1	2	5,1	2	5,1	2	5,1	2	4,6	2	5,1	2	4,1	2	4,1	2
2000	7	12	2	4,1	2	4,1	2	4,6	2	3,6	2	3,6	2	5,1	2	5,1	2	3,1	2	5,1	2	3,1	2	5,6	2	4,3	2	4,1	2	4,1	2	4,1	2	4,1	2	3,1	2	3,1	1	4,1	1	4,1	1	3,1	1	3,1	1	4,1	1
2000	7	13	1	3,1	1	4,1	1	4,6	1	4,1	1	4,6	1	4,6	1	4,1	1	4,1	1	4,1	1	5,1	1	4,1	1	4,1	1	4,1	1	4,1	1	4,1	1	4,1	1	3,1	1	4,1	1	4,1	1	4,1	1	4,6	1	4,6	1	4,1	1
2000	7	14	1	4,6	1	4,1	1	3,6	1	4,1	1	4,1	1	4,1	1	4,1	1	4,1	1	4,1	1	4,1	1	4,1	1	4,1	1	4,1	1	4,1	1	4,1	1	4,1	1	3,1	1	3,1	1	4,1	1	3,1	1	3,1	1	4,1	1	4,1	1
2000	7	15	1	3,1	1	4,1	1	3,6	1	3,6	1	4,1	1	4,1	1	4,1	1	4,1	1	4,1	1	4,1	1	4,1	0	0	1	4,1	1	4,1	1	4,1	1	3,1	1	4,1	1	3,1	0	0	0	0	1	2,6	1	2,6	1	2,1	1
2000	7	16	1	5,6	0	0	0	0	0	0	0	0	0	0	0	0	0	0	0	0	0	0	2	5,1	2	5,6	2	6,2	2	6,2	2	6,2	2	6,2	2	5,1	2	5,1	2	5,1	2	5,1	2	5,1	2	4,1	2	4,1	2
2000	7	17	2	5,1	2	5,1	2	5,1	2	4,1	2	4,6	2	4,6	2	6,2	2	6,2	2	6,2	2	6,2	2	6,2	2	6,2	2	6,2	2	6,2	2	6,2	2	6,2	2	5,1	2	5,6	2	5,1	2	5,1	2	5,1	2	4,6	2	4,6	1
2000	7	18	1	3,1	1	3,6	1	3,1	2	3,6	2	3,1	1	3,1	0	0	0	0	0	0	2	4,1	2	5,1	2	5,1	2	4,6	2	4,1	2	4,1	2	3,6	1	6,3	1	3,1	1	4,1	1	4,1	1	3,1	1	3,1	1	3,1	1
2000	7	19	2	3,1	2	3,1	1	3,1	1	2,1	1	3,1	1	2,1	1	2,1	1	3,1	1	3,1	2	3,1	1	3,1	1	3,6	1	3,1	1	4,1	1	3,1	1	4,1	1	3,1	1	3,1	1	3,1	1	3,6	1	3,6	1	4,1	1	4,1	1
2000	7	20	2	3,6	2	2,8	2	3,1	2	3,1	2	3,1	2	3,1	2	2,1	2	4,1	2	3,1	2	4,1	2	4,1	2	4,6	2	4,1	2	4,1	2	4,1	2	3,1	1	3,1	1	3,1	1	3,1	1	3,1	1	4,1	1	3,1	1	3,1	1
2000	7	21	1	3,1	1	3,6	1	3,6	1	3,6	2	5,1	2	5,1	2	5,1	2	5,1	2	6,2	2	6,2	2	6,2	2	6,2	2	6,2	2	6,2	2	6,2	2	5,1	1	6,2	2	6,2	2	2,1	2	3,1	2	3,6	2	5,1	2	5,1	2
2000	7	22	2	5,6	2	6,2	2	5,6	2	5,6	2	6,2	2	6,2	2	6,2	2	7,2	2	7,2	2	7,2	2	8,2	2	7,7	2	6,2	2	6,2	2	7,2	2	6,2	2	8,2	2	7,2	2	6,2	2	4,1	2	6,2	2	6,2	2	5,1	2
2000	7	23	2	4,1	2	4,1	1	3,1	1	3,1	1	3,6	1	3,1	1	5,1	2	4,1	2	4,6	2	5,1	2	5,1	2	5,1	2	5,1	2	5,1	2	6,2	2	6,2	1	5,6	1	5,1	1	5,1
2000	7	24											2	5,1	2	5,1	1	5,1	1	5,1	2	5,6	2	5,6	2	5,6	2	6,2	2	6,2	2	6,2	2	5,1	2	5,1	2	4,1	2	3,1	2	3,1	2	3,1	2	4,6	2	4,1	2
2000	7	25	2	5,1	2	5,1	2	5,1	2	4,1	2	5,1	2	6,2	2	6,2	2	6,2	2	5,6	2	5,6	2	5,6	2	5,6	2	5,1	1	5,1	2	5,1	2	5,1	1	5,1	1	4,1	1	4,6	1	5,1	1	5,1	1	5,1	1	4,6	1
2000	7	26	1	4,6	1	4,6	1	4,6	1	4,1	1	4,1	1	4,6	1	5,1	1	5,1	1	5,6	1	5,1	1	5,1	1	3,1	1	4,1	1	4,1	1	4,1	1	4,1	1	4,1	1	3,1	1	3,1	1	4,1	1	4,1	1	4,1	1	4,6	1
2000	7	27	1	5,1	1	5,1	1	5,1					2	6,2	1	5,1	1	5,1	1	5,1	1	5,1	1	6,2	1	6,2	1	5,1	2	6,2	1	7,2	2	6,2	2	6,2	2	6,2	2	3,1	1	3,1
2000	7	28					2	4,1					0	0	0	0	0	0	0	0	0	0	2	4,1	1	3,1	0	0	1	4,1	0	0	1	2,1	1	3,1	1	3,1	1	3,1	1	3,1	1	2,1	1	2,6	1	2,1	1
2000	7	29	1	3,1	1	3,1	1	3,1	1	3,1	1	4,1	1	4,1	1	4,1	2	4,1	2	4,6	2	6,2	1	3,1	1	5,1	2	6,2	2	5,1	2	5,1	1	6,2	1	5,1	1	5,1	1	4,1	2	4,6	2	4,6	2	5,1	2	4,1	2
2000	7	30	1	3,1	0	0	0	0	2	3,1	1	4,6	0	0	0	0	2	4,1	1	2,6	1	3,1	1	4,1	2	3,1	2	3,1	1	3,1	1	2,1	1	2,1	1	2,1	1	3,1	0	0	1	2,1	1	3,1	1	2,1	1	3,1	1
2000	7	31	1	2,1	1	2,1	1	2,1	1	2,1	1	2,6	1	2,1	1	2,1	3	4,1	3	6,2	2	7,2	2	7,2	2	6,2	4	3,1	4	3,1	4	5,1	4	3,1	0	0	0	0	0	0	0	0	0	0	2	2,6	2	2,6	2
2000	8	1	2	3,6	2	3,6	2	4,6	2	4,1	2	5,1	2	4,1	2	4,1	2	4,1	2	4,1	2	4,6	2	5,6	2	5,6	2	5,1	2	5,1	2	5,1	2	4,1	2	4,1	2	4,1	2	3,1	1	4,1	1	2,6	1	4,6	1	3,1	1
2000	8	2											1	3,1	1	3,1	1	4,1	1	4,1	1	4,1	1	4,1	1	4,1	1	4,1	0	0	1	6,2	1	2,1	1	2,1	1	2,1	1	2,1	1	4,6	1	3,6	1	4,6	1	4,1	1
2000	8	3	1	3,6	1	3,1	1	3,1	1	2,1	0	0	1	2,1	1	3,1	1	3,1	1	4,6	2	4,1	2	4,1	2	5,6	2	5,1	2	6,2	2	6,2	2	6,2	2	4,1	2	5,1	2	4,1	2	4,1	2	4,1	1	2,1	1	3,1	1
2000	8	4	1	2,6	1	3,1	2	3,1	2	3,1	2	4,1	2	4,1	2	4,1	2	4,1	1	3,1	1	3,1	1	4,1	1	4,1	1	4,1	1	5,6	1	5,1	1	5,1	1	5,1	1	3,1	8	4,1	3	4,6	8	3,1	8	3,1	1	3,1	0
2000	8	5	0	0	8	2,6	8	3,6	8	2,1	0	0	2	3,1	0	0	2	2,1	1	5,6	2	2,1	2	3,1	0	0	1	2,1	1	3,1	1	3,1	1	3,1	1	4,1	1	3,1	1	3,1	0	0	1	3,1	1	3,1	1	2,1	1
2000	8	6	2	2,1	2	3,1	0	0	0	0	0	0	0	0	0	0	0	0	0	0	0	0	0	0	2	2,1	1	3,1	1	3,1	1	4,1	0	0	0	0	0	0	0	0	1	2,6	1	3,1	1	2,6	0	0	1
2000	8	7	1	4,1	1	2,6	1	2,6	1	3,1	2	3,1	2	3,1	2	4,1	2	3,1	1	3,1	1	3,1	4	5,1	4	5,1	2	3,1	0	0	2	4,1	2	4,1	2	4,1	2	4,6	2	4,1	2	4,1	2	4,1	2	3,1	2	3,1	2
2000	8	8	2	3,1	0	0	2	4,1	2	2,1	2	2,1	2	3,1	2	3,1	2	4,1	2	5,1	2	5,1	2	5,1	2	5,1	2	4,1	2	5,1	2	5,1	2	4,1	2	4,1	2	3,1	2	3,1	2	3,1	2	3,6	2	3,6	2	3,6	2
2000	8	9	2	2,6	2	3,6	2	3,6	2	3,6	2	3,6	2	2,1	2	3,1	2	4,1	2	4,1	2	4,1	2	4,1	2	4,1	2	4,1	2	4,1	2	5,1	2	4,1	2	3,1	2	2,1	0	0	2	3,1	2	2,1	2	3,1	2	4,1	2
2000	8	10	2	2,1	2	2,1	2	2,1	2	2,1	2	2,1	2	3,1	2	3,1	2	4,1	2	4,1	2	4,1	2	6,2	2	5,1	2	5,1	2	5,1	2	5,1	2	6,2	2	6,2	2	6,2	2	6,2	2	6,2	2	6,2	2	6,2	2	6,7	2
2000	8	11	2	6,2	2	5,1	1	5,6	1	6,2	1	4,1	1	5,6	1	5,6	1	5,6	1	3,1	2	5,1	2	4,1	2	4,1	2	5,1	2	5,1	2	4,1	2	4,1	2	5,1	2	4,1	2	4,1	2	5,1	2	4,1	2	5,1	2	4,1	2
2000	8	12	2	4,1	2	4,1	2	4,1	2	4,1	2	4,1	2	4,1	2	4,1	2	5,1	2	5,1	2	2,1	2	6,2	2	6,2	2	6,2	2	5,1	2	5,1	2	5,1	2	5,1	2	5,1	2	5,1	2	4,6	2	3,1	2	2,1	2	3,6	2
2000	8	13	2	4,6	2	4,6	2	5,1	2	5,6	2	5,1	2	5,6	2	5,6	2	5,1	2	4,6	2	5,6	2	7,2	2	5,6	2	6,2	2	6,2	2	7,2	2	5,1	2	6,2	2	7,2	2	5,1	2	6,2	2	6,2	2	7,2	2	6,2	2
2000	8	14	2	6,2	2	6,2	2	6,2	2	7,2	2	7,2	2	7,2	2	8,2	2	8,2	2	7,2	2	7,2	2	8,2	2	6,2	2	5,6	2	5,1	2	5,6	2	5,1	2	5,1	2	5,1	2	5,1	2	6,2	2	6,2	2	6,7	2	6,2	2
2000	8	15	2	6,2	2	6,2	2	6,2	2	6,2	2	5,6	2	5,1	2	5,6	2	6,2	2	7,2	2	6,2	2	6,2	2	6,2	2	6,2	2	6,2	2	6,2	2	5,1	2	5,1	2	4,1	2	5,1	1	5,1	1	6,2	1	4,1	1	6,2	1
2000	8	16	1	4,1	1	4,1	1	4,6	1	5,1	1	3,6	1	4,1	1	4,1	1	5,1	1	4,1	1	5,1	1	6,2	1	3,1	1	4,1	1	4,1	2	6,2	2	5,6	2	5,6	1	3,1	1	3,1	1	4,1	1	3,1	1	4,1	1	3,6	1
2000	8	17	1	4,1	1	4,6	1	4,6	1	4,1	1	4,6	1	4,1	1	1,5	1	4,1	1	4,1	1	5,1	1	4,1	2	4,1	2	5,1	1	5,1	1	3,1	1	4,1	1	4,1	1	3,1	1	4,1	1	4,1	1	4,1	1	4,1	1	4,6	1
2000	8	18	1	4,1	1	4,1	1	4,6	1	4,6	1	4,1	1	4,1	1	4,1	1	4,1	1	4,1	1	4,1	1	4,1	1	4,1	1	5,2	2	4,1	2	6,2	1	2,1	2	3,1	2	4,1	2	5,1	2	3,1	2	4,6	2	5,1	2	5,1	2
2000	8	19	2	5,1	2	5,1	2	5,1	2	4,1	2	3,1	2	6,2	2	5,6	2	6,2	2	7,2	2	6,2	2	7,2	2	6,2	2	6,7	2	6,2	2	7,2	2	7,2	2	6,2	2	5,1	2	4,1	1	4,1	1	4,1	1	4,1	1	5,1	1
2000	8	20	1	5,1	1	5,1	1	5,1	2	5,6	2	5,1	2	4,1	2	4,6	2	3,1	2	3,1	2	4,1	1	4,6	1	5,1	1	4,6	1	5,1	1	4,1	1	3,1	1	4,1	1	4,1	1	3,1	1	3,1	1	2,1
2000	8	21											2	3,1	2	4,1	1	4,1	2	4,1	1	6,2	2	6,2	1	6,2	1	4,1	1	5,1	1	5,1	1	4,1	1	4,1	1	4,1	1	3,3	1	4,1	1	4,1	1	4,5	1	5,1	1
2000	8	22	1	5,1	1	5,1	1	5,1	1	5,1	1	5,1	1	5,1	1	4,1	2	5,1	2	6,2	1	5,1	1	5,1	2	6,1	2	5,1	2	5,1	1	4,1	1	4,1	1	4,1	1	3,1	2	3,1	2	5,1	1	5,1	2	5,1	2	5,1	2
2000	8	23	2	5,1	1	6,2	2	5,1	2	5,1	1	5,1	1	4,6	1	4,6	1	4,6	1	4,1	1	4,1	1	4,1	1	5,1	1	5,1	1	4,1	1	4,1	1	4,1	1	4,1	1	4,1	1	3,1	1	3,1	1	3,1	1	3,1	1	4,1	1
2000	8	24	1	3,1	1	4,1	1	4,1	1	3,1	1	6,2	0	0	0	0	0	0	1	2,1	8	3,1	1	4,1	1	4,1	1	4,1	2	4,1	2	4,6	2	3,1	1	3,1	0	0	0	0	0	0	0	0	0	0	0	0	0
2000	8	25	0	0	0	0	0	0	0	0	0	0	0	0	0	0	0	0	2	3,1	2	3,1	2	4,1	2	4,1	2	4,1	2	5,1	2	4,1	2	4,1	2	3,1	2	4,1	2	3,1	2	3,1	2	3,1	2	3,6	2	3,1	2
2000	8	26	2	2,1	2	3,1	2	3,1	2	3,1	2	3,1	2	4,1	2	3,1	2	4,1	2	4,1	2	4,1	2	4,1	2	4,1	2	4,1	2	4,1	2	4,1	2	4,1	2	3,1	1	2,1	1	2,1	1	2,1	1	3,1
2000	8	27											1	4,1	1	4,1	2	5,1	2	5,1	2	5,1	2	5,1	2	5,1	2	3,1	2	3,1	2	2,1	2	3,1	2	4,1	2	4,1	2	4,1	2	4,6	2	3,1	2	4,1	2	4,6	2
2000	8	28	2	3,1	2	3,1	2	3,2	2	2,1	2	3,1	2	3,1	2	4,1	2	4,1	2	5,1	2	4,1	2	4,1	2	4,6	2	5,1	2	5,1	2	5,1	2	3,1	1	3,1	1	3,1	2	3,1	1	4,1	1	4,6	1	3,6	1	4,1	1
2000	8	29	1	3,1	1	3,6	1	3,1	1	3,1	1	3,1	2	4,1	2	4,1	1	4,1	1	5,1	2	5,1	2	4,1	2	4,1	2	3,6	2	4,1	2	3,1	2	4,1	1	3,1	1	3,1	1	3,1	1	4,1	1	5,1	1	5,1	2	5,1	2
2000	8	30	2	5,1	2	4,1	2	5,1	2	4,1	2	4,1	2	5,1	2	5,1	2	5,1	2	5,1	2	5,1	2	6,2	2	6,2	2	5,6	2	6,2	2	6,2	2	6,2	2	5,1	2	5,1	2	5,1	1	4,1	2	7,2	1	5,1	1	5,1	1
2000	8	31	1	5,1	1	6,2	1	4,6	2	4,6	2	5,1	2	6,2	2	5,1	2	6,2	2	6,2	2	6,2	2	4,1	2	4,1	2	4,1	2	4,1	2	3,1	2	3,1	2	3,1	2	3,1	2	3,1
2000	10	7	1	4,1	1	4,6	1	4,1	1	3,1	1	4,6	1	4,6	1	5,1	1	4,1	1	4,1	1	5,1	1	4,1	1	4,6	2	5,1	2	5,1	2	5,1	2	4,1	2	4,1	2	4,1	2	3,1	2	3,1	2	3,1	2	2,1	2	2,1	3
2000	10	8	2	4,1	2	4,1	2	4,1	2	4,6	2	3,1	1	4,1	1	4,1	1	3,1	2	4,1	1	4,1	2	3,1	1	3,1	1	4,1	1	4,1	1	4,1	1	4,1	1	4,1	1	4,1	1	4,1	1	4,1	1	4,1	1	3,1	1	3,1	0
2000	10	9	1	4,1	1	2,1	1	3,1	1	4,1	1	3,1	1	2,1	1	2,1	1	3,1	1	3,1	1	3,6	1	4,1	1	3,1	1	3,1	1	3,1	2	2,6	1	3,1	1	2,1	1	2,1	0	0	0	0	0	0	0	0	0	0	0
2000	10	10	1	2,6	0	0	2	2,6	2	2,6	2	2,6	2	2,1	2	2,1	2	2,1	2	3,1	2	3,1	2	3,1	1	3,1	4	4,1	4	5,1	3	5,1	4	1	0	0	0	0	0	0	0	0	0	0	0	0	1	2,1	1
2000	10	11	1	2,1	1	3,1	1	3,1	1	3,1	1	4,1	1	2,1	0	0	1	3,1	1	3,1	1	4,1	1	4,1	1	4,1	1	3,1	1	2,1	1	2,1	1	3,1	1	2,1	0	0	0	0	8	2,1	0	0	0	0	0	0	0
2000	10	12			2	4,1	0	0	0	0	0	0	0	0	0	0	2	2,1	1	4,1	1	4,1	2	2,1	2	3,1	0	0	2	2,1	2	4,1	2	4,1	2	4,1	2	3,1	2	2,1	2	3,1
2000	10	13	1	2,1	1	2,1							1	2,1	0	0	1	3,1	1	4,1	1	4,1	1	5,1	1	3,1	1	2,1	1	2,1	1	2,1	0	0	0	0	0	0	0	0	0	0	0	0	0	0	0	0	0
2000	10	14	0	0	0	0	0	0	0	0	0	0	0	0	0	0	0	0	1	2,1	1	2,1	1	3,1	1	3,1	2	6,2	0	0	0	0	2	3,1	2	3,1	0	0	0	0	0	0	0	0	0	0	0	0	0
2000	10	15	0	0	0	0	0	0	0	0	0	0	0	0	0	0	0	0	1	3,1	8	2,1	1	2,1	1	4,1	1	2,1	0	0	0	0	0	0	0	0	0	0	0	0	0	0	0	0	0	0	0	0	0
2000	10	16	8	2,1	0	0	0	0	0	0	0	0	0	0	0	0	0	0	1	2,1	1	2,1	2	2,1	1	2,1	1	3,1	1	3,1	1	2,1	1	2,1	1	2,1	1	2,1	1	2,1	0	0	0	0	0	0	0	0	0
2000	10	17	1	2,1	1	3,6	0	0	0	0			1	2,1	1	2,1	1	2,1	1	4,1	1	2,1	1	2,1	1	3,1	1	3,1	1	3,1	1	3,1	1	3,1	1	3,1	1	2,1	1	2,1	1	2,1	1	2,1	1	2,6	1	3,1	0
2000	10	18	0	0	1	2,6	1	2,6					1	2,1	1	3,1	1	3,1	1	3,1	1	3,1	8	3,1	1	2,6	1	3,1	1	3,1	1	3,1	1	3,1	1	3,1	1	2,1	1	2,1	1	2,1							1
2000	10	19											1	2,1	1	3,1	1	3,1	1	3,1	1	3,1	1	4,1	1	4,1	1	2,1	1	3,1	1	3,1	1	4,1	1	3,1	1	3,1	1	3,1	1	4,1	1	4,6	1	4,6	1	4,6	1
2000	10	20	1	5,1	1	3,1	1	5,1	1	5,1	2	5,6	2	6,2	2	6,2	2	6,2	2	5,1	2	5,1	2	5,6	2	5,1	2	3,1	4	3,1	0	0	2	3,1	0	0	4	3,1	4	3,1	0	0	0	0	0	0			0
2000	10	21	2	4,6	0	0	0	0	0	0	8	2,1	2	4,1	2	3,1	1	3,1	1	3,1	2	4,1	2	2,1	2	2,1	1	3,1	1	3,1	1	3,1	1	3,1	1	3,1	0	0	0	0
2000	10	22											2	3,1	2	4,1	1	3,1	1	3,1	2	4,1	2	4,1	2	4,1	2	4,1	2	4,1	0	0	2	3,1	2	3,1	4	3,1	0	0	2	5,1	2	3,1			2	3,6	2
2000	10	23	2	3,1	2	3,1							1	3,1	1	4,1	1	4,1	1	4,1	1	4,1	1	4,1	1	4,1	1	4,1	1	4,1	1	4,1	1	4,1	1	4,1	1	2,1	1	2,1	1	3,1							1
2000	10	24	1	2,1	1	3,1			1	2,1	1	2,1	1	2,1	1	2,1	1	3,1	1	3,1	1	3,1	1	3,1	1	3,1	1	3,1	1	3,1	1	2,1	1	2,1	0	0	0	0	0	0	0	0	0	0	0	0	0	0	0
2000	10	25	0	0	0	0	0	0	0	0	0	0	0	0	0	0	0	0	0	0	1	2,1	1	2,1	1	2,1	1	3,1	8	3,1	1	3,1	1	3,1	1	2,1	0	0	0	0	0	0	0	0	0	0	0	0	0
2000	10	26	0	0	0	0	0	0	0	0	0	0	0	0	0	0	0	0	8	3,1	1	2,1	1	3,1	1	3,1	1	2,1	1	2,1	1	2,1	0	0	0	0	0	0	0	0	0	0	0	0	0	0	0	0	0
2000	10	27			0	0							1	2,1	1	2,1	1	3,1	0	0	1	2,1	1	4,1	1	4,1	1	4,1	1	4,1	1	3,1	1	3,1	1	3,1	1	3,1	1	3,1	1	4,1	1	4,1	1	4,1	1	4,1	1
2000	10	28	1	4,1	1	3,6	1	3,6	1	3,6	1	3,6	3	,6	1	4,1	1	4,1	1	2,1	1	3,1	0	0	1	4,1	1	3,1	1	3,1	1	3,1	0	0	1	2,1	1	2,1	0	0					1	2,1	1	3,6
2000	10	29			1	3,1							0	0	1	2,1	1	2,1	1	2,1	1	2,1	1	2,1	1	2,1	1	3,1	1	2,1	2	3,1	2	2,1	0	0	0	0	2	4,1	2	4,1	2	6,2	2	6,2	2	4,6	2
2000	10	30	2	4,1	2	3,1			2	1,2	2	2,1	1	4,1	1	4,1	2	4,1	1	3,1	2	4,1	1	4,1	1	4,1	1	4,1	2	5,6	1	6,2	2	4,1	4	3,1	0	0	2	4,1	0	0	0	0	0	0	0	0	0
2000	10	31	0	0	0	0	0	0	0	0	0	0	0	0	0	0	0	0	0	0	0	0	1	3,1	1	3,1	1	3,1	1	3,1	1	2,1	1	2,1	1	3,1	0	0	0	0	0	0	1	1	1	1,2	0	0	0
2000	11	1	0	0	8	1,2	8	3,1	8	3,1	1	3,1	2	5,1	0	0	2	4,1	8	3,1	1	3,1	1	3,1	1	3,1	2	3,1	2	3,1	4	3,1	0	0	0	0	0	0	0	0	0	0	0	0	0	0	0	0	0
2000	11	2	0	0	0	0	0	0	0	0	0	0	0	0	0	0	0	0	0	0	0	0	2	2,1	1	2,1	1	2,1	1	5,1	1	4,1	0	0	0	0	0	0	2	4,1	0	0	1	3,1	1	2,1	1	4,1	1
2000	11	3	1	3,1	1	3,1	8	2,1	8	1	0	0	1	3,1	2	3,1	1	3,1	1	4,1	1	4,1	1	3,1	1	3,1	1	4,1	2	5,1	0	0	0	0	0	0	0	0	0	0	1	1	0	0	2	2,1	1	2,6	1
2000	11	4	1	2,6	1	3,6	1	1	1	2,1	0	0	1	2,6	1	2,1	1	2,6	1	2,6	1	2,6	1	2,1	1	2,1	1	3,1	1	3,1	1	2,1	1	2,1	0	0	8	2,1	0	0	8	2,1	8	2,1	8	2,1	8	2,1	8
2000	11	5	1	2,1	1	2,1	1	2,1	1	2,1	1	2,1	1	3,1	1	3,1	1	3,1	1	4,1	1	4,1	1	4,1	1	4,1	1	4,1	1	2,1	1	3,1	1	2,1	1	2,1	0	0	0	0	0	0	0	0	0	0	0	0	0
2001	2	21	2	3,2	1	2,5	2	3,6	2	4,2	2	3,5	1	3,8	1	3,5	2	3,5	2	4	2	3,6	1	3,3	2	3,6	2	3,8	2	3,6	2	3,8	2	3,9	2	3,1	2	3,2	1	3,3	2	3,6	2	4	2	3,6	2	3,6	2
2001	2	22	2	3,2	2	3,2	2	3,9	2	5	2	1,5	2	2,8	2	3,2	2	3,8	2	4,2	2	3,6	2	4,6	2	4,4	2	4,6	2	3,9	2	4	2	3,8	2	3,9	2	4	2	3,6	2	3,6	2	3,6	2	3,3	2	3,6	2
2001	2	23	2	3,1	2	2,4	2	3,6	2	3,3	2	2,8	2	2,6	1	3,1	2	2,9	2	3,2	2	3,8	2	3,9	2	4,4	2	4,3	2	4,2	2	3,9	2	3,6	2	3,1	2	3,2	2	2,8	2	3,3	2	3,1	2	3,3	2	4,2	2
2001	2	24	2	4	2	3,6	2	3,6	2	3,9	2	4	2	3,5	2	3,6	2	4,2	2	5	2	4,9	2	4,3	2	4,7	2	5,1	2	5,1	2	4,4	2	3,9	2	4,4	2	5,4	2	5,1	2	4,4	2	5,3	2	4,4	2	4,6	2
2001	2	25	2	4,4	2	5	2	5,3	2	4,6	2	3,8	2	4	2	4,5	2	4,2	3	3,8	3	5	3	5,3	3	4,3	3	3,9	3	4,2	3	3,9	3	4,2	3	4	3	3,9	3	3,9	3	3,6	3	3,3	3	3,5	3	4,7	3
2001	2	26	3	4,7	3	3,6	3	3,8	3	3,2	3	3,3	3	3,1	3	3,9	2	4,3	2	4,9	2	4,2	3	4,4	3	4,7	3	4,4	3	4,2	3	3,6	3	4,3	3	4	3	3,8	3	1,8	3	2,6	3	3,5	3	4	3	2,9	3
2001	2	27	3	3,8	3	3,6	3	4,2	3	3,9	3	2,9	3	3,2	3	2,1	2	4,4	3	3,5	2	4,8	2	4,4	2	4,6	2	4,4	2	3,9	2	3,8	2	3,8	2	3,3	2	3,3	2	3,5	2	3,3	2	3,3	2	2,8	3	3,1	2
2001	2	28	2	3,2	2	3,3	3	1,9	2	3,3	2	3,6	2	4,4	2	4,3	2	4,2	2	4,4	2	4,4	2	4,4	2	4,7	2	4,3	3	3,8	3	3,6	2	3,2	3	2,9	3	3,5	3	3,6	3	3,5	3	3,3	3	3,3	3	3,5	3
2001	3	1															2	3,6	2	3,9	2	3,6	2	3,1	2	3,8	2	3,9	2	4,2	2	3,8	2	3,6	2	2,9	3	3,1	3	3,1	3	3,2	3	3,1	3	3,2	2	2,8	2
2001	3	2	2	2,5	2	2,8	3	2,1	3	1,9	2	3,1	2	3,2	2	1,9	2	2,8	2	3,3	2	3,1	2	2,9	2	3,1	2	3,1	2	3,1	2	3,5	2	3,3	1	2,9	1	2,5	2	3,3	2	3,1	1	2,9	1	3,3	1	2,9	1
2001	3	3	1	2,5	1	2,5	1	2,4	1	2,1	1	2,6	1	2,5	1	2,2	2	3,2	2	4	2	4,2	2	4	2	4,4	2	3,6	2	4,7	2	4,6	2	4,2	2	4,4	2	3,3	2	4	2	3,3	2	2,9	2	3,1	2	1,9	2
2001	3	4	2	2,4	2	3,3	2	2,2	2	1,9	2	2,2	2	2,1	2	2,4	2	2,5	2	3,5	2	2,2	2	4,2	2	4,2	2	3,2	5	2,5	5	1,9	5	2,8	2	2,6	2	1,7	2	1,9	2	1,5	3	1,1	2	1,4	2	1,9	2
2001	3	5	2	1,5	3	1	3	1,1	3	,6	3	1,5	3	,8	3	2,2	3	1	1	1,7	1	2,2	1	2,1	1	2,6	2	2,8	1	2,6	1	3,1	1	3,2	1	3,3	1	3,6	1	2,9	1	2,8	1	3,1	1	3,5	1	3,6	1
2001	3	6	1	4	1	3,8	1	3,2	1	3,2	1	2,9	1	2,9	1	2,5	1	2,5	1	3,1	1	4,2	1	5,1	1	5,3	1	4,9	1	5,3	1	5,7	1	6	1	6,1	1	5,4	1	5,6	1	4,7	1	5,8	1	5,8	1	5,4	1
2001	3	7	1	4,4	1	4	1	4,4	1	4,9	1	4,4	1	4,2	1	4,4	1	5	1	4,4	1	4,9	1	4,7	1	4,7	1	4,3	1	4,3	1	5	1	5,1	1	4,6	1	4,4	1	4,4	1	3,9	1	4	1	3,9	1	3,8	1
2001	3	8	1	4,2	1	3,3	1	3,1	1	3,8	1	3,2	1	3,3	1	3,6	1	2,4	1	3,9	2	3,9	2	3,8	2	3,8	2	3,5	2	3,6	1	3,6	1	3,5	1	3,5	1	3,3	1	3,2	1	3,2	1	2,8	1	3,1	1	2,6	1
2001	3	9	1	2,4	1	2,2	1	2,2	1	1,9	1	1,9	1	1,8	1	1,1	1	1,8	2	1	2	2,4	2	2,4	1	2,5	2	2,5	2	3,5	2	2,6	2	2,5	2	2,1	2	1,5	2	1,7	2	1,4	2	1,2	2	1,8	1	1,9	1
2001	3	10	1	1,4	2	1,5	0	0	0	0	0	0	0	0	0	0	2	,6	2	2,1	2	1,9	2	1,9	2	2,2	2	2,2	2	1,8	2	1,9	2	2,1	2	1,8	2	1,5	2	1,1	2	2,1	2	1	2	,6	2	2,1	2
2001	3	11	2	2,2	2	1,9	2	2,1	2	1,2	2	1,5	2	1,5	2	1,1	2	1,8	2	1,5	2	1,9	2	2,8	2	2,6	2	2,6	2	2,4	2	2,8	2	3,1	2	3,3	2	2,9	2	3,2	2	3,8	2	3,8	2	3,6	2	3,8	2
2001	3	12	2	3,6	2	3,8	2	5,3	2	3,9	2	3,2	2	4	2	4	2	3,2	2	3,5	2	4,9	2	5,1	2	3,8	2	5,1	2	5,3	2	5,4	2	5,6	2	5	2	4,4	2	4,4	2	4,3	2	4,6	2	5	2	5	2
2001	3	13	2	5	2	5,1	2	4,7	2	4,6	2	5	2	4,9	2	3,9	2	3,5	2	4,7	2	5,1	2	3,3	2	5,6	2	5,6	2	5,6	2	3,8	2	4	2	4	2	3,8	2	3,5	2	3,6	2	4	2	3,9	2	3,9	2
2001	3	14	2	3,6	2	3,9	2	4,2	2	4,3	2	4,7	2	4,7	2	4,4	2	3,3	2	4,2	2	4	2	4,2	2	4,2	2	4	2	4,4	2	4,7	2	3,9	2	4	2	4,4	2	4,6	2	4,4	2	4,2	2	4	2	4,3	2
2001	3	15	2	4	2	4,2	2	3,6	2	3,2	2	3,3	2	2,5	2	2,4	2	3,9	2	4,4	2	4,9	2	4,2	2	4,4	2	4,6	2	4,4	2	4,6	2	4,2	2	4	2	3,9	2	3,8	2	3,9	2	3,1	2	3,1	2	3,1	2
2001	3	16	2	4,2	2	5	2	4,2	2	3,9	2	3,9	2	3,6	2	2,5	3	3,6	2	4	3	4,6	3	4,7	2	4,9	2	4,9	3	4,7	2	4,2	2	3,6	3	3,6	2	3,3	3	2,8	3	3,5	3	3,2	3	3,5	2	3,1	3
2001	3	17	3	3,5	3	2,9	3	3,1	3	3,2	3	3,5	2	3,1	2	3,5	2	3,3	2	4,2	2	4,2	2	4,7	2	4,4	2	4,9	2	4,7	2	4,3	2	4	2	3,5	2	3,1	2	2,6	2	2,5	2	3,1	2	2,5	2	2,5	2
2001	3	18	1	3,1	2	2,8	2	3,1	2	2,5	2	3,1	2	2,8	2	2,6	2	1,4	2	3,8	2	3,9	2	2,9	2	4,4	2	4,6	2	4,4	2	3,2	2	2,9	2	2,5	2	2,1	3	1,4	2	2,4	3	1,8	2	1,8	3	1,8	2
2001	3	19	3	2,2	3	1,9	3	1,5	3	1,2	3	1,9	2	1,8	3	1,8	2	2,1	2	3,3	3	3,5	3	3,6	3	3,8	3	3,3	3	3,5	3	2,4	3	2,9	3	1,8	3	1,4	2	1,4	2	1,1	2	1	2	1,2	3	1,7	3
2001	3	20	3	1	0	0	0	0	3	1,5	0	0	0	0	0	0	2	1	2	3,5	2	2,5	2	2,6	2	3,2	2	3,1	2	3,1	2	3,1	2	2,8	2	2,9	2	2,2	2	2,5	2	2,4	2	1,7	2	2,5	2	2,5	2
2001	3	21	2	2,5	2	2,5	2	2,1	2	2,5	2	3,1	2	3,3	2	2,2	1	2,4	1	3,1	1	3,3	1	3,3	1	3,6	1	3,6	1	3,2	1	2,8	1	3,5	1	3,1	1	3,5	1	2,4	1	3,2	1	3,9	1	3,9	1	4,9	1
2001	3	22	1	4,2	8	4,9	8	4,6	8	5,1	8	4,7	8	5,4	8	4,3	8	4,4	8	5,6	8	5,3	8	4,7	8	5,3	8	4,7	8	4,7	8	4,7	8	5,1	8	4,4	8	4,3	8	3,9	8	3,9	8	4,3	8	3,9	8	3,2	8
2001	3	23	8	3,1	8	3,5	8	3,3	8	3,1	8	2,6	8	3,1	8	2,2	1	3,2	1	2,9	1	3,2	1	3,1	1	2,9	1	3,5	8	3,6	8	3,9	1	4	8	3,5	8	4	8	3,9	8	3,9	8	4,2	8	3,9	8	3,6	8
2001	3	24	8	3,2	8	3,1	8	3,1	8	2,9	8	3,1	8	2,9	8	2,8	1	3,3	1	3,3	1	3,5	1	3,6	1	3,8	1	3,6	1	3,3	1	3,3	1	3,3	1	2,9	1	2,8	1	2,6	1	2,8	1	2,6	1	2,6	1	2,8	1
2001	3	25	1	2,9	1	2,6	1	2,5	1	2,6	1	2,5	1	2,2	1	2,6	1	2,1	1	3,1	1	3,2	1	3,3	1	3,6	1	3,3	1	2,6	1	3,3	1	3,2	1	3,2	1	3,2	1	3,2	1	2,6	1	3,3	1	2,9	1	3,2	1
2001	3	26	1	3,3	1	3,2	2	3,3	2	3,1	1	2,6	1	2,9	1	2,6	1	3,1	2	3,1	2	3,5	2	3,6	2	3,8	2	3,5	1	3,6	1	3,6	1	3,6	1	3,3	1	3,5	1	3,3	1	3,5	1	3,6	1	3,3	1	3,2	1
2001	3	27	1	3,5	1	3,6	1	3,5	1	3,3	1	3,3	1	2,8	1	3,5	2	3,5	2	3,6	2	3,6	2	4	2	3,9	2	3,8	2	3,5	2	3,9	2	3,2	2	3,3	2	3,1	2	3,8	2	3,3	2	3,6	2	3,6	2	3,2	2
2001	3	28	1	3,2	2	3,1	2	2,9	2	2,9	2	3,1	2	3,1	2	2,6	2	3,3	2	3,6	2	3,8	2	3,8	2	4	2	3,9	2	3,3	2	3,8	2	3,3	2	3,1	2	2,5	2	2,5	2	2,5	2	2,2	2	2,8	2	3,1	2
2001	3	29	2	2,9	2	2,2	3	2,1	2	2,2	2	1,9	2	3,6	2	3,2	2	3,3	2	4,6	2	4,4	2	4,4	2	4,9	2	4,2	2	4,6	2	2,9	1	2,2	5	2,9	0	0	2	2,5	2	1,5	2	1,8	3	2,5	2	2,5	2
2001	3	30	2	3,1	2	3,9	2	4,6	2	4,2	2	3,9	2	3,2	2	3,6	3	4,3	2	3,8	2	3,6	3	3,9	3	4,9	2	4,6	2	4,6	2	3,9	3	3,6	3	3,3	3	3,1	3	3,5	2	2,4	2	2,9	2	3,2	2	3,5	3
2001	3	31	3	4	3	3,3	3	3,3	3	3,3	3	3,2	2	2,8	2	3,6	2	3,2	2	2,9	2	3,3	2	4,7	2	4,4	2	3,1	5	1,9	5	2,9	5	2,2	1	1,9	1	3,1	1	3,1	1	2,4	1	2,2	1	2,4	2	3,1	2
2001	4	1															2	3,6	2	3,6	2	4,7	2	4,2	2	5,1	5	4,4	2	4,3	2	3,9	2	3,9	2	3,3	2	3,6	2	2,9	2	2,9	2	2,8	2	3,1	2	2,8	2
2001	4	2	2	3,2	2	3,1	2	3,3	2	3,1	2	3,5	2	3,5	2	3,9	2	3,9	2	4,3	2	4,2	2	4,4	2	4,6	2	4,6	2	4,4	2	4	2	3,9	2	3,9	2	3,5	2	3,6	2	2,9	2	3,1	2	3,6	2	3,2	2
2001	4	3	2	3,3	2	3,2	2	3,2	2	2,9	2	3,2	2	2,5	2	2,6	2	4,4	2	3,9	2	4,2	2	4,2	2	4	2	4,9	2	4,3	2	4,3	1	3,6	1	3,3	1	3,5	2	3,2	2	3,2	2	3,2	2	2,9	1	3,1	1
2001	4	4	1	3,1	1	3,1	2	3,2	2	2,5	1	2,8	1	3,1	2	2,9	2	3,6	2	4	2	3,9	2	4	2	4,4	2	4,3	2	4,6	2	3,8	2	3,9	2	3,8	2	3,5	2	3,5	2	3,6	1	3,1	2	3,5	2	2,9	2
2001	4	5	1	3,1	1	3,1	1	2,6	1	2,8	1	2,8	1	2,6	1	3,2	1	3,3	1	3,8	2	3,9	2	3,8	1	3,9	1	4	1	3,9	1	3,9	2	4	1	4	1	3,6	1	3,6	1	3,2	1	3,6	1	4	1	3,9	1
2001	4	6	1	3,6	2	4	2	3,5	1	3,6	1	3,3	1	2,9	1	3,2	2	3,6	2	3,8	2	4,2	2	4,3	2	2,9	2	4,2	2	4	2	4	2	4	2	3,6	2	3,8	2	3,5	2	4	2	4,4	2	4,4	2	3,8	2
2001	4	7	2	4,3	2	3,6	2	4,3	2	4,3	2	4,2	2	3,5	2	4	2	3,8	2	4,3	2	4,3	2	4,9	2	4,7	2	4,4	2	4,3	2	4,2	2	3,6	2	3,8	2	3,3	2	3,1	2	2,8	2	3,2	2	3,1	2	3,3	2
2001	4	8	2	3,3	2	3,1	2	3,2	2	3,2	2	3,9	2	3,8	2	2,9	2	4,2	2	4,9	2	4,9	2	5,1	2	4,7	2	4,2	2	4,3	2	4,4	2	3,9	2	3,6	2	3,9	2	3,2	2	3,5	2	3,2	2	3,9	2	3,1	2
2001	4	9	2	3,5	2	3,6	2	3,8	2	3,8	2	3,9	2	3,2	2	3,1	3	3,3	3	3,9	3	3,9	2	4,9	3	4,3	2	4,3	3	4,4	3	4	3	3,9	3	3,2	3	3,3	2	3,5	2	3,1	2	3,1	2	3,1	2	3,1	2
2001	4	10	2	3,2	2	3,3	2	3,3	2	3,1	2	3,5	2	3,5	2	3,3	2	3,8	3	3,9	3	4,3	3	4,4	3	4,4	3	4,6	3	4,2	2	3,9	2	3,5	2	3,5	2	3,5	2	3,1	2	3,3	2	3,6	2	3,6	2	3,6	2
2001	4	11	2	3,2	2	4	2	3,9	2	3,6	2	4,2	2	3,9	2	3,8	2	4,3	2	4,2	3	4,7	2	4,2	2	5	3	4,7	3	5	3	4,9	2	4,3	3	3,9	3	4,2	3	3,6	3	3,6	3	3,5	2	3,6	3	3,6	2
2001	4	12	3	4,6	3	4,2	3	3,2	2	3,5	2	3,9	2	4,6	2	4,6	3	4,4	3	4,4	3	4,6	3	5	3	4,9	3	5,1	3	4,2	2	4,6	3	3,6	3	4,3	3	4,4	3	4,7	3	4,2	3	4,3	3	4,2	3	5	3
2001	4	13	3	4,9	3	4,6	3	4,6	3	4,9	2	5,1	3	4,9	3	4,4	0	0	2	3,8	2	4,6	2	5	2	4,9	2	5	2	5,1	2	5,1	5	4,6	2	4	2	3,6	2	4	2	4	2	3,8	2	3,6	2	3,9	2
2001	4	14	2	3,6	2	4	2	3,8	2	3,8	2	3,6	2	3,8	2	3,1	2	3,8	2	4	2	4,6	2	4,3	2	4,6	2	4,3	2	4,6	2	4,3	2	3,9	2	4	2	3,8	2	3,6	2	4	2	3,5	2	3,8	2	4,2	2
2001	4	15	2	3,5	2	3,3	2	2,5	2	2,2	2	2,1	2	2,2	2	2,2	2	2,5	2	3,5	2	3,8	2	3,5	2	4,2	2	4,3	2	4,3	2	4	2	3,9	2	3,3	2	3,2	2	2,9	2	3,2	2	3,3	2	2,8	2	2,8	2
2001	4	16	2	2,9	2	2,6	2	3,2	2	2,4	2	2,8	2	2,2	2	2,8	2	3,1	2	3,2	2	3,3	2	3,6	2	4	2	3,8	2	3,8	2	3,8	2	3,6	2	3,1	2	3,3	2	2,9	2	2,9	2	2,1	2	2,2	2	2,6	2
2001	4	17	2	2,2	2	2,8	2	2,6	2	2,5	2	2,5	2	2,5	2	2,8
2001	5	5	1	,5	0	0	0	0	0	0	0	0	0	0	0	0	8	2,1	8	3,1	8	3,1	8	3,1	8	2,1	1	2,1	1	2,1	1	1,5	1	1,5	1	1,5	1	1	1	1	1	1,5	1	,5	0	0	0	0	0
2001	5	6	0	0	0	0	0	0	0	0	0	0	0	0	0	0	1	2,1	8	2,1	8	3,6	8	2,1	1	2,6	1	2,6	1	2,6	1	2,6	8	2,6	8	2,6	0	0	0	0	0	0	0	0	0	0	0	0	0
2001	5	7	8	1,5	0	0	0	0	0	0	0	0	0	0	0	0	0	0	0	0	8	3,1	1	3,1	1	3,1	1	3,1	1	4,1	1	3,6	1	3,6	1	4,1	1	3,1	1	3,1	1	3,1	1	3,1	1	4,1	0	0	1
2001	5	8	1	3,6	1	3,6	1	4,1	1	3,6	1	4,1	1	4,1	1	4	1	4,1	8	5,1	8	4,1	8	3,6	8	4,1	8	4,6	8	4,6	8	3,1	8	3,8	8	3,1	8	2,6	0	0	0	0	0	0	0	0	0	0	0
2001	5	9	0	0	0	0	0	0	0	0	0	0	0	0	0	0	0	0	1	2,1	2	2,1	1	2,1	2	2,1	8	2,1	8	2,1	8	2,1	8	2,1	8	2,1	0	0	0	0
2001	5	10											1	2,1	1	2,1	1	2,1	1	2,1	1	2,1	1	2,1	1	2,1	1	2,1	1	2,1	1	2,1	1	2,1	1	2,1	2	2,1	0	0	0	0	0	0	0	0	0	0	0
2001	5	11	0	0	0	0	0	0	0	0	0	0	0	0	0	0	2	2,1	2	2,1	2	3,1	2	4,6	2	3,8	1	3,6	1	4,1	1	3,6	1	3,6	1	3,1	1	3,1	1	3,1	1	2,8	1	2,8	1	3,1	1	3,6	1
2001	5	12	1	4	1	3,6	1	3,2	1	3,6	1	3,8	1	3,1	1	3,1	1	4,1	1	4,6	1	4,1	1	4,1	1	4,1	1	3,8	1	3,8	1	3,8	1	3,8	2	3,4	2	3,1	0	0	2	3,1	2	3,1	2	3,1	2	3,1	2
2001	5	13	2	2,1	2	3,1	2	1,5	0	0	2	3,1	2	3,1	2	3,1	2	4,1	2	3,1	2	4,1	2	4,1	2	4,1	2	4,1	2	4,1	2	4,1	2	4,1	2	3,1	1	2,1	1	2,1	1	2,1
2001	5	27	2	5,1	2	4,1	2	5,1	2	6,2	2	6,2	2	6,2	2	6,2	2	6,2	2	6,2	2	6,2	4	7,7	4	7,7	4	4,1	2	4,1
2001	5	28	2	7,2	2	7,2	2	7,2	2	7,2	2	7,7	4	7,2	2	4,1	4	2,1	2	2,1	2	5,1	2	5,1	2	4,1	2	4,1	2	4,1	2	3,6	2	3,6	2	3,1	2	4,1	2	5,1	2	10,2
2001	5	29	2	4,1	2	5,1	2	5,1	2	4,6	2	4,1	2	5,1	2	5,1	2	5,6	2	5,1	2	5,1	2	4,1	2	4,1	2	5,1	2	5,1	2	5,6	2	4,1	2	4,1	2	4,1	2	4,1	2	5,6	2	5,1	2	5,1	2	5,1	2
2001	5	30	2	4,1	2	5,1	2	5,1	2	5,6	2	5,1	2	5,1	2	5,1	2	7,2	2	6,2	2	6,2	2	6,2	2	7,2	2	7,7	2	7,2	2	6,7	2	6,2	2	6,2	2	6,2	2	6,2	2	6,2	2	7,2	2	6,2	2	5,1	2
2001	5	31	2	5,1	2	5,1	2	5,1	2	5,6	2	5,6	2	6,2	2	5,1	2	5,1	2	6,2	2	6,2	2	5,1	2	5,1	2	4,1	2	4,1	2	4,1	2	3,1	2	3,1	2	3,1	2	3,1	2	2,5	2	3,6	2	3,6	2	4,1	2
2001	6	1	2	5,1	2	3,7	2	3,1					2	3,1	2	3,1	2	3,1	2	4,1	2	4,1	2	5,1	2	4,1	2	4,1	3	4,1	3	2,1	3	4,1	0	0	4	9,3	0	0	0	0	4	2,6	4	2,6	4	2,1	4
2001	6	2	0	0	0	0	0	0	0	0	0	0	0	0	0	0	0	0	2	3,1	2	4,1	2	4,1	3	4,6	4	6,2	4	7,2	4	5,1	4	2,6	2	9,3	4	2,1	4	2,1	4	3,1	4	6,2	4	6,2	4	8,2	4
2001	6	3	4	3,1	4	2,6	4	2,1	4	4,6	4	3,1	0	0	0	0	0	0	6	2,1	2	4,1	2	6,2	2	4,6	2	4,1	2	4,1	2	4,1	2	4,6	2	5,1	2	5,1	2	5,1	2	5,1	2	5,1	2	4,1	2	4,1	2
2001	6	4	2	4,1	2	6,2	2	6,2	2	6,2	2	6,2	2	5,1	2	5,1	2	5,1	2	4,1	2	4,1	2	5,1	2	7,2	4	6,2	4	9,3	0	0	2	5,1	2	8,2	2	8,2	2	7,2	2	7,2	2	6,6	2	6,6	2	8,4	2
2001	6	5	2	6,9	2	6,2	2	6,2	2	6,2	2	4,2	2	5,1	2	6,2	2	6,2	2	7,2	2	7,2	2	7,2	2	7,7	2	7,2	2	7,2	2	7,2	2	8,2	2	7,7	2	7,7	2	7,2	2	7,2	2	6,6	2	5,1	2	6,6	2
2001	6	6	2	5,6	2	6,2	2	5,6	2	6,2	2	6,2	2	7,2	2	6,2	2	7,2	2	7,2	2	6,2	2	6,6	2	6,6	2	6,6	2	6,2	1	6,2	2	6,2	2	5,1	2	6,2	2	7,2	2	6,6	2	5,6	2	6,2	2	6,2	2
2001	6	7	2	6,6	2	6,2	2	5,6	2	5,6	2	5,6	2	6,2	2	6,6	2	6,2	2	6,2	2	5,1	2	5,1	2	7,2	2	8,2	2	7,2	2	6,2	2	6,6	2	4,1	2	6,2	2	6,2	2	8,2	2	8,2	2	8,2	2	6,2	2
2001	6	8	2	6,2	2	7,2	2	7,2	2	8,2	2	7,2	2	7,2	2	7,2	2	7,2	2	7,2	2	6,2	2	6,2	2	7,2	2	6,6	2	5,1	2	6,6	2	5,1	2	6,2	2	5,1	2	5,1	2	6,6	2	6,6	2	7,2	2	7,2	2
2001	6	9	2	6,2	2	5,1	2	5,1	2	5,6	2	5,1	2	6,2	2	6,2	2	7,2	2	6,2	2	6,6	2	6,2	2	7,2	2	6,2	2	5,6	2	5,1	2	4,1	2	3,1	2	3,1	2	4,1	2	5,4	1	4,1	2	6,2	2	5,1	2
2001	6	10	2	7,2	2	6,2	1	5,1	2	6,2	2	6,2	1	5,1	1	5,1	1	7,2	1	7,2	1	7,7	1	7,7	1	7,7	2	7,2	1	5,1	2	6,2	2	6,6	2	6,6	2	7,2	2	7,2	2	4,6	2	4,6	2	2,8	2	2,6	2
2001	6	11	2	4,6	2	3,8	2	4,1	2	5,1	2	3,1	2	4,1	2	6,2	2	5,1	2	5,1	2	5,1	2	6,2	2	6,2	2	7,2	2	6,2	2	6,2	2	6,2	2	6,2	2	6,2	2	6,2	2	4,6	2	4,6	2	4,1	2	4,1	2
2001	6	12	2	5,1	2	5,6	2	5,1	2	5,1	2	5,6	2	5,6	2	5,6	2	5,6	2	5,6	2	6,2	2	5,6	2	7,2	2	7,2	2	7,2	2	7,2	1	7,2	1	7,2	1	6,2	2	6,2	2	6,2	2	6,2	2	5,1	2	5,6	2
2001	6	13	2	6,2	2	5,1	2	7,2	2	6,6	2	5,6	2	7,2	2	5,1	2	7,2	2	7,2	2	7,2	2	7,7	2	7,7	2	7,2	2	7,2	2	7,2	2	5,6	2	5,6	2	5,6	2	4,1	2	4,1	2	3,1	2	5,1	2	5,6	2
2001	6	14	2	6,2	2	5,6	2	5,6	2	5,6	2	5,6	2	5,1	2	6,2	2	6,2	2	6,2	2	6,2	2	7,2	2	6,2	2	7,2	2	7,2	2	6,2	2	6,2	2	7,2	2	6,2	2	5,1	2	6,2	2	4,6	2	6,2	2	5,6	2
2001	6	15	2	6,2	2	5,6	2	5,6	2	6,2	2	7,2	2	7,2	2	7,2	2	6,2	2	8,2	2	8,2	2	7,2	2	8,2	2	7,2	2	7,7	2	7,2	2	7,2	2	7,2	2	7,2	2	7,7	2	6,7	2	6,7	2	8,2	2	8,8	2
2001	6	16	2	9,3	2	7,2	2	6,7	2	6,2	2	5,6	2	5,6	2	5,6	2	5,6	2	6,2	2	6,2	2	6,2	2	6,2	2	5,1	2	6,2	2	6,2	2	5,1	2	4,1	2	4,1	2	6,2	2	4,8	2	5,1	2	4,6	2	4,1	2
2001	6	17	1	4,1	1	5,1	1	4,6	1	4,1	1	5,1	1	4,1	1	4,1	2	4,6	1	4,1	2	4,1	2	4,1	1	3,1	2	5,1	2	5,1	1	3,1	1	3,1	1	5,1	1	3,1	1	4,1	1	4,6	1	3,8	1	5,1	1	3,1	1
2001	6	18	1	4,1	1	4,6	1	6,2	1	4,6	1	4,6	1	3,1	1	2,1	2	4,1	2	5,1	2	6,2	2	5,1	2	5,1	2	4,6	1	2,6	2	5,1	2	4,1	2	5,1	2	5,1	2	5,1	2	7,2	2	6,2	2	6,2	2	7	2
2001	6	19	2	6,2	2	6,2	2	6,2	2	5,1	2	6,2	2	6,2	2	6,2	2	6,2	2	5,1	2	5,1	2	5,1	2	5,1	2	5,1	2	6,2	2	6,2	2	5,1	2	6,2	2	6,2	2	5,1	2	6,2	2	5,1	2	5,1	2	5,1	2
2001	6	20	2	4,8	2	5,7	2	5,1	2	4,2	2	5,1	2	6,2	2	6,2	2	6,2	2	5,1	2	6,2	2	7,2	2	7,2	2	6,2	2	5,6	2	5,6	2	5,6	2	4,1	2	4,1	2	4,1	2	4,1	2	4,1	2	5,1	2	4,1	2
2001	6	21	2	5,1	2	5,1	2	6,2	2	6,2	2	6,2	2	6,2	2	7,2	2	7,7	2	7,2	2	6,2	2	6,2	2	6,2	2	6,2	2	4,1	2	4,1	2	6,2	2	6,2	2	7,2	2	7,7	2	6,7	2	6,2	2	5,6	2	9,3	2
2001	6	22	2	7,2	2	7,7	2	7,7	2	7,7	2	8,8	2	9,3	2	7,7	2	7,2	2	7,2	2	7,2	2	7,2	2	7,7	2	7,2	2	6,2	2	7,2	2	5,1	2	6,2	2	6,2	2	7,2	2	7,2	2	7,2	2	6,2	2	6,2	2
2001	6	23	2	6,2	2	6,2	2	6,2	2	6,2	2	6,2	2	6,2	2	7,2	2	7,2	2	7,2	2	7,2	2	8,2	2	7,2	2	7,2	2	7,2	2	7,2	2	6,2	2	6,2	2	6,2	2	6,2	2	6,7	2	7	2	5,6	2	6,2	2
2001	6	24	2	6,7	2	6,2	2	6,2	2	6,7	2	7,2	2	7,2	2	6,2	2	6,2	2	6,2	2	7,2	2	6,2	2	7,2	2	7,2	2	7,2	2	6,2	2	6,2	2	6,2	2	5,1	2	5,1	2	4,1	2	5,1	2	6,2	2	4,1	2
2001	6	25	2	6,2	2	4,1	2	4,1	2	5,1	2	5,1	2	5,1	2	5,1	2	5,1	2	6,2	2	7,2	2	6,2	2	6,2	2	7,2	2	6,2	2	6,2	2	6,2	2	6,2	2	6,2	2	6,2	2	4,8	2	5,1	2	4,6	2	4,2	2
2001	6	26	2	5,6	2	5,1	2	4,8	2	6,2	2	4,1	2	4,1	2	7,2	2	6,6	2	6,2	2	6,2	2	5,1	2	4,1	2	6,2	2	6,2	2	6,2	2	5,1	2	6,2	2	6,2	2	6,2	2	6,2	2	6,2	2	6,2	2	6,2	2
2001	6	27	2	7,2	2	7,2	2	7,2	2	8,2	2	8,2	2	9,2	2	8,2	2	8,2	2	7,2	2	7,2	2	7,2	2	8,2	2	8,2	2	7,2	2	8,2	2	7,2	2	6,2	2	6,2	2	7,2	2	8,2	2	7,6	2	7,2	2	6,8	2
2001	6	28	2	6,2	2	7,2	2	6,2	2	7,2	2	7,2	2	6,2	2	7,2	2	6,2	2	7,2	2	7,2	2	7,2	2	7,2	2	6,2	2	6,2	2	6,2	2	6,2	2	6,2	2	5,1	2	5,1	2	5,1	2	5,1	2	5,1	2	5,1	2
2001	6	29	2	6,2	2	5,1	2	6,2	2	5,1	2	5,1	1	5,1	1	6,2	1	5,1	1	5,1	2	5,1	1	5,1	1	5,1	1	6,2	1	5,1	1	5,1	1	5,1	1	5,1	1	4,1	1	3,1	1	5,1	1	3,6	1	4,1	1	3,1	1
2001	6	30	1	4,8	1	6,2	1	5,1	1	5,6	1	6,2	1	5,1	1	7,2	1	7,2	2	5,1	2	6,2	2	6,2	2	6,2	2	6,2	2	6,7	2	6,2	2	5,1	2	4,1	2	4,1	2	3,1	2	4,1	2	4,1	2	5,1	2	4,1	2
2001	7	1	2	5,1	2	5,1	2	4,1	2	5,1	2	5,1	2	5,1	2	5,1	2	8,2	2	8,2	2	8,8	2	8,2	2	8,2	2	7,2	2	8,2	2	8,2	2	7,2	2	8,2	2	7,2	2	5,1	2	8,2	2	4,1	2	6,2	2	6,2	2
2001	7	2	2	5,1	2	4,6	2	4,6	2	4,6	2	5,1	2	3,1	2	4,1	2	6,2	2	5,1	2	5,1	2	6,2	2	4,1	2	4,1	2	5,1	2	4,1	2	5,1	2	5,1	2	5,1	2	4,1
2001	7	3											2	4,6	2	4,6	2	6,2	2	6,2	2	6,2	2	6,2	2	7,2	2	7,2	2	5,1	2	4,1	2	4,1	2	4,1	2	5,1	2	5,1	2	5,6	2	5,1	2	5,1	2	5,1	2
2001	7	4	2	6,2	2	5,6	2	6,2	2	6,2	2	7,2	2	7,2	2	8,8	2	6,2	2	7,2	2	6,2	2	6,2	2	8,2	2	6,2	2	6,2	2	6,2	2	6,2	2	6,2	2	7,2	2	6,2	2	6,5	2	7,2	2	7,2	2	6,7	2
2001	7	5	2	6,2	2	7,2	2	5,1	2	6,2	2	6,2	2	7,2	2	7,2	2	6,2	2	7,2	2	7,7	2	8,2	2	7,2	1	5,1	2	6,2	2	6,2	2	6,2	2	5,1	2	5,1	2	5,1	2	4,8	2	4,1	2	4,1	2	4,1	2
2001	7	6	2	4,6	2	4,1	2	5,1	2	4,6	2	6,2	2	7,2	2	5,1	2	5,1	2	5,1	2	4,6	2	4,6	2	4,1	2	6,2	2	5,6	2	3,1	2	5,6	2	5,1	2	3,1	2	4,6	2	4,6	2	4,6	2	4,1	2	5,1	2
2001	7	7	2	6,7	2	7,2	2	5,1	2	4,6	2	5,1	2	6,2	2	7,2	2	6,2	2	5,1	2	7,2	2	7,2	2	6,2	2	7,2	2	6,2	2	6,2	2	4,6	2	4,1	2	4,1	2	4,1	2	3,1	2	3,6	2	2,1	2	3,6	2
2001	7	8	2	5,1	2	3,1	2	4,1	2	3,6	2	4,6	2	4,1	2	4,1	2	5,1	1	5,1	2	5,1	2	4,6	2	6,2	2	5,1	2	5,6	2	6,2	2	5,1	2	5,1	2	4,1	2	4,1	2	5,1	2	5,6	2	4,6	2	6,7	2
2001	7	9	2	5,6	2	5,6	2	5,6	2	7,2	2	5,6	2	6,2	2	6,2	2	6,2	2	6,2	2	7,2	2	6,2	2	6,2	2	7,2	2	6,6	2	6,2	2	6,2	2	5,1	2	4,1	2	3,1	2	4,1	2	4,1	2	4,1	2	4,1	2
2001	7	10	2	6,2	2	2,1	2	5,1	2	5,1	2	5,1	2	5,1	2	6,2	2	6,2	2	6,2	2	6,2	2	6,2	2	6,2	2	5,1	2	5,1	2	5,7	2	6,2	2	6,2	2	6,2	2	5,1	2	5,1	2	5,1	2	4,1	2	4,1	2
2001	7	11	2	4,1	2	4,1	2	4,6	2	4,6	2	4,1	2	4,1	2	4,1	2	4,1	2	4,6	2	6,2	2	5,1	2	5,1	2	5,1	2	5,1	2	5,1	2	5,1	2	4,1	2	4,1	2	3,1	2	3,1	2	4,1	2	3,1	2	3,1	1
2001	7	12	2	4,1	2	6,2	2	6,2	2	6,2	2	4,1	2	6,2	2	6,2	2	6,2	2	6,2	2	5,1	2	4	2	4,1	2	4,6	1	4,1	2	3,1	2	3,1	2	4,1	2	4,1	2	4,1	2	4,1	2	3,1	2	3,8	2	5,1	2
2001	7	13	2	5,1	2	4,6	2	5,6	2	6,2	2	6,2	2	,5	2	5,6	2	6,2	2	6,2	2	6,2	2	7,2	2	6,2	2	6,2	2	6,2	2	5,1	2	5,1	2	5,1	2	4,1	2	4,1	2	4,8	2	4,6	2	4,1	2	4,1	2
2001	7	14	2	3,1	2	3,6	2	4,1	2	4,1	2	4,1	2	4,1	2	4,1	2	4,1	2	4,1	1	5,1	1	4,1	1	4,1	2	5,1	2	5,6	2	5,6	2	4,6	2	4,6	2	4,1	2	4,1	1	4,1	1	4,6	1	5,6	1	4,6	1
2001	7	15	1	4,1	1	5,1	1	5,6	1	5,1	1	4,1	1	4,1	1	4,1	1	5,1	1	5,1	1	5,1	1	4,6	2	4,6	2	4,1	2	4,1	2	4,1	2	4,1	2	3,1	2	3,1	2	3,1	2	4,1	2	4,1	2	4,1	2	4,1	2
2001	7	16	2	4,1	2	4,1	2	4,1	2	4,1	2	4,1	2	4,1	2	5,1	2	5,1	2	6,2	2	6,2	2	6,2	2	6,2	3	6,2	4	3,1	3	5,1	2	4,1	2	3,1	2	3,1	2	3,1	2	3,1	2	3,6	2	4,1	2	4,1	2
2001	7	17	2	5,1	2	7,2	2	5,6	2	5,1	2	5,1	2	5,1	2	6,2	2	7,2	2	8,2	2	7,2	2	6,2	2	6,2	2	8,2	2	7,2	2	6,2	2	6,2	2	4,1	2	4,1	2	3,1	2	4,1	2	4,1	2	4,1	2	5,1	2
2001	7	18	2	5,1	2	5,1	2	7,2	2	7,2	2	8,2	2	8,2	2	9,3	2	9,3	2	9,3	2	9,3	2	8,2	2	9,3	2	7,2	2	8,2	2	6,6	2	8,2	2	7,2	2	6,2	2	6,2	2	7,2	2	6,6	2	7,7	2	7,2	2
2001	7	19	2	6,6	2	6,2	2	7,2	2	7,2	2	6,6	2	6,2	2	6,2	2	7,2	2	8,2	2	7,2	2	7,2	2	8,2	2	8,2	2	7,2	2	7,2	2	6,2	2	5,1	2	4,1	2	4,1	2	4,4	2	4,4	2	4,4	2	4,4	2
2001	7	20	2	4,4	2	5,1	2	5,1	2	4,1	2	5,1	2	4,1	2	4,1	2	4,1	2	4,1	2	4,1	2	4,1	2	4,1	1	4,1	2	4,1	2	4,6	2	3,1	2	4,1	2	2,1	2	1	2	5,1	2	4,6	2	4,1	2	4,1	2
2001	7	21	2	4,8	2	4,1	2	4,8	2	4,8	2	4,1	2	5,1	2	4,1	2	5,1	2	5,1	2	5,1	2	6,2	2	6,2	2	6,2	2	5,1	2	5,1	2	4,6	2	3,1	2	3,1	2	3,1	2	3,1	2	3,1	2	3,1	2	3,1	2
2001	7	22	2	3,1	2	3,1	1	3,1	2	3,1	2	3,1	2	3,1	2	3,1	2	3,1	2	3,1	2	4,1	2	3,1	0	0	2	4,1	2	3,1	2	4,1	2	6,2	2	5,6	2	3,1	2	4,1	2	4,1	2	4,1	2	3,1	2	4,1	2
2001	7	23	2	4,1	2	4,1	2	5,1	2	4,1	2	6,2	2	5,1	2	5,1	0	0	2	4,1	1	3,1	1	2,1	1	3,1	4	4,1	4	5,1	4	5,1	4	4,1	2	3,1	2	3,1	2	2,1	0	0	0	0	0	0	0	0	2
2001	7	24	0	0	0	0	2	1	0	0	2	1	0	0	2	2,1	2	3,1	2	2,1	2	2,1	2	2,1	0	0	2	2,1	2	3,1	2	4,1	2	4,1	2	3,6	2	3,1	2	3,1	2	2,6	2	2,1	2	2,1	2	1,5	2
2001	7	25	0	0	2	1	2	1,5	2	1	2	2,1	2	2,1	2	3,1	2	3,1	2	3,6	2	3,1	2	3,6	2	3,6	2	5,1	2	5,1	2	3,1	2	5,6	2	5,1	2	3,1	2	2,1	2	3,1	2	2,2	2	2,1	2	2,6	2
2001	7	26	2	2	2	4,1	2	4,1	2	2,6	2	2,6	0	0	2	3,1	2	3,1	2	4,1	2	6,2	2	4,6	2	4,6	2	3,6	2	3,1	2	3,6	2	3,6	2	3,6	2	2,1	2	2,1	2	1	2	1	2	2,6	2	2,6	2
2001	7	27	2	1	2	1	2	2,1	2	2,1	2	2,1	2	4,1	2	3,1	2	3,6	2	4,1	2	4,1	2	4,6	2	3,6	2	5,6	2	5,1	2	5,6	2	4,1	2	4,1	2	4,1	2	4,1	2	3,1	2	3,6	2	4,6	2	4,1	2
2001	7	28	2	2,1	2	3,1	2	2,6	2	4,1	2	3,1	2	2,1	2	2,1	2	2,1	2	3,1	2	4,1	2	4,1	2	4,1	0	0	2	2,1	1	2,6	2	3,1	2	3,1	2	2,1	2	2,1	2	3,1	2	3,1	2	1,6	2	3,1	2
2001	7	29	2	4,1	2	1	2	4,1	2	3,1	2	5,1	2	6,2	2	5,1	2	5,6	2	8,2	2	7,2	2	5,1	2	8,2	2	6,2	2	5,1	2	6,2	2	4,1	2	4,6	2	4,6	2	4,1	2	4,1	2	2,1	2	5,1	2	4,6	2
2001	7	30	2	4,6	2	4,1	2	5,1	2	4,1	2	4,6	2	4,6	2	4,6	2	5,1	2	5,1	2	5,1	2	5,1	2	5,1	2	3,1	2	3,1	2	3,1	2	3,1	2	3,6	2	3,1	2	3,1	2	3,6	2	3,1	2	3,1	2	4,1	2
2001	7	31	2	4,1	2	3,1	2	2,1	2	2,1	2	2,1	2	2,1	2	2,1	2	2,6	1	2,1	1	2,6	1	2,1	1	2,1	2	2,1	2	2,1	2	3,1	2	3,1	2	3,1	2	2,1	0	0	0	0	0	0	0	0	0	0	0
2001	8	1	0	0	0	0	0	0	1	2,6	1	1	1	2,1	1	2,1	1	2,1	1	3,1	1	2,1	2	2,1	2	2,1	1	2,1	1	3,1	2	4,1	2	4,1	2	3,1	2	4,6	2	4,1	2	4,1	2	4,1	2	4,1	2	3,6	2
2001	8	2	2	4,1	2	5,1	2	3,1	2	4,1	2	4,1	2	4,6	2	4,6	2	5,1	2	5,1	2	5,1	2	5,1	2	5,1	2	5,1	2	5,1	2	5,1	2	5,1	2	5,1	2	5,1	2	4,1	2	4,1	2	3,6	2	2,6	2	3,1	2
2001	8	3	2	3,1	2	3,6	2	4,1	2	5,1	2	3,1	2	3,1	2	3,1	2	4,1	2	4,1	2	5,1	2	5,1	2	5,1	2	5,6	2	5,1	2	4,6	2	2,1	2	3,1	2	3,1	2	4,1	2	3,1	2	3,6	2	4,1	2	3,6	2
2001	8	4	2	4,1	2	4,1	2	3,1	2	3,6	2	4,1	2	4,1	2	4,1	2	4,1	2	4,1	2	4,6	2	5,1	2	4,6	2	5,1	2	4,1	2	6,2	2	5,6	2	4,1	2	4,1	2	4,1	2	6,2	2	5,6	2	4,1	2	3,6	2
2001	8	5	2	5,1	2	5,1	2	4,6	2	5,1	2	3,1	2	4,1	2	6,2	2	4,1	2	4,6	2	4,1	2	4,6	2	6,2	2	6,2	2	7,2	2	7,2	2	7,2	2	6,2	2	7,2	2	7,2	2	7,2	2	7,2	2	8,2	2	8,2	2
2001	8	6	2	6,2	2	4,1	2	5,1	2	5,1	2	5,1	2	5,2	2	4,6	2	5,2	2	6,2	2	6,2	2	5,1	2	6,2	2	6,2	2	6,2	2	6,2	2	6,2	2	6,2	2	5,1	2	5,6	2	4,1	2	5,6	2	4,6	2	4,1	2
2001	8	7	2	4,1	2	3,6	2	3,1	2	4,1	2	5,1	2	5,6	2	5,6	2	6,2	2	6,2	2	7,2	2	5,1	2	5,6	2	6,2	2	6,7	2	6,2	2	6,2	2	5,1	2	4,1	2	4,1	2	4,1	2	5,1	2	4,1	2	4,6	2
2001	8	8	2	4,1	2	4,6	2	5,1	2	6,2	2	6,2	2	6,2	2	6,2	2	6,2	2	6,2	2	3,1	1	6,2	2	6,2	2	6,2	2	6,2	2	7,2	2	5,1	2	3,1	2	4,1	2	4,6	2	4,1	2	6,2	2	6,2	2	6,2	2
2001	8	9	2	4,1	2	7,2	2	7,2	2	7,2	2	6,2	2	7,2	2	7,2	2	6,2	2	7,2	2	7,2	2	7,7	2	7,7	2	7,7	2	7,7	2	6,6	2	7,2	2	6,2	2	6,2	2	6,2	2	7,2	2	6,2	2	6,2	2	6,2	2
2001	8	10	2	6,2	2	6,2	2	6,2	2	6,2	2	6,2	2	7,2	2	7,2	2	6,2	2	6,2	2	6,2	2	6,2	2	6,2	2	6,2	2	6,2	2	6,2	2	4,1	2	5,1	2	4,1	2	4,1	2	4,6	2	4,6	2	4,1	2	3,6	2
2001	8	11	2	4,1	2	4,1	2	4,6	2	4,6	2	4,6	2	6,2	2	5,6	2	6,2	2	6,2	2	5,1	2	4,1	2	6,2	2	6,2	2	6,2	2	5,1	2	6,2	2	5,1	2	4,1	2	4,1	2	4,6	2	4,6	2	6,2	2	5,1	2
2001	8	12	2	6,2	2	4,6	2	5,1	2	5,1	2	4,1	2	4,1	2	5,1	2	4,1	2	6,2	2	6,2	2	6,2	2	6,2	2	6,2	2	6,2	2	6,2	2	6,2	2	5,1	2	5,6	2	5,6	2	4,1	2	4,6	2	4,6	2	4,6	2
2001	8	13	2	4,6	2	5,1	2	5,6	2	4,1	2	4,1	2	6,2	2	4,1	2	5,1	2	5,1	1	5,1	2	6,2	2	6,2	2	5,1	2	5,1	2	5,1	2	5,1	2	6,2	2	4,1	2	4,1	2	5,1	2	5,1	2	5,1	2	4,6	2
2001	8	14	2	6,2	2	6,2	2	5,1	2	5,1	2	6,2	2	7,2	2	6,2	2	7,2	2	8,2	2	8,8	2	7,7	2	8,2	2	7,2	2	7,2	2	6,2	2	6,2	2	6,2	2	5,1	2	4,1	2	4,1	2	4,6	2	4,6	2	4,6	2
2001	8	15	2	5,1	2	6,2	2	5,1	2	6,2	2	5,1	2	4,1	2	5,1	2	4,1	2	5,1	2	5,6	2	7,2	2	6,2	2	5,1	2	5,1	2	6,2	2	5,1	2	4,1	2	4,1	2	5,1	2	5,1	2	4,1	2	5,1	2	5,1	2
2001	8	16	2	5	2	5,1	2	5,1	2	5,1	2	5,1	2	5,1	2	5,1	2	6,2	2	5,1	2	6,2	2	6,2	2	6,2	2	5,1	2	4,6	2	5,1	2	4,1	2	4,1	2	4,1	2	4,1	2	4,1	2	4,1	2	3,1	2	4,1	2
2001	8	17	2	4,6	2	5,1	2	5,1	2	6,2	2	3,1	2	5,1	2	4,1	2	4,1	2	4,1	2	6,2	2	6,2	2	5,1	2	4,1	2	4,1	2	4,1	2	5,1	2	4,1	1	5,1	1	3,1	1	3,1	1	4,1	1	4,1	1	4,1	1
2001	8	18	1	4,1	1	4,8	1	5,1	1	5,1	1	5,1	1	4,1	1	4,6	1	4,1	1	4,1	1	4,1	1	4,1	1	4,1	2	3,1	2	2,6	1	4,1	8	3,1	8	2,6	8	2,6	8	3,1	8	2,6	8	2,7	8	2,7	8	2,8	8
2001	8	19	8	3,1	8	2,6	8	2,6	8	2,6	8	2,6	8	2,6	0	0	0	0	0	0	0	0	8	3,1	8	4,1	2	3,1	4	2,1	0	0	4	3,1	4	3,1	4	2,1	0	0	0	0	0	0	0	0	2	3,1	2
2001	8	20	2	3,6	2	3,1	2	3,1	2	3,1	2	4,1	2	4,1	2	4,1	2	4,1	2	5,1	2	6,2	2	3,1	2	5,1	2	5,1	2	5,1	2	6,2	2	6,1	2	5,1	2	6,1	2	6,1	2	6,2	2	3,2	2	4,6	2	5,1	2
2001	8	21	2	4,1	2	4,6	2	6,2	2	8,3	2	6,2	2	5,1	2	5,1	2	6,2	2	6,2	2	6,2	2	6,2	2	6,2	2	6,2	2	6,2	2	6,2	2	6,2	2	5,1	2	4,1	2	4,1	2	4,1	2	4,8	2	5,1	2	4,1	2
2001	8	22	2	4,1	2	4,1	2	4,1	2	4,1	2	4,1	2	4,1	2	4,1	2	4,1	2	4,1	2	5,1	2	5,1	2	5,1	2	5,1	2	6,2	2	6,2	4	2,1	4	2,1	0	0	0	0	0	0	4	2,1	4	3,1	2	3,6	2
2001	8	23	4	4,1	4	3,7	4	3,7	4	4,1	4	3,1	4	3,1	4	3,1	0	0	2	5,1	4	4,1	0	0	4	6,2	1	3,1	4	3,1	4	3,1	4	3,1	1	3,1	1	3,1	1	3,1	1	3,1	1	2,1	1	2,1	1	4,1	1
2001	8	24	1	2,1	1	9	0	0	0	0	0	0	0	0	2	3,1	2	3,6	2	3,6	2	3,6	2	3,6	2	4,1	0	0	2	5,1	2	4,1	2	4,1	2	4,1	2	4,1	2	4,6	2	5,6	2	5,6	2	4,6	2	4,1	2
2001	8	25	2	4,1	2	4,1	2	4,1	2	4,1	2	5,1	2	5,1	2	9,3	2	7,2	2	7,2	2	6,2	2	5,6	2	4,6	2	4,6	2	4,6	2	4,1	2	4,1	2	3,1	2	3,1	2	3,1	2	4,1	2	4,1	2	5,1	2	5,1	2
2001	8	26	2	4,1	2	5,1	2	5,1	2	4,1	2	4,1	2	4,1	2	4,1	2	4,1	2	5,1	2	5,1	2	5,1	2	6,2	2	6,2	2	7,2	2	4,1	2	6,2	2	5,1	2	6,2	2	6,2	2	5,1	2	4,1	2	4,1	2	4,6	2
2001	8	27	2	5	2	5	2	5	2	5	2	5	2	5,1	2	3,1	2	5,1	2	6,2	2	6,2	2	6,2	2	7,2	2	6,2	2	6,2	2	6,2	2	5,1	2	4,1	2	4,1	1	4,1	2	6,2	2	6,2	2	5,1	2	6,2	2
2001	8	28	2	4,1	2	4,1	2	4,1	2	4,1	2	4,1	2	6,2	2	6,2	2	6,2	2	6,2	2	7,2	2	7,2	2	7,2	2	7,2	2	6,2	2	5,1	2	6,2	2	6,2	2	5,1	2	5,1	2	7,2	2	6,2	2	5,1	2	6,2	2
2001	8	29	2	5,1	2	5,1	2	6,2	2	6,2	2	6,2	2	6,2	2	7,2	2	6,2	2	7,2	2	7,2	2	7,2	2	6,2	1	6,2	1	5,1	1	5,1	1	6,2	1	4,2	2	4,2	2	4,1	2	4,1	2	5,1	2	5,1	2	5,1	2
2001	8	30	2	5,1	2	5,1	2	6,2	2	6,2	2	6,2	2	6,2	2	6,2	2	7,2	2	6,2	2	6,2	2	7,2	2	7,2	2	7,2	2	7,2	2	6,2	2	5,1	2	5,1	2	5,1	2	5,1	2	5,1	2	3,1	2	4,1	2	5,6	2
2001	8	31	2	4,1	2	5,2	2	4,6	2	4,1	2	3,1	2	5,1	2	5,1	2	4,1	2	5,1	2	5,1	2	5,6	2	5,1	1	4,1	1	4,1	1	3,1	1	3,1	1	3,1	1	3,6	2	5,1	2	5,1	2	5,1	2	5,1	2	5,1	2
2001	9	1	2	5,1	2	5,1	2	4,1	2	4,1	2	5,1	2	6,2	2	6,2	2	5,1	2	5,6	2	6,2	2	6,2	2	5,1	2	5,1	2	5,6	2	5,6	2	5,1	2	4,6	2	5,1	2	5,6	2	4	2	3,1	2	5,1	2	4,6	2
2001	9	2	2	2,6	2	3,1	2	4,6	2	4,6	2	4,1	2	5,1	2	5,6	2	4,1	2	5,1	2	4,1	2	6,2	2	6,2	2	5,1	2	4,1	2	4,1	2	4,1	2	4,1	2	3,1	2	3,1	2	4,1	2	4,1	2	4,1	2	4,1	2
2001	9	3	2	3,1	2	3,1	2	4,1	2	4,1	2	3,1	2	4,1	0	0	0	0	2	4,1	2	5,1	2	5,1	4	2,1	2	5,1	2	2,1	2	2,1	4	3,1	4	3,1	2	3,1	0	0	0	0	0	0	0	0	0	0	0
2001	9	4	0	0	2	3,1	2	2,6	0	0	0	0	0	0	0	0	1	2,1	1	2,1	4	6,2	0	0	0	0	0	0	0	0	0	0	0	0	0	0	0	0	0	0	0	0	0	0	0	0	2	2,1	2
2001	9	5	2	3,1	2	3,1	2	3,1	0	0	0	0	0	0	0	0	0	0	0	0	2	1	2	3,6	2	3,1	2	5,2	2	5,6	0	0	4	5,1	4	7,2	2	6,2	0	0	4	3,1	2	3,1	2	2,6	0	0	0
2001	9	6	0	0	0	0	0	0	0	0	0	0	0	0	0	0	0	0	0	0	2	2,6	2	4,1	0	0	2	5,1	2	5,1	2	5,1	2	4,1	2	7,2	2	6,2	2	4,1	2	4,1	2	3,1	0	0	0	0	0
2001	9	7	0	0	0	0	0	0	0	0	0	0	0	0	0	0	4	2,1	4	2,1	4	1	0	0	0	0	0	0	4	2,1	0	0	0	0	0	0	0	0	2	2,1	2	2,1	2	2,1	0	0	0	0	0
2001	9	14	2	2,1	2	2,6	2	2,6	2	2,1	0	0	0	0	2	1,5	0	0	2	1,5	2	3,1	4	3,1	4	2,1	2	4,1	2	3,1	3	3,1	3	2,1	3	2,1	0	0	3	2,1	3	2,1	3	1	3	1	3	2,1	3
2001	9	15	0	0	3	2,1	0	0	3	2,1	3	4,1	3	3,1	3	3,1	4	4,1	4	5,1	4	5,1	4	4,6	4	3,1	4	2,1	4	2,1	4	2,1	4	2,1	4	3,1	4	4,1	4	2,1	4	1	4	4,1	4	3,6	0	0	4
2001	9	16	4	5,1	4	5,1	4	3,1	4	2,1	4	2,1	2	1,5	2	3,6	4	1,5	2	2,6	4	3,6	4	1,5	4	2,1	4	3,1	0	0	0	0	0	0	1	2,1	1	2,1	1	2,1	1	3,6	1	3,6	1	3,6	1	3,6	2
2001	9	17	2	3,6	2	3,6	2	3,6	2	4,1	2	4,1	2	4,1	2	4,1	2	4,1	2	4,1	2	3,6	2	3,6	2	3,1	2	2,6	2	2,6	2	3,1	2	4,1	2	5,6	2	4,1	2	4,1	2	4,1	2	5,6	2	4,6	2	4,1	2
2001	9	18	2	4,1									1	4,1	2	4,1	2	4,6	2	6,2	2	4,6	2	6,2	2	5,6	1	5,1	1	5,1	2	4,1	2	4,1	2	4,1	1	3,1	1	3,1	1	2,1	1	2,1	1	3,1	1	3,1	1
2001	9	19	1	2,6	1	5,1	1	5,1	1	6,2	1	7,2	1	7,2	1	2,1	0	0	1	5,1	1	6,2	2	6,2	2	4,1	4	11,3	4	12,9	4	7,2	2	8,2	2	7,2	2	8,2	2	8,2	2	8,2	4	2,1	4	2,1	4	4,1	0
2001	9	20	0	0	0	0	4	4,1	2	4,6	2	3,1	2	5,6	2	4,1	4	4,1	2	5,1	4	7,7	4	9,3	4	9,3	4	8,2	4	4,1	4	3,1	0	0	0	0	0	0	0	0	0	0	0	0	0	0	0	0	1
2001	9	21	1	2,6	2	4,1	3	3,6	2	4,1	1	2,1	1	3,1	2	5,1	2	6,2	2	5,1	2	6,2	2	5,1	2	5,1	2	7,2	2	4,1	2	4,1	2	6,2	2	5,6	2	4,6	2	4,1	2	4,6	2	4,1	2	5,6	2	4,6	2
2001	9	22	2	4,1	2	4,6	2	4,1					2	4,1	2	5,1	2	4,6	2	6,2	2	7,2	2	6,2	2	6,2	2	5,1	2	3,1	2	5,1	2	5,1	2	4,1	2	4,1	2	4,1	2	4,1	2	5,1	2	5,1	2	5,1	2
2001	9	23													2	4,1	2	4,1	2	4,1	2	4,1	2	4,1	2	5,1	2	5,1	2	5,1	0	0	0	0	4	2,6	2	4,1	0	0	2	4,1	2	3,1	2	2,6	2	2,6	2
2001	9	24	0	0	2	1,5	2	4,6	2	2,1	2	6,2	2	4,1	2	4,1	2	4,1	2	3,1	2	8,2	2	4,1	2	3,1	4	2,1	2	2,1	2	2,6	2	2,6	2	4,1	2	4,1	2	2,1	2	1,5	2	2,1	2	2,1	2	4,1	2
2001	9	25	0	0	0	0	0	0	0	0	0	0	0	0	0	0	2	3,1	2	3,1	2	3,1	2	3,1	2	3,6	2	3,1	2	4,1	2	5,1	2	6,2	2	7,7	2	2,6	2	2,6	2	3,1	2	2,6	2	2,6	2	2,6	2
2001	9	26	2	4,1	2	3,6	2	3,1	2	4,6	2	4,1	2	4,1	0	0	2	3,1	2	6,2	2	7,2	2	7,2	2	7,2	2	7,2	2	7,2	2	7,2	2	4,1	2	3,1	2	2,1	2	2,1	2	5,1	2	4,6	2	4,1	2	4,1	2
2001	9	27	2	5,1	2	4,6	2	4,6	2	4,1	2	7,2	2	6,2	2	5,1	2	5,1	2	4,1	2	5,1	2	5,1	2	5,1	2	6,2	2	7,2	2	6,2	2	7,2	2	6,2	2	6,2	2	5,1	2	5,1	2	5,6	2	4,1	2	4,6	2
2001	9	28	2	5,1									2	2,1	2	3,1	2	4,1	4	2,1	2	4,1	2	4,1	2	2,6	3	2,6	3	2,1	3	2,6	4	2,1	4	3,1	4	3,1	4	2,1	4	3,1	4	3,1	0	0	4	3,1	4
2001	9	29	4	3,1	4	2,1	0	0	4	2,1	0	0	0	0	0	0	4	3,1	4	2,1	4	2,1	4	2,6	4	4,1	4	5,1	4	4,1	4	7,2	2	7,2	4	6,2	4	5,1	4	4,1	4	4,6	4	3,1	4	3,6	4	6,2	4
2001	9	30	4	5,1	4	5,6	4	4,6	4	3,6	4	3,6	4	3,1	0	0	4	2,1	4	4,1	4	5,1	4	5,1	4	2,6	4	5,6	4	5,6	4	5,1	4	4,1	4	5,1	4	5,6	4	4,1	4	3,6	4	3,1	4	3,1	4	2,6	4
2001	10	1	4	3,1	4	3,6	4	3,6	8	6,2	8	6,2	8	3,1	8	3,1	8	3,1	8	4,1	8	4,1	8	3,6	8	3,1	8	3,6	8	4,6	8	5,1	8	5,1	8	5,1	8	4,6	8	2,6	8	4,6	8	4,6	8	4,6	8	4,1	8
2001	10	2	8	4,1	8	3,1	8	4,6	8	4,1	8	4,1	8	4,1	1	3,1	1	4,6	2	4,1	2	4,1	2	4,6	2	4,1	2	3,1	2	2,6	2	3,1	2	3,1	2	3,1	2	3,1	8	3,1	2	5,6	2	6,2	2	5,1	2	5,1	2
2001	10	3	2	5,1	2	6,2	2	5,6	2	5,1	2	4,1	2	4,6	2	6,2	2	4,1	2	4,2	2	6,2	2	5,1	2	5,1	1	4,1	2	4,1	1	4,1	2	4,1	2	4,6	2	5,1	2	4,1	2	5,1	2	4,6	2	6,2	2	4,1	2
2001	10	4	2	5,1	2	5,6	2	5,1	2	6,2	2	4,6	2	6,2	2	6,2	2	6,2	2	5,6	2	6,2	2	6,2	2	6,2	2	7,2	2	7,2	2	5,1	2	5,1	2	5,1	2	5,1	2	6,2	2	6,2	2	7,2	2	6,6	2	6,6	2
2001	10	5	2	6,6	2	6,6	2	6,2	2	6,2	2	5,1	2	6,2	2	5,6	2	5,1	2	5,1	2	5,1	2	6,6	2	7,2	2	6,2	2	6,2	2	6,2	2	6,2	2	6,2	2	6,2	2	5,1	2	3,4	2	5,6	2	5,1	2	4,1	2
2001	10	6	2	3,1	2	4,1	2	4,2	2	5,6	2	3,6	2	4,1	2	6,2	2	5,6	2	6,2	2	5,1	2	5,1	2	5,1	2	4,1	2	4,1	2	4,1	2	3,1	2	3,6	2	2,6	2	3,1	2	3,1	2	3,1	2	3,6	2	3,6	2
2001	10	7	2	4,1	2	3,1	2	3,1	2	3,6	2	4,6	2	3,6	2	3,1	2	3,6	2	4,1	2	4,1	2	4,6	8	5,1	2	5,1	2	5,1	2	5,1	2	4,1	2	4,1	2	4,1	2	3,1	2	3,1	0	0	0	0	0	0	0
2001	10	8	0	0	0	0	0	0	0	0	0	0	1	2,1	1	2,1	1	2,1	1	1,5	1	1	1	2,1	1	3,1	1	4,6	1	4,1	1	4,1	1	4,1	1	3,1	1	2,1	1	3,1	1	3,1	1	3,1	1	5,1	1	6,2	1
2001	10	9	1	4,1	1	4,1	1	3,6	1	3,6	1	3,1	1	3,1	1	3,1	1	3,1	1	3,1	1	4,1	1	4,1	1	4,1	1	3,6	1	3,1	2	3,1	8	2,1	8	2,1	8	2,1	1	3,1	1	2,6	1	2,1	1	3,1	1	2,1	1
2001	10	10	1	2,6	1	3,1	1	3,1	0	0	0	0	8	2,6	8	2,6	8	2,6	8	2,6	8	2,6	8	2,6	8	2,6	1	4,1	1	4,1	1	4,6	8	3,1	8	3,1	8	2,1	8	3,1	8	4,1	8	4,1	8	3,1	8	4,1	8
2001	10	11	1	7,2	1	5,1	1	8,2	1	2,1	1	7,2	1	2,1	1	2,1	1	3,1	1	2,1	1	2,1	1	3,1	2	3,1	4	2,1	1	3,1	2	3,1	4	4,1	2	2,1	2	3,1	2	5,1	2	4,1	2	4,6	2	3,6	2	3,1	2
2001	10	12	1	6,6	1	5,1	1	5,6	1	6,2	1	5,6	1	5,1	1	5,1	1	4,1	2	5,1	2	4,6	2	4,6	2	2,1	3	3,6	3	3,1	3	3,1	3	2,1	3	2,1	3	1	2	2,1	2	2,1	2	5,1	2	3,1	2	3,1	2
2001	10	13	1	4,1	1	4,1	1	4,1	1	4,1	1	6,2	1	4,1	1	4,1	1	4,1	1	5,1	1	5,1	1	5,1	1	5,1	1	5,1	1	4,1	1	5,1	1	5,1	2	2,1	2	2,1	2	3,6	2	3,6	2	3,6	2	3,6	2	3,6	2
2001	10	14	1	3,6	1	3,1	1	3,1	1	3,1	1	3,1	1	3,1	1	4,1	1	3,1	1	3,6	1	3,6	2	5,1	2	5,1	2	5,1	2	5,1	2	4,1	2	4,1	2	4,1	2	3,1	2	4,1	2	4,1	2	4,1	2	5,1	2	5,1	2
2001	10	15	2	6,2	2	6,2	2	6,2	2	4,1	2	4,1	2	5,1	2	5,1	2	5,1	2	4,1	2	5,1	2	5,1	2	5,1	2	5,1	1	5,1	1	4,6	2	5,1	2	3,1	2	2,6	2	2,1	2	5,1	2	3,1	2	3,6	2	4,1	2
2001	10	16	2	4,1	2	4,1	2	5,1	2	5,1	2	4,6	2	4,6	2	4,6	2	4,1	2	5,1	2	4,1	2	5,6	2	5,1	2	4,1	2	4,1	2	4,1	2	3,1	2	3,1	2	3,1	2	3,1	1	2,1	1	2,1	1	2,1	1	2,1	1
2001	10	17	1	2,1	1	2,1	1	2,1	1	2,1	1	2,1	1	2,1	1	2,1	1	2,1	1	2,1	1	2,1	1	2,1	1	2,1	1	2,6	1	4,1	1	3,1	1	3,1	1	2,1	1	2,1	1	2,1	1	2,1	1	2,6	1	2,1	1	2,1	1
2001	10	18	0	0	0	0	0	0	0	0	0	0	0	0	0	0	0	0	1	3,1	1	2,6	1	2,1	1	2,1	1	2,1	1	2,1	1	2,1	1	2,1	0	0	0	0	0	0	0	0	0	0	0	0	0	0	0
2001	10	19	0	0	0	0	0	0	0	0	0	0	0	0	0	0	0	0	2	2,1	2	2,1	2	2,1	2	2,1	1	2,1	1	2,1	1	2,1	0	0	0	0	0	0	0	0	0	0	0	0	2	2,6	2	2,5	2
2001	10	20	0	0	0	0	0	0	0	0	0	0	0	0	0	0	0	0	0	0	2	2,1	2	2,6	2	2,1	2	2,1	2	2,1	2	2,1	2	2,1	2	2,1	2	2,1	2	2,1	2	2,1	2	2,1	0	0	0	0	0
2001	10	21	0	0	0	0	0	0	0	0	0	0	0	0	0	0	0	0	2	2,1	2	2,1	2	2,1	2	2,1	1	2,6	2	2,1	1	2,1	1	2,1	2	2,6	2	2,6	0	0
2001	10	22									2	2,1	0	0	2	2,1	0	0	0	0	2	3,1	4	3,1	4	2,1	4	2,1	4	3,1	2	3,1	2	3,1	2	2,6	2	2,6	2	1,5	2	1	1	4,6	1	5,1	1	5,1	1
2001	10	23	1	4,6	1	4,6	1	5,1	1	3,6	1	3,6	1	2,6	1	3,1	1	3,1	1	2,6	4	3,1	4	3,1	4	6,2	4	5,1	4	2,1	4	4,1	4	4,1	4	2,1	4	3,1	4	2,6	4	2,6	4	3,1	4	3,1	4	2,8	4
2001	10	24	4	2,9	4	3,1	2	2,4	2	3,1	2	5,1	2	2,6	2	4,1	2	5,1	2	6,2	2	4,1	2	5,6	2	5,1	2	7,2	2	5,1	2	4,6	2	4,6	2	4,6	2	4,6	2	4,6	2	4,6	2	7,2	2	6,2	2	5,1	2
2001	10	25	2	4,1	2	4,1	2	4,1	2	4,6	2	4,6	2	4,6	2	4,6	2	5,1	2	5,1	2	7,2	2	6,2	2	4,6	2	7,2	2	6,2	2	5,6	2	6,2	2	6,2	2	5,1	2	4,6	2	3,1	2	3,1	2	5,1	2	5,6	2
2001	10	26	2	6,2	2	7,2	2	8,2	2	4,6	2	5,6	2	7,2	2	7,2	2	5,1	2	4,6	2	5,1	2	2,1	0	0	2	8,2	2	8,8	4	10,8	4	4,1	4	5,1	0	0	0	0	0	0	0	0	4	2,1	4	3,1	4
2001	10	27	2	3,1	2	4,1	2	4,6	2	3,6	2	2,6	2	2,6	2	2,6	2	2,6	2	2,6	0	0	2	4,1	2	3,6	4	9,3	4	4,1	0	0	6	4,1	6	2,1	6	5,1	6	2,1	2	5,6	2	2,6	2	2,6	2	2,6	2
2001	10	28	2	3,1	2	3,1	2	3,6	2	4,1	2	4,1	2	4,6	2	5,1	2	4,1	2	6,2	2	5,1	2	4,6	2	5,6	2	5,1	4	5,1	4	9,3	4	9,3	4	8,2	4	8,8	4	10,8	4	8,8	4	4,6	4	9,3	4	8,8	4
2001	10	29	4	3,1	4	2,1	0	0	4	5,1	4	2,1	4	4,1	4	5,1	8	4,1	4	4,1	4	5,1	4	5,1	4	5,1	3	7,2	3	4,1	3	6,2	3	2,1	0	0	0	0	1	4,1	1	3,1	1	2,1	1	3,1	1	2,6	1
2001	10	30	4	3,6	4	3,1	4	3,1	4	3,1	4	5,1	4	4,1	4	4,1	4	3,1	4	3,6	4	4,1	4	8,2	4	9,3	4	6,2	4	7,2	4	7,2	4	8,2	4	5,1	4	5,1	4	5,1	4	4,1
2001	10	31											4	3,1	4	3,1	4	2,1	4	3,6	4	3,1	4	2,6			5	4,1	5	4,1	5	2,1	5	4,1	5	3,1	5	3,1	4	4,1	4	4,1	4	3,1	4	4,1	4	6,2	4
2001	11	1	5	2,1	5	2,1	5	3,1	5	3,1	5	1	0	0	0	0	0	0	0	0	5	2,6	5	4,1	4	5,1	4	5,6	4	5,1	4	4,1	4	4,6	4	4,6	4	4,1	4	4,1	4	5,1	4	5,1	4	5,1	4	5,1	4
2001	11	2	5	6,6	5	4,6	5	5,1	5	5,1	5	3,1	4	1	5	1,5	5	1,5	5	4,6	5	4,1	5	1,5	5	1,5	6	2,1	6	3,1	6	5,1	6	4,1	6	3,1	6	4,1	5	4,1	5	3,1	5	2,1	5	5,1	5	3,1	5
2001	11	3	6	5,1	6	4,1	6	4,1	6	5,1	6	3,1	6	3,1	6	2,1	6	4,1	6	4,1	6	4,1	6	5,1	6	7,2	6	5,1	5	5,6	5	5,6	5	5,1	5	4,1	0	0	0	0	0	0	0	0	0	0	0	0	0
2001	11	4	6	4,1	6	3,6	6	3,6	6	2,6	6	2,6	6	2,1	7	2,1	6	2,6	4	2,1	4	1	4	1,5	5	4,1	5	4,1	5	4,1	5	2,1	5	2,1	5	4,1	5	2,1	5	2,1	5	2,1	5	2,1	0	0	5	4,1	5
2001	11	5	5	4,1	5	3,1	5	2,1	5	2,1	5	2,1	5	3,1	5	4,1	6	3,1	0	0	4	2,1	0	0	0	0	0	0	0	0	8	2,6	8	1	0	0	0	0	8	3,6	8	2,1	8	3,1	8	3,5	8	3,2	8
2001	11	6											2	6,2	2	6,2	8	6,2	8	6,2	8	6,2	2	6,2	2	7,2	8	7,2	8	7,2	8	7,2	8	6,2	8	7,2	8	7,2	8	7,2	8	9,3	8	8,2	8	7,2	8	7,2	8
2001	11	7	8	8,2	8	8,2	8	7,2	8	7,2	8	7,2	8	7,2	8	6,2	8	6,2	8	6,7	8	6,7	8	4,6	8	6,2	8	6,2	2	6,2	2	6,2	2	6,2	2	6,2	2	6,2	2	6,2	8	6,7	8	6,7	8	6,2	8	6,7	8
2001	11	8	8	6,2	8	6,7	8	6,2	8	6,2	8	5,1	8	4,1	8	5,1	8	5,6	1	2,1	8	2,1	0	0	8	6,2	8	5,1	0	0	0	0	6	2,6	0	0	6	4,1	0	0	0	0	0	0	0	0	0	0	0
2001	11	9											2	11,3	2	3,6	0	0	2	4,1	1	5,1	1	5,1	2	3,1	2	3,1	2	2,1	2	5,1	2	4,1	0	0	0	0	0	0	0	0	0	0	0	0	0	0	0
2001	11	10	0	0	0	0	0	0	0	0	2	3,1	2	3,1	2	7,2	2	4,1	2	5,6	2	10,3	0	0	0	0	8	2,1	1	5,1	2	2,1	1	5,6	0	0	1	6,2	1	6,2	1	7	1	6,2	1	7,2	1	6,2	1
2001	11	11	1	7,2	1	6,2	1	6,2	1	5,1	1	4,1	1	5,1	1	5,1	1	6,2	1	5,1	1	4,1	1	7,2	0	0	2	7,2	0	0	4	2,1	0	0	0	0	0	0	0	0	1	3,2	1	4,1	1	3,1	1	4,6	1
2001	11	12	1	3,1	1	3,1	1	4,6	1	5,1	1	4,1	1	4,1	1	4,1	8	6,2	2	5,6	1	6,2	1	6,2	8	4,1	1	5,1	1	6,2	1	4,1	1	2,1	1	4,1	1	3,1	1	4,1	1	4,1	1	4,1	1	4,1
2001	11	13	1	4,1	1	4,6	1	3,6	1	3,6	0	0	0	0	0	0	8	4,1	8	2,6	8	2,1	0	0	1	2,6	0	0	1	5,1	1	4,6	1	6,2	1	4,1	1	4,1	1	4,1	1	3,1	1	4,1			1	4,1	1
2001	11	20	0	0	1	3,1	1	3,1	1	3,1	1	3,1	1	3,1	1	4,1	1	3,1	1	4,1	1	3,1	1	5,1	1	3,1	1	1	1	5,1	0	0	0	0	8	3,6	8	2,1	0	0	0	0	0	0	0	0	0	0	8
2001	11	21	8	4,1	8	3,6	8	4,1	8	4,1	8	3,1	8	3,1	8	3,1	8	3,1	8	3,1	8	3,6	8	3,6	8	3,6	1	3,6	1	3,6	1	3,6	1	3,1	1	2,1	1	3,1	1	3,1	1	4,6	1	4,6	1	3,1	1	5,1	1
2001	11	22	1	4,1	1	4,6	1	5,1	1	4,1	1	4,1	1	3,1	1	3,1	1	4,1	1	4,1	1	4,1	1	4,6	1	4,6	1	4,1	1	3,1	8	3,1	8	3,6	8	4,1	8	4,1	8	4,1	8	3,6	8	3,6	8	3,6	8	3,6	8
2001	11	23	2	3,6	2	4,1	2	2,6	2	2,1	2	1,5	1	2,1	1	2,1	2	3,6	1	3,1	1	3,1	4	5,1	0	0	0	0	0	0	0	0	4	10,3	4	3,1	4	5,1	4	3,1	0	0	0	0	4	3,1	4	3,6	4
2001	11	24	1	3,6	1	3,1	0	0	0	0	1	2,6	0	0	1	3,1	1	4,6	1	4,6	1	5,1	1	3,1	2	5,6	1	4,1	2	4,1	2	5,1	2	4,1	2	4,6	2	4,6	2	5,1	2	3,1	2	4,1	2	4,1	2	4,1	2
2001	11	25	2	5,1	2	6,2	2	3,6	2	5,1	2	3,1	2	5,1	2	3,1	2	4,1	2	5,1	2	4,1	2	4,1	1	4,1	1	3,1	1	3,1	2	3,1	2	4,1	2	3,1	2	3,1	2	2,1	2	3,1	2	3,1	2	3,1	2	3,1	2
2001	11	26	1	3,6	1	3,1	1	3,1	1	2,6	1	1,5	1	2,6	1	3,1	1	3,1	1	3,1	1	3,1	1	3,6	1	3,6	1	5,1	1	5,1	1	5,6	2	4,6	2	5,1	2	5,1	0	0	0	0	0	0	0	0	0	0	0
2001	11	27	0	0	0	0	0	0	0	0	0	0	0	0	0	0	0	0	1	2,1	1	2,6	2	2,6	2	2,1	2	2,1	2	6,2	2	2,1	1	1,5	1	1,5	2	3,1	0	0	2	2,6	2	3,6	2	3,6	2	3,1	2
2001	11	28	2	3,1	2	3,1	2	4,1	2	3,6	2	3,1	2	3,1	2	4,6	2	4,1	2	4,1	2	4,6	2	4,6	2	4,6	2	4,1	2	4,1	2	4,1	2	3,6	2	4,1	0	0	0	0	2	3,1
2001	11	29	0	0	0	0	0	0	2	1,5	2	1	2	4,1	2	3,1	2	3,1	1	4,1	2	3,1	2	4,1	2	4,1	2	3,1	2	3,1	2	4,6	2	5,1	2	5,1	2	4,1	2	4,1	2	5,1	2	5,1	2	5,1	2	4,1	2
2001	12	6	2	4,7	2	4,7	2	4	2	4,6	2	4,7	2	4,9	2	3,5	2	3,5	2	5,4	3	5,4	2	3,9	2	3,6	2	3,2	2	3,8	2	3,6	2	3,8	2	4,4	2	4,2	2	5,1	0	0	2	4,7	0	0	0	0	0
2001	12	7	0	0	0	0	0	0	0	0	0	0	0	0	0	0	2	3,6	3	4,2	3	2,6	2	2,5	3	3,3	3	4,4	3	5,4	3	4,9	3	5,6	2	4,3	2	3,6	2	4,7	2	4	2	2,8	3	4,9	3	3,6	3
2001	12	8	3	4,4	3	3,9	3	7,4	2	5,8	2	5,7	2	4,6	2	3,8	2	4,9	3	7,1	3	8,1	2	5,8	2	5,6	3	4,6	2	5,7	2	4	2	4,3	2	3,2	2	3,1	2	4,2	2	3,2	2	3,6	2	2,4	2	2,8	2
2001	12	9	2	3,1	2	2,8	3	4,2	3	4,7	3	5,1	2	4,4	2	4,4	2	4,4	2	4	3	4,4	2	3,6	3	4,2	2	3,2	2	4,2	2	3,5	2	3,2	2	3,5	2	3,3	2	3,3	2	3,3	2	3,3	2	3,3	2	3,8	2
2001	12	10	2	2,9	3	3,2	2	3,8	2	4	2	3,6	2	4	2	3,9	2	3,2	2	4,4	2	5	2	4,9	2	4,7	2	5,1	2	5	2	5,1	2	5	2	3,3	3	4,7	2	4	2	3,9	2	3,9	2	4,4	2	4,6	3
2001	12	11	2	3,5	2	4,6	2	5,1	2	5	2	5	2	5,6	2	5,4	2	4,9	2	4,9	2	4,4	2	4,4	2	4,3	2	3,2	2	3,2	2	3,6	2	4	2	4,2	2	4,3	2	4,3	2	4,4	2	4,3	2	4,7	2	4,4	2
2001	12	12	2	4,4	2	4	2	4	2	4	2	4,2	2	4	2	4,2	2	4,4	2	4,6	2	4,9	2	5	2	5,1	2	4,9	2	4,7	2	4,7	2	4,4	2	4,6	2	4,2	2	4,4	2	4,2	2	4	2	4,4	2	4,2	2
2001	12	13	2	4,6	2	4,2	2	4,3	2	4,7	2	5,1	2	4,6	2	4,2	2	4,4	2	3,8	2	4,7	2	4,4	2	4,4	2	4,3	2	3,6	2	4	2	4,2	2	3,6	2	3,8	2	3,8	2	3,2	2	3,6	2	3,6	2	3,2	2
2001	12	14	2	3,1	2	3,6	2	3,3	2	3,1	2	2,8	2	2,8	2	1,8	2	2,8	2	3,8	2	3,9	2	3,8	2	3,5	2	3,6	2	4	5	3,1	2	4,6	2	4,7	2	4,4	2	4,3	2	4,6	2	4,9	2	5	2	4,6	2
2001	12	15	2	4,6	2	4,3	2	3,9	2	3,6	2	3,5	2	3,8	2	3,1	2	3,8	3	4	2	3,5	2	4,7	2	4,4	2	4,3	2	4	2	4,3	2	3,8	2	3,3	2	3,5	2	3,6	2	3,8	2	3,8	2	3,6	2	3,9	2
2001	12	16	2	3,8	2	3,8	2	3,5	2	2,9	2	3,9	1	1,9	1	2,6	1	1,9	1	1,9	1	2,4	1	1,9	1	2,6	1	2,2	1	2,6	1	2,9	2	2,6	2	2,9	2	2,5	2	2,2	1	1,9	1	2,2	2	1,7	2	1,9	2
2001	12	17	2	2,1	2	2,6	2	2,2	2	2,9	2	1,9	2	2,5	3	2,5	2	2,5	2	1,9	2	2,5	2	2,6	2	2,6	2	2,2	2	2,6	2	2,5	2	2,5	2	2,5	2	1,9	2	2,2	2	2,9	2	1,9	2	2,8	2	2,4	2
2001	12	18	2	1,9	0	0	0	0	0	0	0	0	0	0	0	0	2	,3	1	1,4	2	2,6	2	2,2	2	1,1	2	2,2	1	2,5	2	2,6	2	2,9	2	3,5	2	3,9	2	1,2	3	1,1	3	1,1	0	0	0	0	2
2001	12	19	2	1,4	2	,8	2	1,5	2	2,5	2	2,4	2	3,3	2	1,9	2	1,9	2	2,2	3	3,2	3	2,5	2	3,1	2	3,2	2	2,9	2	2,8	2	3,1	2	2,1	3	3,3	3	3,5	3	2,6	2	1,9	2	2,6	2	1,9	2
2001	12	20	2	2,4	2	2,6	2	2,4	2	2,9	2	3,1	2	3,2	2	3,2	2	3,6	2	3,6	2	3,8	2	3,8	2	4	2	3,6	2	3,8	2	3,9	2	4,2	2	3,9	2	4,2	2	4,7	2	3,5	2	3,3	2	4	2	4,3	2
2001	12	21	2	4,2	2	3,9	2	4,6	2	4,7	2	4,3	2	4,3	2	3,6	2	4	2	4,7	2	4,7	2	4,6	2	4,6	2	4,3	2	4,7	2	4,2	2	4,6	2	4,6	2	4,2	2	3,8	2	3,6	2	4	2	3,8	2	3,6	2
2001	12	22	2	4,2	2	4,4	2	4	2	4	2	3,8	2	3,5	2	3,2	2	3,9	2	4,3	2	4,4	2	4,6	2	4,4	3	4,3	3	4	3	3,8	2	3,8	2	3,5	3	3,9	3	3,5	3	4,2	3	4,4	3	4,7	3	3,8	3
2001	12	23	3	3,6	2	3,8	2	3,5	2	3,8	2	3,6	2	3,2	2	3,3	2	1,9	2	3,2	2	5,8	2	5,6	2	5,4	2	4,3	2	4,6	2	4,6	2	3,3	2	2,5	2	3,1	2	2,2	2	2,5	2	2,2	2	2,4	2	2,5	2
2001	12	24	2	2,4	2	2,5	2	2,5	2	1,8	2	1,7	2	1,7	2	1,5	2	2,1	2	2,6	2	3,5	2	3,2	2	3,1	2	3,1	2	3,1	2	2,9	2	2,5	2	2,6	2	1,9	2	2,4	2	2,2	2	2,4	2	2,4	2	1,8	2
2001	12	25	2	1,4	2	1,7	2	2,2	2	1,8	2	2,2	2	2,2	2	1,8	2	2,6	2	2,8	2	2,6	2	2,6	2	2,1	2	3,2	2	2,4	2	2,8	2	2,8	2	2,5	2	1,9	2	1,9	2	1,4	2	1,1	2	,7	2	,8	2
2001	12	26	2	1,2	2	,8	2	,8	2	,8	2	1	2	,7	2	,4	2	1,4	2	2,4	2	2,2	2	2,2	2	2,4	1	2,6	1	2,6	1	3,3	1	3,1	1	3,1	1	2,8	1	1,7	1	2,6	1	2,5	1	2,5	1	2,9	1
2001	12	27	1	2,9	1	3,3	1	3,3	1	3,2	1	3,2	1	3,6	1	3,2	1	3,1	1	2,8	1	3,3	1	3,5	1	3,8	1	3,8	1	3,6	1	3,8	1	3,9	1	3,2	1	3,1	1	3,6	1	2,9	1	2,8	1	2,9	1	3,3	1
2001	12	28	1	2,8	1	3,1	1	3,2	1	3,1	1	2,9	1	2,9	1	2,5	2	3,5	2	3,2	2	3,6	2	4,2	2	3,8	2	3,8	2	3,5	2	2,9	2	2,6	2	1,9	2	2,2	2	2,1	2	2,2	2	2,4	2	2,2	2	2,2	2
2001	12	29	2	2,1	2	2,8	2	2,5	3	3,2	3	3,8	2	3,1	2	3,1	2	2,8	2	2,9	2	3,1	2	3,2	2	3,2	2	3,3	2	3,1	2	3,1	2	2,9	2	2,5	2	3,8	2	2,5	2	2,4	2	2,9	2	3,1	3	3,1	2
2001	12	30	2	2,9	2	2,8	2	2,8	2	3,2	2	2,8	2	3,3	2	2,6	2	3,2	2	2,9	3	4,2	2	3,9	2	4,6	2	4,4	2	4,3	2	4,2	2	3,9	2	3,3	2	3,8	2	3,5	2	3,6	2	3,8	2	2,9	2	3,3	2
2001	12	31	2	2,9	2	2,8	2	2,6	2	3,1	2	2,8	2	2,8	2	2,5	2	3,1	2	2,6	2	3,3	2	2,8	2	2,9	2	1,4	5	1,1	5	1,5	3	2,9	2	2,2	2	2,9	2	2,5	2	2,8	2	2,5	2	3,1	2	2,4	2
2002	1	1	2	2,6	2	2,8	2	1,9	2	2,6	1	2,5	2	2,4	2	2,1	2	1,2	2	2,2	2	2,2	2	2,6	2	1,5	2	1,5	2	2,1	2	1,9	2	2,4	2	2,2	2	1,4	2	2,5	2	2,2	2	2,2	2	2,2	2	1	2
2002	1	2	3	,7	3	1,2	3	1,7	2	3,2	2	3,3	2	3,3	2	3,3	2	3,1	2	3,1	2	3,6	2	3,3	2	3,5	2	3,6	2	3,3	2	3,1	2	3,1	2	2,8	2	2,4	2	1,8	2	1,7	2	1,8	2	1,2	2	1,2	3
2002	1	3	3	,6	2	,8	2	,8	2	,4	2	,7	2	1,4	2	1,2	2	1,5	2	2,2	2	2,6	2	2,8	2	3,2	2	2,8	2	3,2	2	3,2	1	2,8	2	2,1	1	2,6	1	3,1	1	2,9	2	2,1	1	3,1	1	3,1	1
2002	1	4	2	1,7	1	1,5	2	1,7	1	2,4	1	2,4	2	2,8	2	3,2	2	3,6	2	3,5	2	3,9	1	3,6	1	4,4	1	4,4	1	4,3	1	4,6	1	5	1	4,7	1	5	1	6,2	1	5,8	1	5,6	1	5,6	1	5	1
2002	1	5	2	4,9	2	4,9	2	5	2	5,1	2	4,7	2	4,7	2	4,6	2	4,4	2	4,3	2	4,2	2	4,3	2	4,2	2	3,9	2	3,9	2	3,9	2	3,5	2	3,5	2	3,6	2	3,1	2	4	2	4	2	4,6	2	4,7	3
2002	1	6	3	4,2	2	4	2	3,9	3	3,8	2	3,1	2	2,9	2	2,4	2	2,4	2	3,2	2	3,2	2	3,1	2	3,3	2	3,5	2	3,5	2	3,1	2	2,6	2	2,8	2	2,6	2	2,9	2	2,6	2	3,1	2	3,2	2	3,2	2
2002	1	7	2	2,5	1	2,5	1	2,9	1	2,5	1	3,5	1	3,6	1	3,1	2	4,2	2	4,4	2	4,7	2	5,1	2	3,2	2	1,7	1	2,9	1	4	1	3,3	1	3,1	1	2,6	1	4,3	1	5,4	1	5,7	1	5,3	1	5,8	1
2002	1	8	1	6,1	1	6,5	1	6,1	1	5,8	1	6,4	1	6,2	1	5	1	6,7	1	5,7	1	6,5	1	6,7	1	6,7	1	6,8	1	6,4	1	6,4	1	6,1	1	6,4	1	6,5	1	6,4	1	6	1	6	1	5,8	1	5,7	1
2002	1	9	1	5,8	1	5,6	1	4,6	1	5	1	5,8	1	5,7	1	4,4	1	5,6	1	5,8	1	5,6	1	5,8	1	6,4	1	6,5	1	6	1	6,5	1	6,2	1	5,8	1	5,8	1	5,8	1	6,1	1	5,1	1	4,9	1	5,1	1
2002	1	10	1	5,1	1	4,9	1	5,1	1	5,3	1	5,3	1	5,1	1	4,4	1	4,7	1	4,7	2	4,9	2	4,7	2	4,7	2	4,7	2	4,3	2	4	2	3,6	2	3,6	2	4,6	2	3,8	2	3,2	2	3,2	2	1,9	2	2,5	2
2002	1	11	2	1,1	2	,7	2	,7	2	,7	2	1,1	2	,8	3	,8	3	,8	3	2,9	3	,6	3	1,1	3	1,9	2	2,8	3	3,1	3	2,5	3	1,9	3	1,8	3	1,4	3	1,2	3	1,9	2	1,7	2	1,8	3	1,4	3
2002	1	12	3	1,7	3	1,8	3	2,6	3	1,4	3	2,5	3	2,4	3	2,6	2	2,6	3	2,6	3	3,3	3	3,6	3	3,2	3	2,9	2	2,8	3	3,2	3	3,1	3	3,1	3	3,2	3	2,8	3	2,9	3	2,9	3	3,5	3	3,3	3
2002	1	13	3	2,6	3	2,5	3	2,6	3	1,8	3	2,1	3	3,2	3	3,1	3	3,1	3	2,5	3	2,9	3	2,8	2	3,1	2	3,3	2	2,9	2	2,8	3	2,9	3	4,2	3	2,2	3	2,9	3	2,6	3	3,5	3	3,2	3	3,1	2
2002	1	14	3	2,8	3	2,8	3	2,9	3	2,1	3	1,9	3	3,3	3	3,3	3	3,6	3	3,8	3	3,9	3	3,8	3	4,2	3	3,8	3	4,2	3	3,5	2	3,3	3	3,2	3	2,6	3	2,4	3	2,8	3	2,5	2	2,2	3	2,2	3
2002	1	15	3	1,9	4	1,5	4	,8	3	,6	3	,6	3	1,5	2	1,2	3	1,9	3	2,6	3	2,5	3	3,2	3	2,9	3	3,5	3	3,5	3	3,6	3	3,6	2	3,5	3	2,6	3	2,9	3	3,2	3	2,9	3	3,6	3	3,8	3
2002	1	16	2	3,5	2	3,3	2	3,1	2	2,8	3	3,5	3	3,3	3	3,2	3	3,2	3	4	3	4	3	3,6	3	4,2	3	4,3	3	4,7	3	4,4	3	4,7	3	3,8	3	3,6	3	4,4	3	4,3	3	4,4	2	4,3	2	3,9	3
2002	1	17	2	4,3	2	4,6	3	4,2	3	4	3	4,2	3	4,3	3	4,4	3	5,6	3	4,6	3	4,9	3	4,7	3	5	3	4,7	3	4,6	3	4,4	2	4	2	4,2	3	3,8	3	3,5	3	3,6	2	3,3	2	3,6	2	3,6	2
2002	1	18	2	3,9	2	3,3	2	3,3	2	3,1	2	3,6	2	3,5	2	2,8	2	2,2	2	3,1	2	4	2	4,2	2	4	3	4,3	3	3,6	3	3,9	3	4,4	3	4	3	3,9	3	3,8	3	4,9	3	4,7	3	4,9	3	4,9	3
2002	1	19	2	4,2	3	4,4	3	5	3	4,7	3	4,3	3	4,2	3	4,6	3	5,7	3	5,7	3	5,3	3	5,1	3	4	3	3,9	3	4,2	3	2,5	3	2,2	3	2,9	3	3,2	3	3,6	3	3,8	3	3,5	3	3,6	3	3,5	3
2002	1	20	3	3,1	3	3,8	3	3,8	3	4,2	2	4,4	2	4,7	3	4,6	3	2,8	3	5	3	5,1	3	4	3	5,6	3	4,9	3	5,3	3	5,1	3	6	3	5,7	3	5,8
2002	1	26	3	5,1	3	5,4	3	5	3	4,7	3	4,4	3	4,3	3	4,3	3	5	3	5,1	3	5,3	3	5,3	3	6,1	3	6,5	2	5,4	3	4,3	3	5,3	3	5,4	3	4,7	3	5,3	3	5,3	3	5	2	4,9	2	4,9	2
2002	1	27	2	4,9	2	4,3	2	4,4	2	5	2	4,7	2	4,3	2	5	2	3,9	2	5,3	2	4,6	2	4,6	2	4,7	2	4,7	3	5,8	3	5,8	3	5,3	2	5,6	2	4	2	4,7	2	4,7	2	4,7	2	4,7	2	4,7	2
2002	1	28	2	4,4	2	4,2	2	3,9	2	4,2	2	4,9	2	4,3	2	4,9	2	4,4	2	5,6	2	5,7	2	5,1	2	5,3	2	5,3	2	5	2	4,6	2	4,6	2	4,4	2	4,3	4	4,4	2	4,4	3	4	3	4,2	3	4,7	3
2002	1	29	3	4,7	2	4,7	3	4,9	2	4,7	3	4,6	3	4,3	3	4,3	3	3,8	3	4,7	3	4,6	3	4,3	3	4,6	3	4,3	3	4,9	3	3,8	3	4	2	4	2	3,3	3	3,5	3	4,3	3	3,5	3	3,6	3	4	3
2002	1	30	3	4,3	3	5	3	5,1	3	5,7	3	5,4	3	5,4	3	3,5	3	5,7	3	5,6	3	5,4	3	4,9	3	4,3	3	4,9	3	4,6	3	4,6	3	4,2	3	3,8	3	3,5	2	3,6	2	3,8	2	3,3	2	3,8	2	3,6	2
2002	1	31	2	4,2	2	4,2	2	4	3	3,9	3	3,6	3	4,7	3	4,3	2	4,6	2	4,7	2	4,3	2	4	2	4,6	2	4,3	2	4,4	2	3,9	2	3,6	2	4	2	3,3	2	3,9	2	4,2	2	4	2	3,8	2	4	2
2002	2	1	2	4,3	2	4,3	2	3,8	2	3,6	2	3,3	2	3,3	2	3,6	2	4,2	2	3,6	2	4	2	4,4	2	4,4	2	4,3	2	4,7	2	4,2	2	4	2	4,2	2	4,3	2	4,2	2	4,3	2	4,2	2	4,2	2	4,2	2
2002	2	2	2	3,6	2	3,9	2	4,3	2	3,9	2	3,6	2	3,9	2	3,2	2	2,4	2	3,3	2	3,8	2	3,8	2	4,2	2	3,8	2	3,8	2	3,9	2	3,3	2	3,1	2	3,1	2	3,5	2	3,2	2	3,1	2	3,6	2	3,2	2
2002	2	3	2	3,5	2	3,5	2	3,2	2	2,8	2	2,9	2	3,2	2	3,3	2	3,8	2	4,2	2	3,8	2	3,8	2	3,9	2	4,2	2	3,8	2	3,9	2	3,8	2	3,6	2	3,5	2	3,1	2	3,3	3	3,3	2	2,9	2	3,3	2
2002	2	4	2	3,8	2	3,8	2	3,2	2	3,9	2	3,8	2	3,5	2	3,8	2	3,9	2	4	2	3,8	2	3,6	2	4	2	3,9	2	3,5	1	4,9	1	2,9	1	3,3	1	3,6	2	3,5	2	2,5	2	2,9	2	1,9	2	2,4	2
2002	2	5	2	2,8	2	2,6	2	2,8	2	2,2	2	2,6	2	2,5	2	2,8	2	2,6	2	3,2	2	3,5	2	3,5	2	3,8	2	3,5	2	3,9	2	3,9	2	3,3	2	3,5	2	3,2	2	2,9	2	2,8	2	3,1	2	2,9	2	3,2	2
2002	2	6	2	2,9	2	3,3	2	3,3	2	3,5	2	2,9	2	3,6	2	3,9	2	4	2	4	2	4,3	2	4,3	2	4,2	2	4	2	4,4	2	4,4	3	4,4	2	4,2	2	4	2	3,8	2	3,8	2	3,9	2	3,9	2	3,6	2
2002	2	7	2	3,3	2	2,8	2	3,3	2	2,2	2	3,1	2	3,3	2	2,5	2	2,6	2	3,1	2	3,5	2	3,2	2	3,5	2	2,9	2	2,9	2	1,5	2	2,8	2	2,2	2	2,4	2	2,1	2	1,5	2	1,8	2	,8	2	2,9	2
2002	2	8	2	2,4	2	3,2	2	2,8	2	3,2	2	3,6	2	3,3	2	3,5	3	3,2	3	3,3	3	3,3	3	4	3	3,9	3	3,2	3	3,6	3	3,9	3	3,6	3	3,6	3	3,5	3	3,2	3	3,1	3	3,2	3	3,9	3	3,2	3
2002	2	9	3	3,6	3	3,5	3	4,3	3	3,8	3	3,9	3	4,7	3	3,8			3	4,6	3	4,7	3	5	3	5,3	3	5,4	3	5,6	3	5	3	4,6	3	4,2	3	4,3	3	4,6	3	4,6	3	4,4	3	4,4	3	4,4	3
2002	2	10	3	4,2	3	3,3	3	3,6	3	3,8	3	3,6	3	3,5	3	4,6	3	4	3	5	3	4,9	3	4,7	3	4,6	3	4,6	3	4,9	3	4,7	3	3,9	3	3,9	3	3,8	3	3,5	3	3,5	3	3,8	3	3,6	3	4	3
2002	2	11	2	3,3	2	3,3	2	3,2	2	3,2	3	4,2	3	2,5	2	1,9	2	3,1	2	3,8	2	3,9	2	4,2	2	4,6	2	5	3	5	3	4,6	3	4	3	3,8	2	3,8	3	2,6	2	3,2	2	3,3	2	3,5	2	4	2
2002	2	12	2	3,5	2	3,2	2	3,8	2	3,8	2	3,6	2	3,5	2	3,3	2	3,1	2	4	2	4,3	2	4	2	4	2	4,2	2	4,6	2	4,3	2	3,9	2	4	2	3,6	2	3,8	3	3,6	3	4	3	3,2	2	3,6	3
2002	2	13	3	3,2	3	4,4	3	3,9	3	3,6	3	4,3	3	4,4	3	4	2	4,7	2	4,3	2	4,9	2	3,5	2	5,4	2	4,9	3	5,1	2	4,6	2	3,9	2	4,2	2	2,6	3	3,3	2	3,3	2	2,9	2	3,3	2	2,9	2
2002	2	14	3	3,2	2	2,6	2	,8	3	3,5	3	2,4	3	4	3	4,2	2	4,6	2	4	2	4,4	2	4	2	3,9	2	3,5	2	4,3	2	3,8	2	3,8	2	3,9	2	3,6	2	3,5	2	3,8	2	3,5	2	3,3	2	3,3	2
2002	2	15	2	3,1	2	3,1	2	3,5	2	2,8	2	3,9	2	3,5	2	2,9	2	3,1	2	3,5	2	3,3	2	3,3	2	3,5	2	3,6	2	3,8	2	3,9	2	3,8	2	3,2	2	3,3	2	2,9	2	3,3	2	3,1	2	3,6	2	3,8	2
2002	2	16	2	3,5	2	2,4	2	2,5	3	2,9	3	2,5	3	3,2	3	2,4	2	2,9	2	3,3	2	3,5	2	3,2	2	3,6	2	3,5	2	3,5	2	3,3	2	2,4	2	2,5	2	2,8	2	2,5	2	2,2	2	2,1	2	2,5	2	1,8	0
2002	2	17	2	1,7	2	2,1	2	1,8	2	2,2	2	1,1	2	,7	0	0	2	1,2	2	2,1	2	2,5	2	2,8	2	2,8	2	2,8	2	3,2	2	3,6	2	3,2	2	3,2	2	3,3	2	2,9	2	3,2	2	2,9	2	3,1	2	2,5	2
2002	2	18	2	2,8	2	2,5	2	1,9	3	1,9	2	1,8	3	1,9	2	2,5	2	2,5	2	3,3	2	3,6	2	3,8	2	3,9	2	3,9	2	4,2	2	3,8	2	3,5	2	3,3	2	3,6	2	3,5	2	3,3	2	3,3	2	2,9	3	3,3	3
2002	2	19	3	3,5	3	4	3	3,1	3	3,1	3	3,6	3	3,9	3	3,6	3	3,8	3	4,2	3	4,3	3	4,2	3	4,3	3	4,9	3	4,3	3	4,7	3	4,6	3	4,2	3	3,6	3	3,6	3	3,6	3	3,9	3	4,6	3	4	3
2002	2	20	3	4,4	3	4,3	3	4,7	3	4	3	3,6	3	3,6	3	2,8	3	2,9	3	2,9	3	3,2	3	3,5	3	3,6	3	3,6	3	3,9	3	3,8	3	3,6	3	3,3	3	3,3	3	3,8	3	3,8	3	4,2	3	4,3	3	4	3
2002	2	21	3	5,4	3	4,7	3	5	3	4,6	3	4,4	3	4,6	3	4,9	2	5	2	4,9	2	4,6	2	4,6	2	4,3	2	3,8	2	5	2	4,9	2	4,3	3	3,9	3	4,2	3	4,4	3	4,4	3	5,3	3	5	3	5	3
2002	2	22	3	5	3	4,3	3	3,5	3	2,8	3	4	3	3,9	3	3,3	2	3,9	2	3,9	2	4,2	2	4,2	2	4,2	3	4,2	3	4,6	3	3,8	3	3,8	3	3,2	3	3,1	3	2,4	3	2,6	3	2,5	3	2,2	3	2,6	3
2002	2	23	3	2,9	3	2,8	3	2,9	3	2,8	3	2,6	3	2,1	3	3,1	2	3,9	2	3,9	2	3,1	2	2,9	2	3,1	2	3,1	2	3,3	2	3,2	1	6	1	4,7	1	3,5	1	4,3	1	5	1	5,6	1	5,7	1	6,1	1
2002	2	24	8	5,8	8	6,4	8	6,4	8	6,4	8	6	8	5,3	8	4,3	8	4,7	8	5,6	8	5,8	8	5,8	8	5,3	8	5	8	4,9	8	4,2	8	4,2	2	4	2	3,5	2	3,1	2	3,9	2	4,2	2	4,2	2	3,9	2
2002	2	25	2	4,4	2	3,9	2	3,9	2	3,8	2	3,3	2	3,2	2	2,6	2	2,2	2	3,1	2	3,3	2	4,2	2	4,2	2	4	2	3,8	2	4,2	2	3,8	2	3,9	2	3,3	2	3,5	2	3,1	2	3,5	2	3,3	2	3,2	2
2002	2	26	2	3,2	2	3,1	2	3,3	2	2,5	2	2,6	2	2,2	2	1,9	2	2,5	2	2,8	2	3,3	2	3,2	2	3,8	2	3,6	2	3,6	2	3,5	2	3,2	2	2,9	2	3,2	2	3,1	2	2,9	2	3,1	2	2,5	2	2,4	2
2002	2	27	2	2,8	2	2,6	2	2,2	2	2,4	2	2,4	2	2,1	2	2,1	2	1,9	2	2,9	2	2,6	2	3,3	2	2,9	2	3,2	2	3,2	2	2,4	2	1,2	2	,8	2	1,2	1	1,9	1	1,1	0	0	0	0	2	1,1	2
2002	2	28	2	1,9	2	2,5	2	3,3	2	2,6	2	3,1	2	3,5	2	2,2	2	3,3	2	3,6	2	3,8	2	3,5	2	3,9	2	3,6	2	3,8	2	3,9	2	3,1	2	3,2	2	2,9	2	3,3	2	3,3	2	2,9	2	3,5	2	3,6	2
2002	3	1	2	3,5	2	2,6	2	3,9	2	3,9	2	4	2	3,6	2	3,8	2	3,3	2	4,7	2	4,7	2	4,7	2	6,1	2	5,7	2	5,4	2	5,8	2	5	2	4,4	3	4,3	3	4,2	3	4,7	3	4,2	3	4,7	3	5,6	3
2002	3	2	3	4,6	3	4,4	3	4,4	3	4,7	3	4,2	3	4	3	3,1	3	4,9	2	4,7	2	4,6	2	5,4	3	5,3	3	5,7	3	5,4	3	5	3	4,7	3	4,2	3	3,9	3	3,9	3	4	3	4,4	3	3,9	3	4,9	3
2002	3	3	3	4,2	3	4,6	3	4,4	3	4,2	3	3,9	3	3,5	3	3,9	3	3,1	3	4,2	3	2,8	3	3,9	3	4,6	3	4,4	3	4,2	3	4	3	3,6	3	3,5	3	3,1	3	3,5	3	3,2	3	3,1	3	3,1	3	3,1	3
2002	3	4	3	3,3	3	3,5	3	3,1	3	3,6	3	4	3	3,9	3	2,8	2	3,8	2	3,1	2	3,9	2	3,9	2	3,6	2	3,5	2	4,2	2	3,9	2	4,2	2	3,5	2	3,6	2	4,6	2	3,6	2	3,6	2	3,9	2	4,2	2
2002	3	5	2	3,8	2	3,9	2	3,9	2	4,2	2	3,9	2	3,9	2	3,6	2	2,9	2	3,9	2	3,9	2	4,2	2	4,4	2	4,2	2	4,3	2	4	2	4,3	2	4	2	3,8	2	3,6	2	3,8	2	3,8	2	3,6	2	2,8	2
2002	3	6	2	3,6	2	3,5	2	3,3	2	3,3	2	2,9	2	3,3	2	3,2	2	3,3	2	3,5	2	3,8	2	4,2	2	4,4	2	4,4	3	4,6	3	4,3	3	4,6	3	4,2	3	4,2	3	3,6	3	3,6	3	4,2	3	4,3	2	4	2
2002	3	12	3	2,8	3	2,4	3	2,6	3	2,2	3	1,8	3	1,9	3	2,1	3	3,5	3	3,3	3	3,5	3	3,5	3	3,9	3	3,6	3	3,5	3	3,8	3	3,3	3	2,8	3	2,6	3	2,6	3	2,5	3	2,4	3	2,4	3	2,2	3
2002	3	13	3	2,6	3	2,5	3	2,4	3	2,8	3	2,5	3	2,6	3	1,7	3	3,1	3	2,9	3	3,2	3	3,1	3	3,9	3	3,9	3	3,6	3	3,8	3	3,2	3	3,2	3	3,6	3	2,6	3	2,8	3	2,5	3	2,8	3	2,6	3
2002	3	14	3	2,5	3	2,9	3	2,8	3	3,3	3	3,1	3	3,2	3	3,1	3	2,8	3	3,5	3	4,4	3	4,3	3	4,2	3	3,9	3	3,6	3	3,3	3	3,6	3	3,3	3	3,2	3	2,6	3	2,8	3	2,5	3	2,4	3	2,4	3
2002	3	15	3	2,8	3	3,9	3	3,8	3	4,2	3	4	3	3,5	3	3,2	3	3,8	3	4,9	3	4,4	3	5,3	3	4,6	3	4,6	3	4,6	3	4,3	3	3,9	3	3,5	3	3,6	3	3,6	3	3,3	3	3,5	3	3,5	3	3,6	3
2002	3	16	3	3,3	3	3,8	3	3,8	3	3,6	3	3,3	3	3,1	3	3,6	3	3,9	3	4,2	3	4,3	3	4,7	3	5	3	5,4	3	5	3	4,7	3	4,2	3	3,9	3	3,8	3	3,6	3	3,3	3	3,5	3	3,8	3	3,5	3
2002	3	17	3	4	3	4,2	3	3,6	3	3,9	3	3,6	3	3,6	3	4,2	2	3,6	2	3,9	2	4,3	2	4,4	2	4,6	2	4,4	2	3,9	2	4,3	2	4	2	4,2	2	3,9	2	4	2	3,5	2	3,8	2	4,2	2	4	2
2002	3	18	2	3,6	2	3,9	2	4,2	2	4	2	3,8	2	3,9	2	3,9	3	3,9	3	3,9	3	4,2	3	3,6	3	4,2	3	4,7	3	4,7	3	4,4	2	3,9	2	3,9	2	4,2	2	4,3	2	4,2	2	4,2	2	4,3	3	4,2	3
2002	3	19	3	4	3	4,2	3	4,2	3	4,3	3	3,6	3	3,8	3	2,9	3	3,8	3	4,4	3	3,9	3	4,7	3	4,7	3	4,3	3	4,7	3	4,3	3	4,4	3	3,9	3	3,9	3	3,6	3	3,8	3	3,8	3	3,9	3	4,3	3
2002	3	20	3	3,8	3	3,9	3	4	3	4,2	3	3,9	3	4	3	4,4	3	4	3	4,7	3	4,6	3	4,4	3	4,7	3	4,4	3	4,3	3	4,2	3	3,8	3	3,9	3	4,2	3	3,6	3	3,5	3	3,9	3	4	3	3,9	3
2002	3	21	3	3,8	3	4	3	3,9	3	4,2	3	4,2	3	4,4	3	4,4	3	3,9	3	4,6	3	3,8	3	5,1	3	5	3	4,7	3	5	3	4,7	3	4,4	3	4,4	3	4	3	4,2	3	3,9	3	3,5	3	3,8	2	3,5	2
2002	3	22	2	3,3	2	3,1	2	3,1	2	3,2	2	3,8	2	3,3	2	2,9	2	3,3	2	3,2	2	3,3	2	3,6	2	3,6	2	3,6	2	3,9	2	3,8	2	3,9	2	3,9	2	3,6	2	3,3	2	3,3	2	3,8	2	3,5	2	3,6	2
2002	3	23	2	3,5	2	3,3	2	2,8	2	3,1	2	2,6	2	2,5	2	2,6	2	3,1	2	2,9	2	3,3	2	3,8	2	3,9	2	4,2	2	3,9	2	3,5	2	3,9	2	3,3	2	3,3	2	4	2	3,3	2	3,8	2	3,5	2	3,1	2
2002	3	24	2	3,3	2	3,5	2	3,6	2	3,5	2	3,3	2	3,5	2	3,3	1	2,8	1	3,6	1	3,5	1	3,6	1	2,8	1	2,6	1	2,8	1	3,2	1	2,9	2	2,1	2	1,5	2	3,1	2	2,5	2	2,8	2	3,1	2	3,1	3
2002	3	25	3	3,8	3	3,6	3	3,5	3	3,9	3	4	3	3,5	3	3,8	3	4	3	5,1	3	5	3	5	3	5	3	4,7	3	4,6	3	4,4	3	4,2	3	3,6	3	3,5	3	3,9	3	3,1	3	3,6	3	3,3	3	3,8	3
2002	3	26	3	3,8	3	4,3	3	4,6	3	4,7	3	4,4	3	4,3	3	3,5	3	3,6	3	4,4	3	4,7	3	4,6	3	4,9	3	4,9	3	4,2	3	3,9	3	3,8	2	3,6	2	3,5	2	3,3	2	3,3	2	3,2	2	3,6	2	3,3	2
2002	3	27	2	3,9	2	3,9	2	3,5	3	3,6	2	3,5	2	3,6	2	3,8	2	3,9	2	4	2	5	2	4,7	2	4,4	2	4,4	2	4,6	2	3,9	2	3,8	2	3,9	2	3,8	2	3,6	2	3,3	2	3,6	2	3,6	2	3,6	2
2002	3	28	2	3,6	2	3,5	2	3,1	2	2,9	2	2,8	2	2,4	2	2,5	1	1,9	1	2,8	1	2,6	1	3,3	1	2,9	1	3,1	1	3,3	1	3,2	1	2,6	1	3,5	1	2,9	1	2,6	1	2,4	1	2,9	1	2,8	1	2,9	1
2002	3	29	1	2,2	1	1,8	1	2,2	1	3,3	1	3,1	1	2,9	1	2,6	1	3,1	1	3,3	1	3,5	2	3,5	2	3,9	2	3,2	2	3,3	2	2,1	2	2,2	2	2,5	2	2,5	2	2,4	2	2,2	2	2,2	2	2,1	2	2,1	2
2002	3	30	2	2,4	2	1,7	2	1,7	2	2,5	2	2,2	2	1,9	2	1,9	3	2,2	3	3,6	3	3,8	3	3,8	3	4	3	3,6	3	3,3	3	3,8	2	3,3	2	2,8	2	3,1	2	2,8	2	3,1	2	3,2	3	3,3	3	3,9	3
2002	3	31	3	3,1	3	2,5	3	3,6	3	3,9	3	3,1	3	3,3	3	3,1	3	3,3	3	3,3	3	4	3	4,2	3	4,4	3	3,9	3	4	3	3,9	3	3,9	3	3,9	3	3,3	3	3,5	3	2,8	3	3,1	3	3,2	3	3,3	3
2002	4	1	3	3,1	3	3,2	3	2,5	3	2,8	3	2,9	3	3,3	3	3,2	2	3,3	2	3,9	2	3,9	2	4,2	2	4,6	2	4,4	2	3,9	2	4	2	4,2	2	3,9	2	3,3	2	3,8	2	3,3	2	3,1	2	3,3	2	3,6	2
2002	4	2	3	3,5	3	3,2	2	3,5	2	3,3	2	3,3	2	3,1	2	3,6	2	3,5	2	2,8	2	3,6	2	3,8	2	3,6	2	3,8	2	4	2	3,5	2	3,8	2	3,6	2	3,3	2	3,6	2	3,8	2	3,3	2	3,5	2	3,3	2
2002	4	3	3	3,6	2	3,2	2	3,5	2	3,1	2	2,9	2	2,6	2	2,2	2	2,8	2	3,6	2	4	2	4	2	3,9	2	3,9	2	3,6	2	3,8	2	3,8	2	3,3	2	3,3	2	3,6	2	3,1	2	3,5	2	2,8	2	3,2	2
2002	4	4	2	3,1	2	3,8	2	3,5	2	3,1	2	3,1	2	3,3	2	3,2	2	2,9	2	3,6	2	3,8	2	3,8	2	3,9	2	3,6	2	3,9	2	4,3	2	4	2	3,6	2	3,6	2	3,5	2	3,3	2	3,5	2	3,6	2	3,6	2
2002	4	5	2	3,5	2	2,9	2	3,1	2	2,9	2	2,6	2	2,6	2	2,4	2	1,8	2	2,8	2	2,9	2	3,3	2	3,2	2	3,5	2	3,3	2	4	2	3,8	2	3,9	2	3,8	2	3,9	2	3,6	2	3,2	2	3,5	2	3,3	2
2002	4	6	2	3,3	2	3,2	2	3,3	2	3,5	2	3,5	2	3,8	2	3,2	2	2,5	2	3,2	2	3,9	2	3,6	2	3,6	2	3,1	2	3,8	2	3,2	2	3,3	2	2,9	2	2,9	2	3,2	2	2,9	2	2,8	2	2,6	2	2,9	2
2002	4	7	2	2,6	2	2,8	2	3,5	2	3,3	2	3,3	2	2,9	2	2,6	2	2,9	2	3,3	2	4	2	3,8	2	3,9	2	3,2	2	3,5	2	3,1	2	2,6	2	2,9	2	2,8	2	2,8	2	2,8	2	3,1	2	3,3	2	3,3	2
2002	4	8	2	3,5	2	3,1	2	2,5	2	2,6	2	2,9	2	2,9	2	3,3	2	2,9	2	3,1	2	4	2	3,5	2	3,9	2	3,5	2	3,3	2	3,1	2	3,5	2	3,2	2	3,2	2	2,9	2	3,2	2	3,5	2	3,9	2	3,9	2
2002	4	9	3	3,8	3	3,5	3	3,8	3	3,1	2	3,6	2	3,3	3	2,8	2	3,1	2	3,6	2	3,9	3	3,9	2	4,2	2	4,2	3	3,9	3	4,3	5	3,9	5	2,4	3	3,9	3	3,1	3	3,6	3	4,3	3	4,3	3	4,3	3
2002	4	10	3	5	3	4,4	3	4,7	3	5,1	3	4,4	3	5,1	3	5	3	5,6	3	4,6	3	4,6	3	5	2	4,6	2	4,4	2	4,9	2	4,9	2	4,6	2	4,4	2	3,8	2	3,3
2002	4	12	3	3,2	3	2,8	3	2,9	3	2,4	3	2,2	3	2,4	3	2,2	2	4	2	3,6	2	3,6	2	3,5	2	3,8	2	3,1	2	3,1	2	2,8	2	2,8	2	2,6	2	2,2	2	1,9	2	2,5	2	2,2	2	2,5	2	2,2	2
2002	4	13	2	2,4	2	2,1	3	2,4	3	2,2	3	2,2	3	2,1			2	3,2	2	2,6	2	3,3	2	3,1	2	3,2	3	3,6	2	3,3	2	3,2	2	3,2	4	2,8	3	1,1	4	1,9	3	,6	3	2,5	3	2,6	3	3,3	3
2002	4	16	3	3,6	2	3,6	2	3,6	3	3,6	3	3,6					2	4,2	2	5,4	3	4,3	3	4,3	3	3,8	3	4,3	3	5,1	2	4,2	2	3,6	2	4,4	2	2,2	2	2,8	2	3,9	2	3,6	2	4,3	2	3,9	2
2002	4	17	2	3,6	2	3,3	2	2,9	2	3,2	2	2,8	3	2,9	3	2,5	2	3,3	2	3,2	2	3,5	2	3,5	3	3,8	2	3,6	2	4,3	2	3,8	2	3,8	2	3,5	2	3,5	2	3,6	2	3,9	2	3,9	2	4,2	2	4,2	2
2002	4	18	2	3,6	2	3,6	2	3,6	2	2,6	2	3,5	2	2,1	2	3,8	2	3,2	2	3,8	2	4	2	3,5	2	3,6	2	3,9	2	4,2	2	4,2	2	4	2	4,2	2	3,9	2	3,9	2	3,9	2	3,5	2	3,6	2	3,9	2
2002	4	19	2	3,6	2	3,5	3	3,1	3	3,2	3	2,8	3	2,6	3	1,2													2	3,5	2	3,3	2	3,1	2	3,2	2	2,9	2	2,8	2	2,6	2	2,9	2	3,1	2	3,3	2
2002	4	20	3	3,2	3	3,2	2	3,2	2	3,6	3	3,2	3	3,2	3	2,2	2	3,5	2	2,9	2	3,9	2	3,6	2	3,5	2	3,9	2	4	2	3,9	2	3,8	2	4,2	2	4,3	2	4,3	2	3,8	2	3,3	2	2,9	2	3,2
2002	4	22	2	2,9	2	3,5	3	3,5	3	3,9	3	3,5	3	3,6	3	3,3	2	3,3	2	3,6	2	3,6			2	4	2	4,3	2	4,4	2	3,9	2	4	2	3,9	2	3,6	2	3,5	2	4	2	4	2	3,9	2	4	2
2002	4	23	2	3,8	2	3,6	2	3,8	3	3,6	2	3,8	2	4	2	3,6	2	3,8	2	4,3	2	4	2	4,3	2	4,2	2	4,6	2	4,3	2	4,6	2	4,3	2	4,2	2	4,4	2	4,2	2	4,2	2	4,2	2	3,9	2	3,9	2
2002	4	24	2	4	2	4	2	4,3	2	4,2	2	4,3	2	3,8	2	3,1	2	4	2	4,4	2	4,3	2	4,7	2	4,6	3	4,2	3	4,3	2	4	2	4,2	2	4	2	4,2	2	4,3	2	4	2	3,8	2	3,3	2	3,5	2
2002	4	25	2	2,8	2	2,6	2	3,1	2	3,1					2	2,5	2	3,6	2	3,5	2	3,9	2	4	2	4	2	3,9	2	4,2	2	3,6	2	3,6	2	3,6	2	3,8	2	3,8	2	3,3	2	3,1	2	3,1	3	3,2	2
2002	4	26	2	3,2	3	2,6	3	2,8	2	2,5	3	2,4	3	3,1	3	2,4	3	3,6	3	3,6	3	3,1	2	3,2	2	3,8	2	3,8	2	3,9	2	3,6	2	3,5	2	3,6	2	3,5	2	3,5	2	3,1	2	3,5	2	3,6	2	3,8	2
2002	4	28	2	3,9	3	3,8	3	4	3	3,3	3	3,5	3	3,1	3	2,4	3	3,2	3	3,9	3	3,8	3	3,9	2	3,6	3	4	3	3,6	3	3,6	3	3,5	3	3,6	2	2,9	3	3,2	3	3,5	2	3,3	2	3,3	2	3,1	2
2002	4	29	2	3,3	3	3,8	3	3,3	3	3,2	3	3,2	3	3,2	3	3,2	2	2,9	2	3,6	2	3,6	2	3,6	2	3,9	3	3,6	2	3,9	2	3,8	2	3,5	3	2,9			2	3,2	2	3,5	3	3,1	2	3,1	3	3,3	3
2002	4	30	3	3,1	3	2,9	3	2,9	3	3,3	3	2,9	3	3,2	3	1,9	3	3,3	3	3,5	3	3,9	3	3,8	3	3,8	3	4	3	3,9	2	3,8	2	3,1	3	3,6	3	3,3	3	3,3	3	2,8	3	3,3	3	3,1	3	3,1	3
2002	5	1	3	2,4	3	3,2	3	3,2	3	3,5	3	3,3	3	3,5	3	3,1	3	3,8	3	3,9	3	4	3	4,6	3	4,6	3	4,3	3	4,4	3	4,2	3	4,2	3	3,6	3	3,9	3	3,2	3	3,1	3	3,1	3	3,2	3	3,3	3
2002	5	2	3	3,6	3	3,3	3	3,5	3	4	3	3,2	3	3,6	3	2,5	3	3,5	3	3,6	3	3,6	3	3,9	3	4,2	3	3,9	3	4,2	3	4,2	3	3,9	3	4,2	3	4,2	3	3,8	3	4	3	3,6	3	3,9	3	4,2	3
2002	5	3	3	4,2	3	3,8	3	4,2	3	4,4	3	3,8	3	4,3	3	4,3	3	4,9	3	4,9	3	5	3	5,1	3	4,7	3	4,9	3	4,7	3	4,9	3	4,6	3	4,4	3	3,9	3	4	3	4,2	3	4	3	4,4	3	4,6	3
2002	5	4	3	4,7	3	4,4	3	4,2	3	4,7	3	4,9	3	4,9	3	2,7	3	5	3	5	3	5,1	3	5,1	3	5,3	3	5,4	3	5,7	3	5,1	3	5,3	3	4,4	3	4,6	3	4,7	3	4,7	3	4,7	3	4,6	3	4,9	3
2002	5	5	3	4,7	3	4,2	3	4,7	3	4,9	3	5	3	5,3	3	4	3	5	3	5,4	3	5,3	3	5,4	3	5,1	3	5,4	3	4,9	3	4,2	3	4,4	3	4,7	3	4,7	3	4,6	3	4,7	3	4,6	3	4,9	3	5,4	3
2002	5	6	3	4,6	3	4,9	3	5,3	3	5	3	5	3	4,7	3	3,5	3	5,4	3	5,6	3	5,6	3	5,4	3	5,1	3	5,4	3	5,4	3	4,3	3	4,4	3	4,3	3	4,2	3	3,9
2002	5	8	3	3,9	3	4	3	4,2	3	4,4	3	4,2	3	4,3	3	3,5	3	4,4	3	4,4	3	4,7	3	4,7	3	4,9	3	5	3	4,3	3	4,2	3	3,8	3	3,5	3	3,5	3	4	3	3,5	3	3,5	3	3,6	3	3,6	3
2002	5	9	3	3,6	3	3,3	3	3,5	3	3,5	3	3,5	3	3,6	3	2,8			3	3,6	3	4	3	4,2	3	4,6	3	4,2	3	3,9	3	3,8	3	3,6	3	4,2	3	2,9	3	2,5	3	3,6	3	3,5	3	4,2	3	3,3	3
2002	5	10	3	4	3	3,8	3	3,9	3	3,5	3	3,3	3	3,6	3	2,9	3	3,9	3	4,4	3	4,9	3	4,9	3	4,6	3	5,3	3	4,7	3	4,6	3	4,7	3	4,2	3	4,3	3	4,3	3	4,6	3	4,6	3	4,2	3	4	3
2002	5	11	3	4,4	3	4,4	3	4,3	3	4,4	3	4,6	3	4,7	3	1,7	3	4,7	3	4,9	3	5	3	4,7	3	5,3	3	5	3	4,7	3	4,9	3	4,9	3	4,7	3	4,2	3	4,6	3	3,8	3	4,7	3	4,2	3	5,1	3
2002	5	12	3	4,7	3	4,9	3	4,6	3	4,4	3	4,7	3	5,1	3	5	3	5,8	3	5,8	3	5,6	3	6	3	5,8	3	5,7	3	5,3	3	4,9	3	4,4	3	4,3	3	4,4	3	4,4	3	4,2	3	4,2	3	4,2	3	4,7	3
2002	5	13	3	4,6	3	4,6	3	4,7	3	5	3	4,7	3	4,6	3	1,9	3	4,4	3	4	3	4,7	3	4,2	3	5	3	4,4	3	4,4	3	3,9	3	4,3	3	5	3	5	3	5,4	3	5	3	4,7	3	5	3	5	3
2002	5	14	3	4,3	3	4,4	3	4,3	3	4,4	3	4	3	4,9	3	4,7	3	4,4	3	5,1	3	4,6	3	5,3	3	4,6	3	4,7	3	4,7	3	4,3	3	3,9	3	3,9	3	3,9	3	4	3	3,9	3	3,9	3	3,8	3	4,2	3
2002	5	15	3	4	3	4,2	3	3,9	3	4	3	4,4	3	4,6	3	2,2	2	3,9	2	3,9	2	4,3	2	4,7	2	5,1	2	4,6	2	4,9	3	3,9	2	4,4	2	4,4	2	4,6	2	4,3	2	4,4	2	4,3	2	4,6	2	5	2
2002	5	16	2	4,2	2	3,6	2	4	2	4,2	2	3,8	2	4,2	2	3,6	2	3,9	2	4	3	4,4	3	4,2	3	4,2	2	4,6	2	4,2	2	4	2	3,8	2	3,6	2	3,9	2	4	2	3,8	2	3,5	3	4	3	3,9	3
2002	5	17	3	4,3	3	4,4	3	4,2	3	4,2	3	4,7	3	4,4	3	3,1	3	4,9	3	4,9	3	4,6	3	4,7	3	4,7	3	4,2	3	4	3	3,9	3	3,3	3	3,5	3	3,3	3	3,3	3	3,2	3	3,2	3	3,2	3	2,9	3
2002	5	18	3	5,3	3	5,1	3	5	3	3,6	3	4,4	3	3,9	3	3,5	3	4,4	3	4,3	3	4,3	3	4,9	3	5	3	4,3	3	4,6	3	4,4	3	4,7	3	4,3	3	4,7	3	4,4	3	3,9	3	4,4	3	4,7	3	4,7	3
2002	5	19	3	4,7	3	4,9	3	4,3	3	4,9	3	4,4	3	4,4			3	4,4	3	4,7	3	5,3	3	5,3	3	5,6	3	5	3	5,3	3	5,3	3	4,7	3	4,4	3	4,9	3	4,2	3	4,2	3	4,2	3	4,6	3	4,2	3
2002	5	20	3	3,9	3	3,6	3	3,9	3	3,3	3	3,2	3	2,6	3	2,5	3	2,8	3	3,1	3	2,9	3	2,6	3	3,6	3	4,4	3	3,2	3	1,7	4	1,8	3	1,7	3	1,2	3	1,4	3	1,7	3	2,5	3	3,2	3	2,5	3
2002	5	21	3	2,6	5	3,6	5	2,4	3	1,7	5	1,9	5	1,5	5	,7	5	3,2	5	2,5	4	2,2	5	4,4	5	4,7	5	4,7	5	4,3	5	4,7	5	4	5	2,9	4	2,4	5	2,5	5	2,8	5	2,4	5	1,4	5	,6	4
2002	5	22	5	1,4	5	1,7	5	1,9	5	1,8	5	2,4	5	2,1	5	1,2	4	1,9	4	3,1	4	4	5	4,2	5	4,2	5	3,8	5	4,2	5	4,2	5	4,2	5	3,1	5	3,2	5	1,2	3	,6	3	,3	3	,8	3	1	3
2002	5	23	3	,6	3	,6	3	,6	0	0	3	,6	3	,6	3	,8	3	,8	3	1,4	3	1,5	4	1,4	4	1,4	5	1,9	5	1,9	2	1,9	2	1	3	1,2	3	,7	3	1,1	0	0	0	0	3	,6	0	0	0
2002	5	24	3	,7	3	1,5	3	1,5	3	1,9	5	1,8	5	3,1	5	2,8	4	2,2	4	1,9	4	2,8	4	3,2	4	3,8	4	3,9	1	2,4	1	2,2	1	2,4	2	2,1	2	1,4	2	1	2	1,4	2	2,4	4	3,3	4	,8	4
2002	5	25	5	3	5	3,2											8	5,3	1	1,9	1	1	1	1,5	1	1,4	2	1,4	4	2,4	4	3,3	5	4	5	4	5	3,8	5	2,9	5	2,1	4	1,4	5	2,8	5	4	5
2002	5	26	5	3,3	5	2,8	5	2,8	5	2,9	5	2,5	5	1,9	5	1,4	5	1,4	5	1,4	5	1,7	8	2,8	7	2,9	7	3,3	1	2,8	8	3,3	1	2,8	8	2,6	8	1,4	1	1,4	1	,4	0	0	1	,6	0	0	5
2002	5	27	5	3,1	7	3,9	7	3,5	7	2,9	8	2,5	6	2,9	7	2,6	6	3,6	6	2,5	6	3,9	6	3,9	6	3,5	6	4	6	3,9	6	3,6	6	3,3	6	3,3	6	3,2	6	3,6	6	2,2	6	2,1	6	2,8	6	3,3	6
2002	5	28	6	2,8	6	2,5	6	1,9	6	4,2	6	2,1	6	3,8	6	2,9	4	3,9	5	2,5	6	1,7	3	1,1	1	3,1	5	1,9	5	2,4	5	3,5	5	2,8	5	2,6	5	1,5	5	3,1	5	3,1	5	2,9	5	2,1	5	1,8	5
2002	5	29	5	2,2	5	2,6	5	2,9	5	2,8	5	1,9	5	4,2	5	2,8	5	1,9	5	2,5	8	3,6	8	3,6	8	4,4	8	3,8	8	4	8	3,9	8	3,9	8	4,2	8	3,2	8	2,6	8	,8	8	1,2	8	1,9	8	3,2	7
2002	5	30	8	3,5	8	3,1	8	3,3	8	3,5	8	3,9	8	2,4	8	1,8	5	2,6	5	3,6	5	3,8	5	3,5	5	3,5	8	4,2	8	4	8	3,6	8	2,9	1	2,5	5	2,1	5	2,8	5	2,8	5	2,8	5	3,1	5	3,3	5
2002	5	31	5	3,8	5	3,9	5	3,9	5	3,8	5	4,2	5	5	5	3,6	5	4	5	4,2	5	3,5	5	3,5	5	3,3	5	3,1	5	3,3	5	2,1	5	3,6	5	3,6	5	2,9	5	3,3	5	2,8	5	3,1	5	3,8	5	3,3	5
2002	6	1	5	1,5	5	1,2	4	,4	4	,3	4	,4	0	0	0	0	4	1,1	4	2,8	5	3,5	5	3,2	5	3,9	5	4,9	5	5,3	5	4,6	5	3,9	5	2,8	5	1,9	5	1,5	4	1,5	5	1,4	5	,7	5	,8	4
2002	6	2	3	,6	3	1	3	2,1	3	3,1	3	1	3	1,7	3	1,1	3	2,2	3	2,5	3	2,5	3	2,5	3	1,9	3	2,1	3	1,7	3	1,1	2	1,2	3	1,7	3	1,1	3	1	3	1,2	3	1,4	3	1	3	1,1	3
2002	6	3	3	1,7	3	2,2	3	2,5	3	2,8	3	2,2	3	1,8	3	,8	3	2,5	3	2,8	3	3,3	3	3,3	3	3,5	3	3,5	3	3,3	3	3,6	3	3,6	3	3,5	3	3,3	3	3,6	3	3,3	3	3,6	3	3,8	3	3,5	3
2002	6	4	3	2,8	3	2,6	3	2,5	3	3,1	3	2,1	3	2,9	3	3,5	3	3,9	3	4	4	3,1	4	2,8	4	2,5	4	2,6	3	3,5	3	3,1	3	2,8	3	3,1	3	2,9	3	2,2	3	2,5	3	2,8	3	1,9	3	,8	3
2002	6	5	3	1,7	3	2,1	3	1,7	3	2,2	3	2,6	3	2,6	3	2,1	3	3,1	3	3,5	3	3,3	3	3,1	3	3,8	3	4	4	3,5	5	3,1	5	2,4	5	1,8	3	3,5	3	2,8	3	2,6	3	1,4	3	1,4	3	1,1	5
2002	6	6	5	3,8	4	3,6	5	2,6	0	0	0	0	0	0	5	1,5	3	1,1	3	1	3	1,7	3	2,1	3	1,9	3	1,8	3	2,4	3	2,1	3	1,8	3	2,4	3	2,5	3	2,8	3	2,5	3	2,5	3	2,6	3	2,5	3
2002	6	7	3	1,8	3	2,5	3	2,9	3	1,7	3	,8	3	1,1	3	1,5	3	2,8	3	1,4	5	1,8	5	2,2	5	2,6	5	3,9	5	3,1	3	1,8	4	1,2	4	1,2	3	1,2	3	,6	3	1,4	3	1,1	3	1	3	1,2	3
2002	6	8	3	2,5	3	2,6	3	2,9	3	3,1	3	2,8	3	2,8	3	1,9	5	1,9	5	2,2	5	2,5	5	5	5	3,9	5	5,3	5	4,6	5	4,2	5	3,6	5	1,7	4	4,8	4	4,8	4	4,8	4	4,8	4	4,8	4	4,8
2002	6	14	3	4	3	4,3	3	3,6	3	3,9	3	4	3	4,3	3	2,4	2	5,3	2	4,9	2	5,1	2	4,6	2	4,7	2	4,4	2	3,3	2	2,8	2	3,6	2	2,5	2	2,6	2	2,8	2	3,3	2	3,1	2	3,5	2	3,6	3
2002	6	15	3	3,6	2	4,7	3	5,1	3	4,7	2	5,3	2	5,6	3	4	3	4,6	3	5	3	5,1	3	5,6	3	5	3	5,3	3	5,3	3	5,1	3	4,7	3	4,6	3	3,9	3	3,5	3	3,6	3	4,2	3	4,2	3	4,3	3
2002	6	16	3	4,3	3	4,3	3	4,3	3	4,3	3	4,3	3	4,3	3	4,3	3	4,4	3	5	3	4,9	3	4,4	3	4,2	3	4,7	3	4,6	3	4,2	3	4,6	3	4,9	3	4,4	3	4,2	3	3,3	3	4,2	3	5,8	3	5,6	3
2002	6	17	3	5,6	3	5,6	3	5,6	3	5,6	3	5,6	3	5,6	3	5,6	3	3,9	3	5,1	3	5,6	2	4	3	4,7	3	5,7	2	5,3	2	3,9	2	5,1	3	5,6	3	5,4	2	4,2	2	6	2	5,6	2	4,4	2	4,4	2
2002	6	18	2	5	2	4,4	2	3,2	2	3,2	2	3,2	2	3,2	2	3,2	2	3,5	2	5,8	2	5,3	2	5,1	2	6,4	2	6,7	2	6,4	2	6,4	5	5,6	5	2,8	3	1,9	3	4,2	3	3,9	3	4,2	3	3,9	3	4,4	3
2002	6	19	3	4,2	3	4,9	3	6,1	3	4,2	3	4,7	3	4,7	3	3,1	3	4,4	3	5,6	3	5,6	3	5,4	3	5,3	3	5,6	3	5,4	3	6,1	3	5,8	3	5,7	3	5,8	3	5,6	3	5,3	3	5	3	4,6	3	4,4	3
2002	6	20	3	5,3	3	5,6	3	5,8	3	5,8	3	5,8	3	5,8	3	5,8	3	6,7	3	6,7	3	6,4	3	5,8	3	6,4	3	6,1	3	5,8	3	5,6	3	5,4	3	5,3	3	4,3	3	5,6	3	5,1	3	5,1	3	5,1	3	5,8	2
2002	6	21	2	5,1	2	5,1	2	5,1	2	5,1	2	5,1	2	5,1	2	5,1	3	5	3	4,9	3	4,9	3	3,9	3	4,7	3	4,4	3	5	3	5,6	3	4,7	3	4,4	3	4,3	3	4,2	3	4,3	3	4,4	3	4,2	3	4,4	3
2002	6	22	3	5	3	4,7	3	4,9	3	5	3	5	3	5	3	3,8	3	3,9	3	4,4	3	4,9	3	4	3	4,9	3	5	3	4,7	3	5,1	3	4,4	3	4,4	3	4,4	3	4,7	3	5	3	5	3	4,4	3	5	3
2002	6	23	3	5	3	5,6	3	6,1	3	6,7	3	5,6	3	6,7	3	5,6	3	5,6	3	6,4	3	6,9	3	6,4	3	6,4	3	6,4	3	5,3	3	5,6	3	5,6	3	5,6	3	6,1	3	5,6	3	5,3	3	5	3	5,3	3	5,4	3
2002	6	24	3	5,4	3	5,4	3	5,4	3	5,4	3	5,4	3	5,4	3	5,4	3	5	3	5,6	3	5,8	3	5,3	3	5,6	3	5,3	3	4,4	3	4,6	3	5	3	4,7	3	4	3	4,9	3	4,7	3	5,6	3	5,3	3	6,4	3
2002	6	25	3	5,3	3	5,3	3	4,7	3	5,3	3	4,6	3	4,7	3	3,9	3	4,2	3	7,2	3	6,9	3	6,7	3	6,4	3	8,1	3	5,3	3	6,4	3	6,7	3	5,6	3	5	3	5,3	3	4,7	3	4,4	3	4,7	3	5	3
2002	6	28	3	4,4	3	4,3	3	4,3	3	4,3	3	4,3	3	4,3	3	4,3	3	4,2	3	5,3	3	5,3	3	5	3	5	3	5	3	5	3	5	3	4,4	3	4,4	3	4,2	3	4,2	3	4,2	3	3,9	3	3,6	3	3,3	3
2002	6	29	3	4,4	3	4,7	3	5,1	3	5,1	3	5,1	3	5,1	3	5,1	3	5,7	3	5	3	4,4	3	4,7	3	4,2	3	5,3	3	4,7	3	4,2	3	5,3	3	5,3	3	5,4	3	4,6	3	4,7	3	4,6	3	3,9	3	4,2	3
2002	6	30	3	4,2	3	4,2	3	4,2	3	4,2	3	4,2	3	4,2	3	4,2	3	5,1	3	5,7	3	5,8	3	5,7	3	5,6	3	5,6	3	5,6	3	5,3	3	5,6	3	6,1	3	4,9	3	5,8	3	5,7	3	6,1	3	6,4	3	6	3
2002	7	1	3	5,3	3	5,6	3	5,1	3	5,1	3	5,1	3	5,1	3	5,1	3	5,6	3	6	3	6,5	3	5,1	3	5,1	3	5,4	3	5,6	3	5,1	3	5,3	3	4,9	3	4,7	3	5,6	3	5,7	3	4,9	3	5,6	3	6,4	3
2002	7	2	3	5,4	3	4,4	3	4,4	3	4,4	3	4,4	3	4,4	3	4,4	3	4,6	3	5,7	3	5,1	2	5,8	2	5,6	3	6,1	2	5,8	2	4,7	3	4,9	2	4,2	3	4,6	3	4,2	3	4,4	3	4,4	3	4,7	3	4,2	3
2002	7	3	3	4	3	4,3	3	4,2	3	4,2	3	4,2	3	4,2	3	4,2	3	3,1	3	3,8	3	4,2	3	4,2	3	4,6	3	4,6	3	5	3	4,2	3	3,9	3	4,3	3	4	3	4	3	3,5	3	3,5	3	3,5	3	3,3	3
2002	7	4	3	3,3	3	3,3	3	3,3	3	3,3	3	3,3	3	3,3	3	3,3	3	4,6	3	4,4	3	4,4	3	4,9	3	4,7	3	3,8	3	4,4	3	3,9	3	4	3	3,3	3	3,6	3	3,2	3	2,9	3	3,6	3	3,5	3	3,8	3
2002	7	5	3	4,2	3	3,9	3	4	3	4,2	3	4,2	3	4	3	4,4	3	4,3	3	4,4	3	4,9	3	5,1	3	5,4	3	5,1	3	5,4	3	4,9	3	4,6	3	4,9	3	4,2	3	4,2	3	4	3	4,7	3	3,8	3	3,5	3
2002	7	6	3	3,3	3	3,8	3	4,4	3	4,3	3	4,7	3	4,2	3	3,1	3	5,3	3	4,9	3	5,7	3	5,8	3	5,8	3	5,4	3	5,1	3	5,4	3	5	3	5,7	3	5,6	3	6,1	3	5,8	3	5,6	3	5,6	3	4,9	3
2002	7	7	3	4,9	3	4,9	3	4,9	3	4,9	3	4,9	3	4,9	3	4,9	3	2,1	3	5,1	3	5,1	3	4,9	3	5,3	3	4,7	3	5,3	3	5,1	3	4,7	3	4,2	3	3,6	3	3,8	3	3,6	3	3,6	2	3,8	2	3,6	2
2002	7	8	3	3,6	3	3,6	3	3,6	3	3,6	3	3,6	3	3,6	3	3,6	3	4,6	3	4,6	2	4,2	3	4,3	3	4,6	3	5	3	4,9	2	4,3	2	3,8	2	4,2	2	4	2	3,8	2	4	2	3,6	2	3,6	2	3,5	2
2002	7	9	3	3,9	3	3,9	3	3,9	3	3,9	3	3,9	3	3,9	3	3,9	3	5,1	2	5,8	3	5,8	3	4,7	3	4,4	3	4,3	3	5,1	2	4,4	2	4,7	2	4,4	2	4,3	3	4,3	3	4	3	4,4	3	4,9
2002	7	10															3	3,8	3	3,5	3	3,5	3	3,6	3	3,6	3	4,2	3	6,2	3	5,4	3	4,9	3	4,9	3	4,3	3	4,9	3	5,3	3	5,1	3	4,6	3	5,6	3
2002	7	11	3	4,3	3	4,6	3	4,7	3	4,7	3	4,9	3	4,7	3	2,6	3	4,7	3	5,7	3	5,6	3	4,4	3	5,4	3	5,3	3	5,7	3	5,1	3	4,7	3	4,2	3	4,3	3	4,4	3	4,2	3	4,3	3	4,4	3	4,4	3
2002	7	12	3	4,4	3	4,4	3	4,4	3	4,4	3	4,4	3	4,4	3	4,4	3	3,1	3	3,8	3	5,1	2	5	2	5,1	2	4,2	2	4,4	2	4,2	2	4,2	2	3,9	3	3,2	2	3,1	2	3,2	3	3,3	3	3,5	3	4,4	2
2002	7	13	2	4,4	3	4,4	3	4,4	3	4,4	3	4,4	3	4,4	3	4,4	3	5,6	3	5,6	3	5,8	2	5,8	2	5,6	2	5,6	2	5,6	2	5,1	2	4,7	2	4,3	3	3,5	3	3,3	3	2,1	3	3,1	3	3,5	3	4,2	3
2002	7	14	3	4,2	3	4,2	3	4,2	3	4,2	3	4,2	3	4,2	3	4,2	3	3,8	3	4,7	3	5,3	3	5,1	3	4,7	3	4,7	2	5,1	2	5	2	4,9	2	4,3	2	5	2	4,6	3	4,4	3	4,3	3	3,1	2	3,9	2
2002	7	15	2	3,9	2	3,9	2	3,9	2	3,9	3	3,9	3	3,9	3	3,9	2	3,1	2	3,5	2	5	2	3,8	2	3,9	2	4,3	2	2,3	2	2,6	3	4,2	3	4	3	4,7	3	4,2	3	4,7	3	4,3	3	5,4	3	4,9	3
2002	7	16	3	4,6	3	4,6	3	4,6	3	4,6	3	4,6	3	4,6	3	4,6	3	6,4	3	6	3	6,4	3	6,2	3	6,1	3	4,9	3	5,6	3	5,8	3	5,7	3	5,8	3	5,7	3	5,4	3	4,7	3	4,9	3	5,6	3	5,6	3
2002	7	17	3	4,4	3	4,4	3	4,4	3	4,4	3	4,4	3	4,4	3	4,4	3	4,7	3	5	3	5,1	3	4,2	3	4,2	3	3,9	2	4,3	2	4	2	3,5	2	3,3	2	3,3	2	3,6	2	3,3	2	3,2	2	3,1	3	3,5	3
2002	7	18	3	3,3	3	3,5	3	3,2	3	3,3	3	3,1	3	3,6	3	3,9	3	3,8	3	4,2	3	4,2	3	4,7	3	4,4	3	4,2	2	4,6	2	4,6	2	4	2	4,2	2	4,2	2	3,9	2	3,6	2	4,6	3	3,6	2	2,9	2
2002	7	19	2	2,9	3	3,9	3	3,9	3	3,9	5	2,9	6	2,9	6	2,9
2002	7	20	3	6	3	6	3	6	3	6	3	6	3	6	3	6	3	6									3	3,6	3	4,2	3	4,4	3	3,9	3	4,2	3	3,9	3	3,9	3	3,6	3	2,8	3	3,2	2	3,9	3
2002	7	21	3	3,9	3	3,9	3	3,9	3	3,9	3	3,9	3	3,9	3	3,9	3	4,7	3	5,1	3	4,9	3	5,4	3	4,9	3	5	3	4,3	3	5,8	3	5,7	3	5	3	4,7	3	4,7	3	4,9	3	4,9	3	5	3	5,3	3
2002	7	22	3	4,7	3	4,7	3	4,7	3	4,7	3	4,7	3	4,7	3	4,7	3	3,5	3	4,4	3	3,6	3	3,9	3	4,4	3	4,2	3	4,6	3	4,4	3	4,2	3	4,2	2	3,8	2	3,8	3	3,5	3	3,5	3	3,2	3	2,1	3
2002	7	23	2	3,1	2	3,1	2	3,1	2	3,1	2	3,1	2	3,1	2	3,1	2	3,5	2	1,5	2	1	2	3,6	2	4	2	4,4	2	3,9	2	3,9	2	3,2	3	3,5	2	2,4	2	1,9	3	2,6	2	2,5	2	3,3	3	2,8	3
2002	7	24	3	2,8	3	2,8	3	2,8	2	2,8	3	2,8	3	2,8	3	2,8	3	3,9	3	3,8	3	3,8	3	4,2	3	4	3	3,9	3	3,9			2	2,8	2	3,3	3	2,5	3	3,6	3	3,2	3	2,8	3	3,6	3	4,3
2002	7	30	2	3,3	2	3,3	2	3,3	2	3,3	2	3,3	2	3,3	2	3,3	3	4	3	4,7	3	4,7	3	4	3	3,2	3	3,5	3	3,9	3	3,1	3	3,9	3	3,6	3	3,1	3	3,2	2	3,2	3	3,3	3	3,1	3	3,3	3
2002	7	31	3	4,2	3	4,2	3	4,2	3	4,2	3	4,2	3	4,2	3	4,2	3	4,9	3	4,6	3	4,3	3	4,2	3	4	3	4	3	3,8	3	3,8	2	3,1	2	2,8	2	2,5	2	2,1	2	2,5	2	3,3	2	3,5	2	3,2	2
2002	8	1	2	3,1	2	3,1	2	3,1	2	3,1	2	3,1	2	3,1	2	3,1
2002	8	2	1	1	1	1	1	1	1	1	0	0	0	0	1	2,1	1	2,1	1	1	1	1,5	1	2,1	1	2,1	1	2,1	1	2,1	1	2,1	1	2,1	1	2,1	1	2,1	2	2,1	1	1	1	1,8	0	0	1	1	0
2002	8	3	0	0	0	0	1	1,8	1	2,1	1	2,1	1	2,1	1	2,1	1	2,1	1	2,1	1	2,1	1	2,1	1	2,1	1	3,1	2	4,1	1	3,1	1	4,1	1	3,1	1	2,1	1	1,5	1	2,1	2	3,1	2	3,1	2	2,1	2
2002	8	4	2	2,1	2	3,1	2	3,1	2	2,1	2	2,6	2	3,1	2	2,6	2	5,1	2	5,1	2	5,1	2	5,1	2	4,1	2	4,1	2	4,6	2	4,1	2	3,1	2	4,1	2	4,1	2	3,1	2	2,2	2	2,4	2	2,1	2	2,2	2
2002	8	5	1	2,1	0	0	1	3,1	2	3,1	2	3,1	2	3,1	2	3,1	1	3,1	2	4,1	2	4,1	2	4,1	2	4,1	2	4,1	2	4,6	2	4,1	2	4,1	2	2,6	1	2,1	1	1,5	1	2,6	1	2,6	1	3,1	1	3,1	1
2002	8	6	1	2,1	2	2,1	2	4,1					1	2,1	2	3,1	2	4,1	2	4,1	2	4,1	2	3,1	1	2,6	2	3,1	2	3,1	1	2,1	1	2,1	1	2,1	1	2,1	1	2,1	1	2,1	1	1,8	1	3,1	1	3,1	1
2002	8	7	1	3,1	1	2,1	1	2,1	1	3,1	1	3,1	1	2,6	1	2,6	1	2,1	1	2,1	2	3,1	2	3,1	2	4,1	2	4,1	2	3,1	2	3,1	2	3,1	2	3,1	2	2,1	0	0	1	2,1	1	2,1	1	2,1	2	2,1	2
2002	8	8	1	2,1	1	2,1	1	2,1	1	2,1	1	1,5	1	1	0	0	1	1,5	1	1,5	1	1,5	1	1,5	1	2,6	1	2,1	1	2,1	1	3,1	1	2,1	1	2,1	2	2,1	2	2,1	2	2,2	2	2,1	2	2,1	2	,8	2
2002	8	9	1	,8	2	3,1	2	2,1	2	4,1	2	3,5	2	4,1	2	4,1	2	4,1	2	4,6	2	4,1	2	4,1	2	5,1	2	5,1	2	5,1	2	5,1	2	3,1	2	3,1	2	4,1	2	4,1	2	1	2	1	2	1,5	2	1,5	2
2002	8	10	2	1,5	2	3,6	2	3,1	2	3,1	2	3,6	2	4,1	2	4,6	2	4,6	2	4,6	2	5,1	2	5,1	2	6,2	2	6,2	2	5,1	2	6,2	2	6,2	2	5,1	2	5,1	2	4,1	2	4,1	2	3,6	2	4,1	2	4,1	2
2002	8	11	2	4,6	2	4,1	2	5,1	2	5,1	2	5,1	2	4,1	2	4,1	2	5,1	2	4,1	2	5,1	2	5,1	2	5,1	2	4,1	2	4,1	2	4,1	2	4,1	2	3,1	2	1	2	1	2	2,1	2	2,6	2	2,1	2	3,1	2
2002	8	12	2	3,1	2	3,1	2	3,1	2	3,1	2	4,1	2	4,1	2	4,6	2	4,1	1	4,1	2	3,1	2	3,1	2	3,1	2	3,1	2	3,1	2	4,1	2	3,1	2	3,1	2	2,1	2	3,1	1	2,6	1	2,1	1	2,6	1	3,1	1
2002	8	13	1	3,1	1	3,1	1	3,1	2	4,1	2	3,6	2	3,1	2	3,1	1	3,1	1	2,1	2	4,1	2	3,1	2	3,1	1	3,1	1	4,1	1	3,1	1	3,1	1	3,6	1	3,1	1	3,1	1	3,1	1	3,6	1	2,6	1	5,6	2
2002	8	14	2	4,6	2	4,1	2	5,1	2	6,2	2	4,1	2	4,1	2	5,1	2	4,6	2	5,1	2	5,1	2	5,1	2	6,2	2	5,1	2	5,6	2	5,6	2	5,1	2	5,6	2	6,2	2	5,1	2	7,2	2	5,6	2	5,1	2	5,1	2
2002	8	15	2	5,1	2	5,1	2	6,2	2	6,2	2	6,2	2	6,2	2	6,2	2	6,2	2	5,1	2	6,2	2	6,2	2	5,1	2	6,2	2	5,1	2	5,1	2	5,1	2	5,1	2	4,1	2	4,1	2	6,2	2	5,1	2	6,2	2	6,6	2
2002	8	16	2	5,1	2	5,1	2	5,1	2	5,1	2	5,1	2	5,1	2	5,1	2	5,1	2	6,2	2	5,1	2	3,1	2	4,1	2	4,6	2	4,1	2	5,1	2	4,1	2	4,1	2	4,6	2	4,6	2	5,1	2	3,1	2	2,8	2	5,1	2
2002	8	17	2	4,1	2	5,1	1	4,8	2	6,2	2	6,2	2	7,2	2	7,2	2	7,2	2	6,2	2	5,6	2	5,1	2	5,6	2	6,2	2	5,6	2	5,6	2	6,2	2	6,2	2	5,1	2	7,2	2	8,6	2	7,2	2	7,2	2	6,2	2
2002	8	18	2	5,1	2	5,6	2	5,6	2	5,1	2	4,1	2	4,1	2	4,1	2	4,6	2	4,6	2	5,1	2	5,1	1	4,1	2	4,6	2	4,1	2	4,1	1	4,1	2	4,1	2	4,1	2	4,1	2	4,1	2	4,1	2	4,6	2	4,6	2
2002	8	19	2	3,1	2	4,6	2	4,6	2	4,6	2	4,6	2	4,6	2	4,6	2	4,1	2	4,1	2	4,1	2	4,6	2	4,1	2	4,1	2	4,1	2	4,1	2	3,1	2	3,1	1	2,6	1	2,6	2	2,6	2	1,5	2	2,1	2	1	2
2002	8	20	2	1,5	2	2,1	2	2,1	2	2,1	2	2,1	2	2,1	2	2,6	2	2,1	2	3,1	2	3,1	2	3,1	2	3,1	2	5,6	0	0	0	0	2	2,1	2	3,1	0	0	1	2,1	1	3,1	1	2,1	2	3,1	2	4,1	2
2002	8	21	2	3,1	2	3,1	2	2,1	2	3,1	2	3,1	2	4,6	2	4,6	2	7,2	2	7,2	2	8,2	2	7,2	2	7,2	2	5,1	2	5,1	2	3,1	2	2,1	0	0	0	0	4	3,1	0	0	0	0	0	0	2	5,1	2
2002	8	22	2	4,1	2	4,6	2	6,2	2	7,2	2	7,2	2	7,2	2	7,2	2	7,2	2	7,2	2	7,2	2	7,2	2	7,2	2	6,2	2	7,2	2	6,2	2	4,1	2	4,1	2	3,1	2	4,1	2	4,1	2	4,1	2	3,6	2	4,1	2
2002	8	23	2	3,1	2	5,6	2	6,2	2	5,1	2	5,1	2	5,1	2	5,1	2	5,1	2	5,1	2	7,2	2	6,2	2	6,2	2	5,1	2	6,2	2	5,1	2	4,1	2	4,1	2	3,1	2	4,1	2	5,6	2	5,1	2	2,6	2	5,1	2
2002	8	24	2	5,1	2	5	2	5,6	2	6,2	2	6,2	2	5,1	2	5,1	2	4,1	2	5,1	2	5,1	2	4,1	2	4,1	2	4,1	2	5,1	2	4,6	2	4,6	2	4,6	2	3,1	2	4,6	2	4,1	2	3,1	2	4,1	2	4,1	2
2002	8	25	2	4,1	2	3,1	2	3,1	2	4,1	2	4,1	2	4,1	2	4,1	2	4,1	2	4,6	2	4,1	2	4,1	2	4,1	2	3,1	2	3,1	1	3,1	2	3,1	0	0	2	3,1	0	0	2	2,1
2002	8	28	2	4,1	2	4,1	4	5,1	4	6,2	2	2,1	2	2,6	2	2,6	2	2,1	1	3,1	2	4,1	2	3,1	2	4,1	1	4,1	1	3,1	1	3,1	2	5,1	2	3,1	2	4,1	1	5,1	1	2,2	1	3,1	1	2,8	1	4,6	1
2002	8	29	1	2,8	1	2,7	4	5,1	4	5,1	2	3,1	2	3,1	2	3,1	2	4,6	0	0	4	5,1	4	6,2	2	6,2	2	4,1	2	5,1	2	5,1	2	5,1	2	3,1	2	5,6	2	3,1	1	5,1	0	0	0	0	1	2,1	1
2002	8	30	0	0	0	0	0	0	0	0	0	0	0	0	2	6,2	2	6,2	2	5,1	2	5,1	2	5,1	1	5,1	1	5,1	1	3,1	1	2,1	1	2,1	4	2,1	0	0	0	0	0	0	0	0	0	0	0	0	0
2002	8	31	0	0	0	0	0	0	0	0	0	0	0	0	0	0	0	0	0	0	2	3,1	2	2,1	2	2,1	0	0	1	2,1	0	0	0	0	0	0	2	1	2	1	2	1	0	0	0	0	2	1	0
2002	9	2	3	,5	2	1,4	2	1,9															2	3,1	2	2,8	2	3,3	2	2,4	2	1,7	2	1,7	2	,7	2	,7	2	,8	2	1,7	2	1,2	2	1,7	2	1,8	2
2002	9	3	2	1,8	2	1,8	2	1,8	2	1,8	2	1,8	2	1,8	2	1,8	1	1,4	1	2,5	1	2,5	1	3,2	1	3,5	1	3,6	1	3,6	1	3,5	2	3,9	2	3,6	2	3,3	2	3,9	2	4	2	3,8	2	5,8	2	3,3	2
2002	9	4	2	3,3	2	3,3	2	3,3	2	3,3	2	3,3	2	3,3	2	3,3	2	1,1	2	2,5	2	3,1	2	2,8	2	2,8	2	2,5	2	3,1	2	2,9	2	3,6	2	2,8	2	1,8	2	1,5	2	,6	2	1,1	2	1,7	2	2,2	2
2002	9	5	2	2,2	2	2,2	2	2,2	2	2,2	2	2,2	2	2,2	2	2,2	2	2,5	2	2,5	2	3,1	2	2,5	2	3,6	2	2,5	2	2,2	2	2,2	2	1,9	2	1,7	2	2,8	2	2,2	2	1,9	2	1,2	2	1	2	1,2	2
2002	9	6	2	1	2	1,4	2	1,4	2	1,4	2	1,4	2	1,4	2	1,4	2	3,6	2	3,3	2	3,6	2	4							2	3,9	2	3,6	2	3,8	2	4,7	2	4,7
2002	9	9	2	4,2	2	3,9	2	3,2	2	3,2	2	3,2	2	3,2	2	3,2	2	3,6	2	4,7	2	4,4	2	4,7	2	4,4	2	4,4	2	4,4	2	4,2	2	4	2	3,6	2	2,8	2	3,6	2	4,2	2	4,2	2	5	3	4,4	3
2002	9	10	3	4,2	3	3,8	3	2,8	3	2,8	3	2,8	3	2,8	3	2,8	2	4,2	2	4,4	2	3,6	2	3,6	2	3,2	2	3,6	2	3,9	2	4	2	4,9	2	3,3	2	2,6	2	2,6	2	2,9	2	3,1	2	3,3
2002	9	11															2	1,5	2	1,5	2	1,7	2	1,7	2	1,8	2	4,2	2	3,6	2	3,6	2	3,8	4	3,8	4	2,8	4	1	4	1	4	,8	4	1,4	3	1,4	3
2002	9	12	3	1,4	3	3,3	3	3,3	3	3,3	3	3,3	3	3,3	3	3,3	2	3,5	2	3,8	2	3,9	2	4,2	2	4,6	2	4,4	2	3,6	2	3,3	2	3,2	2	3,6	2	3,6	2	4,3	2	3,1	2	2,6	2	1,8	2	2,4	4
2002	9	13	2	2,4	2	2,4	2	2,4	2	2,4	2	2,4	2	2,4	2	2,4	2	1,5	2	2,1	2	2,5	2	2,8	2	2,5	2	3,5	2	2,9	2	2,9	2	2,5	2	2,5	2	2,1	2	1,7	2	1,9	2	2,1	2	2,5	2	2,2	2
2002	9	14	2	2,2	4	2,2	2	2,2	2	2,2	2	2,2	2	2,2	2	2,2	3	4,6	3	4,7	3	4,4	3	4	3	4	3	4,4	3	4	3	3,5	3	3,8	3	3,6	3	3,9	3	3,9	3	3,5	3	3,1	3	3,5	3	3,3	3
2002	9	15	3	3,3	3	3,3	3	3,3	3	3,3	3	3,3	3	3,3	3	3,3	3	4,4	3	5	3	5	3	4,7	3	4,3	2	4,7	2	4,6	2	4,4	2	3,9	2	4	2	4	2	3,6	2	3,6	2	3,6	2	3,9	2	3,6	2
2002	9	16	2	3,6	2	3,6	2	3,6	2	3,6	2	3,6	2	3,6	2	3,3	1	3,1	1	3,1	1	2,6	1	2,8	1	2,2	1	2,8	1	3,3	1	3,5	1	1,9	1	1,7	1	1,4	1	1	1	1,4	1	,7	1	,4	1	1,1
2004	7	6	3	1,4	3	1,3	3	1,4	3	1,2	3	1,9	3	2,5			2	2,7	2	2,5	3	1,9	3	2	3	2,2	3	2,1	3	2	3	1,9	3	2,3	3	2	3	1,7	3	1,8	3	1,6	3	1,4	3	1,9	3	2	3
2004	7	10	3	1,9	3	2	3	1,7	3	2,2	3	2,6			3	2,8	3	2,1	3	2	3	3,5	3	2	3	1,9					3	3,5	3	1,8	3	2	3	2	3	2,5	3	2,2	3	2,4	3	2,2	3	2,6	3
2004	7	11	3	2,3	3	2,1	3	1,9	3	2,2	3	2,3	3	2,1	3	2	3	2			3	2,4	3	2,2	2	2,1	2	2,3	3	1,9	3	2	3	1,9	3	2,2	3	1,6	3	1,7	3	2,4	3	2	3	2,6	3	2,3	3
2004	7	12	3	2,1	3	2,3	3	2,5	3	2,4	3	2,7	3	2,9			2	2,5	2	2	2	2,4	2	2,2	3	2	3	1,7	3	1,4	3	2	3	2,3	3	1,8	3	2,2	3	1,6	2	2,1	2	1,8	2	1,9	2	1,7	3
2004	7	13	3	1,7	2	1,6	2	2	2	1,9	3	3,7					3	3,9	4	3,3	3	2,8	3	3,2	3	2,6	3	2,4	3	2,2	3	1,7	3	2,3	3	2	3	2	3	1,7	3	1,4	3	1,6	3	1,7	3	1,9	3
2004	7	14					3	1,6	3	2	3	2,2	3	2			3	1,6	3	2,1	3	2,2	3	1,9	3	1,7	3	1,9	3	1,4	3	1,6	3	1,7	3	1,5	3	1,8	3	1,6	3	1,6	3	1,9	3	1,7	3	1,5	3
2004	7	15	2	1,9	2	1,6	2	1,8	2	2,1	3	2	3	1,8	3	2	3	2	3	2	3	1,9	3	2,2	3	2,3	3	1,8	3	1,6	3	1,9			3	1,7	3	1,8	3	2	3	3,5	3	2,8	3	3,1	3	3,2	3
2004	7	16	3	2,2	3	1,9	4	1,7	5	,4	3	3,1	3	2,5	3	1,7	3	4,2	3	2,5			3	2,6	3	2	3	6,2	3	5,6	3	3,9	3	3,8	3	3,1	3	3,1			3	3,5	3	4,2	3	3,6	3	2,9	3
2004	7	17	3	2,1	3	3,3	3	3,6	3	3,3	3	2,8			3	1,7	3	4,4	3	3,9	3	3,8	3	4,7	3	3,3	3	4,3	3	4,3	3	3,9			3	3,6	3	3,1	3	1,4	3	3,1	3	3,1	3	2,2	3	3,1	3
2004	7	18	3	3,1	3	3,1	3	2,6	3	3,5	3	2,8	3	,8	3	1,8	3	2,9	2	3,5	2	3,8	2	4,2	2	4,6	2	3,2	2	2,9	2	4,6	2	4,7	2	5,7	2	5,6	2	3,3	2	4,4	2	4,6	2	4,9	2	4,2	2
2004	7	19	2	4,2	2	4,2	2	4,3	2	4,7	2	4,7			2	2,6	2	1,9	2	1,8	2	1,8	2	1,4	2	3,6	2	3,3	2	3,5	2	3,1	2	3,3	2	2,4	2	2,6	2	1,7	3	1,9	2	2,8	2	2,6	2	2,9	2
2004	7	20	2	2,9	2	3,2	2	3,5	2	3,6	2	3,8	2	3,1			2	3,5	2	4,4	2	3,2	2	5	2	2,8	2	5,8	2	4,9	2	4,3	2	3,5	2	4,4	2	2,6	2	3,5	3	3,3	3	4,2	3	3,8	3	3,3	3
2004	7	21	3	4	3	3,6	3	4,4	3	4	3	2,9			3	1,5	2	4,7	2	4,9	2	4,3	2	5	2	2,5	2	4,9	2	3,2	3	3,1	2	3,5	2	3,2	2	2,6	2	1,9	2	3,2	2	3,3	2	2,8	2	3,6	2
2004	7	22	2	2,2	2	1,2	2	1,9	2	2,6	2	1,9	2	1,9			2	2,1	2	3,2	1	4,3	1	4	1	3,5	1	4,3	1	2,5	1	3,9	1	1,9	1	1,9	2	1,9	2	1,4	2	2,4	2	1,9	2	2,6	1	2,5	1
2004	7	23	1	1,9	1	2,2	1	2,8	2	2,1	2	2,1	2	,7			2	1,7	2	2,6	2	1,7	2	2,2	2	1,9	2	2,6	2	2,5	2	1,9	3	1,9	3	,7	3	,7	3	,4	4	,8	4	,7	4	,7	3	1,1	3
2004	7	24	4	,8	3	1,5	3	1,7	3	1,9	2	2,8	3	1,7			3	2,5	3	3,3	3	,8	3	3,5	3	4,3	3	5	3	4,7	3	4,7	3	4,3	3	3,5	3	4,4	2	2,8	3	4,7	3	4,9	3	4,4	3	4,6	3
2004	7	25	3	4	3	3,1	3	2,5	3	2,6	3	3,3			3	1,6	2	3,3	2	3,5	2	3,2	2	3,8	2	3,3							1	4	3	3,6	3	2,4			3	2,9	3	2,8	3	3,8	3	3,8	3
2004	7	26	3	2,8	3	2,6	3	2,9	3	3,6	3	2,4	3	3,8			3	2,4	3	3,9	3	4,2	3	2,5	3	2,5	3	3,1	3	2,6	3	3,9	3	2,9	3	3,5	3	3,9	3	2,8	3	3,1	3	3,3	3	3,9	3	2,8	3
2004	7	27	3	2,2	2	2,1	2	2,4	3	3,3	3	3,1			3	4,7	3	3,5	3	3,9	3	3,6	3	3,3	3	3,6	3	4	3	2,1	3	3,9	3	3,8	3	3,3	3	2,4	3	1,4	3	2,1	3	2,6	5	1,9	3	1,7	3
2004	7	28	3	1,9	3	3,6	2	4,6	2	3,9	2	4	2	3,3			2	2,2	3	3,8	3	3,8	3	3,1	3	4,4	3	2,6	3	3,6	3	4,2	3	3,3	3	2,4	3	3,1	3	1,8	3	1,7	3	3,1	2	2,5	2	3,3	2
2004	7	29	2	3,1	2	3,9	2	2,8	2	3,1	3	,7	0	0			2	1	2	3,9	2	2,8	3	2,8	3	3,1	3	3,1	3	3,9	3	1,9	3	3,3	3	2,8	3	2,9	3	1,1	2	1,7	2	2,9	2	2,4	2	2,8	2
2004	7	30	2	2,9	2	2,2	3	1	3	1,9	3	1,2	3	1,7			3	1,8	2	2,5	2	2,9	2	3,3	2	3,3	2	3,2	2	3,2	2	4,2	2	4,2	2	3,6	2	3,9	2	3,5	2	3,3	3	4	3	3,3	3	3,8	3
2004	7	31	3	3,8	3	3,6	3	3,6	3	3,9	3	4,3			3	2,2	3	3,6	3	4,9	3	3,6	3	4,6	3	4,6	3	4,3	3	5	3	4,2	3	4,7	3	4,4	3	2,6	3	3,3	3	2,5	3	4,3	3	4,2	3	4,6	3
2004	8	1	3	4,7	3	4,7	3	4,7	3	4,3	3	3,8	3	4,3	3	3,3	2	4,2	2	4,7	2	5,8	2	4,7	2	4	2	5	2	5	2	3,6	2	3,6	2	4,4	2	5	2	4,4	2	4,4	2	4,4	2	4,9	2	5	2
2004	8	2	2	5,3	2	5,4	2	5	2	5	2	4,3			2	1,9	2	4,4	2	5,8	2	4,4	2	5,4	2	4,9	2	4,7	2	4	2	4,2	2	4,3	2	4,7	2	3,1	2	4,4	2	4,4	2	4,2	2	5,8	2	5	2
2004	8	3	2	4,7	2	3,9	2	3,6	2	3,6	1	3,3	2	4			2	4,4	2	5,1	2	5,1	2	5,3	2	5,3			2	4,7	2	4,4	2	4,6	2	4,2	2	3,3	2	3,6	2	4,7	2	4,4	2	4,7	2	5	2
2004	8	4	2	3,9	2	4	2	4,7	2	3,8	2	4,2			2	2,2	2	4,4	2	5			2	5,1	2	3,9	2	4,2	2	4,3	2	3,8	2	3,5	2	3,1	2	2,5			2	2,9	2	3,1	2	3,3	2	3,5	2
2004	8	5	2	3,1	1	3,1	1	3,6	1	3,9	1	3,9	1	4,2	1	3,8	2	2,8	2	5	2	4,7	2	5	3	3,9	3	3,1	3	4	3	3,9	2	3,6					2	3,1	1	3,2	2	2,8	2	2,2	2	2,2	2
2004	8	6	2	2,8	2	1,9	2	1,8	2	,8	2	,8			2	1,8	2	2,4	2	1,9	2	1,8	2	,8	2	1,9	2	1,9	2	,3	2	1,8	2	,9	1	1,1	1	1,8	1	1,9	1	1,8	1	1,5	1	1,2	1	1,1	1
2004	8	7	1	1,5	1	1,9	1	2,8	1	2,4	1	2,5	1	2,9	1	2,7	2	3	2	2,8	2	2,7	2	2	2	1,8	2	1,7	2	1,8	2	1,4	5	2	5	2,2	2	1,5	2	1,8	2	1,9	2	2,9	2	2,8	2	1,9	2
2004	8	8	2	1,9	2	2,9	2	3,1	2	2,9	2	2,7			2	3	2	3,1	2	3,3	2	3,9	2	3,8	2	2,8	2	2,7	2	2,5	2	2,7	2	2,7	2	2,8	2	2,5			2	2,5	2	2,3	2	2,6	2	2,4	2
2004	8	9	2	2,6	2	2,7	2	2,5	2	2,5	2	2,8	2	2,7	2	2,8	2	1,7	2	2,2	2	2,5	2	2,8	2	2,3	2	2,3	2	2,5	2	2,3	2	2,1	2	1,9	2	1,6	2	2	2	1,8	2	2,3	2	2	2	2,1	2
2004	8	10	2	2,3	2	2,7	2	2,5	2	2,2	2	2,3			2	2,5	2	2,2	2	2,6	2	2,9	2	2,5	2	2,4	2	1,7	1	1,7	2	1,9	2	2,1	2	1,3	2	1,5	1	1,5	1	1,7	1	1,9	1	1,9	1	1,7	1
2004	8	11	1	1,5	1	1,5	1	1,4	2	1,7	2	1,4	2	1,5	2	1,4	2	1,4	2	1,5	2	1,7	2	2,2	2	2	2	1,8	2	1,4	2	1,4	2	1,3	2	1,2	2	1,2	2	1,2	2	1,1	1	1,1	2	1,1	1	1,2	1
2004	8	12	1	1,1	1	1,1	1	1,1	1	1,3	1	1,4			1	1,4	1	1,3	1	1,3	1	1,4	1	1,8	2	1,7	2	2	2	2	3	2,1	3	1,7	3	1,6	3	1,6			3	1,3	3	1,4	3	1,5	3	1,5	3
2004	8	13	3	1,4	3	1,5	3	1,5	3	1,4	3	1,7	3	1,7	3	2	3	2,3	3	2,2	3	2,7	3	2,5	3	2,2	3	2,4	3	2,2	3	2,3	3	2,5	3	2,3	3	2,1	3	1,8	3	1,7	3	1,9	3	1,9	3	2,1	3
2004	8	14	3	2,3	2	2,4	2	2,3	2	2	2	1,9			2	2	2	2,2	3	2,1	3	2,2	2	2,1	2	2,3	2	2,5	2	2,7	2	2,5	2	2,4	2	2,5	2	2,3	2	1,9	2	1,5	2	2	3	1,7	3	2	3
2004	8	15	3	1,7	2	2,1	2	2	2	2,2	2	2,4	2	2,2			2	2,2	2	2,4	3	3,2	3	1,9	3	3,1	3	2,8	3	3	3	3,1	3	2,8	3	2,9	3	2,7	3	2,1	3	2,3	3	2,2	3	2,4	3	2	3
2004	8	16	3	2,1	2	2	2	1,9	2	2	2	2			3	2	2	2,2	2	2,6	2	2,7	2	2,6	2	2,3	2	2,9	2	2,7	2	2,8	2	1,3	2	1,9	2	2,2	2	2,2			2	2	1	1,4	1	1,5	1
2004	8	17	1	1,7	2	1,4	1	1,3	1	2,1	1	2,3	1	2,2	1	2	1	2,1	1	2,2	1	1,4	2	2,4	2	2,2	2	2,4	2	3,2	2	2,5	3	5,5	3	5	3	3,8	3	3,4	3	3,2	3	3	3	2	3	2,8	3
2004	8	18	3	3,2	3	2,9	3	3	3	2,8	3	3,4			3	3	3	3,5	3	3,9	3	3,3	3	2,7	3	4	3	5	3	4,6	3	5	3	4,4	3	3	3	2,9			3	2,9	3	2,7	3	2	3	2,1	3
2004	8	19	3	2,5	3	2,2	3	2,3	3	2,2	3	2,7	3	2,4	2	2,2	3	2,4	3	2,6	3	2,7	3	2,5	3	2,7	3	2,6	3	2	2	2,3	2	1,8	2	2,1	2	1,4	2	2	2	2,1	2	2	2	2,1	3	1,7	3
2004	8	20	2	1,9	2	2	2	1,7	2	1,3	2	1,2			2	1,2	2	1,9	2	2,1	2	1,8	2	2	2	2,2	2	2,1	2	2,2	2	2,1	2	2,3	2	2,2	2	2,1			3	1,6	3	2,1	3	2	3	2,1	3
2004	8	21	3	2	3	2,2	3	2,3	3	2,1	2	2,2	3	2,1	3	2	3	2,2	3	1,7	3	1,8	3	2,1	3	2	3	2,1	3	2	3	2	3	1,4	3	1,7	3	1,3	3	1,4	2	1,5	2	1,7	2	2,5	2	2,4	3
2004	8	22	2	2,7	3	2,4	3	2,2	3	1,9	2	1,7	2	1,3	2	1,2	2	1,7	3	1,8	3	1,7	2	1,6	2	1,8	3	2	3	2	3	2	3	2,1	3	2,2	3	1,8	3	2,2	3	2,3	3	2	3	1,8	3	1,5	3
2004	8	23	3	2,3	3	2,6	2	2,7	2	2,4	2	2	2	2,4	2	2,3	2	2,4	2	2,6	2	2,6	3	2,2	3	2,3	3	2,4	3	2,3	3	1,7	3	1,9	3	2,4	3	2,2	3	2	3	2,1	3	2,2	3	3,2	3	3	3
2004	8	24	3	3,6	3	2,8	3	3,4	3	3	3	3,3	3	3,3			3	2,7	3	3,2	3	3	3	3,3	3	2,7	3	3,2	3	3,3	3	3,5	3	3,6	3	3,2	3	3,3	3	3,3	3	3,1	3	2,8	3	2,5	3	1,6	3
2004	8	25	3	1,7	3	1,9	3	2	3	2,2	3	2	3	1,7	3	1,6	3	2,6	3	2,4	3	2,6	3	2,5	3	2,7	3	2,6	3	2,4	3	2,4	3	2,2	3	2	3	1,7	3	1,6	3	2	3	1,9	3	2,1	3	1,4	3
2004	9	3	2	1,2	2	1,2	3	1,3	3	1,2	3	1,2			2	1,2	2	1,4	2	1,4	2	1,3	2	1,2	2	1,2	2	1,2	2	1,4	2	1,3	2	1,3	2	1,4	2	1,4	2	1,4	2	1,4	2	1,4	3	1,3	3	1,3	3
2004	9	4	2	1,2	3	1,3	3	1,3	3	1,2	3	1,2	3	1,2			3	1,4	3	1,7	3	1,7	3	1,8	3	1,7	3	1,7	3	1,4	3	1,3	3	1,3	3	1,3	3	1,3	3	1,2	4	1,2	4	1,1	3	1,2	3	1,2	3
2004	9	5	3	1,2	3	1,2	4	1,2	3	1,2	4	1,2			4	1,2	3	1,4	3	1,4	3	1,3	3	1,3	3	1,4	3	1,3	3	1,4	3	1,4	3	1,4	3	1,3	3	1,3	3	1,4	3	1,4	3	1,3	3	1,4	3	1,4	3
2004	9	6	3	1,2	4	1,2	0	0	0	0	0	0	0	0	0	0	0	0	3	1,2	3	1,1	3	1,2	3	1,2	3	1,3	3	1,4	3	1,3	3	1,2	3	1,4	3	1,4	3	1,2	3	1,1	5	1	5	1,7	5	1,7	5
2004	9	10	0	0	0	0	0	0	0	0	0	0	0	0	0	0	4	1	3	1,2	2	1,1	2	1,2	2	1,2	2	1,2	2	1,2	2	1,3	2	1,3	2	1,2	2	1,2	2	1,2	2	1,1	3	1,1	3	1,1	4	1,1	4
2004	9	11	5	1,3	5	1,2	5	1,2	5	1,3	5	1,4			5	2,7	5	2,3	5	2,2	4	2,3	4	2,6	4	2,4	5	2,3	5	2,1	4	2,2	4	1,9	4	1,3	4	1,4	4	1,6	5	1,3	5	1,4	5	1,4	5	1,4	5
2004	9	12	5	1,4	5	2,2	5	1,3	5	1,3	5	1,7	4	1,6	5	1,8	5	1,6	5	1,7	4	1,7	4	3,2	5	3,3	5	3,6	5	4,2	5	3,9	5	3,2	5	3,1	5	3	5	3	5	2,7	5	2,4	5	2,3	5	2,2	5
2004	9	13	5	2	5	1,7	5	1,4	5	1,3	5	1,2			5	1,2	5	2,5	5	2,3	5	1,6	5	1,6	5	1,7	5	1,6	5	1,7	4	1,6	4	1,5	4	1,4	4	1,3	4	1,3	4	1,2	4	1,3	5	1,3	5	1,6	5
2004	9	14	5	1,3	4	1,1	5	1,4	5	1,5	4	1,4	5	1,3	5	1,3	5	1,6	5	2,6	5	2,2	4	1,8	4	1,8	5	1,3	4	1,4	4	1,3	4	1,5	4	1,2	4	1,3	4	1,3	3	1	4	1,2	3	1,2	4	1	5
2004	9	15	0	0	0	0	0	0	0	0	4	1	0	0	5	1	3	1	3	1,2	3	1,2	3	1,3															5	1,3	5	1,2	3	1,1
2004	9	16							5	1,1	4	1			3	1,1	3	1	5	1,3									3	1,2	3	1,1	3	1,1	3	1,1	3	1,2	3	1,1	4	1	4	1,1	3	1,2	3	1,3	4
2004	9	17	4	1	0	0	0	0	0	0	0	0	0	0	0	0	0	0	3	1	3	1	3	1,2	3	1,2	3	1,2	3	1,2	3	1,3	3	1,3	3	1,2	3	1			3	1	3	1,1	0	0	0	0	0
2004	9	18	0	0	0	0	0	0	0	0	0	0	0	0	0	0	0	0	0	0	4	1,2	4	1,1	4	1,9	4	1	2	1	5	1	5	1,1	5	1	0	0	0	0	0	0	0	0	0	0	0	0	0
2004	9	26	4	1	4	1	4	1	4	1	4	1	4	1	4	1	4	1	3	1	3	1,1	3	1,2	3	1,2			5	1,3	5	1,3	3	1,2	3	1,1	5	1,3	4	1,1	4	1,1	3	1,1	3	1,1	3	1,1	3
2005	9	1	2	2,9	2	3,5	2	2,9	2	3,6	2	3,5	2	3,3	2	3,6	2	3,3	2	5,3	2	4,4	2	4,7	2	4,7	2	4,3	2	4,6	3	4,6	2	3,8	2	1,8	3	4,9	3	4	3	4,2	3	3,9	3	3,2	3	2,5	3
2005	9	2	3	3,6	2	3,9	2	3,9	2	4,4	2	4,7	2	5	2	2,8	2	3,9	2	4,2	2	4,6	2	5	2	4,6	2	4,2	2	4,2	2	4	2	3,9	2	3,2	1	2,8	2	3,6	3	3,5	3	2,5	3	2,1	3	1,4	3
2005	9	3	2	1,9	2	3,2	2	3,6	2	3,6	2	3,3	2	3,1	2	2,9	2	3,1	2	4,3	2	4,6	2	3,2	2	4,3	2	4,4	2	3,3	3	2,5	3	,6	3	1,8	2	2,8	2	3,2	2	2,5	2	2,5	2	,5	2	3,1	2
2005	9	4	2	3,3	2	3,8	2	3,2	2	2,6	2	3,3	2	1,8	2	1,2	3	2,8	2	2,2	2	2,8	2	2,6	2	3,1	2	2,9	2	3,1	2	3,1	2	2,9	2	2,9	2	3,1	2	3,1	2	3,2	2	3,2	2	2,9	2	2,9	2
2005	9	5	2	3,3	2	3,5	2	2,9	2	3,2	2	3,1	2	3,9	2	3,2	2	3,6	2	4,7	2	4,7	2	4,7	2	4,6	2	3,3	2	4,3	2	3,9	2	3,5	2	3,1	2	3,3	2	3,2	2	3,6	2	3,3	2	2,9	2	3,6	2
2005	9	6	2	3,3	2	3,9	2	3,2	2	3,8	2	4,3	2	4,2	2	1,7	2	2,8	2	3,1	2	3,3	2	3,9	3	3,9	3	3,9	3	3,3	2	3,9	2	3,2	2	2,9	2	2,4	2	2,6	2	2,6	2	2,9	2	3,2	2	3,2	2
2005	9	7	2	3,8	2	3,9	2	3,8	2	3,6	2	3,8	2	3,6	2	3,8	2	3,8	2	3,6	2	2,8	2	3,6	2	3,8	2	3,8	2	2,8	2	2,8	2	2,9	2	1,9	2	2,9	2	2,8	2	1,9	2	2,9	2	2,9	2	2,8	2
2005	9	8	2	2,8	2	3,2	1	3,8	1	3,8	1	3,6	2	3,8	2	2,8	2	2,9	2	3,8	2	3,6	2	3,8	2	2,8	2	2,9	1	2,9	1	3,9	1	4,2	1	3,5	1	3,3	1	3,5	2	3,1	2	3,3	2	2,8	2	3,1	2
2005	9	9	2	2,5	2	3,1	2	2,4	2	3,2	1	2,6	1	3,3	2	3,2	2	2,5	2	3,8	2	3,8	2	4	2	4,4	2	5,3	2	5	2	4,6	2	4,6	2	4	2	4	2	3,3	2	3,9	2	4	2	3,6	2	4	2
2005	9	10	2	3,3	2	3,5	2	3,3	2	3,9	2	3,9	2	4	2	1,1	2	5	2	4,3	2	4	2	4,2	2	4	2	3,2	2	3,3	2	3,1	2	2,9	2	3,2	2	2,8	2	2,6	2	2,5	2	2,6	2	2,4	2	2,5	2
2005	9	11	2	2,4	2	3,2	2	3,3	2	3,3	2	3,5	2	4,4	2	2,6	2	4,7	2	4,6	2	4,7	2	4,4	2	4,4	2	4,2	2	3,3	2	3,5	2	3,2	2	2,9	2	3,6	2	2,8	2	3,1	2	2,8	2	2,8	2	2,9	2
2005	9	12	2	3,8	2	3,5	2	3,3	2	3,6	2	3,5	2	1,4	2	3,8	3	4,3	3	3,9	3	4,3	2	4,2	2	3,9	2	4	2	3,3	2	3,6	2	3,8	2	3,1	2	2,9	2	2,8	2	3,3	2	3,1	5	1,1	3	1,9	2
2005	9	13	2	3,2	2	3,3	2	3,9	2	4,6	2	4,9	2	4,4	2	4,4	2	4	2	5,8	2	5,4	2	5,8	2	6,4	2	6,2	2	5,7	6	2,9	2	4,3	5	2,4	3	1,2	3	,8	3	2,1	3	2,2	3	1,9	3	2,6	3
2005	9	14	3	4,7	3	3,8	3	3,9	3	3,9	3	3,8	3	3,6	3	1,7	2	4,2	2	5	2	5	5	1,1	2	3,3	2	4	2	4,3	2	3,9	2	2,1	5	1,1	5	2,8	5	1,2	5	,1	5	,1	5	,1	5	,7	2
2005	9	15	2	3,3	2	3,5	2	3,1	2	3,2	2	2,6	2	3,1	2	2,9	2	2,2	2	3,9	2	4,4	2	4,2	2	4,2	2	2,9	2	2,4	2	3,2	2	1,1	2	2,4	2	2,4	2	1,4	3	1,1	3	,7	3	1,9	2	1,9	2
2005	9	16	2	1,8	2	2,5	2	3,8	2	4	2	3,5	2	3,5	2	,8	2	4,2	2	4,2	2	3,8	2	3,6	2	3,5	2	3,1	2	3,2	2	3,3	2	2,9	2	2,8	2	3,1	2	3,1	2	2,5	2	2,6	2	2,6	2	3,2	2
2005	9	17	2	2,8	2	2,4	2	3,1	2	2,4	2	2,9	2	3,1	2	2,6	2	2,4	2	3,3	2	3,8	2	3,6	2	2,9	2	3,1	2	2,5	2	2,8	2	2,1	2	1,9	2	2,5	2	1,9	2	2,6	2	2,5	2	3,1	2	2,5	2
2005	9	18	2	2,4	2	2,8	2	2,5	2	2,6	2	2,8	2	2,5	2	1,4	2	2,9	2	3,8	2	3,2	2	3,3	2	2,9	2	2,6	2	3,5	2	3,2	2	3,1	2	2,5	2	2,8	2	2,1	2	2,5	2	1,7	3	,6	2	,6	3
2005	9	19	3	,3	2	1,4	2	2,2	2	1,9	2	2,4	2	1,5	2	1,1	2	1,1	2	2,2	2	2,2	2	2,9	2	2,6	2	3,2	5	2,6	1	1,4	1	,8	2	,6	2	1,2	2	1,5	2	,8	2	2,2	2	2,1	2	1,8	2
2005	9	20	2	1,5	2	1,2	2	1	4	,3	1	,7	3	,6	4	,6	1	1	2	2,9	1	,8	8	,1	7	,1	7	,1	1	,6	2	1,2	1	1,8	1	2,2	1	2,4	1	2,8	2	1,9	3	1,5	4	,7	4	,3	4
2005	9	21	4	,4	4	,4	4	,6	4	,8	4	,1	4	,3	4	,1	4	,4	3	,4	2	1,9	2	3,1	2	2,2	2	1,4	2	1,5	2	2,1	2	1,7	2	1,8	2	,8	3	,4	4	,6	2	1,7	2	3,1	5	1,9	5
2005	9	22	5	,4	1	,3	8	,3	7	,3	7	,3	6	,3	5	1,4	5	,1	2	,6	2	1,8	2	1,9	2	1,5	2	1,1	2	1,4	5	2,1	5	1,2	5	1,9	5	1,9	5	,6	5	,6	5	,1	5	,3	5	,1	5
2005	9	23	6	,1	6	,1	6	,1	6	,3	6	,3	6	,3	6	,1	5	,3	4	1	5	1,7	7	1,4	5	1,8	5	3,3	5	2,6	5	3,1	5	1,8	5	1,9	5	,7	5	,1	5	,1	5	,3	5	,8	6	1,5	6
2005	9	24	6	,1	6	1,2	6	2,2	6	2,2	6	2,2	6	1,2	6	1,9	7	,7	5	1,8	5	2,2	5	2,8	4	2,2	5	1,8	5	2,5	5	2,4	5	1,8	5	1,9	5	1,5	6	,4	6	,1	6	,3	6	,6	6	,4	6
2005	9	25	6	,4	6	,1	6	1,4	6	,3	6	,1	6	,1	6	,1	6	,8	5	1,4	5	2,4	5	2,1	5	2,8	5	3,2	5	2,9	5	2,8	5	3,1	5	1,8	5	1,1	6	,7	6	,1	6	,3	6	,1	6	,1	6
2005	9	26	6	,1	6	,1	2	,3	3	,6	3	,8	3	,4	3	,6	4	,4	2	1,5	2	2,2	2	1,7	5	1,8	5	1,9	5	,6	4	,8	2	,7	4	,4	4	,6	4	,8	5	,7	5	,8	5	,7	5	,8	5
2005	9	27	2	,4	3	,7	4	,8	3	,8	3	1	3	1,2	3	1	1	,4	1	1,1	2	3,1	2	2,9	2	3,2	2	2,8	2	2,8	2	1,8	2	2,2	2	1,8	2	1,7	2	1,8	2	,7	2	1,8	3	,7	3	,7	2
2005	9	28	2	2,6	2	2,6	2	1,2	2	1,1	2	1,8	2	1,1	3	,1	3	,3	3	,8	5	1,4	5	1,8	5	2,4	1	1,7	1	,8	5	2,5	5	1,2	5	,6	5	,1	7	,6	7	,3	6	,3	6	,6	6	1	6
2005	9	29	6	,3	6	,1	6	,3	6	,3	6	,6	6	,6	6	,6	6	,4	3	,6	3	1,4	5	2,1	5	2,8	7	1,9	5	1,8	6	2,4	5	2,6	5	2,9	5	1,1	5	,1	5	2,4	6	2,5	6	1,8	6	1,2	6
2005	10	2	6	,4	4	,6	4	1,2	4	,6	4	,6	5	,4	5	,6	5	1,1	5	1,9	5	2,8	5	2,9	5	2,8	5	2,5	5	2,9	5	2,8	5	3,1	5	2,1	5	,8	5	,8	5	,8	5	1	5	,6	6	,1	6
2005	10	3	6	,1	6	1,5	6	2,2	6	2,1	6	2,4	6	1,4	6	1,4	6	1,2	6	1,5	6	1,9	6	1,8	6	1,4	6	1,7	6	1,7	5	2,2	5	1,8	5	1,7	5	2,5	5	,3			5	,3	5	,4	5	,3	5
2005	10	4	5	1,2	6	,1	6	,7	6	3,8	6	5,3	7	3,3	7	,6	6	2,2	6	1	6	3,3	6	2,4	6	1,7	6	2,1	6	1,8	6	1,5	6	1,7	6	2,8	6	3,3	6	4	6	3,1	6	2,9	5	2,8	6	3,1	6
2005	10	5	6	2,9	6	3,9	6	4	6	3,9	6	2,6	6	2,4	6	1,4	7	2,8	7	2,8	7	2,8	7	4,2	6	3,8	6	3,6	6	2,9	6	4	6	3,6	6	4,6	6	3,5	6	3,1	6	3,6	6	1,8	5	1,2	5	2,4	5
2005	10	6	5	2,6	5	1,5	5	1,2	5	1,5	6	1,4	6	2,1	6	1,1	5	2,8	6	2,4	6	3,2	6	3,5	6	3,9	6	4,2	6	3,1	6	3,5	6	3,1	5	3,2	5	1,5	6	1,5	5	2,2	6	1,5	5	2,2	5	3,1	5
2005	10	7	5	3,3	5	3,8	5	3,1	5	3,3	5	2,9	5	3,1	5	2,5	5	2,8	5	3,9	5	4,4	5	5	5	4,7	5	4,7	5	3,3	5	3,1	5	4,2	5	3,9	5	2,9	5	2,4	5	1,2	5	,6	5	,7	5	2,2	5
2005	10	8	5	2,2	5	2,5	5	2,5	5	2,8	5	3,1	5	1,5	5	3,3	6	3,6	6	2,6	6	3,1	5	3,3	6	3,6	6	1,1	6	2,8	6	2,2	6	2,6	5	3,8	5	3,3	5	3,3	5	3,1	5	3,1	5	3,1	5	3,1	5
2005	10	9	5	2,2	6	4,2	6	1,5	6	3,9	6	2,6	6	2,8	6	,8	7	1,1	5	1,1	5	1,9	5	3,2	5	3,9	6	3,1	6	3,1	5	3,1	6	2,8	5	1,7	5	2,5	5	2,5	5	2,5	5	2,5	5	2,5	5	4,2	5
2005	10	10	5	4,2	5	4,4	5	4	5	3,9	6	2,2	6	2,8	6	1,1	7	4,3	7	3,9	7	3,9	7	4,2	7	4,2	7	4	7	4,2	7	3,6	7	2,9	6	3,1	6	2,8	6	2,8	6	1,5	5	1	5	1,1	5	2,1	5
2005	10	11	5	4,2	7	4,2	8	4	8	2,6	8	1,9	6	2,9	6	,6	6	2,6	6	2,2	6	2,1	6	3,1	6	2,4	6	2,9	6	3,1	6	2,5	6	2,1	6	,6	6	1,1	6	2,2	6	3,3	6	6,7	6	5	6	3,8	6
2005	10	12	6	3,3	6	3,3	6	3,6	6	4,9	6	4,3	6	,8	6	3,3	6	1,8	6	2,1	6	3,3	6	3,6	6	3,1	6	2,5	6	2,4	7	2,4	8	1,4	8	2,8	8	2,6	8	1,4	1	,1	8	,7	6	,7	8	,3	6
2005	10	13	5	,8	5	,8	5	1,5	6	3,8	6	3,1	6	1,4	6	,8	5	,4	2	,7	1	,8	1	2,1	1	1,5	7	1,9	1	2,5	6	,7	5	1	5	1,8	5	1,4	5	1,5	4	,3	4	,3	5	1,8	5	,1	5
2005	10	14	5	,3	5	1,7	5	2,5	5	2,2	5	1	6	2,5	6	,1	1	,6	2	,6	6	1,7	7	2,1	7	1,9	7	2,2	8	1,7	6	1,8	6	1,5	6	1,7	6	,6	5	,6	5	,7	3	1,1	5	1,2	3	,3	7
2005	10	15	7	3,2	7	3,6	7	2,6	7	2,5	7	1,7	7	1,7	7	1,1	1	,8	1	2,2	1	2,5	7	1,7	8	1,7	6	1,5	6	1,4	1	1,2	7	2,2	1	2,5	7	1,2	7	1,4	7	1,2	7	,8	7	,8	7	1,1	6
2005	10	16	6	1,2	6	1,8	8	,8	8	,8	7	2	6	1,2	7	1	1	,8	7	1,9	8	1,7	1	1,7	2	,8	8	,8	7	1,5	1	2,4	1	1,8	1	1,8	8	1	5	1	5	,3	7	,4	8	,3	5	1	5
2005	10	17	3	1,2	1	1,8	1	2,1	1	1,7	8	1,8	8	2,1	7	1,7	1	1,5	4	2,1	3	2,5	7	2,8	7	2,5	1	3,2	3	2,5	6	3,6	6	4,2	6	4,2	6	3,9	2	2,2	2	2,9	6	4,2	6	3,3	6	3,3	6
2005	10	18	6	4,6	6	4,6	6	4,7	6	4,4	6	5,6	6	4,4	6	3,6	6	4,4	6	5,3	6	5	6	4,4	6	5	6	5,1	6	4,3	6	3,5	6	3,1	5	3,2	5	2,4	5	3,5	5	4	5	4,2	5	4,3	8	3,5	5
2005	10	19	5	4,4	5	2,9	5	2,9	5	2,9	5	2,4	5	3,9	5	3,3	5	2,5	5	4,4	5	5	5	5,3	5	5,6	5	5,3	5	5	5	5,8	5	5	5	5,6	5	4,7	5	4,2	5	3,9	5	3,3	5	3,1	5	3,3	5
2005	10	20	5	5	5	4,7	5	4,3	5	3,3	5	3,1	5	2,2	5	3,6	5	3,3	5	4,2	5	4	5	3,8	5	4,3	5	4,2	5	4	5	3,6	5	3,8	5	3,1	5	2,5	5	2,1	5	2,6	5	2,6	5	3,8	5	3,6	5
2005	10	21	5	2,5	5	2,1	5	1,2	5	1,9	5	2,8	5	2,9	5	3,1	5	2,4	5	3,2	5	2,5	5	2,9	5	2,2	5	2,8	5	2,4	5	2,9	5	1,8	5	2,1	5	,6	5	,3	5	,3			5	,1	5	,3	5
2005	10	22	5	,1			5	,1									5	,3	5	2,4	5	3,2	5	3,1	5	3,3	5	3,6	5	2,9	5	3,1	5	2,1	5	2,9	5	2,1	5	1,8	5	3,1	5	2,8	5	2,9	5	2,2	5
2005	10	23	5	1,7	5	1,7	6	2,6	6	2,9	6	3,8	6	2,6	6	1,8	6	,8	6	2,1	7	2,5	7	2,2	7	2,8	7	2,5	6	2,2	6	2,8	7	2,5	6	2,9	6	3,1	6	2,2	6	1,5	5	2,9	5	1,8	5	1,5	8
2005	10	24	6	2,9	6	4,2	6	3,1	6	2,4	6	2,1	6	1,4	6	3,5	6	3,9	6	4,3	6	4,2	6	4,3	6	3,6	6	2,9	8	2,8	8	1,9	8	2,1	1	1,5	1	1,2	1	,8	1	2,1	8	2,6	1	1,9	1	1,9	1
2005	10	25	1	2,6	1	2,6	1	3,1	1	2,9	1	3,8	1	4,2	1	4,2	1	2,1	1	3,9	1	4,9	1	5,3	1	4,2	1	4,9	1	4,6	1	5,1	1	4,4	1	4,2	1	2,5	1	2,8	1	3,6	1	3,6	1	4	1	3,9	1
2005	10	26	1	3,8	1	4,3	1	4	1	3,5	1	3,9	1	4,4	1	5	1	5	1	4,9	1	4,6	1	4,4	1	4,7	1	5,3	1	4,9	1	4,9	1	4,3	1	4	2	4	1	2,8	2	1,8	1	1,5	1	1,4	1	1,7	1
2005	10	27	1	,7	1	2,2	1	1,9			2	1,8	2	2,5	2	2,1	1	1,9	1	2,4	1	2,8			1	1,9	1	1,9	2	3,1	1	1,4	2	2,2	2	2,5	2	2,4	1	2,6	1	3,2	1	3,2	1	3,3	1	2,4	1
2005	10	28	1	2,5	1	3,6	1	4,3	1	4,2	1	4,3	1	4,7	1	4,2	1	5	1	5,1	1	5	1	5,7	1	6,4	1	6,9	1	8,1	1	8,1	1	8,1	1	8,3	1	8,1	1	8,9	1	10,8	1	11,4	1	9,2	1	13,3	1
2005	10	29	1	15,1	6	7,8	6	13,1	6	11,4	6	8,9	6	8,9	6	5,3			5	5,7	5	6,2	5	3,6	5	5,8	5	7,9	5	8,3	5	7,2	5	6,1	5	5,8	5	6	5	3,9	5	4,7	5	4,4	5	3,9	5	3,6	5
2005	10	30	5	3,2	5	3,5	5	3,3	5	3,2	5	4,4	5	3,3	5	,7	5	3,3	5	3,3	5	4,9	5	4,4	5	4,7	5	4,4	5	4,2	5	4,2	5	3,3	5	1,7	5	,6					5	,1	5	,1			5
2005	10	31	5	,3	5	,1			5	,4	5	,4			5	,6			2	,3	2	1,1	2	1,8	2	1,7	2	1,9	2	2,5	2	1,8	2	1,9	2	1,7	3	,8	3	,3	3	,3	3	,3	3	,3	3	,1
2005	11	1			3	,1	8	1,2	2	,4	2	3,8	3	2,2	2	3,5	3	2,6	3	1,7	5	2,8	2	2,9	2	2,1	2	2,5	4	1,3	3	1,4	3	1	5	,7	1	,8	1	1,1	8	,4	1	1,4	1	2,4	1	2,1	1
2005	11	2	1	1,8	1	1,5	1	,8	5	1,4	1	1,2	1	1,7	1	1,1	1	1,1	1	1,2	1	1,7	1	1,9	1	2,5	1	2,5	1	1,5	8	1,2	1	,4	2	1,1	3	,3	3	1,4	5	,6	2	1,5	1	1	1	,1	1
2005	11	3	2	2,1	3	,1	3	,1			1	,8	8	,8	8	1,2											2	2,2					2	1,5	1	1,8	1	1,9	1	1,8	1	1,8	1	1,9	1	1,9	1	,8	1
2005	11	4	5	2,8	5	1	5	,1	5	1,1	2	1,2	2	1,5	2	1,2	2	2,5	2	2,8	1	3,1	2	3,3	2	1,9	2	2,5	2	1,8	2	2,1	2	1,7	2	1,4	3	1,4	3	1,4	3	,8	4	,8	4	,6	4	1,4
2005	11	5	4	,3	4	,1	4	,3	5	3,3	3	5,3	3	2,6	3	1,8	3	,8	3	1,2	3	2,1	2	3,8	2	2,8					5	1	2	2,1	2	1,7	2	,8	3	1	3	2,6	2	4,4	2	3,5	2	2,1	2
2005	11	6	4	,6	2	1,4	2	1,4	2	,3	2	2,4	2	2,4	2	1,1	2	2,8	2	1,7	2	2,8	2	3,3	2	3,3	2	3,1	2	3,1	2	2,6	2	3,1	2	2,2	2	2,6	2	2,5	2	2,8	2	2,9	2	3,6	2	2,8	2
2005	11	7	2	2,6	2	2,8	2	2,6	2	3,2	2	3,3	2	3,1	2	1,1	2	3,3	2	4,2	2	3,9	2	4,2	2	4,2	2	3,9	2	3,1	2	3,5	2	3,3	2	3,1	2	2,5	2	3,3	2	3,1	2	3,1	2	2,5	2	1,9	2
2005	11	8	2	2,4	3	1,1	3	1,7	2	1,8	2	3,1	2	2,9	2	1,2	2	3,3	2	3,6	2	3,2	2	3,6	2	3,6	2	2,8	2	3,3	2	2,9	2	3,2	2	2,5	2	2,9	2	2,6	2	1,9	2	2,6	2	2,8	2	2,9	2
2005	11	9	2	2,2	2	3,6	2	3,9	2	4,4	2	3,9	2	3,9	2	3,9	2	4	2	3,9	2	3,1	2	3,9	2	3,1	2	3,5	2	3,2	2	2,9	2	2,9	2	2,8	2	2,2	2	2,6	2	2,6	2	2,8	2	2,4	2	3,2	2
2005	11	10	2	2,2	2	2,6	2	2,6	2	2,8	2	2,4	2	3,2	2	1,9	1	3,5	1	4,3	1	3,9	1	4,4	1	4,4	1	4,4	1	3,9	1	3,8	1	3,9	1	3,1	1	3,3	1	3,2	1	2,8	2	3,1	2	1,9	1	1,9	1
2005	11	11	1	2,4	1	3,3	1	2,8	1	3,5	1	2,8	1	4,4	1	2,8	1	2,1	1	2,9	1	3,3	1	1,4	1	1,1	2	3,5	2	3,2	2	1,8	1	1,9	3	,7	2	1	2	,1	2	1,1	2	2,2	2	1,8	2	2,4	2
2005	11	12	2	2,4	2	2,8	2	2,9	2	2,5	2	2,4	3	1,5	2	1	2	3,9	2	1,8	2	3,9	2	3,6	2	3,6	2	5	2	4,7	2	4,9	2	2,4	2	2,9	2	2,9	2	,8	2	2,4	2	1,4	2	2,4	2	2,1	7
2005	11	13	5	1,1	2	1,9	2	,7	5	1,5	5	1											2	3,6	2	4,2	2	4,4			2	3,9	2	3,9	2	1,9	2	2,1	2	2,6	2	1,9	2	3,1	1	3,2	1	3,8	1
2005	11	14	2	3,5	1	3,2	2	3,8	1	3,1	1	3,3	1	3,8	2	2,1	2	3,3	2	2,2	2	3,5	2	3,8	2	3,8	2	4,3	2	3,9	2	3,9	2	4,7	2	5,4	2	5,3	2	4,9	2	3,6	2	3,3	2	3,5	2	4	2
2005	11	15	2	3,6	1	3,2	3	2,8	2	4,3	2	4	2	3,8	2	1,2	1	3,3	1	3,9	2	2,1	1	1	2	2,5	2	3,1	1	3,6	2	3,8	1	3,3	1	2,5	1	3,6	1	4,3	2	3,3	2	2,2	1	2,8	1	2,8	2
2005	11	16	1	2,6	1	3,1	1	3,1	1	3,1	1	3,1	1	3,6									2	3,6	2	3,3	2	5	2	5	2	4,2	2	2,8	2	3,2	2	3,8	2	3,2	2	4,6	2	2,9	3	2,1	3	1,1	5
2005	11	17	5	4,3	5	5	5	5,1	5	4,9	5	6,4	5	6,4	5	4,7	5	5,8					5	8,1	5	9,3	5	9,2	5	8,3	5	8,2	5	7,5	5	7,6	5	7,1	5	7,2	5	6,1	5	6,1	5	6,1	5	5,3	5
2005	11	18	5	5,3	5	5,1	5	4,7	5	5,1	5	5,6	5	4,7	5	1,4			5	6,1	5	5,1	5	5,1	5	4,7	5	4,7	5	3,6	5	3,9	5	3,6	5	3,1	5	2,9	5	1,5			3	,6	5	,4	5	1,7	2
2005	11	19	2	1	2	1,2	2	1,5	5	2,2	5	3,3	5	3,3	5	2,6	5	2,9	5	4,2	5	3,3	5	5	5	4,7	5	5	5	3,8	1	2,4	2	3,1	5	2,2	5	1,4	5	1,7	2	1,1	2	2,1	2	1,8	2	1,7	2
2005	11	20	2	1,8	2	2,1	2	1,9	2	1,7	2	2,5	2	2,2	2	,8	2	2,2	5	1,2	2	3,3	2	3,6	2	3,9	2	4,2	2	3,3	2	3,3	2	3,1	2	2,8	2	3,3	2	3,1	2	2,8	2	2,4	2	1,7	2	1,5	2
2005	11	21	2	,8	2	1,9	2	3,3	2	2,2	2	1,1	2	2,1	2	1,2			2	2,1	2	2,4	2	2,4	2	2,1	2	2,2	2	1,8	2	1,9	2	2,4	1	1,9	1	1,4	1	1,4	1	1,1	1	1,1	1	,1	1	,6	1
2005	11	22	1	,1			1	,1			1	,4	1	,1	1	,1			1	2,2	1	2,6	1	3,2	1	2,9	1	3,6	1	3,9	1	3,9	1	4,4	1	3,9	1	2,4	1	4,9	1	6	1	6,8	1	6,4	1	4,6	1
2005	11	23	1	6	1	5,6	1	5,8	1	5,1	1	4,7	1	5,6	1	5,6	1	5,1	1	6,9	1	6,1	1	5,6	1	5,8	1	6,1	1	6,4	1	5,4	1	6,2	1	5,4	1	5,7	1	5,6	1	5	1	5,3	1	5,3	1	4,9	1
2005	11	24	1	4,6	1	4,7	1	4,3	1	4,2	1	4,9	1	2,2	1	4,2	1	5	1	4,7	1	4,4	1	5	1	4,3	1	4,9	1	4,7	1	5	1	4,2	1	4,9	1	3,6	1	3,6	1	3,9	1	3,6	1	3,8	1	3,5	1
2005	11	25	1	2,9	1	2,8	1	3,3	1	3,9	1	3,1	1	3,1	1	1,9	1	,8	1	,9	1	1,6	1	2,8	1	2,6	1	1,9	1	1,9	1	,9	1	,8	1	2,5	1	3,6	1	3,6	1	3,1	1	3,6	1	2,9	1	3,8	1
2005	11	26	1	2,8	1	1,9	8	,6	8	,1	8	,1	8	,1	8	,1			2	,1	2	,1	2	,9	2	,6	2	,9	2	,1	2	,6	2	,1	2	,1	2	,1	2	,1	4	,1	4	,1	2	,3	1	,1	2
2005	11	27	2	,1	4	,1	4	,1	4	,1	4	,1	4	,1	4	,1	4	,1	2	,1	3	1,9	4	,1	2	1,9	2	2,5	2	1,9	2	1,6	2	2,1	2	2,5	2	2,6	2	2,8	2	1,8	2	,9	5	1,6	3	1,8	3
2005	11	28	3	,9	3	1,9	3	1,5	2	2,5	2	1,8	2	1,5	2	1,5	2	1,8	2	,1	2	1,8	2	1,7	2	1,6	2	1,7	2	2,1	2	1,7	2	3,3	2	2,8	2	2,4	2	2,2	2	2,2	2	2,6	2	2,5	2	2,8	2
2005	11	29	3	1	2	1,1	3	,8	1	1,8	1	2,5	1	2,8	1	1,8	2	,8	2	1,9	2	2,9	2	1,9	2	2	2	,9	2	,9	2	1,9	2	2,1															2
2005	12	6	5	,8	5	,7	5	,8	5	,8	5	,7	1	1,8	1	1,4	2	2,9	2	3,2	2	3,3	2	2,9	2	,9	2	2,8	5	2,2	2	2,2							2	4,7	2	5	3	4,2	2	1,7	2	2,8	2
2005	12	10	3	4,2	2	3,6	2	3,8	2	3,8	2	2,9	2	3,6	2	1,5	2	2,5	2	3,8	2	3,2	2	3,6	2	2,8	2	4	2	3,4	2	5,3	2	6,1	2	4,4	2	5,3	2	4,4
2005	12	13	2	3,6	2	3,6	2	3,6	2	3,9	2	3,9	2	4,2	2	3,9	2	2,8	2	2,9	2	2,8	2	3	2	3,1	2	2,9	2	2,8	2	2,8	2	3,3	2	3,2	2	4	2	1,9	2	3,9	2	4,2	2	3,9	2	4,2	2
2005	12	14	2	3,3	2	2,6	2	4,9	2	3,5	2	3,2	2	3,6	2	2,2	2	1,9	2	,9	2	2,6	2	1,9	2	2,2	2	2	2	,8	2	,6	2	1,4	2	2,8	2	3,1	2	3,6	2	3,9	2	4,3	2	2,4	2	2,6	2
2005	12	15	2	2,8	2	3,3	2	1,8	3	2,8	3	,1	3	2,8	5	,8	2	,1	2	2,8	2	2,2	2	2,6	2	2,5	2	1,9	2	1,8	2	1,9	2	1,9	2	,8	3	1,6	3	1,2	3	1,5	3	1,8	3	1,1	3	1,2	3
2005	12	16	3	,8	3	,7	3	,1	3	,3	3	2,7	3	,8	3	,1	3	,9	3	1,1	3	1,2	3	1,4	3	1,8	3	1,9	3	2,6	3	1,8	3	1,7	3	1,4	3	2,8	2	3,1	2	3,3	2	2,8	2	3,3	2	3,3	2
2005	12	17	2	3,8	2	3,9	2	3,9	2	3,9	2	3,8	2	3,9	2	1,2	2	1,2	2	1,3	2	2,8	2	2,9	2	2,8	2	2,6	2	1,8	2	2,9	2	2,4	2	2,8	2	2,9	2	4,3	2	3,8	2	3,2	2	3,9	2	4,4	2
2005	12	18	2	3,5	2	4	2	3,5	2	3,5	2	4,3	2	4,2	2	1,1	2	1,9	2	,9	2	2,5	2	2,8	2	2,9	2	2	2	2,2	2	2,4	2	2,8	2	2,5	2	1,8	2	3,3	2	4,2	2	2,8	2	2,5	2	3,5	2
2005	12	19	2	3,2	2	3,2	2	2,8	2	2,8	2	3,1	2	3,5	2	1,9	2	2,2	2	2,4	2	2,8	2	2,6	2	2,8	2	2,6	2	2,5	2	2,4	2	2,8	2	2,6	2	2,4	2	,8	2	2,8	2	3,3	2	2,5	2	2,2	3
2005	12	20	2	2,6	2	3,2	2	3,2	2	3,3	2	2,9	2	2,8	2	1,7	2	,6	2	,8	2	1,9	2	1,9	2	1,9	2	1,8	2	1,7	2	2,2	2	2,4	2	2,5	2	1,4	2	3,3	2	2,9	2	3,2	2	2,8	2	3,3	2
2005	12	21	2	2,6	2	3,3	2	2,6	2	2,5	2	1,9	2	2,8	2	1,4	2	2,4	1	2,8	2	2,8	2	3,1	2	2,6	2	3,1	2	2,8	2	3,2	2	2,2	2	3,1	1	2,4	1	1,7	1	2,4	1	1,7	2	2,5	2	2,5	2
2005	12	22	2	1,5	2	2,5	2	2,6	2	2,8	2	1,9	2	1,8	3	,6	2	1,5	2	3,1	2	4	2	3,1	2	2,9	2	3,3	2	2,9	2	3,2	2	2,2	2	2,8	2	2,4	2	3,1	2	2,2	2	2,4	2	3,2	2	3,3	2
2005	12	23	2	2,2	2	3,3	2	2,9	2	2,5	2	2,9	2	2,8	2	1,2	2	3,1	2	3,3	2	3,8	2	4,3	2	3,9	2	3,1	2	3,3	2	3,1	2	2,9	2	2,8	2	2,9	3	1,9	3	1,4	3	1,2	3	,4	4	,6	3
2005	12	24	2	2,2	2	2,2	2	1,2	3	1,5	3	2,2	2	1	2	2,1	2	2,4	2	2,4	2	3,3	2	2,4	2	3,1	2	2,8	2	3,1	2	2,1	2	2,4	2	3,1	2	3,3	2	1,1	2	1,1	2	2,1	2	2,1	2	1,9	3
2005	12	25	6	,8	6	,8	4	1	5	,3	5	,7	5	1			3	1,2	3	1,2	3	2,2	2	1,9	2	1,9	2	2,2	2	2,2	2	1,8	2	1,7	2	1,2	2	,6	2	1,1	2	1,1	2	1,8	2	1,5	2	1,4	2
2005	12	26	2	1,9	2	1,8	2	2,5	2	2,9	2	2,8	2	2,8	2	1	2	3,3	2	3,1	2	3,1	2	3,3	2	3,2	2	1,9	2	2,4	2	3,3	2	2,9	2	3,1	2	2,4	2	3,3	2	3,1	2	2,4	2	2,1	2	2,6	2
2005	12	27	2	3,1	2	2,5	3	,3	3	,1	3	,4	4	1,7	8	,4	8	,1	2	1,1	2	1,9	2	1,8	2	1,5			2	2,4	3	2,4	3	2,1	3	2,1	3	2,1	3	2,1	3	2,1	3	2,6	3	2,5	3	2,2	3
2005	12	28	3	1,5	3	2,5	3	1,5	3	2,6	2	1,8	3	2,4	3	,7	3	1,8	3	3,3	3	2,9	3	3,3	3	2,8	3	2,8	3	2,6	2	1,9	2	2,5	2	2,4	2	2,5	2	2,6	2	2,8	2	1,8	2	3,1	2	2,4	2
2005	12	29	2	1,4	2	1	3	,8	3	,3	3	1,4	3	1,6	3	,8	3	1,8	3	2,5	3	3,1	3	3,3	3	3,5	2	3,5	2	2,8	2	3,2	2	2,9	2	2,1	2	1,5	3	1,7	3	1,9	3	1,2	3	1,4	3	1,1	3
2005	12	30	3	1,2	3	1,4	3	1,4	3	1,2	3	,8	3	,7	3	,3	2	1,8	2	2,1	2	2,1	2	2,2	2	1,7	2	,3	5	,8	5	1,8	2	3,2	2	2,8	2	2,5	2	3,1	2	3,2	2	4	2	3,8	2	2,9	2
2005	12	31	2	3,3	2	2,8	3	1,9	2	2,8	2	3,1	2	3,8	3	1	4	1,9	2	3,8	2	3,9	2	3,8	2	3,9	2	4,2	2	3,8	2	3,9	2	3,8	2	3,2	2	3,5	2	3,8	2	3,6	2	3,6	2	3,9	2	4,4	2
2006	1	1	2	4,2	2	4,3	2	4,3	2	4	2	4,3	2	3,8	2	2,5	3	2,2	3	2,2	3	2,4	3	2,6	3	2,4	3	2,6	3	4,4	3	4,4	3	4,3	3	4,6	3	4,9	3	4,6	3	4	3	3,9	3	4	3	4,2	3
2006	1	2	3	3,6	3	3,9	3	3,6	3	3,8	3	3,8	3	3,9	3	3,9	3	2,8	3	4	3	3,9	3	4,3	3	1,7	3	2	3	2,1	3	2	3	1,4	3	2,2	3	2,6	3	3,3	3	2,8	3	3,3	3	3,3	3	3,6	3
2006	1	6	1	1,2	1	1,2	1	,6	2	1,5	2	1	1	2,8	1	1,1	2	1,9	3	1,7	2	2,6	3	1,4	5	1	5	1,8	7	3,5	1	2,4	2	,8	5	,8	5	,6	2	,6	0	0	0	0	2	1,7	2	2,4	2
2006	1	7	1	1,9	1	2,4	1	3,6	1	3,3	2	3,2	0	0	1	1,2	1	1,2	1	3,6	1	3,5	1	3,3	1	4,6	1	5,3	1	4,7	1	6	2	5,7	2	6	2	6,7	2	6,2	2	5,8	2	6	2	6,5	2	6,7	2
2006	1	8	2	5,8	2	5,8	2	6,4	2	6,1	2	5,8	2	5,7	2	5,7	2	5	2	6,1	2	5,7	2	5,6	2	5,4	2	5,6	2	4,6	3	4,3	2	3,3	3	4,9	3	4,4	3	3,8	3	3,6	3	4,9	3	4,3	3	4	3
2006	1	9	3	3,6	3	3,2	3	3,8	3	3,9			3	3,9	3	2,9	2	2,5	3	4,7	3	5	3	4,3	3	4,7	3	4,3	3	4,6	3	4,4	3	4,2	3	4	3	4,3	3	4,2	3	4,2	3	4,2	3	4,6	3	4,7	3
2006	1	10	3	4,3	3	4,2	3	4,3	3	4,6	3	4	3	3,6	2	3,5	3	3,2	3	3,9	3	4,3	3	4,4	3	3,9	2	4	3	4,3	3	4,2	3	3,6	3	3,9	3	3,3	3	2,9	3	3,2	2	1,4	2	2,5	3	3,1	3
2006	1	11	3	2,9	3	2,6	3	2,8	3	2,8	2	3,1	2	2,5	2	2,9	3	1,2	3	3,3	3	3,1	3	3,8	3	3,9	3	2,8	3	3,8	3	1,2	2	1	2	2,2	2	2,2	2	3,2	2	2,1	2	1,8	2	2,5	2	1,7	2
2006	1	12	3	1,5	3	1	3	1,5	2	2,6	2	2,4	3	2,9	3	2,6	3	2,6	3	3,9	3	4,3	3	3,9	3	3,5	3	3,9	3	3,2	3	3,1	3	3,8	3	2,9	3	2,9	3	2,9	3	3,8	3	3,5	3	3,1	3	3,6	3
2006	1	13	3	3,3	3	3,1	3	2,8	3	3,8	3	3,6	3	3,9	3	1,2	3	3,6	3	3,3	3	3,2	3	3,3	3	2,5	3	3,8	3	3,3	2	3,8	2	3,2	2	2,1	2	2,2	2	2,5	2	2,6	2	3,3	2	3,6	2	3,1	2
2006	1	14	2	2,1	2	2,5	2	2,6	1	2,4	3	2,8	2	2,2	2	2,1	1	2,1	1	4,3	1	4,6	1	4	1	4,7	1	4,4	1	1,5					1	4,7	1	4,7	1	4,3	1	3,5	1	4	1	4,9	1	4,3	1
2006	1	15	1	4,3	1	4,9	1	5,1	1	5	1	4,6	1	5	1	1,9	1	4,9	1	4,3	1	3,9	1	4,7	1	4,9	1	5,8	1	5,7	1	5,7	1	5,7	1	5,7	1	5,8	1	6,4	1	5,1	1	5,1	1	5,4	1	5,4	1
2006	1	16	1	5	1	5	1	4,9	1	5	1	4,7	1	4,6	1	4,6	1	3,1	1	4,4	1	3,8	1	5,1	2	4	2	3,9	1	3,6	1	4,3	1	3,3	2	3,3	2	3,6	2	1,7	2	3,6	2	4	2	3,5	2	2,8	2
2006	1	17	3	3,3	2	3,2	2	2,8	3	2,6	3	3,5	3	2,8	3	2,8	3	3,1	3	3,8	3	4,2	3	4,7	2	4,2	2	3,9	3	3,9	3	4,2	3	3,1	3	2,8	3	2,5	3	3,2	3	2,8	3	3,3	3	2,9	3	2,5	3
2006	1	18	3	2,9	3	2,8	2	2,9	2	2,9	2	3,8	2	3,2	2	2,4	2	1,7	2	3,5	2	3,5	2	3,2	2	3,6	2	3,8	2	3,9	2	3,9	2	3,9	2	3,6	2	3,9	2	2,8	2	3,9	2	3,9	2	3,9	2	4,2	2
2006	1	19	2	3,6	2	4,2	2	4	2	4,4	2	3,9	2	3,9	2	4,6	2	2,2	2	1,7	2	1,8	2	1,4	2	1,8	2	2	2	4,4	2	3,9	2	4,4	2	4,2	2	3,6	2	3,3	2	4	2	3,2	2	4,9	2	3,5	2
2006	1	20	2	3,5	2	4,4	3	4,9	3	4,2	3	6,1	3	5,3	3	3,6	3	4,6	3	5,7	3	6,7	3	6,8	3	6,1	3	5,7	3	5,4	3	3,5	3	3,8	3	5,4	3	5	2	4,7	2	5,3	2	4,7	2	5	2	4,6	2
2006	1	21	2	4,2	2	5	3	4,6	3	3,6	3	3,1	3	1,9	3	1,1	2	2,8	2	3,9	2	4,4	2	3,8	2	3,8	2	2,7	2	3,3	2	4,7	2	4,7	2	5	2	5,1	2	4,4	2	5	2	4,9	2	5,1	3	5,1	3
2006	1	22	3	4,6	3	5,4	3	5,6	3	5,6	3	4,9	3	4,9	3	5,6	3	4,2	3	4,7	3	5	3	5,1	3	3,9	3	4,2	3	4,4	3	4,3	3	4,4	3	4,6	3	3,5	3	3,8	3	3,8	3	3,5	3	5	3	5,3	3
2006	1	23	3	4,6	3	5,8	3	6,1	3	4,9	3	4,6	3	4,4	3	2,6	3	4,7	3	4,9	3	4,9	3	3	3	2,7	3	2,6	3	3,1	3	2,5	3	2,4	3	5,7	3	5	3	5,3	3	3,9	3	4,2	3	4,9	3	5,6	3
2006	1	24	3	5	3	2,2	3	2,1	3	5,3	3	3,8	3	4	3	2,8	3	4	3	5	3	5,1	3	4,9	3	2,7	3	4,7	3	3,9	3	4,2	3	3,8	3	3,9	3	3,6	3	3,6	2	3,2	2	3,3	2	3,6	2	3,1	2
2006	1	25	2	4	2	2,5	2	3,3	2	3,8	2	3,2	2	3,9	2	1,2	2	3,8	3	4	3	3,5	2	3,6	3	4,2	3	,7	3	2,2	3	2,8	3	3,3	2	2,8	2	4,4	2	4,3	2	3,9	2	4	2	5,1	2	4,6	2
2006	1	26	2	3,9	2	4,2	2	4,3	2	4,3	2	4,2	2	4,3	2	3,6	2	3,6	2	4,4	2	4,6	2	4,6	2	4,9	2	5	2	5,1	1	5,3	1	4,6	1	4,6	1	4,3	1	4,6	1	5	1	4,9	1	4,9	1	5	1
2006	1	27	1	4,7	1	4,7	1	4,7	1	4,9	1	5,3	1	4,9	1	1,7	2	4,4	2	4,6					2	3	2	3,2	2	4,4	2	4,4	2	4,4	1	4,3	1	4,6	1	4,9	1	5,4	1	5,3	1	4,6	1	4,7	1
2006	1	28	1	4,4	2	5,6	2	5,6	2	4,2	2	3,9	2	2,8	2	1,9			2	5,2	2	4,9	2	5,1	2	4,9	2	5,3	2	4,7	2	4,6	2	4,2	2	4,3	2	4,4	2	4,2	2	4	2	3,5	2	4,3	2	4,9	2
2006	1	29	2	4,9									2	5,1	2	2,1	3	5	2	5,1	2	5,4	2	2,4	2	2,8	2	2,7	2	5,4	2	5,4	2	5,1	2	4,9	2	4,6	2	5	2	4,7	2	4,7	2	4,7	2	5,1	2
2006	1	30	2	4,3	2	4,4	2	3,9	2	4,6			2	4,6	2	3,3	2	3,8	2	4,9	2	5,1	2	5,4	2	5,1	2	4,6	2	5,3	2	4,6	2	3,5	2	4,2					2	3,6	2	4,4	2	4,4	2	4,3	2
2006	1	31	2	4	2	3,8	2	4,2	2	3,9	2	4,9	2	5	2	4,7	2	4,4	2	4,6	2	4,7	2	4,6	2	4,6	2	5,1	2	4,9	2	5	2	4,2	2	4,3	2	4,6	2	4,4	2	4,2	2	4,2	2	4,3	2	3,9	2
2006	2	1	2	3,8	2	4	2	3,5	2	3,9	2	4	1	4,3	1	2,5	2	3,3	2	3,9	2	4,2	4	4,2	2	3,5	2	3,6	2	3,3	2	3,6	2	3,9	2	2,8	2	3,3	2	3,2	2	3,3	2	3,9	2	3,5	2	3,6	2
2006	2	2	2	3,3	2	1,9	2	1,9	6	,7	4	,7	5	1,3	5	1,9	5	2,5	0	0	5	2,2	5	2,6	1	2,5	8	2,2	1	1,9	8	2,8	7	2,2	1	1,5	7	2,8	1	1,4	2	2,8	2	2,8	2	3,3	2	3,3	2
2006	2	3	2	3,1	2	3,6	2	3,8	2	3,2	2	3,3	2	2,8	2	2,2	2	2,2	1	3,6	1	3,9	1	3,6	2	3,3	2	1,7	5	2,6	5	2,5	3	1,5	5	1,5	5	1	4	,6	5	,6	5	,6	5	,4	5	,4	5
2006	2	4	5	,4	5	1	0	0	5	,8	5	,4	0	0	0	0	5	,6	5	,6	1	1	1	1,5	1	,8	2	1,2	2	1,5	2	1	7	1	7	1,4	2	,7	0	0	0	0	3	1	7	2,1			1
2006	2	5	1	1,7	1	1,9	1	1,5	1	1,9	1	2,5	1	3,3	1	2,2	1	4,2	1	4,2	1	4,2	1	4,6	1	4,9	2	4,2	2	4,2	2	4,2	2	3,9	2	3,6	2	3,9	1	2,8	2	3,1	2	3,3	2	3,3	2	3,9	2
2006	2	6	2	2,8	3	2,8	3	2,8	3	2,9	3	2,8	3	4	3	1,5	2	5	2	4,7	2	4,4	2	4,7	2	4,6	2	4,2	2	4,4	2	4,7	2	4,6	2	3,8	2	4,3	2	4,4	2	4,2	2	4,4	2	3,3	2	3,3	2
2006	2	7	2	3,3	2	3,9	2	3,1	2	3,1	3	2,8	3	2,1	0	0	2	3,9	2	4,4							2	4,4	2	3,6	2	3,2	2	2,8	2	2,8	2	2,9	2	2,8	2	2,8	2	2,9	2	2,5	2	3,2	2
2006	2	8	2	3,3	2	3,3	2	3,1	2	3,3	2	3,1	2	3,8	2	,8	2	3,6	2	3,9	2	3,5	2	3,9	2	3,9	2	3,9	2	4,2	2	4,2	2	3,8	2	3,3	2	2,8	2	4,2	2	4,2	2	3,9	2	3,9	2	3,8	2
2006	2	9	2	3,6	2	2,8	2	3,1	2	3,3	2	3,6	2	3,6	2	1,5	2	2,5	2	3,8	2	3,6	2	3,9	2	3,9	2	4,6	2	3,8	2	4,3	2	4,2	2	4,2	2	5,6	2	3,6	5	4,6	2	4,4	2	3,5	2	3,1	2
2006	2	10	2	4,2	2	4,4	2	4,4	2	3,9	2	2,9	2	4,2	2	1,4	2	4,7	2	3,9	2	4,6	2	4,2	2	4,7	2	4,4	2	4,9	2	4	2	4,2	2	4	2	4,3	2	3,6	2	4,2	2	5	2	3,9	2	4,6	2
2006	2	11	2	4,7	2	3,9	2	3,9	2	3,5	2	3,9	2	4,2	2	,8	2	3,3	2	4,2	2	3,6	2	4,7	2	4,2	2	4,2	2	4,2	2	4,2	2	3,6	2	3,9	2	3,3	2	3,6	2	3,6	2	3,5	2	3,5	2	2,9	2
2006	2	12	2	2,5	2	3,1	2	2,8	2	2,8	2	2,2	2	1,9	2	2,2	2	1,7	2	2,5	2	3,6	2	2,9	2	3,3	2	3,6	2	3,9	2	3,3	2	2,8	2	2,8	2	3,2	2	2,8	2	3,1	2	3,3	2	4,2	4	4,2	2
2006	2	13	2	3,3	2	3,9	2	,3	3	3,9	2	3,6	2	4,4	2	2,1	1	4,6	1	5,4					2	6,2	2	5,6	2	6,1	2	5,8	2	6,7	2	6,9	2	7,5	2	6,9	2	6,1	2	7,8	2	6,4	2	6,8	2
2006	2	14	2	6,9	2	6,9	2	6,4	2	6	2	5,6	2	5,6	2	3,1	2	6,4	2	6,4	2	6	2	5,6	2	5,3	2	5,7	2	5,3	2	5	2	4,7	2	3,9	5	5,6	2	5,6	2	5,6	2	4,9	2	5,3	2	3,9	2
2006	2	15	2	4	2	4,2	2	2,8	2	3,8	2	4	2	4,9	2	4,3	2	3,1	2	5,6	2	6,1	2	6,7	2	6,7	2	6,1	2	5,3	2	5,6	2	4,7	2	5,6	2	4,4	2	4,2	2	4,2	2	5	2	4,7	2	4,7	2
2006	2	16	2	4,7	2	4,2	2	4,4	2	4,3	2	4,6	2	5	2	1,9	2	4,4	2	5,6	2	4,7	2	4,2	2	4,7	2	4,7	2	4,7	2	5	2	4,4	2	4,2	2	4,2	2	4,2	2	4,2	2	4,2	2	4,7	2	4,7	2
2006	2	17	2	4,2	2	4,4	2	4,2	2	3,6	2	3,9	2	3,9	2	3,6	2	2,2	2	4,2	2	3,9	2	4,4	2	4,2	2	3,9	2	3,9	2	4,2	2	3,9	2	3,6	2	4,2	2	4,2	2	3,6	2	4,2	2	4,2	2	4,4	2
2006	2	18	2	4,7	2	4	2	4,3	2	4,7	2	4,7	2	4,5	2	2,2	2	4,4	2	4,3	2	4,4	2	4,4	2	4,4	2	4,2	2	3,9	2	4,2	2	3,9	2	3,6	2	3,6	2	4,2	2	3,6	2	3,6	2	3,6	2	3,1	2
2006	2	19	2	3,9	2	3,3	2	3,3	2	3,3	2	3,9	2	3,9	2	2,8	2	3,1	2	3,9	2	3,9	2	4,7	2	4,2	2	4,4	2	3,9	2	4,2	2	3,9	2	1,5	2	3,9	2	3,3	2	3,6	2	3,1	2	3,3	2	3,9	2
2006	2	20	2	3,3	2	4,3	2	4	2	2,8	2	3,3	2	3,5	2	1,2	2	2,5	2	4	2	3,9	2	4,7	2	4,7	2	4,7	2	4,7	2	4,4	3	4,2	3	3,9	2	3,9	2	4	2	4,2	2	5,1	2	3,8	2	3,6	2
[truncated: 2,063 more rows]
[truncated: 5 more columns]
