# Supplementary material for: Wind and solar resource assessment and prediction using Artificial Neural Network and semi-empirical model: case study of the Colombian Caribbean region
Source: Heliyon. 2021 Sep 8;7(9):e07959. doi: 10.1016/j.heliyon.2021.e07959 (PMC8441173; doi:10.1016/j.heliyon.2021.e07959)
Supplement: Appendix B. Solar Data Raw San Andres [file mmc3.xls]

## Sheet: 1980
Year	Month	Day	Max	Min	Max-Min	T-7	T-13	T-19	Mean	T1	T13	T19	Mean	R1	R13	R19	Mean	P7	P13	P19	Mean	Tr7	Tr13	T19	Mean		Month	Tmean	Rmean
1980	1	1	28.524	25.332	3.192	26.4762	28.035	26.2	28.812	24.308	27.004	35.875	33.8609	81.9583	73.6391	70.4261	68.2375	31.6667	28.8042	27.2875	27.3708	23.5625	23.5522	23.025	23.1105		January	26.5096	65.2653
1980	1	2	28.908	25.5375	3.3705	26.5619	28.15	26.2091	28.644	24.112	27.168	38.5792	36.6667	78.5417	71.4458	67.1292	65.6875	34.0826	28.5913	27.3435	27.313	23.5565	23.4091	23.2556	23.1722		February	26.4514	66.3398
1980	1	3	28.792	25.152	3.64	26.5762	28.1333	26.1667	26.62	24.012	26.972	33.3542	34.812	80.52	73.08	71.468	69.096	33.928	28.54	27.22	27.412	23.536	23.3792	23.11	23.165		March	26.7044	67.581
1980	1	4	28.58	25.2292	3.35083	26.2333	27.7864	25.8773	26.272	23.604	26.776	42.824	41.72	81.0833	74.628	67.54	62.456	29.764	28.34	26.964	26.504	22.84	23.2792	23.0684	23.0118		April	27.209	68.2717
1980	1	5	28.292	25.144	3.148	26.2524	27.719	25.8333	26.316	23.672	26.784	36.192	36.72	81.0833	74.388	70.956	68.944	33.088	27.984	27.1458	27.4167	23.2708	23.1391	22.9	23		May	28.0093	69.5888
1980	1	6	28.38	24.868	3.512	26.2238	27.6048	25.919	26.224	23.744	29.112	39.748	39.028	77.32	67.932	65.384	64.764	35.0087	28.1565	27.0478	27.187	23.5565	23.3762	23.1667	23.2		June	28.1916	73.0956
1980	1	7	28.376	25.08	3.296	26.0524	27.7429	25.66	26.236	23.728	26.876	37.1792	36.4667	82.5833	73.708	68.768	65.336	31.82	28.1	26.668	26.736	23.28	23.0583	23.1211	23.3111		July	28.1529	74.5888
1980	1	8	28.392	24.648	3.744	26.4857	27.8	25.5095	26.312	23.748	26.948	38.5	35.904	80.08	73.364	68.968	66.74	33.672	28.292	27.036	27.028	23.328	23.2125	23.2632	23.1842		August	28.2812	74.9626
1980	1	9	28.34	25.096	3.244	26.3048	27.619	25.4857	26.276	23.764	26.648	39.776	38.396	80.76	73.376	64.416	63.908	33.324	27.832	25.944	26.62	23.432	22.9458	22.5222	22.8944		September	27.943	75.8809
1980	1	10	28.332	25.28	3.052	26.1952	27.4857	25.2095	26.056	23.72	26.74	45.368	42.528	78.624	71.708	62.632	60.8	33.8417	27.9583	26.5167	26.425	23.3417	23.0391	23.0875	22.8937		October	27.4651	76.3143
1980	1	11	28.572	25.252	3.32	26.3333	28.0857	25.6524	26.372	25.884	29.24	34.392	34.208	75.72	67.2	70.2042	67.725	33.8391	27.9783	27.2043	27.1261	23.3	23.0591	23.1947	23.0053		November	27.2465	72.7496
1980	1	12	28.488	25.548	2.94	26.0381	27.5762	25.8524	26.288	25.548	29.224	34.352	34.732	75.176	69.688	68.2958	67.6	33.6348	28.1522	26.9609	27.087	23.2478	23.1455	22.9526	22.9526		December	26.3545	31.0597
1980	1	13	28.448	25.396	3.052	26.2857	27.7619	25.6955	28.724	25.9042	29.5083	38.888	36.888	76.852	67.676	64.888	64.4583	31.125	27.813	26.9391	26.8435	22.9609	23	23.05	22.8556
1980	1	14	28.38	25.204	3.176	25.9048	27.6095	25.61	26.144	25.956	29.804	34.928	34.548	79.52	70.384	69.7304	68.2417	34.5	27.9	26.7167	27.0792	23.4333	23.0348	22.8737	23.0263
1980	1	15	28.224	25.0833	3.14067	26.15	27.4	25.2381	25.916	23.496	26.7	38.1	40.68	80.96	73.348	66	62.28	30.8	27.356	26.4083	26.3	22.9292	22.8522	22.8556	22.8235
1980	1	16	28.404	25.0875	3.3165	26.0667	27.6909	25.6227	26.0958	23.696	27.08	42.9917	41.632	79.352	72.208	63.656	60.304	30.0375	28.0708	26.3208	26.2458	22.8458	23.1304	22.75	22.925
1980	1	17	28.324	25.05	3.274	26.08	27.6667	25.9619	26.324	23.54	29.336	35.0292	36.04	80.2	68.948	67.892	65.104	29.036	27.248	26.336	26.24	22.644	22.7261	22.485	22.6105		Convention
1980	1	18	28.528	25.068	3.46	26.0667	27.7095	25.9238	26.34	23.484	29.4	34.384	34.796	80.36	70.628	68.08	67.54	30.544	27.936	26.52	26.588	22.804	23.1478	22.635	22.65		Max	maximun daily temperature
1980	1	19	28.44	24.9875	3.4525	25.919	27.8333	25.3826	26.08	26.152	28.7583	40.5458	39.4708	78.592	66.1	65.192	61.336	27	27.7043	26.4609	26.3522	22.4	23.1476	22.7833	22.8353		Min	minimun daily temperature
1980	1	20	28.584	24.888	3.696	25.7476	27.5381	25.8286	26.264	23.384	26.54	36.6	36.52	81.5	72.876	68.076	66.104	28.74	27.588	26.46	26.3	22.592	22.8	22.675	22.5368		Max-Min	temperature difference
1980	1	21	28.628	25.132	3.496	25.9143	27.9	25.7476	26.344	23.248	26.684	36.768	34.6583	79.68	71.228	67.152	64.772	28.308	27.46	25.836	26.024	22.276	22.7	22.135	22.2316		T-7	dry bulb temperature at 7:00 am
1980	1	22	28.468	24.82	3.648	26.1429	27.8364	27.9318	26.528	23.428	27.0958	33.6583	32.5042	80.5417	72.3	69.6667	69.0875	30.9667	28.125	26.5542	26.8042	22.8542	23.1174	22.545	22.605		T-13	dry bulb temperature at 1:00 pm
1980	1	23	28.536	25.08	3.456	26.1333	27.8667	26.1333	26.508	23.54	29.324	39.792	37.4542	78.132	68.228	66.78	63.052	29.0417	27.725	27.0083	26.5083	22.7	22.9909	22.9579	22.7556		T-19	dry bulb temperature at 7:00 pm
1980	1	24	28.552	25.004	3.548	26.1095	27.8476	25.8524	26.4	23.416	26.536	35.316	34.764	80.84	72.524	68.98	68.012	30.928	27.836	26.504	26.828	22.844	22.9917	22.645	22.75		Mean	mean daily dry bulb temperature
1980	1	25	28.556	24.904	3.652	25.87	27.8524	25.8667	26.2208	23.36	26.66	35.032	32.45	80.88	72.468	69.028	67.852	30.632	27.672	26.7167	26.725	22.6833	22.9696	22.665	22.645		T1	wet bulb temperature at 7:00 am
1980	1	26	28.42	24.988	3.432	26.04	27.7286	25.4143	26.124	23.488	26.712	41.528	39.452	81.1739	72.572	64.148	61.976	29.32	27.74	25.952	26.124	22.764	22.875	22.6111	22.8		T13	wet bulb temperature at 1:00 pm
1980	1	27	28.536	25.088	3.448	26.055	27.681	25.6571	26.2	23.508	26.444	37.5042	37.684	80.5417	72.024	65.648	63.108	29.156	27.48	25.848	25.968	22.636	22.7167	22.1632	22.4611		T19	wet bulb temperature at 7:00 pm
1980	1	28	28.484	25.125	3.359	26.1143	27.7	25.45	26.188	23.4	26.336	44.224	40.8542	79.44	72	61.188	59.084	28.524	27.42	25.46	25.724	22.464	22.7292	22.2176	22.3437		Mean	Mean daily wet bulb temperature
1980	1	29	28.58	25.184	3.396	26.3333	27.9619	25.8524	26.256	23.6125	27.988	34.4958	36	78.392	69.944	68.064	65.556	29.4667	27.975	26.875	26.7167	22.75	23.0696	22.79	22.8158		R1	relative humidity at 7:00 am
1980	1	30	28.632	24.992	3.64	26.0667	27.8333	25.7381	26.304	23.416	26.308	34.5	33.656	80	71.5	68.092	67.296	30.596	27.584	26.324	26.392	22.68	22.8458	22.55	22.5		R13	relative humidity at 1:00 pm
1980	1	31	28.612	25.192	3.42	25.9714	27.7714	25.7762	26.4083	25.044	28.728	34.9	34.008	77.688	69.492	67.244	66.7667	28.7458	27.8542	26.1458	26.5125	22.4417	23.013	22.295	22.6474		R19	relative humidity at 7:00 pm
1980	2	1	28.5115	24.8154	3.69615	25.9364	27.3	25.3727	25.7115	23.2692	28.7615	34.7875	36.876	79.2308	68.2654	61.3769	62.396	29.648	26.8833	25.5174	25.6696	22.2957	22.4955	21.9833	22.0889		Mean	mean daily relative humidity
1980	2	2	28.6923	25.1038	3.58846	25.8045	27.7727	25.4955	26.0885	23.0846	26.2077	37.8154	37.1962	77.1808	68.9154	64.25	62.95	29.9	27.296	25.92	26.032	22.264	22.6292	22.4158	22.3684		P7	barometric pressure at 7:00 am
1980	2	3	28.5769	25.2615	3.31538	25.9773	28.0667	25.7773	26.4231	25.5731	28.4769	34.5654	32.212	77.0077	68.6308	69.884	66.896	28.944	27.488	26.328	26.476	22.492	22.7458	22.3762	22.495		P13	barometric pressure at 1:00 pm
1980	2	4	28.7769	25.2577	3.51923	26.0227	27.6818	25.4364	26.1885	25.3385	28	34.1077	33.4538	76.6654	69.5154	67.008	66.308	30.392	27.412	25.676	26.044	22.416	22.7167	22.11	22.21		P19	barometric pressure at 7:00 pm
1980	2	5	28.1846	25.3308	2.85385	25.9636	27.5	24.9909	25.7538	23.1308	25.8462	41.9115	39.8	74.412	67.3231	60.6577	58.8192	30.0708	26.7458	25.7318	25.9545	22.4591	22.5952	22.3176	22.3235		Mean	mean daily barometric pressure
1980	2	6	28.2769	24.6077	3.66923	26.0091	27.5619	25.2955	25.9885	25.4346	28.1423	32.232	33.0923	78.1192	69.804	69.412	67.964	30.496	26.988	26.5167	26.4375	22.6792	22.5652	22.545	22.485		Tr7	dew temperature at 7:00 am
1980	2	7	28.4654	24.6769	3.78846	25.9455	27.9682	25.5619	26.25	25.4231	28.2192	31.3077	31.4077	76.3038	66.2192	69.736	68.536	31.0667	27.4042	26.3667	26.5792	22.6625	22.7087	22.3381	22.4476		Tr13	dew temperature at 1:00 pm
1980	2	8	28.3269	24.944	3.38292	25.7545	28	25.6522	28.1731	23.3077	26.6346	31.732	31.308	79.68	69.888	72.048	68.108	28.244	27.396	26.208	26.068	22.132	22.6708	22.1591	22.2286		T19	dew temperature at 7:00 pm
1980	2	9	28.4	24.584	3.816	25.7455	27.8	25.6043	26.1423	23.0077	26.0615	36.7846	34.85	78.9231	70.5385	67.5038	64.4308	28.3231	27.2154	25.9538	25.7577	22.0423	22.584	22.2048	22.115		Mean	mean daily dew temperature
1980	2	10	28.568	25.012	3.556	25.8826	27.3348	25.7522	26.1731	23.1385	28.6231	33.4538	33.6038	79.0769	71.4192	67.7923	67.0923	28.3269	27.1231	25.8462	26.0615	22.1654	22.512	22.1	22.1905
1980	2	11	28.3923	25.3	3.09231	25.9455	27.8174	25.4957	26.1346	23.0769	26.1038	36.6462	34.5846	78.6538	70.0154	67.9192	64.3154	28.3346	27.0538	25.9269	25.7769	22.1115	22.472	22.2381	22.195
1980	2	12	28.6769	24.7962	3.88077	25.8909	27.8864	25.8455	26.3654	23.3615	26.3038	33.7615	33.2962	78.7077	70.2154	67.7962	67.6154	30.948	27.524	26.272	26.448	22.716	22.7833	22.4381	22.4286
1980	2	13	28.4808	24.8346	3.64615	25.4318	27.75	25.8136	28.3962	24.7769	24.3577	32.3115	31.1808	77.5769	71.656	70.492	69.992	30.7708	27.7792	26.575	26.7875	22.625	22.7917	22.4714	22.519
1980	2	14	28.6192	25.056	3.56323	25.9905	27.987	25.4696	26.0654	23.2731	26.2962	38.6731	36.6962	77.6115	68.7846	65.8	63.6769	30.532	27.592	26.568	26.372	22.604	22.8542	22.9	22.7158
1980	2	15	28.8346	25.1077	3.72692	25.6818	28.0381	25.6909	28.05	25.2154	24.6385	32.1308	30.8038	78.8731	72.84	71.508	69.896	30.768	28.012	26.892	26.824	22.684	22.94	22.919	22.8
1980	2	16	28.6846	24.9	3.78462	25.8318	27.9955	25.8955	26.2769	23.3538	26.5923	36.7885	33.708	81.56	72.0538	69.0846	66.4423	28.7	27.8346	27	26.74	22.576	23.1	22.9238	22.835
1980	2	17	28.6769	24.65	4.02692	26.3545	27.7091	25.3636	26.1692	23.3692	26.3231	32.1458	35.0731	80.1538	72.2192	67.2885	66.1769	30.2423	27.0654	26.4167	26.6042	22.6667	22.7522	22.58	22.595
1980	2	18	28.5769	25.1962	3.38077	25.95	27.6227	25.6	26.1538	23.3192	26.2615	36.2077	33.356	81	71.8038	65.8654	65.4269	30.1731	27.2538	25.904	26.416	22.712	22.7708	22.29	22.615
1980	2	19	28.4423	25.1731	3.26923	25.8818	30.3955	28.3682	26.4731	23.3615	26.3	30.2538	29.704	79	70.116	72.6	70.464	29.996	27.376	26.532	26.628	22.436	22.675	22.4545	22.4591
1980	2	20	28.6154	25.1654	3.45	25.8	28.2227	26.0565	26.3692	23.288	28.4846	34.912	35.2231	79.8846	68.5077	67.4423	64.75	26.6231	27.516	26.336	26.236	22.196	22.7792	22.3857	22.5
1980	2	21	28.9462	25.1885	3.75769	25.9545	28.2545	26.0818	26.5769	23.1654	28.4346	32.2	31.876	76.8154	67.7462	68.0731	66.4538	28.3	27.464	26.124	26.348	22.232	22.75	22.2524	22.3476
1980	2	22	28.8846	25.4385	3.44615	26.15	28.1409	26.0682	26.5885	23.2423	26.5115	31.9923	31.6346	76.7231	67.7154	70.1269	68.2423	29.776	27.224	26.628	26.472	22.436	22.5625	22.4591	22.3273
1980	2	23	28.9692	25.3038	3.66538	25.9591	27.7864	25.6955	26.3115	27.6731	28.5667	32.74	32.376	73.9308	66.15	69.0077	66.4654	27.688	27.184	26.472	26.372	22.1125	22.687	22.5333	22.3286
1980	2	24	28.5038	25.112	3.39185	25.8727	27.8864	25.6348	26.2077	23.4115	26.5	33.8346	31.6	81.0769	70.2154	68.8346	67.6654	28.0346	27.4231	26.524	26.632	22.5	22.7708	22.6524	22.6857
1980	2	25	28.7077	25.276	3.43169	25.9	27.9783	25.8	26.3808	25.3308	28.5231	32.1385	31.5885	75.9731	67.4154	69.624	67.82	27.944	27.164	26.256	26.428	22.144	22.5167	22.4	22.4381
1980	2	26	28.9269	25.1154	3.81154	26.1136	28.285	25.7	26.4731	23.4885	26.6846	32.0792	34.9038	78.4962	68.5769	69.3231	65.6615	28.96	27.832	26.816	26.568	22.588	22.9	22.8048	22.73
1980	2	27	28.8462	24.7769	4.06923	26.1714	27.8591	25.6909	26.2423	25.2808	28.9269	38.252	37.7231	79.432	70.6231	69.764	64.668	27.716	28.168	26.952	26.604	22.748	23.1625	22.885	22.9111
1980	2	28	28.9077	25.0154	3.89231	26.0455	27.9455	25.8636	26.5115	23.4154	26.7	35.0538	33.9769	80.0385	71.2769	69.8462	68.2808	30.4615	27.5346	26.8154	26.8269	22.7577	22.748	22.7905	22.6714
1980	2	29	29.28	24.8	4.48	25.55	28.225	26.65	26.72	22.56	24	23.32	23.3	77.4	70.4	75.8	74.6	34.48	26.58	26.74	26.1	22.3	22.06	22.14	21.78
1980	3	1	29.1154	25.4269	3.68846	25.8762	28.2762	26.1857	28.8577	23.352	26.948	30.4885	28.3885	77.4731	68.5	73.996	71.848	28.316	27.536	26.792	26.884	22.412	22.7	22.3304	22.3957
1980	3	2	28.8231	25.1154	3.70769	26.1524	27.9905	25.8476	26.2385	23.22	27.6385	31.7654	31.0269	76.9308	67.8115	70.5731	68.3231	28.272	27.32	26.656	26.564	22.3	22.6833	22.5318	22.4955
1980	3	3	28.7769	25.016	3.76092	25.9714	27.9909	25.5591	26.1923	23.05	28.4385	34.2	32.9846	78.28	69.272	69.444	65.444	26.26	27.172	26.028	25.928	21.872	22.5792	22.3238	22.255
1980	3	4	28.7923	25.2923	3.5	25.5286	28.2619	25.7952	26.3462	23.044	30.3231	31.5885	31.7962	77.272	66.384	68.604	67.268	28.6792	27.2583	25.9708	26.2167	22.2083	22.5913	21.9762	22.0571
1980	3	5	28.9615	24.9654	3.99615	25.6381	27.8619	25.7727	26.2	24.5269	30.4846	38.2308	38.2154	75.1417	64.5385	62.76	62.44	28.4542	27.2167	25.7542	25.8833	22.2667	22.7227	22.2056	22.2222
1980	3	6	29.0615	25.1	3.96154	26.035	28.2048	26.0048	26.4115	23.1269	26.404	33.7308	30.175	79.2	67.6077	67.9269	66.6385	28.2269	26.8577	26.244	26.4	22.38	22.6435	22.3048	22.319
1980	3	7	29.0692	25.0615	4.00769	25.8	28.5095	26.0571	26.5692	23.0731	26.4577	29.7462	29.4346	79.0769	67.6692	71.4308	69.4808	27.7654	27	26.2808	26.3192	22.0923	22.428	22.2174	22.2217
1980	3	8	28.9923	25.4269	3.56538	25.7476	28.2143	26.015	26.4731	23.0769	26.356	31.2	29.944	78.6154	67.9308	69.7077	67.7731	26.2115	26.9346	26.0077	26.0462	21.85	22.388	22.2318	22.2182
1980	3	9	29.0192	25.3231	3.69615	25.9333	28.3095	25.981	26.4923	23.0885	26.2808	31.3615	30.6346	76.3692	66.1	69.5038	67.5385	27.856	26.796	26.3	26.252	22.08	22.3083	22.3682	22.3091
1980	3	10	29.0885	25.036	4.05246	25.7524	28.1476	25.6381	26.3192	23.1308	26.4423	34.2423	31.468	79.6538	69.7923	68.1462	66.7308	28.0192	27.2231	26.364	26.488	22.248	22.7042	22.5762	22.519
1980	3	11	29.15	25.0038	4.14615	25.6667	28.0714	25.4095	26.1654	25.3269	26.4077	31.4462	30.632	80.84	69.328	70.1667	69.284	28.504	27.316	26.456	26.52	22.332	22.625	22.7	22.6286
1980	3	12	28.9423	25.1846	3.75769	25.7238	27.8905	25.2619	26.1654	23.0038	25.6731	32.8192	30.952	78.6923	68.5769	68.5115	66.3269	27.6538	26.6692	26.06	26.18	22.012	22.425	22.4905	22.3619
1980	3	13	28.9962	25.1346	3.86154	25.7619	28.2762	25.8409	26.4231	25.6462	26.588	32.3962	31.8308	80.1154	67.5115	70.65	68.6769	26.4577	27.6	26.564	26.696	22.056	22.8208	22.5318	22.5273
1980	3	14	28.8808	25.2538	3.62692	26.0381	28.0952	25.9	26.5154	23.2923	26.2885	32.0385	32.4654	77.4308	68.1615	70.7885	69.05	28.528	27.48	26.636	26.804	22.3	22.7875	22.5364	22.5182
1980	3	15	28.9654	25.2192	3.74615	26.1905	28.219	25.7952	26.4654	23.6115	26.8654	36.2115	35.5962	79.72	69.5654	69.1423	66.1038	27.488	28.008	26.896	26.824	22.624	23.0875	22.8238	22.875
1980	3	16	29.1423	25.464	3.67831	26.0857	28.6091	26.4045	26.7538	23.3731	26.8769	34.9077	32.2	79.5769	68.9885	70.9423	66.4538	26.9231	27.7115	26.9154	26.5154	22.2731	22.848	22.6591	22.4857
1980	3	17	29.3962	25.5923	3.80385	26.1905	28.6143	26.2048	26.7154	23.55	27.0269	32.6923	31.2962	80.1154	70.3	72.6269	69.6231	29.0538	28.25	27.4538	27.1115	22.6769	23.156	23.0636	22.8455
1980	3	18	29.3692	25.9538	3.41538	26.2762	28.381	26.1524	26.672	23.5923	26.5462	35.0038	33.1769	80.1154	70.4577	68.3231	66.8308	29.0615	28.0423	26.6808	26.7269	22.6962	23.104	22.6333	22.6762
1980	3	19	29.2885	25.6615	3.62692	26.2381	28.8381	26.419	26.9154	23.45	26.7654	30.4769	30.0615	79.5385	69.8846	73.2808	71.05	28.5962	28.1154	27.3077	27.2423	22.5231	23.128	22.8565	22.7609
1980	3	20	29.4462	25.652	3.79415	25.9714	28.55	26.1636	26.6769	23.4231	27.0269	34.9385	33.3231	80.6154	70.2308	68.4385	67.3654	28.5654	28.1154	26.6346	26.75	22.5385	23.08	22.6143	22.6571
1980	3	21	29.4231	25.3846	4.03846	25.8952	28.719	26.3238	26.7808	23.3731	26.7962	29.5346	29.6346	80.9615	67.8615	70.8923	69.8538	28.6769	27.4731	26.3769	26.6654	22.5269	22.7	22.2696	22.4043
1980	3	22	29.5269	25.0846	4.44231	25.7	28.8048	26.2762	26.7231	23.0038	26.6808	31.6692	31.1308	77.4808	65.6538	68.4577	67.3115	28.056	27.288	26.276	26.332	22.076	22.5625	22.2136	22.2091
1980	3	23	29.3346	24.9577	4.37692	25.7476	28.4571	26.0333	26.6154	23.0808	26.5154	33.1	30.9231	79.3077	68.0115	69.6192	67.7346	27.8808	27.1577	26.4154	26.2269	22.1115	22.476	22.3364	22.1955
1980	3	24	29.4269	25.12	4.30692	25.8	28.3591	26.05	26.5923	23.2962	26.3654	34.3692	33.2577	80.36	69.1731	69.3385	66.5385	26.8846	27.5115	26.5808	26.4192	22.2192	22.74	22.6091	22.6
1980	3	25	29.4538	25.4654	3.98846	26.119	28.7381	26.2286	26.8038	23.3615	26.7269	32.6308	31.5462	79.8462	68.7923	70.3385	68.5231	28.5846	27.8577	26.8538	26.7654	22.4423	22.928	22.65	22.5182
1980	3	26	29.4769	25.1269	4.35	26.5476	28.119	25.45	26.1654	25.332	32.5962	39.8708	39.388	75.2769	63.4654	60.66	58.604	26.625	27.0217	27.135	26.98	22.66	23.2111	23.0625	22.95
1980	3	27	29.7231	25.5	4.22308	26.4286	28.7524	26.0143	26.828	23.6308	26.6385	33.6538	33.1577	77.612	67.2962	68.9538	66.8577	29.12	28.128	26.964	27.144	22.728	23.1583	22.8952	22.9476
1980	3	28	29.5423	25.876	3.66631	26.35	28.6909	28.5182	29.2962	23.8538	26.9885	34.7308	33.2	79	68.772	69.596	66.064	27.304	27.96	26.852	26.784	22.512	23.05	22.719	22.78
1980	3	29	29.7308	25.9769	3.75385	26.4714	28.6143	26.3476	26.936	23.5962	26.6269	32.4038	31.5	78.4615	69.7654	70.0577	68.5077	28.9538	28.2808	26.8846	27.1885	22.6423	23.264	22.7864	22.9227
1980	3	30	29.6692	25.8231	3.84615	26.4905	28.6143	26.085	26.8077	23.5538	26.2808	33.8885	32.9231	78.4231	68.8769	67.4269	66.1654	28.8	27.8846	26.5385	26.8615	22.5923	23.056	22.7762	22.9
1980	3	31	29.7308	25.5962	4.13462	26.2381	28.575	26.2409	26.8308	25.5154	28.6962	32.0923	31.6462	78.2269	67.4462	70.444	69.032	29.504	28	27.236	27.268	22.912	23.1042	23.0905	23.0143
1980	4	1	29.5654	25.5346	4.03077	26.1955	28.7773	26.3364	26.7615	23.6192	26.6154	32.0962	33.4385	77.2423	65.1385	68.6154	66.3962	30.336	27.7542	27.1708	27.0667	22.85	22.9348	22.881	22.7952
1980	4	2	29.7654	25.7154	4.05	26.3909	28.8409	26.2304	26.8615	27.6538	30.6808	32.5269	32.0923	74.6269	64.4346	69.6417	67.4292	30.7792	27.9375	27.05	27.1083	22.9667	23.0348	22.91	22.87
1980	4	3	29.5846	26.0077	3.57692	26.4636	28.8045	26.4136	27.1	23.6923	26.8192	34.7423	33.3385	77.0538	66.7577	69.0077	66.6731	30.624	27.968	27.424	27.28	23.04	23.05	23.0857	22.919
1980	4	4	29.5731	25.74	3.83308	26.6	28.8545	26.3238	27.0038	25.2308	28.7346	28.036	29.7385	76.9038	66.9615	71.8583	70	30.72	28.38	27.512	27.404	22.984	23.2917	23.0273	22.95
1980	4	5	29.4269	26.112	3.31492	26.5636	29.013	26.5565	27.1692	23.7192	27.1077	33.1346	31.7808	78.4615	68.6846	72.5731	68.1077	28.7962	28.3115	27.5538	27.3654	22.7962	23.216	22.9913	23
1980	4	6	29.8692	26.1154	3.75385	26.5318	29.0476	26.6318	27.2192	23.8808	27.1038	32.4038	32.0538	80	69.1346	70.1846	68.6269	30.9731	28.5769	27.2615	27.4654	23.2115	23.38	22.9545	23.0182
1980	4	7	29.8846	25.9269	3.95769	26.3045	29.1273	26.8	27.05	23.8538	27.2115	30.5154	32.2077	80.9231	67.2962	70.5923	68.6538	30.7231	28.552	27.604	27.656	23.3	23.3417	22.9955	23.0545
1980	4	8	29.9077	26.1769	3.73077	26.6545	29.1455	26.8409	27.35	24.1231	29.2385	30.7923	30.2346	80.56	70.368	73.248	71.412	31.524	29.196	28.172	28.176	23.464	23.7583	23.4182	23.3864
1980	4	9	29.95	26.2808	3.66923	26.8091	29.0476	26.8091	27.3538	24.2769	27.1923	32.6	32.636	79.0885	69.1385	69.1385	68.0077	30.212	29.236	27.792	28.164	23.488	23.7875	23.3952	23.5476
1980	4	10	29.8846	26.0385	3.84615	26.7	28.9714	26.6409	27.1731	24.1462	27.2385	32.5269	34.2538	80.1154	68.4615	69.2577	67.6423	31.3423	28.904	27.788	27.932	23.512	23.5917	23.3619	23.3571
1980	4	11	29.6577	26.4	3.25769	26.5455	28.9773	26.7364	27.2462	24.092	28.95	32.0731	31.8308	76.7346	66.5462	70.1692	69.0192	31.8167	29.125	28.0333	28.2792	23.5583	23.7304	23.2409	23.35
1980	4	12	29.8654	26.0538	3.81154	26.7864	28.9	26.5091	27.1308	23.8769	26.9077	32.1231	31.5269	79.5	69.1538	70.0538	68.5654	31.1192	28.2654	27.3	27.4038	23.1846	23.22	23.0773	23.0636
1980	4	13	29.9077	25.9615	3.94615	26.6045	29.0682	26.6667	27.2038	23.6269	26.7654	29.9231	29.55	78.6923	68.0192	71.36	69.7808	30.5038	28.1308	27.4538	27.2923	22.8423	23.156	23	22.8565
1980	4	14	29.9385	25.8308	4.10769	26.7409	29.0864	26.5591	27.0692	23.8731	26.7423	31.9038	33.45	78.8077	66.05	68.4	66.0538	30.5462	28.024	27.232	27.4	23.168	23.0875	23.081	23.1095
1980	4	15	29.9577	25.6615	4.29615	26.4143	29.1727	26.6091	27.0692	23.8615	27.1231	30.3038	32.0385	80.6538	67.7308	71.6692	69.6308	29.2731	28.82	27.992	28	23.112	23.55	23.3818	23.3318
1980	4	16	29.9385	26.0692	3.86923	26.6409	28.8727	26.2591	26.9115	24.0115	29.3115	36.8769	35.1885	77.684	67.98	65.928	64.488	31.6417	28.6583	27.2125	27.3833	23.375	23.4609	23.2947	23.3684
1980	4	17	29.8308	25.8538	3.97692	26.6955	28.9048	26.7381	27.0423	24.1885	27.0615	34.3654	33.5154	77.5692	66.72	68.524	67.8038	32.125	28.825	27.8583	27.9708	23.6125	23.5609	23.2905	23.419
1980	4	18	29.9423	26.0923	3.85	26.6318	28.7455	26.2955	26.8962	24.1269	27.4154	36.9115	35.0808	81.1538	71.8231	67.0846	66.4885	31.6654	29.0692	27.3346	27.4385	23.5538	23.692	23.38	23.405
1980	4	19	29.9423	26.2423	3.7	26.7636	29.0091	26.4091	27.1808	23.95	27.0654	34.3577	33.2923	79.0385	69.5038	69.3462	67.4577	31.1231	28.8154	27.6154	27.7308	23.2423	23.604	23.4714	23.4429
1980	4	20	29.9885	26.25	3.73846	26.7182	28.8818	26.8045	27.2615	24.1885	29.3731	32.0538	32.3231	80.8077	67.9	70.8231	69.6692	31.6577	28.6346	27.7192	28.0385	23.6231	23.5792	23.2818	23.4409
1980	4	21	30.0692	26.2654	3.80385	26.9636	29.2409	26.7318	27.3385	24.2538	27.3615	32.2538	31.8077	79.9231	69.9038	70.9231	69.3308	31.95	29.0923	27.8462	28.0769	23.7038	23.712	23.4091	23.5227
1980	4	22	30.1308	26.1462	3.98462	26.7773	29.2818	26.7727	27.3423	24.1808	27.3923	35.3385	33.1308	78.9231	68.0654	68.9231	67.6231	32.144	29.204	28.02	28.112	23.708	23.7875	23.5667	23.6
1980	4	23	30.1462	26.2269	3.91923	27.0591	29.2864	26.9182	27.4385	24.2462	27.3192	32.8808	32.0154	79.5	69.15	71.1846	69.1	31.8	28.8038	28.1385	28.1308	23.5808	23.496	23.5591	23.5364
1980	4	24	30.1923	26.4038	3.78846	27.1182	28.9409	26.7227	27.3731	25.9962	29.3115	34.7923	34.5615	74.2808	65.1462	68.8	67.12	32.5	29.613	28.6043	28.7087	23.9826	24	23.755	23.755
1980	4	25	30.1692	26.4923	3.67692	27.0727	29.4	27.1136	27.6154	24.2962	27.7231	35.3269	32.496	77.4692	68.2846	69.7577	67.1769	31.584	29.12	28.316	28.268	23.624	23.6792	23.619	23.5667
1980	4	26	30.1077	26.4	3.70769	27.0273	29.3864	27.1864	27.6038	24.5077	27.6115	30.9577	28.9	81.3846	71.3385	74.5385	72.6308	32.7923	29.7115	28.9846	28.9077	24.0154	24.084	23.9261	23.8609
1980	4	27	30.0692	26.5885	3.48077	27.2818	29.1773	27.1636	27.5962	24.7346	30.1192	35.1231	34.9885	79.2769	68.1462	70.9192	68.8923	33.168	29.692	28.976	28.956	24.264	24.187	24.0571	24.019
1980	4	28	30.0269	26.6962	3.33077	27.2909	29.3227	27.1636	27.5885	24.5962	27.6692	34.8846	35.4423	78.964	70.8231	70.2769	68.7885	33.284	29.712	29.1042	29.0917	24.2167	24.187	24.0333	24.0143
1980	4	29	30.0038	26.7462	3.25769	27.2227	29.2727	26.8818	27.4885	24.6731	27.7077	37.2385	36.3269	79.5692	69.7615	68.3269	66.55	31.34	29.848	28.408	28.656	24.008	24.1125	23.895	23.975
1980	4	30	30.0538	26.4192	3.63462	27.0773	29.2864	27.0318	27.4846	24.4885	27.4885	32.7269	32.0769	81.0385	70.8692	71.7462	70.5308	32.3962	29.5077	28.4885	28.5885	23.9846	23.928	23.7227	23.7636
1980	5	1	30.0296	26.5778	3.45185	27.3652	29.1522	26.7783	27.3259	26.3778	31.4704	36.9731	36.4731	76.8963	67.4926	65.9654	64.5346	31.144	29.844	28.26	28.332	23.968	24.1333	23.9842	23.9684
1980	5	2	30.3296	26.6889	3.64074	27.3773	29.6478	27.3696	27.8481	24.6963	27.9231	35.3692	36.3444	76.537	67.2741	68.1444	66.4963	31.028	29.856	28.808	28.756	23.904	24.1083	24.0095	23.9429
1980	5	3	30.0481	26.8778	3.17037	27.387	29.5143	27.3091	27.6926	24.9519	27.6185	34.5037	36.6519	77.8	66.092	68.6192	67.3074	33.26	29.9542	29.3	29.3667	24.5417	24.2043	24.1905	24.181
1980	5	4	30.0926	26.5556	3.53704	27.2913	29.3391	27.3391	27.8481	24.7926	27.8519	30.8333	30.7963	81.6296	71.9185	74.6111	73.0889	32.8037	30.137	29.2667	29.4185	24.363	24.3	24.0875	24.1458
1980	5	5	30.2185	26.7185	3.5	27.3043	29.6435	27.4304	27.8667	24.6704	29.9519	31.15	30.7077	80.6296	69.9889	71.8185	70.0296	30.3	29.7222	28.7407	28.8704	23.9259	24.0385	23.8957	23.9174
1980	5	6	30.0963	26.3852	3.71111	27.2174	29.5591	27.3609	27.7481	24.4407	27.5815	35.2778	32.2231	79.2259	69.0296	71.4444	68.1185	30.6692	29.5538	28.9346	28.5346	23.7038	23.94	23.8522	23.7227
1980	5	7	30.1185	26.0963	4.02222	27.2478	29.3739	27.313	27.7333	24.5481	27.5778	33.3731	33.8741	78.8593	69.5185	71.8407	68.4333	30.9462	29.6	28.8808	28.5923	23.8308	23.988	23.8304	23.7682
1980	5	8	30.1926	26.3	3.89259	27.4	29.4304	27.3174	27.8259	24.7481	27.8222	33.1815	32.6963	80.9259	71.4519	72.3259	70.6741	32.6667	30.1259	28.9481	29.0333	24.2222	24.2615	23.9739	23.9826
1980	5	9	30.2741	26.8704	3.4037	27.4957	29.4217	27.3792	27.7963	27.1593	29.7444	31.1333	30.8556	78.5296	69.8148	74.0692	72.3654	32.9885	30.0538	29.3192	29.2808	24.3346	24.248	24.0826	24.0783
1980	5	10	30.2111	26.6407	3.57037	27.3957	29.1217	27.5478	27.937	27.1852	29.6556	33.9577	35.1407	79.88	72.2926	73.8778	70.0556	30.3423	30.7423	30.0385	29.5692	24.25	24.612	24.3417	24.3227
1980	5	11	30.2704	26.4185	3.85185	27.5652	29.5957	27.4652	27.8296	25.2852	28.0815	36.7519	37.5815	82.7692	71.8222	72.4926	68.5481	31.5556	31.0577	30.0385	29.8192	24.7885	24.812	24.6591	24.6238
1980	5	12	30.3074	26.5519	3.75556	27.5826	29.3696	27.5043	27.8741	26.6556	29.9481	31.6556	31.4481	80.6074	71.2593	75.9577	74.0615	33.1115	30.7808	30.1077	30.1154	24.8615	24.656	24.5435	24.5261
1980	5	13	30.2481	26.5481	3.7	27.0739	29.4609	27.413	27.8963	24.8963	27.8519	33.7407	33.5037	83.1154	72.2519	74.8333	71.8111	30.9074	30.463	29.4667	29.437	24.3	24.4615	24.1917	24.1826
1980	5	14	30.1	26.2852	3.81481	27.3913	29.4435	27.5739	27.9407	24.9704	27.9148	31.8852	31.2444	82.8148	72.9	75.5926	74.1	33.4481	30.4481	30.0444	29.7481	24.5852	24.4385	24.4708	24.2875
1980	5	15	30.0296	26.6519	3.37778	27.5217	29.5043	27.3136	27.7462	25	28.0852	40.2556	38.9519	81.1462	71.9	67.6481	66.6556	32.9615	30.6077	29.236	29.348	24.752	24.6625	24.26	24.29
1980	5	16	30.3037	26.2667	4.03704	27.3304	29.1826	27.5261	30.0692	29.3444	30.8148	30.44	31.1654	78.4926	69.5692	72.608	72.2083	31.7542	30.6375	29.7708	29.5333	24.2875	24.4167	24.2091	24.181
1980	5	17	30.2444	26.5154	3.72906	27.3667	29.2042	28.7917	29.4769	27.5074	30.5704	35.7741	35.2519	76.7346	67.1154	70.96	69.116	33.7783	30.6783	29.9478	30.0391	24.9696	24.5909	24.51	24.535
1980	5	18	30.1963	26.6385	3.55783	27.3783	29.175	27.2875	27.7308	27.3704	28.1538	39.5111	38.7444	78.5462	70.8333	69.0037	66.7704	32.008	30.952	29.728	29.572	24.548	24.75	24.5952	24.59
1980	5	19	30.1148	26.6519	3.46296	27.2913	28.7783	27.4	27.6654	25.1778	30.2593	35.7519	36.4926	82.1731	72.1519	74.2704	71.7556	31.7885	30.9192	30.1269	30.0269	24.6923	24.8542	24.587	24.5864
1980	5	20	30.0926	26.2444	3.84815	27.0913	28.7826	27.1696	27.4963	25.1593	27.8	40.5815	33.9208	85.3704	76.8519	72.2556	68.8852	30.5296	30.7852	30.1308	29.4538	24.5115	24.792	24.6818	24.515
1980	5	21	30.2333	26.2778	3.95556	27.1783	29.3739	27.313	29.5667	25.1778	27.8704	36.1769	36.0846	81.55	70.9885	72.2885	70.1769	33.232	30.812	29.976	29.844	24.784	24.6792	24.6571	24.519
1980	5	22	30.2444	26.2815	3.96296	27.5783	29.25	27.2409	27.7556	25.2704	28.0481	36.4	33.7038	83.6296	76.1185	75.4885	72.3111	31.8852	31.3815	30.0926	29.9444	24.7333	24.9962	24.6957	24.6773
1980	5	23	30.3185	26.037	4.28148	27.2773	29.3	27.5818	27.8769	25.2259	28.1148	33.8778	33.9741	83.5556	73.8259	74.0889	73.7519	33.5923	31.4923	30.0038	30.35	25.0885	25.056	24.4478	24.6609
1980	5	24	30.3481	26.4154	3.93276	27.1826	29.1542	27.2	27.6923	25.2852	27.9778	42.0333	40.8037	80.537	71.1259	66.4704	65.7667	33.784	30.888	29.376	29.616	25.176	24.725	24.6842	24.7211
1980	5	25	30.0704	26.0296	4.04074	26.9609	28.5522	26.9667	27.4038	29.6481	29.7115	33.6444	33.7037	80.2963	71.8259	74.9885	73.7731	33.36	30.688	29.836	29.948	24.916	24.6125	24.3409	24.4136
1980	5	26	30.2704	26.4889	3.78148	27.7957	29.0913	26.7652	27.5462	25.2963	27.8556	42.4385	43.4889	77.7654	70.7444	66.4481	62.6333	31.404	30.556	29.2625	29.1375	24.6333	24.6478	24.4211	24.4222
1980	5	27	29.6037	26.5038	3.09986	27.4826	28.8875	29.752	29.9154	25.4741	28.0852	35.9148	34.9519	83.72	75.5346	73.4077	71.3192	32.2385	30.7923	29.5154	29.864	24.696	24.7708	24.4857	24.5667
1980	5	28	30.0963	26.4444	3.65185	27.4565	28.8522	27.6083	27.8385	27.812	32.1808	39.1923	39.3926	73.6556	66.737	66.8308	66.2423	32.4783	30.4304	29.8	29.6522	24.6913	24.581	24.6211	24.5053
1980	5	29	30.3963	26.7	3.6963	27.6957	29.5261	27.6458	27.9462	27.3077	33.0115	36.892	37.3346	78.1519	69.7148	67.2154	66.9269	30.664	30.972	29.18	29.476	24.448	24.9739	24.4526	24.5684
1980	5	30	30.0444	26.6269	3.41752	27.9522	29.3261	27.5917	27.9154	28.0731	30.6385	36.9346	37.1741	77.7333	69.0333	70.3038	68.8038	32.772	30.692	29.904	29.912	24.824	24.813	24.81	24.72
1980	5	31	30.4481	26.7852	3.66296	27.8435	29.513	27.3542	27.9444	27.5885	30.8423	38.5231	39.9444	76.6407	68.0519	68.5423	67.0769	32.6875	31.4083	30.0625	30.1667	24.8958	25.1773	24.9632	24.9737
1980	6	1	30.237	26.4556	3.78148	27.6333	29.5318	27.5091	27.95	25.3926	26.2519	34.0963	33.0741	84.8	77.4815	75.8963	74.5926	35.4185	31.5407	30.7654	30.7346	25.55	25.0462	24.9522	24.8826
1980	6	2	30.3185	26.5222	3.7963	27.4955	29.3409	27.7727	28.124	25.4778	26.2519	32.6111	31.6074	84.9259	78.5185	77.6259	76.4222	35.8926	31.7593	31.0556	31.0037	25.6074	25.0444	25.1042	25.0417
1980	6	3	30.3444	26.5444	3.8	30.1952	29.5048	27.8217	28.0308	28.0538	28.4462	30.3077	30.0538	82.312	74.8962	78.496	77.484	36.164	31.82	30.804	31.136	25.632	25.068	24.8304	24.9609
1980	6	4	30.3538	26.9308	3.42308	27.7857	29.5476	27.6952	28.092	25.5885	26.3692	38.95	36.04	81.8885	75.1731	70.5038	69.4654	36.048	31.68	30.7792	30.7042	25.7458	25.1542	25.16	25.075
1980	6	5	30.4692	26.8462	3.62308	27.9762	29.5762	27.6667	28.144	25.6115	28.1885	37.44	36.048	80.4115	73.4385	70.4654	68.6192	34.74	31.568	30.32	30.164	25.272	24.936	25.105	24.985
1980	6	6	30.2962	26.8385	3.45769	27.8429	29.3714	27.4545	27.968	30.7154	31.1115	37.4308	36.3231	76.2846	71.1615	71.4458	69.8625	37.0478	31.9217	30.5217	30.6522	25.8	25.1261	25.0684	25.0842
1980	6	7	30.2615	26.5615	3.7	27.4571	29.5667	27.6273	28.116	27.4154	28.4692	30.4308	30.2077	81.7962	74.9077	79.46	77.556	36.22	31.776	31.068	31.184	25.572	25.036	24.9783	24.9957
1980	6	8	30.5077	26.5423	3.96538	27.55	29.4286	27.83	27.988	25.1808	28.3846	34.0115	34.0615	81.556	73.65	76.9962	73.3769	33.864	31.136	30.876	30.464	24.936	24.8667	24.8783	24.7591
1980	6	9	30.3	26.3769	3.92308	27.6762	29.3048	27.4476	27.976	25.5385	26.3269	32.0731	31.6462	84.5	78.1923	78.4115	76.6423	36.3462	31.9692	31.0692	31.0462	25.6462	25.1538	25.1652	25.1348
1980	6	10	30.1481	26.4154	3.73276	27.7524	29.4727	27.2348	27.8615	25.5926	26.2778	39.1111	33.864	81.7741	76.1593	72.4593	70.1185	34.7	32.0577	30.3462	30.3	25.3115	25.2	24.8682	24.9905
1980	6	11	30.3296	26.3963	3.93333	27.7045	29.3773	27.4476	28.0846	27.5519	28.9333	39.4423	39.4231	81.7269	76.4889	71.9963	68.1185	32.7577	32.1615	30.6231	30.3154	25.0231	25.25	25.0045	25.055
1980	6	12	30.3222	26.5444	3.77778	27.7318	29.5571	27.9136	28.2654	25.6481	28.4667	34.7778	32	84.3462	77.1538	76.8115	73.5154	34.3231	32.0731	31.1462	30.7308	25.3692	25.1923	25.1261	25.0227
1980	6	13	30.2889	26.5259	3.76296	27.8727	29.265	27.55	28.072	25.4815	26.1259	38.1741	38.2704	78.1077	74.4222	72.1889	69.3074	34.06	31.456	30.46	30.7458	25.2625	25.0375	24.9238	24.9238
1980	6	14	30.2296	26.3111	3.91852	27.4476	29.1636	27.4182	27.8654	25.3615	28.563	36.7462	38.4444	79.1519	73.1444	73.9259	70.337	34.9167	32.4458	31.25	30.8667	25.2083	25.4	25.1182	25.0762
1980	6	15	30.3741	26.2	4.17407	27.2864	29.8182	27.8045	28.1038	25.563	26.4407	31.7444	31.6444	84.1519	76.1148	77.8148	76.8333	36.5577	32.3577	30.9538	31.4346	25.7077	25.3615	24.9125	25.1583
1980	6	16	30.2481	26.35	3.89815	27.8143	29.5304	27.7957	28.1423	27.4556	28.9741	34.5815	33.8185	82.2231	75.8778	75.2615	73.5269	34.2769	32.0923	30.8731	30.6577	25.2577	25.2192	25.0391	25.0455
1980	6	17	30.1481	26.8074	3.34074	27.7273	29.7182	27.5818	28.0192	30.4	30.7222	34.856	37.6704	77.237	72.5296	74.0923	69.1615	33.1417	31.9458	31.25	30.5458	25.1375	25.1375	25.1136	25.02
1980	6	18	29.9407	26.1731	3.76766	27.7739	29.4043	31	30.9346	25.7556	26.4259	34.3519	33.4556	79.7885	74.6462	74.5538	73.4077	36.9375	31.9292	31.5167	31.325	25.7292	25.1208	25.2727	25.15
1980	6	19	30.4074	26.7519	3.65556	28.0364	29.65	27.7636	28.3269	25.6704	26.4333	32.2444	31.3444	82.6296	77.4444	77.4444	75.4704	36.2407	32.0704	31.2074	31.1037	25.6333	25.1889	25.2125	25.125
1980	6	20	30.3	26.8185	3.48148	28.0091	29.55	27.7773	28.3154	25.7444	26.3815	32.3	31.7037	83.8889	77.3333	77.0556	75.6074	36.2148	32.0704	31	31.0778	25.7148	25.2148	25.1167	25.0708
1980	6	21	30.2963	26.3519	3.94444	27.4273	29.4091	27.7773	28.0923	25.4778	26.3259	31.8852	31.3	83.1667	76.2148	77.5333	76.4778	35.9577	31.9577	31.0538	31.1808	25.6077	25.1346	24.9542	25.0208
1980	6	22	30.1148	26.3519	3.76296	27.4727	29.1591	27.7045	28.0038	25.4333	26.1185	34.1667	33.2481	84.8846	79.1111	74.8556	74.9037	35.1926	31.5852	30.8	30.9731	25.55	25.0923	24.9522	25.0217
1980	6	23	30.2444	26.5889	3.65556	27.6045	29.4571	28.0591	28.2654	25.5593	26.3593	33.9074	33.3222	81.2667	75.6815	74.1852	74.2407	36.076	32.26	31.16	31.272	25.66	25.3	25.0696	25.1
1980	6	24	30.0481	26.8148	3.23333	27.8409	29.2182	27.5136	28.008	25.5037	26.1926	33.3852	33.063	80.8519	77.2037	75.237	74.1148	35.6846	31.9923	30.7462	30.6423	25.2923	25.1577	25.0043	24.913
1980	6	25	29.9556	26.663	3.29259	27.8273	29.35	27.7182	28.128	25.4333	26.1037	36.0333	35.2444	81.0444	75.7556	72.6889	71.4259	36.05	31.4885	30.5192	30.4346	25.3808	24.8808	24.9591	24.8773
1980	6	26	30.0593	26.8667	3.19259	27.8909	29.6182	27.9478	28.2692	28.0407	28.7444	30.5038	31.963	80.8815	75.7	77.6038	75.0962	34.6731	32.0885	31.2154	30.8731	25.3077	25.2	25.0458	25.0565
1980	6	27	30.1296	27.0308	3.09886	27.881	29.5591	27.7565	28.2077	27.4185	28.5111	30.3769	31.6704	80.0185	74.9074	76.4808	74.65	35.7115	31.8269	30.7654	30.8	25.4615	25.0692	24.9435	24.9348
1980	6	28	30.3074	26.7259	3.58148	27.9273	29.7409	27.8818	28.2808	25.4111	26.3148	33.7	33.6037	80.2	74.6926	73.9556	72.563	35.75	31.7423	30.55	30.7423	25.4538	25.0308	24.8435	24.8913
1980	6	29	30.0222	26.9185	3.1037	27.9318	29.6	27.7773	28.1692	25.4222	26.3148	33.7815	33.037	80.3407	75.1556	74.5519	72.8926	35.2577	31.7962	30.7846	30.5962	25.3538	25.0538	24.9739	24.8652
1980	6	30	30.1407	26.6963	3.44444	27.7333	29.4318	27.7	28.1346	27.6667	28.1185	30.008	33.3185	81.3963	75.0593	76.1333	73.263	33.8	31.6423	31.05	30.6	25.1538	24.9654	24.975	24.8261
1980	7	1	30.1643	26.3571	3.80714	27.7524	29.3091	27.8864	28.225	25.3893	26.05	31.5857	31.0643	80.5926	74.8107	76.2107	74.7429	35.0926	31.3	30.763	30.7444	25.2852	24.7815	24.788	24.756
1980	7	2	30.1643	26.5107	3.65357	27.7955	29.4333	27.6619	27.9214	25.325	26.0964	38.075	38.7143	81.0923	74.3036	71.7107	67.5893	32.1556	31.4231	30.5846	29.8615	24.8423	24.8577	24.813	24.6714
1980	7	3	30.1	26.7852	3.31481	28.05	29.3435	27.613	28.1929	27.5071	28.0286	36.6786	35.2393	79.9741	75.4107	73.1444	70.7259	33.9852	31.6815	30.3778	30.0852	25.1148	24.9926	24.8435	24.7273
1980	7	4	30.3893	26.6429	3.74643	27.8909	29.7045	27.8591	28.3143	25.3679	26.2179	29.6179	29.0679	81.8929	75.25	78.8679	76.1786	34.6964	31.4571	31	30.7429	25.2036	24.8607	24.9308	24.7846
1980	7	5	30.3393	26.5929	3.74643	27.9273	29.3909	27.8318	28.2214	25.3893	26.2286	29.7111	31.2893	81.6071	77.5357	76.6321	75.1571	34.5786	31.5107	31.1185	30.837	25.2111	25.0333	25.04	24.84
1980	7	6	30.0036	26.7143	3.28929	27.8318	29.2136	27.5182	27.9214	25.3893	28.1964	35.6857	35.025	81.2667	73.6536	73.0107	71.6464	35.2519	30.9481	30.3615	30.5346	25.5154	24.876	24.7348	24.813
1980	7	7	30.1571	26.2429	3.91429	27.8409	29.4182	27.7565	28.0857	27.4071	26.0815	33.8893	33.5179	81.6429	76	73.8679	72.8429	33.4429	31.4963	30.4296	30.3444	24.9852	24.9074	24.725	24.6417
1980	7	8	30.3286	26.7148	3.61376	27.7955	29.7478	27.8522	28.2036	25.3679	26.2	31.5857	30.8929	81.7857	75.4643	75.6321	74.175	34.8107	31.3429	30.4286	30.2286	25.1714	24.8286	24.712	24.6
1980	7	9	30.3214	26.6571	3.66429	27.8591	29.5364	27.781	28.3036	25.2929	26.1714	31.5321	31.2429	81.1481	76	78.1321	74.3679	33.5607	31.3286	30.8429	30.4143	24.9071	24.7929	24.8654	24.704
1980	7	10	30.1857	26.675	3.51071	27.92	29.3091	27.8048	28.1148	25.3929	26.0607	31.6893	30.7357	81.8462	77.1786	78.5964	75.2464	33.6714	31.3286	31.0179	30.4679	25.0357	24.8	24.9346	24.748
1980	7	11	30.0643	26.5214	3.54286	27.85	28.9182	30.213	28.1714	25.3893	26.0741	32.0556	31.5556	82.2692	77.8519	79.063	75.5074	34.2407	31.2222	30.6667	30.8	25.0962	24.8615	24.8708	24.8167
1980	7	12	30.0643	26.0214	4.04286	27.5318	29.15	27.1652	27.6929	27.6857	28.4714	31.8667	33.2571	82.775	77.0107	75.1185	74.6481	35.6222	31.5667	30.7269	30.8038	25.6308	25.0962	24.9435	24.9783
1980	7	13	30.125	25.9143	4.21071	27.6909	29.3636	27.6273	28.0786	25.2286	26.0393	33.7964	33.1429	81.1464	74.4036	74.4536	73.0786	34.8296	31.2704	30.5148	30.463	25.1148	24.7852	24.8083	24.7167
1980	7	14	30.3321	26.6036	3.72857	27.8091	29.55	27.9048	28.1964	25.3929	26.1857	31.7107	31.5214	83.037	76.2857	78.7429	75.275	33.3143	31.6964	30.6179	30.6321	24.9964	25.0071	24.7	24.8
1980	7	15	30.1107	26.4036	3.70714	27.7591	29.2227	27.7952	28.0536	25.3107	26.2333	36	33.3481	82.5385	75.45	74.2429	73.2	33.7481	31.5741	30.7111	30.3481	25.0407	24.937	24.9042	24.7913
1980	7	16	30.3071	26.6393	3.66786	27.5227	29.3571	27.3409	27.9107	27.5107	28.225	31.6259	32.8679	81.1071	75.1893	75.2821	73.8036	35.3593	31.6444	30.5444	30.6	25.3259	24.9667	24.8417	24.8292
1980	7	17	30.0429	26.3107	3.73214	27.2273	29.319	27.4409	27.9679	25.1536	26.2107	32.125	31.3107	83.6786	77.2143	77.7786	75.8393	34.925	31.5679	30.8357	30.4821	25.0929	24.9429	24.988	24.756
1980	7	18	30.1607	26.6893	3.47143	27.6136	29.7545	27.8818	28.325	25.4071	26.2357	31.5643	30.9071	83.5185	76.0714	77.7321	75.2679	33.8714	31.5857	30.8214	30.6143	25.1107	24.95	24.8192	24.828
1980	7	19	30.3429	26.4321	3.91071	27.4857	29.4864	27.6091	28.1429	25.1679	26.1679	32.0481	33.4071	82.6923	76.0714	75.1964	73.2214	34.3714	31.225	30.7556	30.6111	25.1333	24.8852	24.9625	24.8458
1980	7	20	30.5214	26.2821	4.23929	27.4818	29.7636	27.7545	28.2429	25.5071	26.5107	27.8893	27.7321	84.4286	77.6071	82.2107	80.3893	35.8143	32.325	31.3357	31.5929	25.5429	25.3393	24.9333	25.0815
1980	7	21	30.2607	26.675	3.58571	27.7636	29.5095	27.6762	28.1607	25.5821	26.3071	34.4357	31.4148	83.5357	77.4643	75.2607	74.025	35.4893	31.5107	31.0704	30.9407	25.637	25.0481	25.1167	24.9958
1980	7	22	30.4607	26.5929	3.86786	27.81	29.3636	27.6091	28.1321	25.4929	26.2321	32.25	31.8143	81.7964	75.7893	77.6393	75.9	35.7074	31.7333	31.0333	31.1296	25.5556	25.0296	24.956	24.964
1980	7	23	30.4143	26.7	3.71429	27.7571	29.5273	27.5524	28.0679	25.45	26.3964	34.775	33.1071	82.6786	78.4643	75.7964	74.1679	35.0786	32.2071	30.4929	30.6607	25.3679	25.2786	24.8542	24.9125
1980	7	24	30.3964	26.4286	3.96786	27.5318	29.3	28.0619	28.2643	25.3643	26.3964	30.025	29.8607	84.2593	78.6429	81.3571	78.6071	34.0357	32.0036	31.7571	31.3179	25.1607	25.1714	25.1963	25.0423
1980	7	25	30.625	26.5714	4.05357	27.8636	29.7909	28	28.3536	25.5786	26.5929	32.1607	31.6821	83.2143	77.3214	78.2185	76.0821	36.1429	32.2893	31.4286	31.3893	25.6071	25.325	25.312	25.228
1980	7	26	30.5179	26.65	3.86786	27.4091	29.6	28.0818	28.3321	25.3321	26.3214	29.7	30.1929	81.9929	75.0179	77.7571	76.7286	35.7407	31.6333	31.1704	31.1852	25.3667	24.963	24.8577	24.8962
1980	7	27	30.5143	26.7964	3.71786	27.6818	29.5591	27.7524	28.3429	25.45	26.3536	34.1929	33.9679	83.037	76.6429	76.6536	73.225	33.8143	31.8036	31.0143	30.6393	25.1571	25.0571	25.064	24.9542
1980	7	28	30.5786	26.6786	3.9	27.7435	29.4348	27.7	28.4148	25.6704	28.5821	35.0357	32.0357	79.9143	75.137	77.2259	75.2185	36.35	32.2	31.2154	31.4077	25.75	25.2846	25.0167	25.1208
1980	7	29	30.4107	26.8	3.61071	27.7043	29.4	27.4696	28	27.5214	30.7286	37.1179	35.9429	78.9571	72.45	74.0556	71.8074	36	31.6231	30.5962	30.5923	25.4615	25.116	24.9773	24.9364
1980	7	30	30.4464	26.2571	4.18929	27.6522	29.4957	27.9455	28.25	25.4964	26.3571	27.7821	27.6714	84.5714	77.9286	81.363	80.325	36.0321	32.0929	31.4143	31.5	25.5071	25.2071	25	25.0407
1980	7	31	30.7393	26.6107	4.12857	27.8045	30.2043	28.0217	28.475	25.3893	26.4893	29.5393	29.425	82.5357	75.3571	78.6964	76.5714	35.5571	32.0179	31.25	31.0857	25.3214	25.1607	25.1077	24.9462
1980	8	1	30.7577	26.6462	4.11154	27.581	29.8381	27.9667	28.4	25.4538	26.4192	29.8654	29.7385	81.9615	74.2769	78.3962	76.8269	36.184	32	31.292	31.316	25.492	25.156	24.9583	24.9542
1980	8	2	30.7885	26.5846	4.20385	27.7286	29.8429	27.945	28.3231	25.4308	26.4154	34.8231	33.85	83.1923	73.65	74.4192	72.3962	33.6154	31.836	31.048	30.824	25.176	25.092	25.1227	24.9455
1980	8	3	30.8115	26.5	4.31154	27.881	30.019	28.085	28.5154	25.5885	26.6192	30.2654	29.9192	83.0385	74.4115	79.65	76.8962	33.8731	32.1	31.74	31.652	25.368	25.22	25.2125	25.1417
1980	8	4	30.6885	26.6	4.08846	27.7048	29.7286	28.0947	28.3923	25.5231	26.5	30.2538	29.7038	83.7308	75.1154	78.696	76.9654	33.7346	32.128	31.392	31.484	25.268	25.228	25.0292	25.0583
1980	8	5	30.8038	26.3038	4.5	27.68	30.02	28.205	28.516	25.4654	28.9654	28.156	29.9462	82.0346	74.2385	77.7923	76.6423	34.052	32.296	31.616	31.532	25.32	25.32	25.15	25.0917
1980	8	6	30.8538	26.3538	4.5	27.425	30.019	28.1667	28.488	25.4577	26.4692	29.9692	29.4654	83.6231	74.0038	78.35	77.4346	35.704	31.976	31.788	31.516	25.708	25.148	25.275	25.0833
1980	8	7	30.7731	26.8192	3.95385	27.9143	30.03	28.0095	28.5077	25.6692	26.5615	30.0577	29.7808	84.4231	75.5385	78.1308	76.9731	36.2731	32.2	31.1692	31.2308	25.75	25.2577	25.025	25.0167
1980	8	8	30.8308	26.9885	3.84231	28.0476	29.9333	28.115	28.536	25.6923	26.6077	32.7269	31.6231	82.8462	75.0846	76.6154	74.8038	34.0538	32.372	31.376	31.416	25.416	25.356	25.1174	25.1478
1980	8	9	30.9038	26.9731	3.93077	27.981	30.0048	28.34	28.704	25.7385	26.7077	32.5231	32.05	81.3154	72.8577	76.1154	74.6038	33.828	32.5958	31.7958	31.75	25.5125	25.4875	25.2391	25.1826
1980	8	10	30.7538	26.5115	4.24231	27.719	29.8667	28.1091	28.408	25.6423	26.4962	32.4538	32.5538	82.436	75.0192	77.6923	75.0923	34.892	31.976	31.284	31.6125	25.5167	25.2958	25.0957	25.1174
1980	8	11	30.4962	26.2808	4.21538	27.46	29.765	27.68	28.1269	25.5115	26.3654	33.296	34.3	82.8308	76.4654	76.4654	73.6923	34.34	32.104	31.18	30.82	25.352	25.228	25.0261	24.9591
1980	8	12	30.8577	26.1308	4.72692	27.6048	29.96	27.57	27.996	25.5038	26.5462	34.7885	33.2885	83.6538	74.0115	76.8615	73.7731	33.7423	32.12	30.976	30.904	25.244	25.232	25.1045	25.0227
1980	8	13	30.8115	26.3923	4.41923	27.6429	29.8238	27.835	28.164	25.5	28.9885	30.4731	29.4308	83.2	74.36	78.856	76.744	34.264	32.1917	31.3958	31.5042	25.2875	25.2625	25.0174	25.0348
1980	8	14	30.7808	26.1192	4.66154	27.6381	30.0905	27.9762	28.512	25.4	26.6654	27.9462	27.7154	83.8846	76.0385	80.1962	78.8231	35.6038	32.2077	31.3923	31.3308	25.4923	25.2769	24.992	24.932
1980	8	15	30.7038	26.2654	4.43846	27.5095	29.7429	28.0429	28.36	25.4615	26.5308	30.7846	29.4885	84	77.1923	78.7808	77.3692	37.4	32.1231	31.2808	31.3038	25.8154	25.2346	25.0708	25.0875
1980	8	16	30.3538	26.5115	3.84231	27.6571	29.6263	27.625	28.0692	25.5808	26.5308	34.7615	33.8385	84.6923	76.5077	75.2923	73.9846	36.2346	32.344	30.732	30.932	25.616	25.352	24.9227	25.0636
1980	8	17	30.7462	26.2346	4.51154	27.6333	29.3619	27.99	28.232	25.5654	26.4423	32.8038	32.4769	84.5	75.8346	77.8923	76.2731	35.5	32.204	31.716	31.476	25.62	25.244	25.3435	25.1565
1980	8	18	30.9115	25.9385	4.97308	27.5238	29.8714	28.1095	28.416	25.4	26.4808	30.15	29.5308	84.8846	76.3077	77.8538	77.15	37.6154	31.9846	31.2231	30.9923	25.7115	25.15	25.05	24.9083
1980	8	19	30.8923	26.7	4.19231	27.8143	29.87	27.6238	28.1423	25.4	26.4038	37.0115	37.2346	82.5923	72.7654	70.7885	69.5269	37.992	31.675	30.7333	30.6583	25.9417	24.9833	25.195	25.025
1980	8	20	30.6615	26.2577	4.40385	27.6714	29.79	27.8789	28.164	25.6538	28.8769	30.788	31.8192	80.55	74.6692	77.068	76.0231	36.7667	32.6125	31.675	31.7208	25.8583	25.4875	25.1609	25.1783
1980	8	21	30.8192	26.3538	4.46538	27.5905	29.7286	27.7095	28.088	25.7192	26.5385	36.9846	36.0962	84.3577	74.8846	74.2654	72.6038	38.404	32.396	30.912	31.02	26.176	25.36	25.1571	25.2048
1980	8	22	30.8538	26.3192	4.53462	27.3857	29.795	27.7474	28.036	32.2115	35.6385	33.8833	35.352	76.6615	66.7077	71.7375	70.3542	34.7273	32.419	31.3095	31.4095	25.5333	25.3714	25.1684	25.1684
1980	8	23	30.9192	26.4	4.51923	27.3333	29.7095	28.0286	28.312	25.532	28.4308	32.6654	31.9192	81.7769	73.6308	76.3231	75.6423	38.4417	32.2833	31.7292	31.6	26	25.3083	25.1609	25.0913
1980	8	24	30.9231	26.0808	4.84231	27.4	29.615	27.93	28.124	25.3923	26.4	37.5192	34.024	84.36	75.8231	75.2692	72.1	34.248	31.94	30.9	30.568	25.324	25.112	24.9087	24.9619
1980	8	25	30.8385	25.7385	5.1	27.365	29.7263	27.5667	27.95	25.2962	26.312	37.608	37.6846	84.288	74.7923	72.1231	69.7769	34.196	31.8	30.084	30.124	25.252	25.052	24.7	24.92
1980	8	26	30.7269	25.4615	5.26538	27.3238	29.8381	27.58	27.972	27.7308	28.5692	32.7538	34.55	82.6038	68.3885	74.604	73.216	35.4833	31.7182	31.0682	31.2455	25.6273	25.0091	24.8143	24.9238
1980	8	27	30.7731	25.9654	4.80769	27.5143	30.019	27.7048	28.0462	27.6077	30.7385	35.5538	34.7077	82.26	72.504	73.5042	73.1542	37.1174	32.1261	30.5783	30.7522	25.7348	25.2435	24.83	24.945
1980	8	28	30.7962	25.8231	4.97308	27.3667	29.6333	27.9429	28.132	25.55	28.3538	31.0192	29.9462	87.08	77.64	77.908	78.012	36.968	32.064	31.1	30.952	25.66	25.2	24.987	24.913
1980	8	29	30.9346	26.4154	4.51923	27.9579	30.045	27.8238	28.3577	25.6115	28.3654	33.4538	31.7538	85.0833	76.48	75.992	75.408	36.552	32.016	31.008	31.016	25.76	25.164	25.0773	25.0273
1980	8	30	30.9962	26.5538	4.44231	27.5571	30.0286	28.0048	28.252	25.584	28.3692	32.7231	29.992	83.1154	73.35	77.0154	75.0077	35.7462	31.5	31.508	31.444	25.8292	25.1792	25.2435	25.1696
1980	8	31	30.5	26.152	4.348	27.83	28.9143	27.3476	27.888	25.7346	28.4846	36.3346	36.2192	80.512	74.4577	74.8538	73.25	37.2708	31.9583	31.4833	31.3292	26.0125	25.3174	25.3952	25.2762
1980	9	1	30.8615	26.2654	4.59615	27.6095	29.8238	28.0857	28.4	25.7692	28.8923	34.7115	34.0885	83.728	72.7462	76.7846	73.7885	36.716	32.092	31.836	31.372	26.048	25.3625	25.3739	25.2818
1980	9	2	31.0192	26.5423	4.47692	27.4048	30.2952	28.295	28.416	25.6385	26.6962	30.25	30.3769	84.3346	73.6846	78.15	77.0923	38.048	32.34	31.64	31.728	26.188	25.352	25.1208	25.1917
1980	9	3	31.1769	26.1769	5	27.4857	30.4905	27.981	28.392	25.3346	26.8654	28.1269	27.8885	84.7308	75.3462	81.3038	79.3385	37.2115	32.6423	31.5385	31.4308	25.6654	25.5077	25.04	24.992
1980	9	4	30.5923	25.7154	4.87692	27.2	28.98	27.435	27.584	25.3923	26.0962	30.3038	30.824	87.0769	77.8846	81.1962	77.4077	35.4923	31.604	31.24	30.852	25.516	24.944	24.8917	24.8348
1980	9	5	30.6538	25.5885	5.06538	27.3524	29.5238	27.4895	27.908	25.3923	26.2923	35.7538	33.3692	86.5385	78.4615	75.2885	74.65	37.9615	31.9154	30.5654	30.5577	25.8038	25.1154	25.0318	24.9455
1980	9	6	30.7577	26.2038	4.55385	28	29.7286	27.5714	28.288	25.6038	26.5385	38.1154	35.7269	84.6538	78.4231	72.8769	72.4577	37.4385	32.5115	30.6846	30.8577	25.9308	25.4308	25.2571	25.181
1980	9	7	31.1038	26.6077	4.49615	27.72	30.2619	27.8095	28.392	25.6846	26.6654	33.44	33.7115	84.6538	75.6538	76.7731	73.1654	36.0423	32.3885	31.1154	30.8423	25.75	25.3654	25.1043	25.0909
1980	9	8	31.1038	25.95	5.15385	27.165	30.1333	28.0143	28.196	25.4731	26.3769	33.1615	31.9	84.1692	72.5692	75.8346	74.8538	37.456	31.832	31.072	31.088	25.9	25.068	24.9652	24.9609
1980	9	9	30.8923	25.888	5.00431	27.415	30.3857	28.2143	28.472	25.3962	26.6769	32.5	32.4385	82.8423	73.6923	78.2885	74.9808	35.564	32.256	31.712	31.56	25.66	25.292	25.1708	25.2304
1980	9	10	30.8346	26.088	4.74662	27.62	29.5273	27.5818	27.996	25.3462	26.3115	35.2462	33.1346	85.0385	78.1154	77.4231	74.6885	35.4769	31.6462	31.2192	30.7385	25.5885	24.9654	25.1826	25.0273
1980	9	11	30.9038	25.9615	4.94231	27.5714	29.9048	27.9857	28.2192	25.5038	26.6192	31.1462	29.7769	85.5	78.1538	80.6154	78.8615	38.3077	32.5885	31.4885	31.4192	25.8731	25.4692	25.2042	25.1167
1980	9	12	30.7038	26.0538	4.65	27.5952	30.1	27.9571	28.152	25.4923	26.6808	30.3231	29.6077	85.6923	76.7692	80.0038	78.3038	37.5654	32.3808	31.5231	31.1808	25.9	25.3692	25.2042	24.9917
1980	9	13	30.9154	25.7962	5.11923	27.3571	30.0105	27.8429	28.096	25.4692	26.45	30.45	29.3269	86.7692	78.0769	79.1154	78.8	37.6192	32.0692	31.0885	31.2846	25.9577	25.1923	24.9917	25.125
1980	9	14	30.8577	25.6731	5.18462	27.0619	29.66	27.5476	27.944	25.2538	26.5192	33.2192	32.5577	84.9808	76.5308	78.2231	76.7769	37.564	32.096	31.22	31.104	25.876	25.212	25.0261	24.9522
1980	9	15	30.5846	25.9962	4.58846	27.5579	28.9263	27.1429	27.7038	25.6231	26.05	34.4962	32.608	86.4615	80.8077	76.8885	75.8115	37.9346	31.8115	30.7077	30.6962	25.9308	25.0615	25.0682	25.0636
1980	9	16	30.8692	26.2154	4.65385	27.1905	29.57	27.31	27.7385	25.3885	26.4769	38.8385	38.4885	87.2308	77.9231	71.9769	71.25	37.6731	32.1538	30.2423	30.2962	25.9385	25.2423	25.11	25.09
1980	9	17	31.0538	25.9962	5.05769	27.3	30.095	27.5238	27.76	25.45	26.6077	37.908	38.3038	84.5231	75.3385	74.1538	70.6538	36.116	32.364	30.988	30.352	25.668	25.332	25.281	25.03
1980	9	18	30.5154	25.62	4.89538	26.5095	29.565	27.5182	27.708	25.0808	26.5115	33.1538	32.25	86.5731	76.7269	79.7308	77.2385	35.448	31.832	31.652	31.072	25.552	25.072	25.1292	24.9522
1980	9	19	30.3192	25.052	5.26723	26.74	28.9682	27.1	27.588	25.1115	26.2538	35.9885	34.05	86.5385	77.7885	78.1808	75.8231	35.204	31.772	30.832	30.608	25.4	25.04	24.8609	24.8273
1980	9	20	30.8115	25.2731	5.53846	26.6619	28.8381	27.0762	27.576	27.8231	28.5154	30.7731	29.5962	82.3846	74.85	81.784	79.728	37.2125	31.4292	31.3167	31.2625	25.7375	24.8583	24.9565	24.9174
1980	9	21	30.8462	25.7231	5.12308	27.4048	29.3524	27.1524	27.88	27.7346	28.5385	33.0308	32.3962	83.9154	76.1115	78.504	76.88	37.464	32.068	30.788	31.052	26.076	25.18	24.9682	25.1136
1980	9	22	31.0154	25.6346	5.38077	26.7667	29.6952	27.51	28.072	25.3231	26.6577	33.3	33.7615	84.932	75.6885	79.5846	74.9308	34.512	32.14	31.596	30.896	25.344	25.24	25.0917	24.9864
1980	9	23	30.6538	25.3692	5.28462	26.5381	29.5524	27.425	27.8	25.0885	26.2731	33.768	34.7231	86.592	75.5308	79.5269	74.8462	34.248	31.656	31.228	30.524	25.12	24.96	24.9	24.7364
1980	9	24	30.3846	25.236	5.14862	26.2	29.1273	26.7952	27.264	25.0615	26.3115	31.9538	30.324	88.8077	78.4231	80.4538	78.55	36.1308	31.7462	30.904	30.784	25.372	25.152	24.7292	24.7391
1980	9	25	30.7654	25.0308	5.73462	26.69	29.3381	26.8211	27.564	25.3192	26.3846	35.5385	33.3269	87.72	78.3077	79.05	75.6731	36.1846	32.0346	30.5077	30.5038	25.6423	25.1923	24.8	24.9364
1980	9	26	30.6923	25.2731	5.41923	27.035	29.2857	27.3476	27.9	25.2846	26.4154	33.8692	32.1038	87.96	79.7308	78.4885	78.0769	38.0077	32.05	30.8962	31.15	25.95	25.1731	25.0826	25.113
1980	9	27	30.6269	25.96	4.66692	27.2381	29.4286	27.1182	27.54	25.432	28.7346	42.9038	40.62	86.12	75.3077	69.7192	67.3192	34.3154	31.764	29.888	29.9	25.44	25.2125	24.9579	24.9389
1980	9	28	30.6923	25.3808	5.31154	26.8286	29.675	27.295	27.844	25.1846	26.5231	30.9038	29.9923	88.64	78.1154	80.6269	79.7308	37.5692	32.1038	30.9462	31.0038	25.8115	25.2231	24.9292	24.8708
1980	9	29	30.9115	25.4192	5.49231	26.86	29.835	27.4714	28.008	25.3769	26.5154	28.3385	27.8308	89.3462	76.9615	82.6423	81.5	37.7962	32.1346	31.3692	31.4846	26.0538	25.2038	24.964	25.032
1980	9	30	30.8077	25.7231	5.08462	27.3238	29.6762	27.05	27.864	25.5038	26.5731	37.4846	35.7269	85.188	75.8769	76.9423	73.1654	36.188	32.588	30.62	30.82	25.796	25.468	24.9591	25.1667
1980	10	1	30.7286	25.4407	5.28783	27.1348	29.8708	27.4304	28.0556	27.6786	28.4464	31.4385	33.2286	85.6357	76.4643	79.0704	75.3148	33.9593	32.7037	30.8481	30.6704	25.3444	25.537	24.8	24.9652
1980	10	2	30.5036	25.8852	4.61839	27.0478	29.2208	27.4043	27.7963	27.7679	28.4704	30.0357	29.7107	86.6296	77.2444	81.0074	79.8519	35.1185	32.0296	30.9148	31.0111	25.337	25.3192	24.836	24.884
1980	10	3	30.55	25.625	4.925	27.2174	29.1826	27.313	27.8037	25.4786	28.1929	36.4179	35.5929	86.0385	77.7407	74.3296	73.1852	38.3667	31.7333	30.3519	30.037	25.9333	25.0185	24.9318	24.7045
1980	10	4	30.7357	25.5321	5.20357	26.8391	29.6826	27.2696	27.7778	25.2429	26.3429	31.5333	32.7714	83.1143	74.8286	78.8429	75.35	35.8077	32.0038	30.9692	30.7885	25.7808	25.1654	24.764	24.8
1980	10	5	30.4893	25.0357	5.45357	26.7545	29.1478	27.387	27.8296	25.1107	26.2929	27.5963	28.9179	86.8214	78.6071	81.7786	79.2036	35.9964	31.9464	30.8714	30.8607	25.4107	25.1464	24.6778	24.8154
1980	10	6	30.6893	25.6964	4.99286	27.2348	29.7478	27.3043	27.7074	25.4143	26.4214	36.6889	38.0143	82.3179	74.4964	73.4071	71.55	38.6038	31.9	30.5654	30.45	26.1538	25.1	24.9591	24.85
1980	10	7	30.5536	25.8036	4.75	27.2696	29.8045	27.5348	27.8148	25.3571	29.9536	32.0962	35.0714	84.4111	73.863	77.2037	73.3111	36.8538	31.2269	30.6808	30.2462	25.6462	24.888	24.8174	24.7318
1980	10	8	30.2786	25.3643	4.91429	26.9095	28.7522	26.8227	27.2815	25.1643	26.0179	31.9536	31.6321	84.675	78.6321	81.4321	79.0143	38.3741	31.6074	30.8407	30.9333	25.863	24.9593	24.788	24.828
1980	10	9	30.15	25.4429	4.70714	27.0091	28.3478	27.0522	27.237	25.15	27.2929	32.4607	32.0143	87.0741	81.6296	79.8741	78.8259	39.5889	31.3185	29.9148	30.4037	25.6815	24.7852	24.3792	24.6333
1980	10	10	30.4036	25.2643	5.13929	27.0174	28.7217	26.6783	27.1074	25.0714	26.0214	39.9643	37.4074	86.9286	79.6071	73.2429	70.7107	36.9571	31.45	29.737	29.8333	25.4593	25.0259	24.6091	24.8048
1980	10	11	30.2893	25.0607	5.22857	26.4955	28.6043	26.8696	27.1444	24.9429	25.8429	34.6593	35.3393	84.7821	76.5857	76.7679	75.0357	38.3615	31.2769	30.4808	30.3462	25.7154	24.7731	24.7304	24.713
1980	10	12	30.15	24.7143	5.43571	26.1955	28.8818	26.5	27.1259	24.8679	26.0571	30.0714	29.9	88.5185	80.1429	84.1143	80.7821	36.2786	31.7179	30.2429	30.325	25.2429	25.0179	24.363	24.5115
1980	10	13	30.1929	24.7286	5.46429	26.3045	28.45	26.8318	27.1407	24.85	25.875	32.05	31.125	85.9321	79.0393	80.75	79.1536	38.037	31.1963	30.6259	30.3519	25.4222	24.7444	24.716	24.54
1980	10	14	30.4286	25.05	5.37857	26.613	29.5182	27.0913	27.3519	24.9964	26.1	33.3786	32.5464	87.0926	75.9893	81.7679	77	36.0037	31.4667	30.9815	30.6	25.2889	24.8556	24.7731	24.8583
1980	10	15	30.5679	25.1643	5.40357	26.4364	29.6391	27.113	27.4259	24.9429	28.0429	31.6929	33.225	88.3077	75.7333	79.2222	75.7778	35.9037	31.8538	30.3885	30.4885	25.3231	25.0692	24.5583	24.7652
1980	10	16	30.3071	25.1964	5.11071	26.5739	29.7783	27.0304	27.3889	24.9393	26.2107	29.2536	28.7714	89.9643	77.0357	81.7964	80.7393	38.2143	31.525	30.5179	30.5714	25.625	24.9143	24.6038	24.6769
1980	10	17	30.6821	25.2179	5.46429	26.7773	29.6087	26.9409	27.4393	24.8071	26.1036	29.3185	31.1964	86.4286	76.8929	81.9107	77.4857	35.825	31.2964	30.4107	30.2464	25.1071	24.775	24.5923	24.584
1980	10	18	30.1143	24.8963	5.21799	26.3522	28.9	26.5208	27.0679	24.8214	25.7857	34.0963	34.725	89.0357	79.0714	79.3536	74.7714	34.95	31.175	29.5643	29.5964	24.9429	24.7179	24.208	24.4261
1980	10	19	30.4071	24.8148	5.59233	26.5045	29.3435	26.6958	27.2857	24.8393	26.0536	38.9893	36.7036	88.3333	77.5	76.9929	72.2179	35.525	31.425	29.8571	29.5536	24.9786	24.85	24.4792	24.5273
1980	10	20	30.3429	24.8714	5.47143	26.5478	29.1217	27.1435	27.2889	24.8429	28.4107	32.1357	30.9393	87.3333	76.7786	81.0536	77.9214	36.2536	31.15	30.4679	30.0107	25.2	24.8481	24.6	24.468
1980	10	21	30.3857	24.8607	5.525	26.5174	29.281	26.913	27.3786	26.75	28.1963	34.3786	31.4111	83.325	73.3821	77.7185	75.8333	39.5	31	30.0115	30.2077	25.5692	24.74	24.4783	24.5522
1980	10	22	30.4071	25.1179	5.28929	26.5652	29.4652	27.0565	27.5519	25.0143	26.1	33.763	35.0286	81.0393	72.45	77.625	73.5821	37.64	31.46	30.66	30.448	25.324	24.856	24.6042	24.6174
1980	10	23	30.5714	25.1143	5.45714	26.5909	29.813	27.2136	27.5333	24.9	27.7821	27.4214	26.9357	89.1852	76.4815	83	81.5778	38.863	31.2704	30.7037	30.5333	25.4963	24.7815	24.6231	24.5346
1980	10	24	30.3536	25.0571	5.29643	26.3913	29.2826	26.5565	27.4222	24.8857	26.0179	32.4704	32.4464	85.2893	75.7143	79.0607	75.3143	36.3852	31.2074	30.2889	29.9852	25.1556	24.737	24.532	24.4542
1980	10	25	30.4464	25.075	5.37143	26.6522	29.4174	27.0318	27.425	26.6071	28.2857	30.3536	29.2357	84.5571	74.5321	80.8593	78.7556	35.9519	31.1704	30.5074	30.4333	25.137	24.6741	24.66	24.588
1980	10	26	30.4071	25.0036	5.40357	26.6957	29.25	26.6773	27.225	26.8071	27.9321	32.525	31.0429	83.125	74.5929	79.4963	77.7667	36.8769	31.3846	30.5115	30.5769	25.3231	24.8077	24.6833	24.7042
1980	10	27	30.1607	25.2571	4.90357	26.9545	28.9818	27.0583	27.4286	26.9929	27.9107	32.5964	31.3571	84.8607	77.2929	79.5852	78.2111	36.7259	31.2407	30.4074	30.3333	25.4074	24.763	24.7542	24.6208
1980	10	28	30.625	25.9107	4.71429	27.3435	29.1522	27.2583	27.6786	27.2679	29.5679	31.9607	32.4214	83.3607	74.45	79.3481	77.1074	36.8519	31.2148	30.8148	30.4778	25.4333	24.8846	24.9417	24.6958
1980	10	29	29.9143	25.3893	4.525	26.8609	28.5435	26.8125	27.2393	27.6821	28.1679	34.5885	38.4143	80.0286	76.0179	74.1148	72.1778	36.068	32.024	29.908	30.156	25.136	25.172	24.4455	24.7048
1980	10	30	30.0786	25.3107	4.76786	26.8348	29.1826	27.2609	27.6	25.0643	25.8679	31.9037	33.8464	84.6821	75.9821	78.2321	75.05	35.237	31.2037	30.3407	30.1926	25.0667	24.7333	24.516	24.5375
1980	10	31	29.9593	25.8808	4.07849	26.9348	29.113	26.9522	27.5333	27.5607	27.7286	38.0893	36.5143	82.1071	74.1821	68.8643	68.5607	34.5741	30.9556	29.2538	29.4385	25.0346	24.7269	24.3571	24.4238
1980	11	1	30.0148	25.5815	4.43333	26.6857	29.0571	27.3048	27.6385	25.0111	25.7037	34.6037	36.8259	81.5885	71.2926	72.7111	71.0815	35.3	30.9208	30.1542	30.0333	25.0042	24.6	24.4455	24.3591
1980	11	2	30.0704	25.4778	4.59259	26.7667	29.275	26.6095	27.3037	25.0074	25.8704	31.5481	31.4704	84.7704	77.4222	80.0481	77.7444	35	31.2077	29.9731	30.2385	25.0077	24.7231	24.3583	24.4542
1980	11	3	29.9037	25.5519	4.35185	26.7	28.4952	26.75	27.1462	27.6333	30.6704	31.4778	29.5556	84.3038	77.1	79.4462	79.62	35.616	31.248	30.132	30.3	25	24.764	24.4522	24.5348
1980	11	4	30.0333	25.1926	4.84074	26.82	28.9714	26.6381	27.3654	24.8667	27.7885	34.7308	34.3615	86.12	76.3231	77.9808	72.1846	33.3115	30.9115	29.6077	29.2269	24.6115	24.688	24.2348	24.3381
1980	11	5	29.8	25.6308	4.16923	26.7429	28.6864	26.6227	27.3423	24.837	25.6963	37.2577	36.2667	85.4074	77.8148	74.7593	70.937	33.3296	30.7111	29.1889	29.0815	24.5037	24.4556	24.1	24.2238
1980	11	6	29.9556	25.1923	4.76325	26.8429	28.9136	26.9857	27.4808	24.763	25.5926	36.4296	32.5846	82.3444	75.2296	75.6333	71.3444	32.7769	30.4769	29.6846	29.3654	24.4231	24.3192	24.2375	24.3091
1980	11	7	29.9815	25.4889	4.49259	27.095	29.1762	26.55	27.2462	24.8519	25.863	43.9654	41.1538	82.6192	76.0556	68.3593	64.0741	32.95	30.7538	28.992	28.74	24.528	24.592	24.09	24.3333
1980	11	8	29.8148	25.4808	4.33405	26.74	28.5682	26.7	27.0077	24.5519	27.863	37.1444	36.4778	81.3556	72.0407	71.0148	70.2593	35.924	30.384	28.924	29.192	24.744	24.3917	23.9619	24.1333
1980	11	9	29.8704	25.1259	4.74444	26.4905	29.0143	26.6524	27.1192	26.4148	28.1963	29.0296	28.7704	81.9963	73.4963	79.4462	77.2385	35.6731	30.4308	29.3192	29.3115	24.5654	24.2846	23.9375	23.9167
1980	11	10	29.637	24.9481	4.68889	26.7211	28.7238	26.9286	27.3	26.3407	27.6778	27.2593	26.963	82.5296	75.4778	81.9769	80.0923	35.9962	30.4385	29.95	29.8885	24.6654	24.3	24.176	24.112
1980	11	11	29.8444	25.2037	4.64074	26.1905	28.1905	26.1762	26.8852	24.5074	25.337	41.0154	38.35	83.8519	76.8037	72.1074	67.4148	32.5231	30.0923	28.9077	28.3808	24.2385	24.0962	24.1571	24.0105
1980	11	12	29.7667	24.9741	4.79259	26.119	28.7762	26.7952	27.3185	24.6333	25.6111	40.7222	39.5704	82.8885	73.7667	69.7444	67.7111	34.704	30.112	29.304	28.976	24.812	24.136	24.3048	24.235
1980	11	13	29.7593	25.1889	4.57037	26.7571	28.8714	26.7143	27.3259	24.6185	25.637	31.3222	30.7889	84.037	76.8519	77.9519	75.9296	34.2037	30.5815	29.2704	29.563	24.3926	24.363	24.075	24.1667
1980	11	14	29.7333	25.6538	4.07949	26.5143	28.79	26.5286	27.2667	24.5889	25.6407	35.9778	34.7889	84.8889	76.8519	73.1222	72.1222	36.763	30.263	28.8407	29.2074	24.8148	24.2111	24.1273	24.2318
1980	11	15	29.7778	25.4333	4.34444	26.6952	29.1905	26.8952	27.4	24.5556	25.9222	33.2815	32.7111	84.2308	76.963	77.0704	73.8852	34.8185	30.9407	29.5519	29.4741	24.6037	24.6037	24.25	24.3522
1980	11	16	30.063	25.5074	4.55556	27.1	29.3333	27.019	27.5852	24.7444	25.9111	34.1037	33.0556	81.2259	73.4593	75.6556	73.0444	36.6885	30.6077	29.8346	29.6962	24.9423	24.4077	24.4043	24.2739
1980	11	17	29.7815	25.5885	4.19302	26.91	28.5571	26.605	27.1407	26.7333	27.7556	33.6481	32.5815	84.5185	76.3481	76.5731	75.1077	36.5615	30.8423	29.4615	29.4731	25.1423	24.5231	24.3364	24.3182
1980	11	18	29.5815	25.2889	4.29259	27.035	28.44	26.6333	27.0462	30.3037	30.3115	33.5556	30.0615	79.137	73.4852	77.788	75.14	35.34	30.448	29.692	29.6833	24.9542	24.4583	24.2636	24.3
1980	11	19	29.3074	25.7038	3.60356	26.9381	28.6091	26.4773	27.1037	24.6926	25.5889	35.3148	35.4963	84.6538	78.1852	75.7519	72.9	34	30.6222	28.8667	29.1111	24.5185	24.4259	23.913	24.0909
1980	11	20	29.3667	25.1654	4.20128	27.0952	28.7182	26.6682	27.2889	26.5	27.4519	31.2852	30.4852	79.9923	75.4741	80.2346	74.9846	32.5115	30.3962	29.6231	29.2346	24.1846	24.2808	23.96	24.0304
1980	11	21	29.7185	25.3741	4.34444	26.8476	28.6429	26.5857	27.3815	24.6889	25.4963	37.1962	34.6346	81.3444	75.6296	73.0037	69.3407	32.8923	30.4115	28.8769	28.8	24.3462	24.3038	23.8261	24.0333
1980	11	22	29.6037	25.5852	4.01852	26.681	28.47	26.6	27.263	26.4148	27.1333	30.4333	30.7481	79.663	74.1593	76.5885	75.65	36.892	30.504	29.472	29.688	24.928	24.352	24.0565	24.1348
1980	11	23	29.8222	25.7423	4.07991	26.8476	28.5591	26.6095	27.2704	24.4963	25.5	37.2444	36.6741	79.6	75.4037	70.4963	68.7333	36.1385	30.2538	28.6923	28.5423	24.5846	24.1846	23.8905	23.6619
1980	11	24	29.4222	25.4778	3.94444	26.5905	28.4143	26.1952	26.9	26.9111	27.7741	34.9519	34.2148	80.8963	75.3111	74.1462	72.6923	37.748	30.64	29.056	29.288	24.988	24.412	24.0905	24.1762
1980	11	25	29.6148	25.6852	3.92963	27.1095	28.7048	26.481	26.9926	26.6296	27.4741	38.2444	36.837	79	73.7815	71.3654	69.3577	37.436	30.048	28.7	28.636	24.764	24.084	24	23.84
1980	11	26	29.5593	25.5296	4.02963	26.781	28.7619	26.695	27.2074	26.5741	27.6481	35.0385	34.9074	82.237	74.8889	74.5423	71.4654	33.1154	30.3115	28.8885	28.9423	24.4192	24.2462	23.9409	24.0857
1980	11	27	29.4074	25.5259	3.88148	26.8524	28.3762	26.4286	27.2037	26.5926	27.8296	34.4	33.1481	81.3222	75.8296	74.95	73.5308	36.7346	30.4385	29.1885	29.1231	24.8731	24.3115	24.0909	23.9864
1980	11	28	29.5111	25.037	4.47407	26.6952	28.5381	26.6952	27.1296	26.8	27.8926	31.6963	30.9185	81.563	75.6111	76.2269	75.45	36.8308	30.4731	29.0038	29.2462	24.7308	24.3308	23.9	23.9478
1980	11	29	29.4037	25.3037	4.1	26.319	28.381	26.7571	27.2037	26.7704	27.7333	31.1593	30.6519	79.663	73.3852	76.7462	74.8923	36.536	29.828	29.372	29.288	24.488	23.988	23.9783	23.9043
1980	11	30	29.463	25.1333	4.32963	26.5333	28.581	26.8789	27.1889	26.8519	28.0385	29.968	33.2704	81.9889	73.6741	76.0692	73.4231	34.6462	30.1423	29.2192	29.0577	24.4346	24.284	24.0217	24.0227
1980	12	1	27.2	29	26.8	27.5	24.5	25.6	24	24.7	80	76	79	79	28.9	30.5	28	29.1	23.5	24.4	22.9	23.6	23.825	23.555	23.535
1980	12	2	27	29.2	27	27.5	24.4	25.2	24.2	24.6	81	73	79	78	28.8	29.4	28.3	28.8	23.4	23.7	23.1	23.4	23.775	23.1364	23.4818
1980	12	3	27.2	29	27.2	27.7	24.4	25	24.4	24.6	80	72	80	77	28.7	29	28.7	28.8	23.4	23.5	23.4	23.4	23.5955	23.3842	23.5222
1980	12	4	26.9	28	27	27.2	24	25.2	24.4	24.5	79	80	81	80	27.9	30.2	28.8	29	22.9	24.2	23.4	23.5	23.8792	23.71	23.665
1980	12	5	27	29	27.2	27.6	24.5	25.3	24.4	24.7	82	74	80	78	29.1	29.8	28.7	29.2	23.6	24	23.4	23.6	24.15	24.0333	24.0095
1980	12	6	26.9	29.1	27.2	27.6	24	25.4	24.8	24.7	79	74	82	78	27.9	30	29.7	29.2	22.9	24.1	23.9	23.6	23.9167	23.5524	23.765
1980	12	7	25.8	28.7	27	27.1	25.1	25.4	24.7	25.1	95	77	83	85	31.4	30.2	29.6	30.4	24.9	24.2	23.9	24.3	23.8423	23.435	23.5316
1980	12	8	26.6	29	25.8	26.8	23.8	25.1	24.3	24.4	79	73	88	80	27.6	29.2	29.4	28.7	22.7	23.7	23.7	23.4	23.8292	23.6048	23.5476
1980	12	9	25.4	27	26	26.1	24.3	25.1	24.5	24.6	91	86	88	89	29.6	30.6	29.7	30	23.9	24.4	23.9	24.1	23.6696	23.619	23.5524
1980	12	10	27.5	27.8	27.3	27.5	25.2	25.8	25.6	25.5	83	85	87	85	30.5	31.9	31.7	31.4	24.4	25.1	25	24.8	23.872	23.4091	23.7048
1980	12	11	27.2	28.6	27	27.5	24.6	26	25	25.2	81	81	85	82	29.2	31.9	30.3	30.5	23.6	25.1	24.3	24.3	23.7962	23.4609	23.6238
1980	12	12	26.6	26.6	26	26.3	24.5	24.2	24.4	24.4	84	82	88	85	29.3	28.6	29.5	29.1	23.7	23.3	23.8	23.6	23.816	23.5238	23.6952
1980	12	13	26	28.2	26.8	27	24.4	25.6	24.6	24.9	88	81	84	84	29.5	31.1	29.4	30	23.8	24.7	23.8	24.1	24.1167	23.7739	23.8727
1980	12	14	26.2	28	25.4	26.3	24.4	25.4	24.2	24.7	86	81	91	86	29.3	30.7	29.4	29.8	23.7	24.5	23.8	24	23.6346	23.3524	23.795
1980	12	15	26.4	27.4	26.4	26.6	24.2	25.2	24.6	24.7	83	84	86	85	28.7	30.6	29.7	29.7	23.4	24.4	23.9	23.9	23.58	23.0143	23.1952
1980	12	16	26.4	25.2	25.6	25.7	24.2	24.6	24.4	24.4	83	95	91	90	28.7	30.5	29.7	29.7	23.4	24.4	24	23.9	23.7208	23.3684	23.5278
1980	12	17	26	27	26.6	26.5	23.2	24.4	23.8	23.8	79	81	79	80	26.6	28.8	27.6	27.7	22.1	23.4	22.7	22.7	23.468	23.0905	23.165
1980	12	18	25.2	26.8	26.2	26.1	23.5	23.4	23.6	23.5	87	75	81	81	27.8	26.5	27.4	27.2	22.8	22	22.6	22.5	23.1308	23.21	23.115
1980	12	19	24.8	28	25.8	26.1	24	24	94	86	29.3	28.6	23.7	23.3	70.9615	69.0077	67.9269	33.9	28.7192	27.3269	27.4423	23.6615	23.5917	23.18	23.135
1980	12	20	26.8	28.3	24.6	26.1	24.2	24.9	23.4	24.2	81	76	90	82	28.4	29.2	28	28.5	23.2	23.7	22.9	23.3	23.424	22.905	23.17
1980	12	21	24.6	28.8	27	26.9	23.4	25	24	24.1	90	74	78	81	28	29.1	27.8	28.3	22.9	23.6	22.8	23.1	23.304	23.3579	23.2158
1980	12	22	26.4	26.5	26.7	26.6	23.9	25.2	24.2	24.4	81	90	81	84	28	31.2	28.5	29.2	22.9	24.7	23.3	23.6	23.3625	23.2842	23.2947
1980	12	23	26.6	28.4	27	27.3	24.4	25.4	25	24.9	84	79	85	82	29.1	30.4	30.3	29.9	23.6	24.3	24.3	24.1	23.6333	23.5429	23.4684
1980	12	24	26.6	26.3	26.6	26.5	24.6	25.4	24.4	24.8	85	93	84	87	29.6	31.8	29.1	30.2	23.9	25.1	23.6	24.2	23.6542	23.2182	23.465
1980	12	25	26.6	29.2	27	27.5	24.4	25.8	25.1	25.1	84	76	86	82	29.1	30.9	30.6	30.2	23.6	24.6	24.4	24.2	23.3769	23.2318	23.2762
1980	12	26	25.9	28.7	26	26.6	24.6	26.1	24.2	25	90	81	86	86	30	32.1	29	30.4	24.1	25.2	23.5	24.3	23.38	23.181	23.1762
1980	12	27	25	26.6	25.8	25.8	23.4	24.8	23.2	23.8	87	86	80	85	27.7	30.1	26.7	28.2	22.8	24.1	22.2	23	23.12	23.28	23.3474
1980	12	28	24.6	27.4	25	25.5	21.2	23.2	20.2	21.5	74	70	65	70	22.9	25.6	20.5	23	19.7	21.5	17.9	19.7	23.1308	22.7609	22.9591
1980	12	29	24.4	27.4	24.4	25.1	22	22	21.4	21.8	81	63	77	74	24.8	22.8	23.5	23.7	21	19.6	20.1	20.2	22.9077	22.4842	22.65
1980	12	30	23.7	27.2	24.8	25.1	21	22.8	20.8	21.5	79	69	70	72	23.1	24.8	21.9	23.3	19.8	21	18.9	19.9	22.9846	22.7045	22.7318
1980	12	31	24.4	26.6	25.2	25.4	21	22.6	23	22.2	74	71	83	76	22.6	24.7	26.6	24.6	19.5	20.9	22.1	20.8	23.416	23.2636	23.1409

## Sheet: 1981
Year	Month	Day	Max	Min	Max-Min	T-7	T-13	T-19	Mean	T1	T13	T19	Mean	R1	R13	R19	Mean	P7	P13	P19	Mean	Tr7	Tr13	T19	Mean		Month	Tmean	Rmean
1981	1	1	28.524	25.332	3.192	26.4762	28.035	26.2	28.812	24.308	27.004	35.875	33.8609	81.9583	73.6391	70.4261	68.2375	31.6667	28.8042	27.2875	27.3708	23.5625	23.5522	23.025	23.1105		January	26.5096	65.2653
1981	1	2	28.908	25.5375	3.3705	26.5619	28.15	26.2091	28.644	24.112	27.168	38.5792	36.6667	78.5417	71.4458	67.1292	65.6875	34.0826	28.5913	27.3435	27.313	23.5565	23.4091	23.2556	23.1722		February	26.4514	66.3398
1981	1	3	28.792	25.152	3.64	26.5762	28.1333	26.1667	26.62	24.012	26.972	33.3542	34.812	80.52	73.08	71.468	69.096	33.928	28.54	27.22	27.412	23.536	23.3792	23.11	23.165		March	26.708	67.4013
1981	1	4	28.58	25.2292	3.35083	26.2333	27.7864	25.8773	26.272	23.604	26.776	42.824	41.72	81.0833	74.628	67.54	62.456	29.764	28.34	26.964	26.504	22.84	23.2792	23.0684	23.0118		April	27.2308	68.3216
1981	1	5	28.292	25.144	3.148	26.2524	27.719	25.8333	26.316	23.672	26.784	36.192	36.72	81.0833	74.388	70.956	68.944	33.088	27.984	27.1458	27.4167	23.2708	23.1391	22.9	23		May	28.0242	69.4773
1981	1	6	28.38	24.868	3.512	26.2238	27.6048	25.919	26.224	23.744	29.112	39.748	39.028	77.32	67.932	65.384	64.764	35.0087	28.1565	27.0478	27.187	23.5565	23.3762	23.1667	23.2		June	28.198	73.3018
1981	1	7	28.376	25.08	3.296	26.0524	27.7429	25.66	26.236	23.728	26.876	37.1792	36.4667	82.5833	73.708	68.768	65.336	31.82	28.1	26.668	26.736	23.28	23.0583	23.1211	23.3111		July	28.1639	74.6955
1981	1	8	28.392	24.648	3.744	26.4857	27.8	25.5095	26.312	23.748	26.948	38.5	35.904	80.08	73.364	68.968	66.74	33.672	28.292	27.036	27.028	23.328	23.2125	23.2632	23.1842		August	28.2623	74.8555
1981	1	9	28.34	25.096	3.244	26.3048	27.619	25.4857	26.276	23.764	26.648	39.776	38.396	80.76	73.376	64.416	63.908	33.324	27.832	25.944	26.62	23.432	22.9458	22.5222	22.8944		September	27.9422	75.8781
1981	1	10	28.332	25.28	3.052	26.1952	27.4857	25.2095	26.056	23.72	26.74	45.368	42.528	78.624	71.708	62.632	60.8	33.8417	27.9583	26.5167	26.425	23.3417	23.0391	23.0875	22.8937		October	27.4544	76.1658
1981	1	11	28.572	25.252	3.32	26.3333	28.0857	25.6524	26.372	25.884	29.24	34.392	34.208	75.72	67.2	70.2042	67.725	33.8391	27.9783	27.2043	27.1261	23.3	23.0591	23.1947	23.0053		November	27.2351	72.9117
1981	1	12	28.488	25.548	2.94	26.0381	27.5762	25.8524	26.288	25.548	29.224	34.352	34.732	75.176	69.688	68.2958	67.6	33.6348	28.1522	26.9609	27.087	23.2478	23.1455	22.9526	22.9526		December	26.8855	67.4162
1981	1	13	28.448	25.396	3.052	26.2857	27.7619	25.6955	28.724	25.9042	29.5083	38.888	36.888	76.852	67.676	64.888	64.4583	31.125	27.813	26.9391	26.8435	22.9609	23	23.05	22.8556
1981	1	14	28.38	25.204	3.176	25.9048	27.6095	25.61	26.144	25.956	29.804	34.928	34.548	79.52	70.384	69.7304	68.2417	34.5	27.9	26.7167	27.0792	23.4333	23.0348	22.8737	23.0263		Convention
1981	1	15	28.224	25.0833	3.14067	26.15	27.4	25.2381	25.916	23.496	26.7	38.1	40.68	80.96	73.348	66	62.28	30.8	27.356	26.4083	26.3	22.9292	22.8522	22.8556	22.8235		Max	maximun daily temperature
1981	1	16	28.404	25.0875	3.3165	26.0667	27.6909	25.6227	26.0958	23.696	27.08	42.9917	41.632	79.352	72.208	63.656	60.304	30.0375	28.0708	26.3208	26.2458	22.8458	23.1304	22.75	22.925		Min	minimun daily temperature
1981	1	17	28.324	25.05	3.274	26.08	27.6667	25.9619	26.324	23.54	29.336	35.0292	36.04	80.2	68.948	67.892	65.104	29.036	27.248	26.336	26.24	22.644	22.7261	22.485	22.6105		Max-Min	temperature difference
1981	1	18	28.528	25.068	3.46	26.0667	27.7095	25.9238	26.34	23.484	29.4	34.384	34.796	80.36	70.628	68.08	67.54	30.544	27.936	26.52	26.588	22.804	23.1478	22.635	22.65		T-7	dry bulb temperature at 7:00 am
1981	1	19	28.44	24.9875	3.4525	25.919	27.8333	25.3826	26.08	26.152	28.7583	40.5458	39.4708	78.592	66.1	65.192	61.336	27	27.7043	26.4609	26.3522	22.4	23.1476	22.7833	22.8353		T-13	dry bulb temperature at 1:00 pm
1981	1	20	28.584	24.888	3.696	25.7476	27.5381	25.8286	26.264	23.384	26.54	36.6	36.52	81.5	72.876	68.076	66.104	28.74	27.588	26.46	26.3	22.592	22.8	22.675	22.5368		T-19	dry bulb temperature at 7:00 pm
1981	1	21	28.628	25.132	3.496	25.9143	27.9	25.7476	26.344	23.248	26.684	36.768	34.6583	79.68	71.228	67.152	64.772	28.308	27.46	25.836	26.024	22.276	22.7	22.135	22.2316		Mean	mean daily dry bulb temperature
1981	1	22	28.468	24.82	3.648	26.1429	27.8364	27.9318	26.528	23.428	27.0958	33.6583	32.5042	80.5417	72.3	69.6667	69.0875	30.9667	28.125	26.5542	26.8042	22.8542	23.1174	22.545	22.605		T1	wet bulb temperature at 7:00 am
1981	1	23	28.536	25.08	3.456	26.1333	27.8667	26.1333	26.508	23.54	29.324	39.792	37.4542	78.132	68.228	66.78	63.052	29.0417	27.725	27.0083	26.5083	22.7	22.9909	22.9579	22.7556		T13	wet bulb temperature at 1:00 pm
1981	1	24	28.552	25.004	3.548	26.1095	27.8476	25.8524	26.4	23.416	26.536	35.316	34.764	80.84	72.524	68.98	68.012	30.928	27.836	26.504	26.828	22.844	22.9917	22.645	22.75		T19	wet bulb temperature at 7:00 pm
1981	1	25	28.556	24.904	3.652	25.87	27.8524	25.8667	26.2208	23.36	26.66	35.032	32.45	80.88	72.468	69.028	67.852	30.632	27.672	26.7167	26.725	22.6833	22.9696	22.665	22.645		Mean	Mean daily wet bulb temperature
1981	1	26	28.42	24.988	3.432	26.04	27.7286	25.4143	26.124	23.488	26.712	41.528	39.452	81.1739	72.572	64.148	61.976	29.32	27.74	25.952	26.124	22.764	22.875	22.6111	22.8		R1	relative humidity at 7:00 am
1981	1	27	28.536	25.088	3.448	26.055	27.681	25.6571	26.2	23.508	26.444	37.5042	37.684	80.5417	72.024	65.648	63.108	29.156	27.48	25.848	25.968	22.636	22.7167	22.1632	22.4611		R13	relative humidity at 1:00 pm
1981	1	28	28.484	25.125	3.359	26.1143	27.7	25.45	26.188	23.4	26.336	44.224	40.8542	79.44	72	61.188	59.084	28.524	27.42	25.46	25.724	22.464	22.7292	22.2176	22.3437		R19	relative humidity at 7:00 pm
1981	1	29	28.58	25.184	3.396	26.3333	27.9619	25.8524	26.256	23.6125	27.988	34.4958	36	78.392	69.944	68.064	65.556	29.4667	27.975	26.875	26.7167	22.75	23.0696	22.79	22.8158		Mean	mean daily relative humidity
1981	1	30	28.632	24.992	3.64	26.0667	27.8333	25.7381	26.304	23.416	26.308	34.5	33.656	80	71.5	68.092	67.296	30.596	27.584	26.324	26.392	22.68	22.8458	22.55	22.5		P7	barometric pressure at 7:00 am
1981	1	31	28.612	25.192	3.42	25.9714	27.7714	25.7762	26.4083	25.044	28.728	34.9	34.008	77.688	69.492	67.244	66.7667	28.7458	27.8542	26.1458	26.5125	22.4417	23.013	22.295	22.6474		P13	barometric pressure at 1:00 pm
1981	2	1	28.5115	24.8154	3.69615	25.9364	27.3	25.3727	25.7115	23.2692	28.7615	34.7875	36.876	79.2308	68.2654	61.3769	62.396	29.648	26.8833	25.5174	25.6696	22.2957	22.4955	21.9833	22.0889		P19	barometric pressure at 7:00 pm
1981	2	2	28.6923	25.1038	3.58846	25.8045	27.7727	25.4955	26.0885	23.0846	26.2077	37.8154	37.1962	77.1808	68.9154	64.25	62.95	29.9	27.296	25.92	26.032	22.264	22.6292	22.4158	22.3684		Mean	mean daily barometric pressure
1981	2	3	28.5769	25.2615	3.31538	25.9773	28.0667	25.7773	26.4231	25.5731	28.4769	34.5654	32.212	77.0077	68.6308	69.884	66.896	28.944	27.488	26.328	26.476	22.492	22.7458	22.3762	22.495		Tr7	dew temperature at 7:00 am
1981	2	4	28.7769	25.2577	3.51923	26.0227	27.6818	25.4364	26.1885	25.3385	28	34.1077	33.4538	76.6654	69.5154	67.008	66.308	30.392	27.412	25.676	26.044	22.416	22.7167	22.11	22.21		Tr13	dew temperature at 1:00 pm
1981	2	5	28.1846	25.3308	2.85385	25.9636	27.5	24.9909	25.7538	23.1308	25.8462	41.9115	39.8	74.412	67.3231	60.6577	58.8192	30.0708	26.7458	25.7318	25.9545	22.4591	22.5952	22.3176	22.3235		T19	dew temperature at 7:00 pm
1981	2	6	28.2769	24.6077	3.66923	26.0091	27.5619	25.2955	25.9885	25.4346	28.1423	32.232	33.0923	78.1192	69.804	69.412	67.964	30.496	26.988	26.5167	26.4375	22.6792	22.5652	22.545	22.485		Mean	mean daily dew temperature
1981	2	7	28.4654	24.6769	3.78846	25.9455	27.9682	25.5619	26.25	25.4231	28.2192	31.3077	31.4077	76.3038	66.2192	69.736	68.536	31.0667	27.4042	26.3667	26.5792	22.6625	22.7087	22.3381	22.4476
1981	2	8	28.3269	24.944	3.38292	25.7545	28	25.6522	28.1731	23.3077	26.6346	31.732	31.308	79.68	69.888	72.048	68.108	28.244	27.396	26.208	26.068	22.132	22.6708	22.1591	22.2286
1981	2	9	28.4	24.584	3.816	25.7455	27.8	25.6043	26.1423	23.0077	26.0615	36.7846	34.85	78.9231	70.5385	67.5038	64.4308	28.3231	27.2154	25.9538	25.7577	22.0423	22.584	22.2048	22.115
1981	2	10	28.568	25.012	3.556	25.8826	27.3348	25.7522	26.1731	23.1385	28.6231	33.4538	33.6038	79.0769	71.4192	67.7923	67.0923	28.3269	27.1231	25.8462	26.0615	22.1654	22.512	22.1	22.1905
1981	2	11	28.3923	25.3	3.09231	25.9455	27.8174	25.4957	26.1346	23.0769	26.1038	36.6462	34.5846	78.6538	70.0154	67.9192	64.3154	28.3346	27.0538	25.9269	25.7769	22.1115	22.472	22.2381	22.195
1981	2	12	28.6769	24.7962	3.88077	25.8909	27.8864	25.8455	26.3654	23.3615	26.3038	33.7615	33.2962	78.7077	70.2154	67.7962	67.6154	30.948	27.524	26.272	26.448	22.716	22.7833	22.4381	22.4286
1981	2	13	28.4808	24.8346	3.64615	25.4318	27.75	25.8136	28.3962	24.7769	24.3577	32.3115	31.1808	77.5769	71.656	70.492	69.992	30.7708	27.7792	26.575	26.7875	22.625	22.7917	22.4714	22.519
1981	2	14	28.6192	25.056	3.56323	25.9905	27.987	25.4696	26.0654	23.2731	26.2962	38.6731	36.6962	77.6115	68.7846	65.8	63.6769	30.532	27.592	26.568	26.372	22.604	22.8542	22.9	22.7158
1981	2	15	28.8346	25.1077	3.72692	25.6818	28.0381	25.6909	28.05	25.2154	24.6385	32.1308	30.8038	78.8731	72.84	71.508	69.896	30.768	28.012	26.892	26.824	22.684	22.94	22.919	22.8
1981	2	16	28.6846	24.9	3.78462	25.8318	27.9955	25.8955	26.2769	23.3538	26.5923	36.7885	33.708	81.56	72.0538	69.0846	66.4423	28.7	27.8346	27	26.74	22.576	23.1	22.9238	22.835
1981	2	17	28.6769	24.65	4.02692	26.3545	27.7091	25.3636	26.1692	23.3692	26.3231	32.1458	35.0731	80.1538	72.2192	67.2885	66.1769	30.2423	27.0654	26.4167	26.6042	22.6667	22.7522	22.58	22.595
1981	2	18	28.5769	25.1962	3.38077	25.95	27.6227	25.6	26.1538	23.3192	26.2615	36.2077	33.356	81	71.8038	65.8654	65.4269	30.1731	27.2538	25.904	26.416	22.712	22.7708	22.29	22.615
1981	2	19	28.4423	25.1731	3.26923	25.8818	30.3955	28.3682	26.4731	23.3615	26.3	30.2538	29.704	79	70.116	72.6	70.464	29.996	27.376	26.532	26.628	22.436	22.675	22.4545	22.4591
1981	2	20	28.6154	25.1654	3.45	25.8	28.2227	26.0565	26.3692	23.288	28.4846	34.912	35.2231	79.8846	68.5077	67.4423	64.75	26.6231	27.516	26.336	26.236	22.196	22.7792	22.3857	22.5
1981	2	21	28.9462	25.1885	3.75769	25.9545	28.2545	26.0818	26.5769	23.1654	28.4346	32.2	31.876	76.8154	67.7462	68.0731	66.4538	28.3	27.464	26.124	26.348	22.232	22.75	22.2524	22.3476
1981	2	22	28.8846	25.4385	3.44615	26.15	28.1409	26.0682	26.5885	23.2423	26.5115	31.9923	31.6346	76.7231	67.7154	70.1269	68.2423	29.776	27.224	26.628	26.472	22.436	22.5625	22.4591	22.3273
1981	2	23	28.9692	25.3038	3.66538	25.9591	27.7864	25.6955	26.3115	27.6731	28.5667	32.74	32.376	73.9308	66.15	69.0077	66.4654	27.688	27.184	26.472	26.372	22.1125	22.687	22.5333	22.3286
1981	2	24	28.5038	25.112	3.39185	25.8727	27.8864	25.6348	26.2077	23.4115	26.5	33.8346	31.6	81.0769	70.2154	68.8346	67.6654	28.0346	27.4231	26.524	26.632	22.5	22.7708	22.6524	22.6857
1981	2	25	28.7077	25.276	3.43169	25.9	27.9783	25.8	26.3808	25.3308	28.5231	32.1385	31.5885	75.9731	67.4154	69.624	67.82	27.944	27.164	26.256	26.428	22.144	22.5167	22.4	22.4381
1981	2	26	28.9269	25.1154	3.81154	26.1136	28.285	25.7	26.4731	23.4885	26.6846	32.0792	34.9038	78.4962	68.5769	69.3231	65.6615	28.96	27.832	26.816	26.568	22.588	22.9	22.8048	22.73
1981	2	27	28.8462	24.7769	4.06923	26.1714	27.8591	25.6909	26.2423	25.2808	28.9269	38.252	37.7231	79.432	70.6231	69.764	64.668	27.716	28.168	26.952	26.604	22.748	23.1625	22.885	22.9111
1981	2	28	28.9077	25.0154	3.89231	26.0455	27.9455	25.8636	26.5115	23.4154	26.7	35.0538	33.9769	80.0385	71.2769	69.8462	68.2808	30.4615	27.5346	26.8154	26.8269	22.7577	22.748	22.7905	22.6714
1981	3	1	29.1154	25.4269	3.68846	25.8762	28.2762	26.1857	28.8577	23.352	26.948	30.4885	28.3885	77.4731	68.5	73.996	71.848	28.316	27.536	26.792	26.884	22.412	22.7	22.3304	22.3957
1981	3	2	28.8231	25.1154	3.70769	26.1524	27.9905	25.8476	26.2385	23.22	27.6385	31.7654	31.0269	76.9308	67.8115	70.5731	68.3231	28.272	27.32	26.656	26.564	22.3	22.6833	22.5318	22.4955
1981	3	3	28.7769	25.016	3.76092	25.9714	27.9909	25.5591	26.1923	23.05	28.4385	34.2	32.9846	78.28	69.272	69.444	65.444	26.26	27.172	26.028	25.928	21.872	22.5792	22.3238	22.255
1981	3	4	28.7923	25.2923	3.5	25.5286	28.2619	25.7952	26.3462	23.044	30.3231	31.5885	31.7962	77.272	66.384	68.604	67.268	28.6792	27.2583	25.9708	26.2167	22.2083	22.5913	21.9762	22.0571
1981	3	5	28.9615	24.9654	3.99615	25.6381	27.8619	25.7727	26.2	24.5269	30.4846	38.2308	38.2154	75.1417	64.5385	62.76	62.44	28.4542	27.2167	25.7542	25.8833	22.2667	22.7227	22.2056	22.2222
1981	3	6	29.0615	25.1	3.96154	26.035	28.2048	26.0048	26.4115	23.1269	26.404	33.7308	30.175	79.2	67.6077	67.9269	66.6385	28.2269	26.8577	26.244	26.4	22.38	22.6435	22.3048	22.319
1981	3	7	29.0692	25.0615	4.00769	25.8	28.5095	26.0571	26.5692	23.0731	26.4577	29.7462	29.4346	79.0769	67.6692	71.4308	69.4808	27.7654	27	26.2808	26.3192	22.0923	22.428	22.2174	22.2217
1981	3	8	28.9923	25.4269	3.56538	25.7476	28.2143	26.015	26.4731	23.0769	26.356	31.2	29.944	78.6154	67.9308	69.7077	67.7731	26.2115	26.9346	26.0077	26.0462	21.85	22.388	22.2318	22.2182
1981	3	9	29.0192	25.3231	3.69615	25.9333	28.3095	25.981	26.4923	23.0885	26.2808	31.3615	30.6346	76.3692	66.1	69.5038	67.5385	27.856	26.796	26.3	26.252	22.08	22.3083	22.3682	22.3091
1981	3	10	29.0885	25.036	4.05246	25.7524	28.1476	25.6381	26.3192	23.1308	26.4423	34.2423	31.468	79.6538	69.7923	68.1462	66.7308	28.0192	27.2231	26.364	26.488	22.248	22.7042	22.5762	22.519
1981	3	11	29.15	25.0038	4.14615	25.6667	28.0714	25.4095	26.1654	25.3269	26.4077	31.4462	30.632	80.84	69.328	70.1667	69.284	28.504	27.316	26.456	26.52	22.332	22.625	22.7	22.6286
1981	3	12	28.9423	25.1846	3.75769	25.7238	27.8905	25.2619	26.1654	23.0038	25.6731	32.8192	30.952	78.6923	68.5769	68.5115	66.3269	27.6538	26.6692	26.06	26.18	22.012	22.425	22.4905	22.3619
1981	3	13	28.9962	25.1346	3.86154	25.7619	28.2762	25.8409	26.4231	25.6462	26.588	32.3962	31.8308	80.1154	67.5115	70.65	68.6769	26.4577	27.6	26.564	26.696	22.056	22.8208	22.5318	22.5273
1981	3	14	28.8808	25.2538	3.62692	26.0381	28.0952	25.9	26.5154	23.2923	26.2885	32.0385	32.4654	77.4308	68.1615	70.7885	69.05	28.528	27.48	26.636	26.804	22.3	22.7875	22.5364	22.5182
1981	3	15	28.9654	25.2192	3.74615	26.1905	28.219	25.7952	26.4654	23.6115	26.8654	36.2115	35.5962	79.72	69.5654	69.1423	66.1038	27.488	28.008	26.896	26.824	22.624	23.0875	22.8238	22.875
1981	3	16	29.1423	25.464	3.67831	26.0857	28.6091	26.4045	26.7538	23.3731	26.8769	34.9077	32.2	79.5769	68.9885	70.9423	66.4538	26.9231	27.7115	26.9154	26.5154	22.2731	22.848	22.6591	22.4857
1981	3	17	29.3962	25.5923	3.80385	26.1905	28.6143	26.2048	26.7154	23.55	27.0269	32.6923	31.2962	80.1154	70.3	72.6269	69.6231	29.0538	28.25	27.4538	27.1115	22.6769	23.156	23.0636	22.8455
1981	3	18	29.3692	25.9538	3.41538	26.2762	28.381	26.1524	26.672	23.5923	26.5462	35.0038	33.1769	80.1154	70.4577	68.3231	66.8308	29.0615	28.0423	26.6808	26.7269	22.6962	23.104	22.6333	22.6762
1981	3	19	29.2885	25.6615	3.62692	26.2381	28.8381	26.419	26.9154	23.45	26.7654	30.4769	30.0615	79.5385	69.8846	73.2808	71.05	28.5962	28.1154	27.3077	27.2423	22.5231	23.128	22.8565	22.7609
1981	3	20	29.4462	25.652	3.79415	25.9714	28.55	26.1636	26.6769	23.4231	27.0269	34.9385	33.3231	80.6154	70.2308	68.4385	67.3654	28.5654	28.1154	26.6346	26.75	22.5385	23.08	22.6143	22.6571
1981	3	21	29.4231	25.3846	4.03846	25.8952	28.719	26.3238	26.7808	23.3731	26.7962	29.5346	29.6346	80.9615	67.8615	70.8923	69.8538	28.6769	27.4731	26.3769	26.6654	22.5269	22.7	22.2696	22.4043
1981	3	22	29.5269	25.0846	4.44231	25.7	28.8048	26.2762	26.7231	23.0038	26.6808	31.6692	31.1308	77.4808	65.6538	68.4577	67.3115	28.056	27.288	26.276	26.332	22.076	22.5625	22.2136	22.2091
1981	3	23	29.3346	24.9577	4.37692	25.7476	28.4571	26.0333	26.6154	23.0808	26.5154	33.1	30.9231	79.3077	68.0115	69.6192	67.7346	27.8808	27.1577	26.4154	26.2269	22.1115	22.476	22.3364	22.1955
1981	3	24	29.4269	25.12	4.30692	25.8	28.3591	26.05	26.5923	23.2962	26.3654	34.3692	33.2577	80.36	69.1731	69.3385	66.5385	26.8846	27.5115	26.5808	26.4192	22.2192	22.74	22.6091	22.6
1981	3	25	29.4538	25.4654	3.98846	26.119	28.7381	26.2286	26.8038	23.3615	26.7269	32.6308	31.5462	79.8462	68.7923	70.3385	68.5231	28.5846	27.8577	26.8538	26.7654	22.4423	22.928	22.65	22.5182
1981	3	26	29.4769	25.1269	4.35	26.5476	28.119	25.45	26.1654	25.332	32.5962	39.8708	39.388	75.2769	63.4654	60.66	58.604	26.625	27.0217	27.135	26.98	22.66	23.2111	23.0625	22.95
1981	3	27	29.7231	25.5	4.22308	26.4286	28.7524	26.0143	26.828	23.6308	26.6385	33.6538	33.1577	77.612	67.2962	68.9538	66.8577	29.12	28.128	26.964	27.144	22.728	23.1583	22.8952	22.9476
1981	3	28	29.5423	25.876	3.66631	26.35	28.6909	28.5182	29.2962	23.8538	26.9885	34.7308	33.2	79	68.772	69.596	66.064	27.304	27.96	26.852	26.784	22.512	23.05	22.719	22.78
1981	3	29	29.7308	25.9769	3.75385	26.4714	28.6143	26.3476	26.936	23.5962	26.6269	32.4038	31.5	78.4615	69.7654	70.0577	68.5077	28.9538	28.2808	26.8846	27.1885	22.6423	23.264	22.7864	22.9227
1981	3	30	29.6692	25.8231	3.84615	26.4905	28.6143	26.085	26.8077	23.5538	26.2808	33.8885	32.9231	78.4231	68.8769	67.4269	66.1654	28.8	27.8846	26.5385	26.8615	22.5923	23.056	22.7762	22.9
1981	3	31	29.7308	25.5962	4.13462	26.2381	28.575	26.2409	26.8308	25.5154	28.6962	32.0923	31.6462	78.2269	67.4462	70.444	69.032	29.504	28	27.236	27.268	22.912	23.1042	23.0905	23.0143
1981	4	1	29.5654	25.5346	4.03077	26.1955	28.7773	26.3364	26.7615	23.6192	26.6154	32.0962	33.4385	77.2423	65.1385	68.6154	66.3962	30.336	27.7542	27.1708	27.0667	22.85	22.9348	22.881	22.7952
1981	4	2	29.7654	25.7154	4.05	26.3909	28.8409	26.2304	26.8615	27.6538	30.6808	32.5269	32.0923	74.6269	64.4346	69.6417	67.4292	30.7792	27.9375	27.05	27.1083	22.9667	23.0348	22.91	22.87
1981	4	3	29.5846	26.0077	3.57692	26.4636	28.8045	26.4136	27.1	23.6923	26.8192	34.7423	33.3385	77.0538	66.7577	69.0077	66.6731	30.624	27.968	27.424	27.28	23.04	23.05	23.0857	22.919
1981	4	4	29.5731	25.74	3.83308	26.6	28.8545	26.3238	27.0038	25.2308	28.7346	28.036	29.7385	76.9038	66.9615	71.8583	70	30.72	28.38	27.512	27.404	22.984	23.2917	23.0273	22.95
1981	4	5	29.4269	26.112	3.31492	26.5636	29.013	26.5565	27.1692	23.7192	27.1077	33.1346	31.7808	78.4615	68.6846	72.5731	68.1077	28.7962	28.3115	27.5538	27.3654	22.7962	23.216	22.9913	23
1981	4	6	29.8692	26.1154	3.75385	26.5318	29.0476	26.6318	27.2192	23.8808	27.1038	32.4038	32.0538	80	69.1346	70.1846	68.6269	30.9731	28.5769	27.2615	27.4654	23.2115	23.38	22.9545	23.0182
1981	4	7	29.8846	25.9269	3.95769	26.3045	29.1273	26.8	27.05	23.8538	27.2115	30.5154	32.2077	80.9231	67.2962	70.5923	68.6538	30.7231	28.552	27.604	27.656	23.3	23.3417	22.9955	23.0545
1981	4	8	29.9077	26.1769	3.73077	26.6545	29.1455	26.8409	27.35	24.1231	29.2385	30.7923	30.2346	80.56	70.368	73.248	71.412	31.524	29.196	28.172	28.176	23.464	23.7583	23.4182	23.3864
1981	4	9	29.95	26.2808	3.66923	26.8091	29.0476	26.8091	27.3538	24.2769	27.1923	32.6	32.636	79.0885	69.1385	69.1385	68.0077	30.212	29.236	27.792	28.164	23.488	23.7875	23.3952	23.5476
1981	4	10	29.8846	26.0385	3.84615	26.7	28.9714	26.6409	27.1731	24.1462	27.2385	32.5269	34.2538	80.1154	68.4615	69.2577	67.6423	31.3423	28.904	27.788	27.932	23.512	23.5917	23.3619	23.3571
1981	4	11	29.6577	26.4	3.25769	26.5455	28.9773	26.7364	27.2462	24.092	28.95	32.0731	31.8308	76.7346	66.5462	70.1692	69.0192	31.8167	29.125	28.0333	28.2792	23.5583	23.7304	23.2409	23.35
1981	4	12	29.8654	26.0538	3.81154	26.7864	28.9	26.5091	27.1308	23.8769	26.9077	32.1231	31.5269	79.5	69.1538	70.0538	68.5654	31.1192	28.2654	27.3	27.4038	23.1846	23.22	23.0773	23.0636
1981	4	13	29.9077	25.9615	3.94615	26.6045	29.0682	26.6667	27.2038	23.6269	26.7654	29.9231	29.55	78.6923	68.0192	71.36	69.7808	30.5038	28.1308	27.4538	27.2923	22.8423	23.156	23	22.8565
1981	4	14	29.9385	25.8308	4.10769	26.7409	29.0864	26.5591	27.0692	23.8731	26.7423	31.9038	33.45	78.8077	66.05	68.4	66.0538	30.5462	28.024	27.232	27.4	23.168	23.0875	23.081	23.1095
1981	4	15	29.9577	25.6615	4.29615	26.4143	29.1727	26.6091	27.0692	23.8615	27.1231	30.3038	32.0385	80.6538	67.7308	71.6692	69.6308	29.2731	28.82	27.992	28	23.112	23.55	23.3818	23.3318
1981	4	16	29.9385	26.0692	3.86923	26.6409	28.8727	26.2591	26.9115	24.0115	29.3115	36.8769	35.1885	77.684	67.98	65.928	64.488	31.6417	28.6583	27.2125	27.3833	23.375	23.4609	23.2947	23.3684
1981	4	17	29.8308	25.8538	3.97692	26.6955	28.9048	26.7381	27.0423	24.1885	27.0615	34.3654	33.5154	77.5692	66.72	68.524	67.8038	32.125	28.825	27.8583	27.9708	23.6125	23.5609	23.2905	23.419
1981	4	18	29.9423	26.0923	3.85	26.6318	28.7455	26.2955	26.8962	24.1269	27.4154	36.9115	35.0808	81.1538	71.8231	67.0846	66.4885	31.6654	29.0692	27.3346	27.4385	23.5538	23.692	23.38	23.405
1981	4	19	29.9423	26.2423	3.7	26.7636	29.0091	26.4091	27.1808	23.95	27.0654	34.3577	33.2923	79.0385	69.5038	69.3462	67.4577	31.1231	28.8154	27.6154	27.7308	23.2423	23.604	23.4714	23.4429
1981	4	20	29.9885	26.25	3.73846	26.7182	28.8818	26.8045	27.2615	24.1885	29.3731	32.0538	32.3231	80.8077	67.9	70.8231	69.6692	31.6577	28.6346	27.7192	28.0385	23.6231	23.5792	23.2818	23.4409
1981	4	21	30.0692	26.2654	3.80385	26.9636	29.2409	26.7318	27.3385	24.2538	27.3615	32.2538	31.8077	79.9231	69.9038	70.9231	69.3308	31.95	29.0923	27.8462	28.0769	23.7038	23.712	23.4091	23.5227
1981	4	22	30.1308	26.1462	3.98462	26.7773	29.2818	26.7727	27.3423	24.1808	27.3923	35.3385	33.1308	78.9231	68.0654	68.9231	67.6231	32.144	29.204	28.02	28.112	23.708	23.7875	23.5667	23.6
1981	4	23	30.1462	26.2269	3.91923	27.0591	29.2864	26.9182	27.4385	24.2462	27.3192	32.8808	32.0154	79.5	69.15	71.1846	69.1	31.8	28.8038	28.1385	28.1308	23.5808	23.496	23.5591	23.5364
1981	4	24	30.1923	26.4038	3.78846	27.1182	28.9409	26.7227	27.3731	25.9962	29.3115	34.7923	34.5615	74.2808	65.1462	68.8	67.12	32.5	29.613	28.6043	28.7087	23.9826	24	23.755	23.755
1981	4	25	30.1692	26.4923	3.67692	27.0727	29.4	27.1136	27.6154	24.2962	27.7231	35.3269	32.496	77.4692	68.2846	69.7577	67.1769	31.584	29.12	28.316	28.268	23.624	23.6792	23.619	23.5667
1981	4	26	30.1077	26.4	3.70769	27.0273	29.3864	27.1864	27.6038	24.5077	27.6115	30.9577	28.9	81.3846	71.3385	74.5385	72.6308	32.7923	29.7115	28.9846	28.9077	24.0154	24.084	23.9261	23.8609
1981	4	27	30.0692	26.5885	3.48077	27.2818	29.1773	27.1636	27.5962	24.7346	30.1192	35.1231	34.9885	79.2769	68.1462	70.9192	68.8923	33.168	29.692	28.976	28.956	24.264	24.187	24.0571	24.019
1981	4	28	30.0269	26.6962	3.33077	27.2909	29.3227	27.1636	27.5885	24.5962	27.6692	34.8846	35.4423	78.964	70.8231	70.2769	68.7885	33.284	29.712	29.1042	29.0917	24.2167	24.187	24.0333	24.0143
1981	4	29	30.0038	26.7462	3.25769	27.2227	29.2727	26.8818	27.4885	24.6731	27.7077	37.2385	36.3269	79.5692	69.7615	68.3269	66.55	31.34	29.848	28.408	28.656	24.008	24.1125	23.895	23.975
1981	4	30	30.0538	26.4192	3.63462	27.0773	29.2864	27.0318	27.4846	24.4885	27.4885	32.7269	32.0769	81.0385	70.8692	71.7462	70.5308	32.3962	29.5077	28.4885	28.5885	23.9846	23.928	23.7227	23.7636
1981	5	1	30.0296	26.5778	3.45185	27.3652	29.1522	26.7783	27.3259	26.3778	31.4704	36.9731	36.4731	76.8963	67.4926	65.9654	64.5346	31.144	29.844	28.26	28.332	23.968	24.1333	23.9842	23.9684
1981	5	2	30.3296	26.6889	3.64074	27.3773	29.6478	27.3696	27.8481	24.6963	27.9231	35.3692	36.3444	76.537	67.2741	68.1444	66.4963	31.028	29.856	28.808	28.756	23.904	24.1083	24.0095	23.9429
1981	5	3	30.0481	26.8778	3.17037	27.387	29.5143	27.3091	27.6926	24.9519	27.6185	34.5037	36.6519	77.8	66.092	68.6192	67.3074	33.26	29.9542	29.3	29.3667	24.5417	24.2043	24.1905	24.181
1981	5	4	30.0926	26.5556	3.53704	27.2913	29.3391	27.3391	27.8481	24.7926	27.8519	30.8333	30.7963	81.6296	71.9185	74.6111	73.0889	32.8037	30.137	29.2667	29.4185	24.363	24.3	24.0875	24.1458
1981	5	5	30.2185	26.7185	3.5	27.3043	29.6435	27.4304	27.8667	24.6704	29.9519	31.15	30.7077	80.6296	69.9889	71.8185	70.0296	30.3	29.7222	28.7407	28.8704	23.9259	24.0385	23.8957	23.9174
1981	5	6	30.0963	26.3852	3.71111	27.2174	29.5591	27.3609	27.7481	24.4407	27.5815	35.2778	32.2231	79.2259	69.0296	71.4444	68.1185	30.6692	29.5538	28.9346	28.5346	23.7038	23.94	23.8522	23.7227
1981	5	7	30.1185	26.0963	4.02222	27.2478	29.3739	27.313	27.7333	24.5481	27.5778	33.3731	33.8741	78.8593	69.5185	71.8407	68.4333	30.9462	29.6	28.8808	28.5923	23.8308	23.988	23.8304	23.7682
1981	5	8	30.1926	26.3	3.89259	27.4	29.4304	27.3174	27.8259	24.7481	27.8222	33.1815	32.6963	80.9259	71.4519	72.3259	70.6741	32.6667	30.1259	28.9481	29.0333	24.2222	24.2615	23.9739	23.9826
1981	5	9	30.2741	26.8704	3.4037	27.4957	29.4217	27.3792	27.7963	27.1593	29.7444	31.1333	30.8556	78.5296	69.8148	74.0692	72.3654	32.9885	30.0538	29.3192	29.2808	24.3346	24.248	24.0826	24.0783
1981	5	10	30.2111	26.6407	3.57037	27.3957	29.1217	27.5478	27.937	27.1852	29.6556	33.9577	35.1407	79.88	72.2926	73.8778	70.0556	30.3423	30.7423	30.0385	29.5692	24.25	24.612	24.3417	24.3227
1981	5	11	30.2704	26.4185	3.85185	27.5652	29.5957	27.4652	27.8296	25.2852	28.0815	36.7519	37.5815	82.7692	71.8222	72.4926	68.5481	31.5556	31.0577	30.0385	29.8192	24.7885	24.812	24.6591	24.6238
1981	5	12	30.3074	26.5519	3.75556	27.5826	29.3696	27.5043	27.8741	26.6556	29.9481	31.6556	31.4481	80.6074	71.2593	75.9577	74.0615	33.1115	30.7808	30.1077	30.1154	24.8615	24.656	24.5435	24.5261
1981	5	13	30.2481	26.5481	3.7	27.0739	29.4609	27.413	27.8963	24.8963	27.8519	33.7407	33.5037	83.1154	72.2519	74.8333	71.8111	30.9074	30.463	29.4667	29.437	24.3	24.4615	24.1917	24.1826
1981	5	14	30.1	26.2852	3.81481	27.3913	29.4435	27.5739	27.9407	24.9704	27.9148	31.8852	31.2444	82.8148	72.9	75.5926	74.1	33.4481	30.4481	30.0444	29.7481	24.5852	24.4385	24.4708	24.2875
1981	5	15	30.0296	26.6519	3.37778	27.5217	29.5043	27.3136	27.7462	25	28.0852	40.2556	38.9519	81.1462	71.9	67.6481	66.6556	32.9615	30.6077	29.236	29.348	24.752	24.6625	24.26	24.29
1981	5	16	30.3037	26.2667	4.03704	27.3304	29.1826	27.5261	30.0692	29.3444	30.8148	30.44	31.1654	78.4926	69.5692	72.608	72.2083	31.7542	30.6375	29.7708	29.5333	24.2875	24.4167	24.2091	24.181
1981	5	17	30.2444	26.5154	3.72906	27.3667	29.2042	28.7917	29.4769	27.5074	30.5704	35.7741	35.2519	76.7346	67.1154	70.96	69.116	33.7783	30.6783	29.9478	30.0391	24.9696	24.5909	24.51	24.535
1981	5	18	30.1963	26.6385	3.55783	27.3783	29.175	27.2875	27.7308	27.3704	28.1538	39.5111	38.7444	78.5462	70.8333	69.0037	66.7704	32.008	30.952	29.728	29.572	24.548	24.75	24.5952	24.59
1981	5	19	30.1148	26.6519	3.46296	27.2913	28.7783	27.4	27.6654	25.1778	30.2593	35.7519	36.4926	82.1731	72.1519	74.2704	71.7556	31.7885	30.9192	30.1269	30.0269	24.6923	24.8542	24.587	24.5864
1981	5	20	30.0926	26.2444	3.84815	27.0913	28.7826	27.1696	27.4963	25.1593	27.8	40.5815	33.9208	85.3704	76.8519	72.2556	68.8852	30.5296	30.7852	30.1308	29.4538	24.5115	24.792	24.6818	24.515
1981	5	21	30.2333	26.2778	3.95556	27.1783	29.3739	27.313	29.5667	25.1778	27.8704	36.1769	36.0846	81.55	70.9885	72.2885	70.1769	33.232	30.812	29.976	29.844	24.784	24.6792	24.6571	24.519
1981	5	22	30.2444	26.2815	3.96296	27.5783	29.25	27.2409	27.7556	25.2704	28.0481	36.4	33.7038	83.6296	76.1185	75.4885	72.3111	31.8852	31.3815	30.0926	29.9444	24.7333	24.9962	24.6957	24.6773
1981	5	23	30.3185	26.037	4.28148	27.2773	29.3	27.5818	27.8769	25.2259	28.1148	33.8778	33.9741	83.5556	73.8259	74.0889	73.7519	33.5923	31.4923	30.0038	30.35	25.0885	25.056	24.4478	24.6609
1981	5	24	30.3481	26.4154	3.93276	27.1826	29.1542	27.2	27.6923	25.2852	27.9778	42.0333	40.8037	80.537	71.1259	66.4704	65.7667	33.784	30.888	29.376	29.616	25.176	24.725	24.6842	24.7211
1981	5	25	30.0704	26.0296	4.04074	26.9609	28.5522	26.9667	27.4038	29.6481	29.7115	33.6444	33.7037	80.2963	71.8259	74.9885	73.7731	33.36	30.688	29.836	29.948	24.916	24.6125	24.3409	24.4136
1981	5	26	30.2704	26.4889	3.78148	27.7957	29.0913	26.7652	27.5462	25.2963	27.8556	42.4385	43.4889	77.7654	70.7444	66.4481	62.6333	31.404	30.556	29.2625	29.1375	24.6333	24.6478	24.4211	24.4222
1981	5	27	29.6037	26.5038	3.09986	27.4826	28.8875	29.752	29.9154	25.4741	28.0852	35.9148	34.9519	83.72	75.5346	73.4077	71.3192	32.2385	30.7923	29.5154	29.864	24.696	24.7708	24.4857	24.5667
1981	5	28	30.0963	26.4444	3.65185	27.4565	28.8522	27.6083	27.8385	27.812	32.1808	39.1923	39.3926	73.6556	66.737	66.8308	66.2423	32.4783	30.4304	29.8	29.6522	24.6913	24.581	24.6211	24.5053
1981	5	29	30.3963	26.7	3.6963	27.6957	29.5261	27.6458	27.9462	27.3077	33.0115	36.892	37.3346	78.1519	69.7148	67.2154	66.9269	30.664	30.972	29.18	29.476	24.448	24.9739	24.4526	24.5684
1981	5	30	30.0444	26.6269	3.41752	27.9522	29.3261	27.5917	27.9154	28.0731	30.6385	36.9346	37.1741	77.7333	69.0333	70.3038	68.8038	32.772	30.692	29.904	29.912	24.824	24.813	24.81	24.72
1981	5	31	30.4481	26.7852	3.66296	27.8435	29.513	27.3542	27.9444	27.5885	30.8423	38.5231	39.9444	76.6407	68.0519	68.5423	67.0769	32.6875	31.4083	30.0625	30.1667	24.8958	25.1773	24.9632	24.9737
1981	6	1	30.237	26.4556	3.78148	27.6333	29.5318	27.5091	27.95	25.3926	26.2519	34.0963	33.0741	84.8	77.4815	75.8963	74.5926	35.4185	31.5407	30.7654	30.7346	25.55	25.0462	24.9522	24.8826
1981	6	2	30.3185	26.5222	3.7963	27.4955	29.3409	27.7727	28.124	25.4778	26.2519	32.6111	31.6074	84.9259	78.5185	77.6259	76.4222	35.8926	31.7593	31.0556	31.0037	25.6074	25.0444	25.1042	25.0417
1981	6	3	30.3444	26.5444	3.8	30.1952	29.5048	27.8217	28.0308	28.0538	28.4462	30.3077	30.0538	82.312	74.8962	78.496	77.484	36.164	31.82	30.804	31.136	25.632	25.068	24.8304	24.9609
1981	6	4	30.3538	26.9308	3.42308	27.7857	29.5476	27.6952	28.092	25.5885	26.3692	38.95	36.04	81.8885	75.1731	70.5038	69.4654	36.048	31.68	30.7792	30.7042	25.7458	25.1542	25.16	25.075
1981	6	5	30.4692	26.8462	3.62308	27.9762	29.5762	27.6667	28.144	25.6115	28.1885	37.44	36.048	80.4115	73.4385	70.4654	68.6192	34.74	31.568	30.32	30.164	25.272	24.936	25.105	24.985
1981	6	6	30.2962	26.8385	3.45769	27.8429	29.3714	27.4545	27.968	30.7154	31.1115	37.4308	36.3231	76.2846	71.1615	71.4458	69.8625	37.0478	31.9217	30.5217	30.6522	25.8	25.1261	25.0684	25.0842
1981	6	7	30.2615	26.5615	3.7	27.4571	29.5667	27.6273	28.116	27.4154	28.4692	30.4308	30.2077	81.7962	74.9077	79.46	77.556	36.22	31.776	31.068	31.184	25.572	25.036	24.9783	24.9957
1981	6	8	30.5077	26.5423	3.96538	27.55	29.4286	27.83	27.988	25.1808	28.3846	34.0115	34.0615	81.556	73.65	76.9962	73.3769	33.864	31.136	30.876	30.464	24.936	24.8667	24.8783	24.7591
1981	6	9	30.3	26.3769	3.92308	27.6762	29.3048	27.4476	27.976	25.5385	26.3269	32.0731	31.6462	84.5	78.1923	78.4115	76.6423	36.3462	31.9692	31.0692	31.0462	25.6462	25.1538	25.1652	25.1348
1981	6	10	30.1481	26.4154	3.73276	27.7524	29.4727	27.2348	27.8615	25.5926	26.2778	39.1111	33.864	81.7741	76.1593	72.4593	70.1185	34.7	32.0577	30.3462	30.3	25.3115	25.2	24.8682	24.9905
1981	6	11	30.3296	26.3963	3.93333	27.7045	29.3773	27.4476	28.0846	27.5519	28.9333	39.4423	39.4231	81.7269	76.4889	71.9963	68.1185	32.7577	32.1615	30.6231	30.3154	25.0231	25.25	25.0045	25.055
1981	6	12	30.3222	26.5444	3.77778	27.7318	29.5571	27.9136	28.2654	25.6481	28.4667	34.7778	32	84.3462	77.1538	76.8115	73.5154	34.3231	32.0731	31.1462	30.7308	25.3692	25.1923	25.1261	25.0227
1981	6	13	30.2889	26.5259	3.76296	27.8727	29.265	27.55	28.072	25.4815	26.1259	38.1741	38.2704	78.1077	74.4222	72.1889	69.3074	34.06	31.456	30.46	30.7458	25.2625	25.0375	24.9238	24.9238
1981	6	14	30.2296	26.3111	3.91852	27.4476	29.1636	27.4182	27.8654	25.3615	28.563	36.7462	38.4444	79.1519	73.1444	73.9259	70.337	34.9167	32.4458	31.25	30.8667	25.2083	25.4	25.1182	25.0762
1981	6	15	30.3741	26.2	4.17407	27.2864	29.8182	27.8045	28.1038	25.563	26.4407	31.7444	31.6444	84.1519	76.1148	77.8148	76.8333	36.5577	32.3577	30.9538	31.4346	25.7077	25.3615	24.9125	25.1583
1981	6	16	30.2481	26.35	3.89815	27.8143	29.5304	27.7957	28.1423	27.4556	28.9741	34.5815	33.8185	82.2231	75.8778	75.2615	73.5269	34.2769	32.0923	30.8731	30.6577	25.2577	25.2192	25.0391	25.0455
1981	6	17	30.1481	26.8074	3.34074	27.7273	29.7182	27.5818	28.0192	30.4	30.7222	34.856	37.6704	77.237	72.5296	74.0923	69.1615	33.1417	31.9458	31.25	30.5458	25.1375	25.1375	25.1136	25.02
1981	6	18	29.9407	26.1731	3.76766	27.7739	29.4043	31	30.9346	25.7556	26.4259	34.3519	33.4556	79.7885	74.6462	74.5538	73.4077	36.9375	31.9292	31.5167	31.325	25.7292	25.1208	25.2727	25.15
1981	6	19	30.4074	26.7519	3.65556	28.0364	29.65	27.7636	28.3269	25.6704	26.4333	32.2444	31.3444	82.6296	77.4444	77.4444	75.4704	36.2407	32.0704	31.2074	31.1037	25.6333	25.1889	25.2125	25.125
1981	6	20	30.3	26.8185	3.48148	28.0091	29.55	27.7773	28.3154	25.7444	26.3815	32.3	31.7037	83.8889	77.3333	77.0556	75.6074	36.2148	32.0704	31	31.0778	25.7148	25.2148	25.1167	25.0708
1981	6	21	30.2963	26.3519	3.94444	27.4273	29.4091	27.7773	28.0923	25.4778	26.3259	31.8852	31.3	83.1667	76.2148	77.5333	76.4778	35.9577	31.9577	31.0538	31.1808	25.6077	25.1346	24.9542	25.0208
1981	6	22	30.1148	26.3519	3.76296	27.4727	29.1591	27.7045	28.0038	25.4333	26.1185	34.1667	33.2481	84.8846	79.1111	74.8556	74.9037	35.1926	31.5852	30.8	30.9731	25.55	25.0923	24.9522	25.0217
1981	6	23	30.2444	26.5889	3.65556	27.6045	29.4571	28.0591	28.2654	25.5593	26.3593	33.9074	33.3222	81.2667	75.6815	74.1852	74.2407	36.076	32.26	31.16	31.272	25.66	25.3	25.0696	25.1
1981	6	24	30.0481	26.8148	3.23333	27.8409	29.2182	27.5136	28.008	25.5037	26.1926	33.3852	33.063	80.8519	77.2037	75.237	74.1148	35.6846	31.9923	30.7462	30.6423	25.2923	25.1577	25.0043	24.913
1981	6	25	29.9556	26.663	3.29259	27.8273	29.35	27.7182	28.128	25.4333	26.1037	36.0333	35.2444	81.0444	75.7556	72.6889	71.4259	36.05	31.4885	30.5192	30.4346	25.3808	24.8808	24.9591	24.8773
1981	6	26	30.0593	26.8667	3.19259	27.8909	29.6182	27.9478	28.2692	28.0407	28.7444	30.5038	31.963	80.8815	75.7	77.6038	75.0962	34.6731	32.0885	31.2154	30.8731	25.3077	25.2	25.0458	25.0565
1981	6	27	30.1296	27.0308	3.09886	27.881	29.5591	27.7565	28.2077	27.4185	28.5111	30.3769	31.6704	80.0185	74.9074	76.4808	74.65	35.7115	31.8269	30.7654	30.8	25.4615	25.0692	24.9435	24.9348
1981	6	28	30.3074	26.7259	3.58148	27.9273	29.7409	27.8818	28.2808	25.4111	26.3148	33.7	33.6037	80.2	74.6926	73.9556	72.563	35.75	31.7423	30.55	30.7423	25.4538	25.0308	24.8435	24.8913
1981	6	29	30.0222	26.9185	3.1037	27.9318	29.6	27.7773	28.1692	25.4222	26.3148	33.7815	33.037	80.3407	75.1556	74.5519	72.8926	35.2577	31.7962	30.7846	30.5962	25.3538	25.0538	24.9739	24.8652
1981	6	30	30.1407	26.6963	3.44444	27.7333	29.4318	27.7	28.1346	27.6667	28.1185	30.008	33.3185	81.3963	75.0593	76.1333	73.263	33.8	31.6423	31.05	30.6	25.1538	24.9654	24.975	24.8261
1981	7	1	30.1643	26.3571	3.80714	27.7524	29.3091	27.8864	28.225	25.3893	26.05	31.5857	31.0643	80.5926	74.8107	76.2107	74.7429	35.0926	31.3	30.763	30.7444	25.2852	24.7815	24.788	24.756
1981	7	2	30.1643	26.5107	3.65357	27.7955	29.4333	27.6619	27.9214	25.325	26.0964	38.075	38.7143	81.0923	74.3036	71.7107	67.5893	32.1556	31.4231	30.5846	29.8615	24.8423	24.8577	24.813	24.6714
1981	7	3	30.1	26.7852	3.31481	28.05	29.3435	27.613	28.1929	27.5071	28.0286	36.6786	35.2393	79.9741	75.4107	73.1444	70.7259	33.9852	31.6815	30.3778	30.0852	25.1148	24.9926	24.8435	24.7273
1981	7	4	30.3893	26.6429	3.74643	27.8909	29.7045	27.8591	28.3143	25.3679	26.2179	29.6179	29.0679	81.8929	75.25	78.8679	76.1786	34.6964	31.4571	31	30.7429	25.2036	24.8607	24.9308	24.7846
1981	7	5	30.3393	26.5929	3.74643	27.9273	29.3909	27.8318	28.2214	25.3893	26.2286	29.7111	31.2893	81.6071	77.5357	76.6321	75.1571	34.5786	31.5107	31.1185	30.837	25.2111	25.0333	25.04	24.84
1981	7	6	30.0036	26.7143	3.28929	27.8318	29.2136	27.5182	27.9214	25.3893	28.1964	35.6857	35.025	81.2667	73.6536	73.0107	71.6464	35.2519	30.9481	30.3615	30.5346	25.5154	24.876	24.7348	24.813
1981	7	7	30.1571	26.2429	3.91429	27.8409	29.4182	27.7565	28.0857	27.4071	26.0815	33.8893	33.5179	81.6429	76	73.8679	72.8429	33.4429	31.4963	30.4296	30.3444	24.9852	24.9074	24.725	24.6417
1981	7	8	30.3286	26.7148	3.61376	27.7955	29.7478	27.8522	28.2036	25.3679	26.2	31.5857	30.8929	81.7857	75.4643	75.6321	74.175	34.8107	31.3429	30.4286	30.2286	25.1714	24.8286	24.712	24.6
1981	7	9	30.3214	26.6571	3.66429	27.8591	29.5364	27.781	28.3036	25.2929	26.1714	31.5321	31.2429	81.1481	76	78.1321	74.3679	33.5607	31.3286	30.8429	30.4143	24.9071	24.7929	24.8654	24.704
1981	7	10	30.1857	26.675	3.51071	27.92	29.3091	27.8048	28.1148	25.3929	26.0607	31.6893	30.7357	81.8462	77.1786	78.5964	75.2464	33.6714	31.3286	31.0179	30.4679	25.0357	24.8	24.9346	24.748
1981	7	11	30.0643	26.5214	3.54286	27.85	28.9182	30.213	28.1714	25.3893	26.0741	32.0556	31.5556	82.2692	77.8519	79.063	75.5074	34.2407	31.2222	30.6667	30.8	25.0962	24.8615	24.8708	24.8167
1981	7	12	30.0643	26.0214	4.04286	27.5318	29.15	27.1652	27.6929	27.6857	28.4714	31.8667	33.2571	82.775	77.0107	75.1185	74.6481	35.6222	31.5667	30.7269	30.8038	25.6308	25.0962	24.9435	24.9783
1981	7	13	30.125	25.9143	4.21071	27.6909	29.3636	27.6273	28.0786	25.2286	26.0393	33.7964	33.1429	81.1464	74.4036	74.4536	73.0786	34.8296	31.2704	30.5148	30.463	25.1148	24.7852	24.8083	24.7167
1981	7	14	30.3321	26.6036	3.72857	27.8091	29.55	27.9048	28.1964	25.3929	26.1857	31.7107	31.5214	83.037	76.2857	78.7429	75.275	33.3143	31.6964	30.6179	30.6321	24.9964	25.0071	24.7	24.8
1981	7	15	30.1107	26.4036	3.70714	27.7591	29.2227	27.7952	28.0536	25.3107	26.2333	36	33.3481	82.5385	75.45	74.2429	73.2	33.7481	31.5741	30.7111	30.3481	25.0407	24.937	24.9042	24.7913
1981	7	16	30.3071	26.6393	3.66786	27.5227	29.3571	27.3409	27.9107	27.5107	28.225	31.6259	32.8679	81.1071	75.1893	75.2821	73.8036	35.3593	31.6444	30.5444	30.6	25.3259	24.9667	24.8417	24.8292
1981	7	17	30.0429	26.3107	3.73214	27.2273	29.319	27.4409	27.9679	25.1536	26.2107	32.125	31.3107	83.6786	77.2143	77.7786	75.8393	34.925	31.5679	30.8357	30.4821	25.0929	24.9429	24.988	24.756
1981	7	18	30.1607	26.6893	3.47143	27.6136	29.7545	27.8818	28.325	25.4071	26.2357	31.5643	30.9071	83.5185	76.0714	77.7321	75.2679	33.8714	31.5857	30.8214	30.6143	25.1107	24.95	24.8192	24.828
1981	7	19	30.3429	26.4321	3.91071	27.4857	29.4864	27.6091	28.1429	25.1679	26.1679	32.0481	33.4071	82.6923	76.0714	75.1964	73.2214	34.3714	31.225	30.7556	30.6111	25.1333	24.8852	24.9625	24.8458
1981	7	20	30.5214	26.2821	4.23929	27.4818	29.7636	27.7545	28.2429	25.5071	26.5107	27.8893	27.7321	84.4286	77.6071	82.2107	80.3893	35.8143	32.325	31.3357	31.5929	25.5429	25.3393	24.9333	25.0815
1981	7	21	30.2607	26.675	3.58571	27.7636	29.5095	27.6762	28.1607	25.5821	26.3071	34.4357	31.4148	83.5357	77.4643	75.2607	74.025	35.4893	31.5107	31.0704	30.9407	25.637	25.0481	25.1167	24.9958
1981	7	22	30.4607	26.5929	3.86786	27.81	29.3636	27.6091	28.1321	25.4929	26.2321	32.25	31.8143	81.7964	75.7893	77.6393	75.9	35.7074	31.7333	31.0333	31.1296	25.5556	25.0296	24.956	24.964
1981	7	23	30.4143	26.7	3.71429	27.7571	29.5273	27.5524	28.0679	25.45	26.3964	34.775	33.1071	82.6786	78.4643	75.7964	74.1679	35.0786	32.2071	30.4929	30.6607	25.3679	25.2786	24.8542	24.9125
1981	7	24	30.3964	26.4286	3.96786	27.5318	29.3	28.0619	28.2643	25.3643	26.3964	30.025	29.8607	84.2593	78.6429	81.3571	78.6071	34.0357	32.0036	31.7571	31.3179	25.1607	25.1714	25.1963	25.0423
1981	7	25	30.625	26.5714	4.05357	27.8636	29.7909	28	28.3536	25.5786	26.5929	32.1607	31.6821	83.2143	77.3214	78.2185	76.0821	36.1429	32.2893	31.4286	31.3893	25.6071	25.325	25.312	25.228
1981	7	26	30.5179	26.65	3.86786	27.4091	29.6	28.0818	28.3321	25.3321	26.3214	29.7	30.1929	81.9929	75.0179	77.7571	76.7286	35.7407	31.6333	31.1704	31.1852	25.3667	24.963	24.8577	24.8962
1981	7	27	30.5143	26.7964	3.71786	27.6818	29.5591	27.7524	28.3429	25.45	26.3536	34.1929	33.9679	83.037	76.6429	76.6536	73.225	33.8143	31.8036	31.0143	30.6393	25.1571	25.0571	25.064	24.9542
1981	7	28	30.5786	26.6786	3.9	27.7435	29.4348	27.7	28.4148	25.6704	28.5821	35.0357	32.0357	79.9143	75.137	77.2259	75.2185	36.35	32.2	31.2154	31.4077	25.75	25.2846	25.0167	25.1208
1981	7	29	30.4107	26.8	3.61071	27.7043	29.4	27.4696	28	27.5214	30.7286	37.1179	35.9429	78.9571	72.45	74.0556	71.8074	36	31.6231	30.5962	30.5923	25.4615	25.116	24.9773	24.9364
1981	7	30	30.4464	26.2571	4.18929	27.6522	29.4957	27.9455	28.25	25.4964	26.3571	27.7821	27.6714	84.5714	77.9286	81.363	80.325	36.0321	32.0929	31.4143	31.5	25.5071	25.2071	25	25.0407
1981	7	31	30.7393	26.6107	4.12857	27.8045	30.2043	28.0217	28.475	25.3893	26.4893	29.5393	29.425	82.5357	75.3571	78.6964	76.5714	35.5571	32.0179	31.25	31.0857	25.3214	25.1607	25.1077	24.9462
1981	8	1	30.7577	26.6462	4.11154	27.581	29.8381	27.9667	28.4	25.4538	26.4192	29.8654	29.7385	81.9615	74.2769	78.3962	76.8269	36.184	32	31.292	31.316	25.492	25.156	24.9583	24.9542
1981	8	2	30.7885	26.5846	4.20385	27.7286	29.8429	27.945	28.3231	25.4308	26.4154	34.8231	33.85	83.1923	73.65	74.4192	72.3962	33.6154	31.836	31.048	30.824	25.176	25.092	25.1227	24.9455
1981	8	3	30.8115	26.5	4.31154	27.881	30.019	28.085	28.5154	25.5885	26.6192	30.2654	29.9192	83.0385	74.4115	79.65	76.8962	33.8731	32.1	31.74	31.652	25.368	25.22	25.2125	25.1417
1981	8	4	30.6885	26.6	4.08846	27.7048	29.7286	28.0947	28.3923	25.5231	26.5	30.2538	29.7038	83.7308	75.1154	78.696	76.9654	33.7346	32.128	31.392	31.484	25.268	25.228	25.0292	25.0583
1981	8	5	30.8038	26.3038	4.5	27.68	30.02	28.205	28.516	25.4654	28.9654	28.156	29.9462	82.0346	74.2385	77.7923	76.6423	34.052	32.296	31.616	31.532	25.32	25.32	25.15	25.0917
1981	8	6	30.8538	26.3538	4.5	27.425	30.019	28.1667	28.488	25.4577	26.4692	29.9692	29.4654	83.6231	74.0038	78.35	77.4346	35.704	31.976	31.788	31.516	25.708	25.148	25.275	25.0833
1981	8	7	30.7731	26.8192	3.95385	27.9143	30.03	28.0095	28.5077	25.6692	26.5615	30.0577	29.7808	84.4231	75.5385	78.1308	76.9731	36.2731	32.2	31.1692	31.2308	25.75	25.2577	25.025	25.0167
1981	8	8	30.8308	26.9885	3.84231	28.0476	29.9333	28.115	28.536	25.6923	26.6077	32.7269	31.6231	82.8462	75.0846	76.6154	74.8038	34.0538	32.372	31.376	31.416	25.416	25.356	25.1174	25.1478
1981	8	9	30.9038	26.9731	3.93077	27.981	30.0048	28.34	28.704	25.7385	26.7077	32.5231	32.05	81.3154	72.8577	76.1154	74.6038	33.828	32.5958	31.7958	31.75	25.5125	25.4875	25.2391	25.1826
1981	8	10	30.7538	26.5115	4.24231	27.719	29.8667	28.1091	28.408	25.6423	26.4962	32.4538	32.5538	82.436	75.0192	77.6923	75.0923	34.892	31.976	31.284	31.6125	25.5167	25.2958	25.0957	25.1174
1981	8	11	30.4962	26.2808	4.21538	27.46	29.765	27.68	28.1269	25.5115	26.3654	33.296	34.3	82.8308	76.4654	76.4654	73.6923	34.34	32.104	31.18	30.82	25.352	25.228	25.0261	24.9591
1981	8	12	30.8577	26.1308	4.72692	27.6048	29.96	27.57	27.996	25.5038	26.5462	34.7885	33.2885	83.6538	74.0115	76.8615	73.7731	33.7423	32.12	30.976	30.904	25.244	25.232	25.1045	25.0227
1981	8	13	30.8115	26.3923	4.41923	27.6429	29.8238	27.835	28.164	25.5	28.9885	30.4731	29.4308	83.2	74.36	78.856	76.744	34.264	32.1917	31.3958	31.5042	25.2875	25.2625	25.0174	25.0348
1981	8	14	30.7808	26.1192	4.66154	27.6381	30.0905	27.9762	28.512	25.4	26.6654	27.9462	27.7154	83.8846	76.0385	80.1962	78.8231	35.6038	32.2077	31.3923	31.3308	25.4923	25.2769	24.992	24.932
1981	8	15	30.7038	26.2654	4.43846	27.5095	29.7429	28.0429	28.36	25.4615	26.5308	30.7846	29.4885	84	77.1923	78.7808	77.3692	37.4	32.1231	31.2808	31.3038	25.8154	25.2346	25.0708	25.0875
1981	8	16	30.3538	26.5115	3.84231	27.6571	29.6263	27.625	28.0692	25.5808	26.5308	34.7615	33.8385	84.6923	76.5077	75.2923	73.9846	36.2346	32.344	30.732	30.932	25.616	25.352	24.9227	25.0636
1981	8	17	30.7462	26.2346	4.51154	27.6333	29.3619	27.99	28.232	25.5654	26.4423	32.8038	32.4769	84.5	75.8346	77.8923	76.2731	35.5	32.204	31.716	31.476	25.62	25.244	25.3435	25.1565
1981	8	18	30.9115	25.9385	4.97308	27.5238	29.8714	28.1095	28.416	25.4	26.4808	30.15	29.5308	84.8846	76.3077	77.8538	77.15	37.6154	31.9846	31.2231	30.9923	25.7115	25.15	25.05	24.9083
1981	8	19	30.8923	26.7	4.19231	27.8143	29.87	27.6238	28.1423	25.4	26.4038	37.0115	37.2346	82.5923	72.7654	70.7885	69.5269	37.992	31.675	30.7333	30.6583	25.9417	24.9833	25.195	25.025
1981	8	20	30.6615	26.2577	4.40385	27.6714	29.79	27.8789	28.164	25.6538	28.8769	30.788	31.8192	80.55	74.6692	77.068	76.0231	36.7667	32.6125	31.675	31.7208	25.8583	25.4875	25.1609	25.1783
1981	8	21	30.8192	26.3538	4.46538	27.5905	29.7286	27.7095	28.088	25.7192	26.5385	36.9846	36.0962	84.3577	74.8846	74.2654	72.6038	38.404	32.396	30.912	31.02	26.176	25.36	25.1571	25.2048
1981	8	22	30.8538	26.3192	4.53462	27.3857	29.795	27.7474	28.036	32.2115	35.6385	33.8833	35.352	76.6615	66.7077	71.7375	70.3542	34.7273	32.419	31.3095	31.4095	25.5333	25.3714	25.1684	25.1684
1981	8	23	30.9192	26.4	4.51923	27.3333	29.7095	28.0286	28.312	25.532	28.4308	32.6654	31.9192	81.7769	73.6308	76.3231	75.6423	38.4417	32.2833	31.7292	31.6	26	25.3083	25.1609	25.0913
1981	8	24	30.9231	26.0808	4.84231	27.4	29.615	27.93	28.124	25.3923	26.4	37.5192	34.024	84.36	75.8231	75.2692	72.1	34.248	31.94	30.9	30.568	25.324	25.112	24.9087	24.9619
1981	8	25	30.8385	25.7385	5.1	27.365	29.7263	27.5667	27.95	25.2962	26.312	37.608	37.6846	84.288	74.7923	72.1231	69.7769	34.196	31.8	30.084	30.124	25.252	25.052	24.7	24.92
1981	8	26	30.7269	25.4615	5.26538	27.3238	29.8381	27.58	27.972	27.7308	28.5692	32.7538	34.55	82.6038	68.3885	74.604	73.216	35.4833	31.7182	31.0682	31.2455	25.6273	25.0091	24.8143	24.9238
1981	8	27	30.7731	25.9654	4.80769	27.5143	30.019	27.7048	28.0462	27.6077	30.7385	35.5538	34.7077	82.26	72.504	73.5042	73.1542	37.1174	32.1261	30.5783	30.7522	25.7348	25.2435	24.83	24.945
1981	8	28	30.7962	25.8231	4.97308	27.3667	29.6333	27.9429	28.132	25.55	28.3538	31.0192	29.9462	87.08	77.64	77.908	78.012	36.968	32.064	31.1	30.952	25.66	25.2	24.987	24.913
1981	8	29	30.9346	26.4154	4.51923	27.9579	30.045	27.8238	28.3577	25.6115	28.3654	33.4538	31.7538	85.0833	76.48	75.992	75.408	36.552	32.016	31.008	31.016	25.76	25.164	25.0773	25.0273
1981	8	30	30.9962	26.5538	4.44231	27.5571	30.0286	28.0048	28.252	25.584	28.3692	32.7231	29.992	83.1154	73.35	77.0154	75.0077	35.7462	31.5	31.508	31.444	25.8292	25.1792	25.2435	25.1696
1981	8	31	30.5	26.152	4.348	27.83	28.9143	27.3476	27.888	25.7346	28.4846	36.3346	36.2192	80.512	74.4577	74.8538	73.25	37.2708	31.9583	31.4833	31.3292	26.0125	25.3174	25.3952	25.2762
1981	9	1	30.8615	26.2654	4.59615	27.6095	29.8238	28.0857	28.4	25.7692	28.8923	34.7115	34.0885	83.728	72.7462	76.7846	73.7885	36.716	32.092	31.836	31.372	26.048	25.3625	25.3739	25.2818
1981	9	2	31.0192	26.5423	4.47692	27.4048	30.2952	28.295	28.416	25.6385	26.6962	30.25	30.3769	84.3346	73.6846	78.15	77.0923	38.048	32.34	31.64	31.728	26.188	25.352	25.1208	25.1917
1981	9	3	31.1769	26.1769	5	27.4857	30.4905	27.981	28.392	25.3346	26.8654	28.1269	27.8885	84.7308	75.3462	81.3038	79.3385	37.2115	32.6423	31.5385	31.4308	25.6654	25.5077	25.04	24.992
1981	9	4	30.5923	25.7154	4.87692	27.2	28.98	27.435	27.584	25.3923	26.0962	30.3038	30.824	87.0769	77.8846	81.1962	77.4077	35.4923	31.604	31.24	30.852	25.516	24.944	24.8917	24.8348
1981	9	5	30.6538	25.5885	5.06538	27.3524	29.5238	27.4895	27.908	25.3923	26.2923	35.7538	33.3692	86.5385	78.4615	75.2885	74.65	37.9615	31.9154	30.5654	30.5577	25.8038	25.1154	25.0318	24.9455
1981	9	6	30.7577	26.2038	4.55385	28	29.7286	27.5714	28.288	25.6038	26.5385	38.1154	35.7269	84.6538	78.4231	72.8769	72.4577	37.4385	32.5115	30.6846	30.8577	25.9308	25.4308	25.2571	25.181
1981	9	7	31.1038	26.6077	4.49615	27.72	30.2619	27.8095	28.392	25.6846	26.6654	33.44	33.7115	84.6538	75.6538	76.7731	73.1654	36.0423	32.3885	31.1154	30.8423	25.75	25.3654	25.1043	25.0909
1981	9	8	31.1038	25.95	5.15385	27.165	30.1333	28.0143	28.196	25.4731	26.3769	33.1615	31.9	84.1692	72.5692	75.8346	74.8538	37.456	31.832	31.072	31.088	25.9	25.068	24.9652	24.9609
1981	9	9	30.8923	25.888	5.00431	27.415	30.3857	28.2143	28.472	25.3962	26.6769	32.5	32.4385	82.8423	73.6923	78.2885	74.9808	35.564	32.256	31.712	31.56	25.66	25.292	25.1708	25.2304
1981	9	10	30.8346	26.088	4.74662	27.62	29.5273	27.5818	27.996	25.3462	26.3115	35.2462	33.1346	85.0385	78.1154	77.4231	74.6885	35.4769	31.6462	31.2192	30.7385	25.5885	24.9654	25.1826	25.0273
1981	9	11	30.9038	25.9615	4.94231	27.5714	29.9048	27.9857	28.2192	25.5038	26.6192	31.1462	29.7769	85.5	78.1538	80.6154	78.8615	38.3077	32.5885	31.4885	31.4192	25.8731	25.4692	25.2042	25.1167
1981	9	12	30.7038	26.0538	4.65	27.5952	30.1	27.9571	28.152	25.4923	26.6808	30.3231	29.6077	85.6923	76.7692	80.0038	78.3038	37.5654	32.3808	31.5231	31.1808	25.9	25.3692	25.2042	24.9917
1981	9	13	30.9154	25.7962	5.11923	27.3571	30.0105	27.8429	28.096	25.4692	26.45	30.45	29.3269	86.7692	78.0769	79.1154	78.8	37.6192	32.0692	31.0885	31.2846	25.9577	25.1923	24.9917	25.125
1981	9	14	30.8577	25.6731	5.18462	27.0619	29.66	27.5476	27.944	25.2538	26.5192	33.2192	32.5577	84.9808	76.5308	78.2231	76.7769	37.564	32.096	31.22	31.104	25.876	25.212	25.0261	24.9522
1981	9	15	30.5846	25.9962	4.58846	27.5579	28.9263	27.1429	27.7038	25.6231	26.05	34.4962	32.608	86.4615	80.8077	76.8885	75.8115	37.9346	31.8115	30.7077	30.6962	25.9308	25.0615	25.0682	25.0636
1981	9	16	30.8692	26.2154	4.65385	27.1905	29.57	27.31	27.7385	25.3885	26.4769	38.8385	38.4885	87.2308	77.9231	71.9769	71.25	37.6731	32.1538	30.2423	30.2962	25.9385	25.2423	25.11	25.09
1981	9	17	31.0538	25.9962	5.05769	27.3	30.095	27.5238	27.76	25.45	26.6077	37.908	38.3038	84.5231	75.3385	74.1538	70.6538	36.116	32.364	30.988	30.352	25.668	25.332	25.281	25.03
1981	9	18	30.5154	25.62	4.89538	26.5095	29.565	27.5182	27.708	25.0808	26.5115	33.1538	32.25	86.5731	76.7269	79.7308	77.2385	35.448	31.832	31.652	31.072	25.552	25.072	25.1292	24.9522
1981	9	19	30.3192	25.052	5.26723	26.74	28.9682	27.1	27.588	25.1115	26.2538	35.9885	34.05	86.5385	77.7885	78.1808	75.8231	35.204	31.772	30.832	30.608	25.4	25.04	24.8609	24.8273
1981	9	20	30.8115	25.2731	5.53846	26.6619	28.8381	27.0762	27.576	27.8231	28.5154	30.7731	29.5962	82.3846	74.85	81.784	79.728	37.2125	31.4292	31.3167	31.2625	25.7375	24.8583	24.9565	24.9174
1981	9	21	30.8462	25.7231	5.12308	27.4048	29.3524	27.1524	27.88	27.7346	28.5385	33.0308	32.3962	83.9154	76.1115	78.504	76.88	37.464	32.068	30.788	31.052	26.076	25.18	24.9682	25.1136
1981	9	22	31.0154	25.6346	5.38077	26.7667	29.6952	27.51	28.072	25.3231	26.6577	33.3	33.7615	84.932	75.6885	79.5846	74.9308	34.512	32.14	31.596	30.896	25.344	25.24	25.0917	24.9864
1981	9	23	30.6538	25.3692	5.28462	26.5381	29.5524	27.425	27.8	25.0885	26.2731	33.768	34.7231	86.592	75.5308	79.5269	74.8462	34.248	31.656	31.228	30.524	25.12	24.96	24.9	24.7364
1981	9	24	30.3846	25.236	5.14862	26.2	29.1273	26.7952	27.264	25.0615	26.3115	31.9538	30.324	88.8077	78.4231	80.4538	78.55	36.1308	31.7462	30.904	30.784	25.372	25.152	24.7292	24.7391
1981	9	25	30.7654	25.0308	5.73462	26.69	29.3381	26.8211	27.564	25.3192	26.3846	35.5385	33.3269	87.72	78.3077	79.05	75.6731	36.1846	32.0346	30.5077	30.5038	25.6423	25.1923	24.8	24.9364
1981	9	26	30.6923	25.2731	5.41923	27.035	29.2857	27.3476	27.9	25.2846	26.4154	33.8692	32.1038	87.96	79.7308	78.4885	78.0769	38.0077	32.05	30.8962	31.15	25.95	25.1731	25.0826	25.113
1981	9	27	30.6269	25.96	4.66692	27.2381	29.4286	27.1182	27.54	25.432	28.7346	42.9038	40.62	86.12	75.3077	69.7192	67.3192	34.3154	31.764	29.888	29.9	25.44	25.2125	24.9579	24.9389
1981	9	28	30.6923	25.3808	5.31154	26.8286	29.675	27.295	27.844	25.1846	26.5231	30.9038	29.9923	88.64	78.1154	80.6269	79.7308	37.5692	32.1038	30.9462	31.0038	25.8115	25.2231	24.9292	24.8708
1981	9	29	30.9115	25.4192	5.49231	26.86	29.835	27.4714	28.008	25.3769	26.5154	28.3385	27.8308	89.3462	76.9615	82.6423	81.5	37.7962	32.1346	31.3692	31.4846	26.0538	25.2038	24.964	25.032
1981	9	30	30.8077	25.7231	5.08462	27.3238	29.6762	27.05	27.864	25.5038	26.5731	37.4846	35.7269	85.188	75.8769	76.9423	73.1654	36.188	32.588	30.62	30.82	25.796	25.468	24.9591	25.1667
1981	10	1	30.7286	25.4407	5.28783	27.1348	29.8708	27.4304	28.0556	27.6786	28.4464	31.4385	33.2286	85.6357	76.4643	79.0704	75.3148	33.9593	32.7037	30.8481	30.6704	25.3444	25.537	24.8	24.9652
1981	10	2	30.5036	25.8852	4.61839	27.0478	29.2208	27.4043	27.7963	27.7679	28.4704	30.0357	29.7107	86.6296	77.2444	81.0074	79.8519	35.1185	32.0296	30.9148	31.0111	25.337	25.3192	24.836	24.884
1981	10	3	30.55	25.625	4.925	27.2174	29.1826	27.313	27.8037	25.4786	28.1929	36.4179	35.5929	86.0385	77.7407	74.3296	73.1852	38.3667	31.7333	30.3519	30.037	25.9333	25.0185	24.9318	24.7045
1981	10	4	30.7357	25.5321	5.20357	26.8391	29.6826	27.2696	27.7778	25.2429	26.3429	31.5333	32.7714	83.1143	74.8286	78.8429	75.35	35.8077	32.0038	30.9692	30.7885	25.7808	25.1654	24.764	24.8
1981	10	5	30.4893	25.0357	5.45357	26.7545	29.1478	27.387	27.8296	25.1107	26.2929	27.5963	28.9179	86.8214	78.6071	81.7786	79.2036	35.9964	31.9464	30.8714	30.8607	25.4107	25.1464	24.6778	24.8154
1981	10	6	30.6893	25.6964	4.99286	27.2348	29.7478	27.3043	27.7074	25.4143	26.4214	36.6889	38.0143	82.3179	74.4964	73.4071	71.55	38.6038	31.9	30.5654	30.45	26.1538	25.1	24.9591	24.85
1981	10	7	30.5536	25.8036	4.75	27.2696	29.8045	27.5348	27.8148	25.3571	29.9536	32.0962	35.0714	84.4111	73.863	77.2037	73.3111	36.8538	31.2269	30.6808	30.2462	25.6462	24.888	24.8174	24.7318
1981	10	8	30.2786	25.3643	4.91429	26.9095	28.7522	26.8227	27.2815	25.1643	26.0179	31.9536	31.6321	84.675	78.6321	81.4321	79.0143	38.3741	31.6074	30.8407	30.9333	25.863	24.9593	24.788	24.828
1981	10	9	30.15	25.4429	4.70714	27.0091	28.3478	27.0522	27.237	25.15	27.2929	32.4607	32.0143	87.0741	81.6296	79.8741	78.8259	39.5889	31.3185	29.9148	30.4037	25.6815	24.7852	24.3792	24.6333
1981	10	10	30.4036	25.2643	5.13929	27.0174	28.7217	26.6783	27.1074	25.0714	26.0214	39.9643	37.4074	86.9286	79.6071	73.2429	70.7107	36.9571	31.45	29.737	29.8333	25.4593	25.0259	24.6091	24.8048
1981	10	11	30.2893	25.0607	5.22857	26.4955	28.6043	26.8696	27.1444	24.9429	25.8429	34.6593	35.3393	84.7821	76.5857	76.7679	75.0357	38.3615	31.2769	30.4808	30.3462	25.7154	24.7731	24.7304	24.713
1981	10	12	30.15	24.7143	5.43571	26.1955	28.8818	26.5	27.1259	24.8679	26.0571	30.0714	29.9	88.5185	80.1429	84.1143	80.7821	36.2786	31.7179	30.2429	30.325	25.2429	25.0179	24.363	24.5115
1981	10	13	30.1929	24.7286	5.46429	26.3045	28.45	26.8318	27.1407	24.85	25.875	32.05	31.125	85.9321	79.0393	80.75	79.1536	38.037	31.1963	30.6259	30.3519	25.4222	24.7444	24.716	24.54
1981	10	14	30.4286	25.05	5.37857	26.613	29.5182	27.0913	27.3519	24.9964	26.1	33.3786	32.5464	87.0926	75.9893	81.7679	77	36.0037	31.4667	30.9815	30.6	25.2889	24.8556	24.7731	24.8583
1981	10	15	30.5679	25.1643	5.40357	26.4364	29.6391	27.113	27.4259	24.9429	28.0429	31.6929	33.225	88.3077	75.7333	79.2222	75.7778	35.9037	31.8538	30.3885	30.4885	25.3231	25.0692	24.5583	24.7652
1981	10	16	30.3071	25.1964	5.11071	26.5739	29.7783	27.0304	27.3889	24.9393	26.2107	29.2536	28.7714	89.9643	77.0357	81.7964	80.7393	38.2143	31.525	30.5179	30.5714	25.625	24.9143	24.6038	24.6769
1981	10	17	30.6821	25.2179	5.46429	26.7773	29.6087	26.9409	27.4393	24.8071	26.1036	29.3185	31.1964	86.4286	76.8929	81.9107	77.4857	35.825	31.2964	30.4107	30.2464	25.1071	24.775	24.5923	24.584
1981	10	18	30.1143	24.8963	5.21799	26.3522	28.9	26.5208	27.0679	24.8214	25.7857	34.0963	34.725	89.0357	79.0714	79.3536	74.7714	34.95	31.175	29.5643	29.5964	24.9429	24.7179	24.208	24.4261
1981	10	19	30.4071	24.8148	5.59233	26.5045	29.3435	26.6958	27.2857	24.8393	26.0536	38.9893	36.7036	88.3333	77.5	76.9929	72.2179	35.525	31.425	29.8571	29.5536	24.9786	24.85	24.4792	24.5273
1981	10	20	30.3429	24.8714	5.47143	26.5478	29.1217	27.1435	27.2889	24.8429	28.4107	32.1357	30.9393	87.3333	76.7786	81.0536	77.9214	36.2536	31.15	30.4679	30.0107	25.2	24.8481	24.6	24.468
1981	10	21	30.3857	24.8607	5.525	26.5174	29.281	26.913	27.3786	26.75	28.1963	34.3786	31.4111	83.325	73.3821	77.7185	75.8333	39.5	31	30.0115	30.2077	25.5692	24.74	24.4783	24.5522
1981	10	22	30.4071	25.1179	5.28929	26.5652	29.4652	27.0565	27.5519	25.0143	26.1	33.763	35.0286	81.0393	72.45	77.625	73.5821	37.64	31.46	30.66	30.448	25.324	24.856	24.6042	24.6174
1981	10	23	30.5714	25.1143	5.45714	26.5909	29.813	27.2136	27.5333	24.9	27.7821	27.4214	26.9357	89.1852	76.4815	83	81.5778	38.863	31.2704	30.7037	30.5333	25.4963	24.7815	24.6231	24.5346
1981	10	24	30.3536	25.0571	5.29643	26.3913	29.2826	26.5565	27.4222	24.8857	26.0179	32.4704	32.4464	85.2893	75.7143	79.0607	75.3143	36.3852	31.2074	30.2889	29.9852	25.1556	24.737	24.532	24.4542
1981	10	25	30.4464	25.075	5.37143	26.6522	29.4174	27.0318	27.425	26.6071	28.2857	30.3536	29.2357	84.5571	74.5321	80.8593	78.7556	35.9519	31.1704	30.5074	30.4333	25.137	24.6741	24.66	24.588
1981	10	26	30.4071	25.0036	5.40357	26.6957	29.25	26.6773	27.225	26.8071	27.9321	32.525	31.0429	83.125	74.5929	79.4963	77.7667	36.8769	31.3846	30.5115	30.5769	25.3231	24.8077	24.6833	24.7042
1981	10	27	30.1607	25.2571	4.90357	26.9545	28.9818	27.0583	27.4286	26.9929	27.9107	32.5964	31.3571	84.8607	77.2929	79.5852	78.2111	36.7259	31.2407	30.4074	30.3333	25.4074	24.763	24.7542	24.6208
1981	10	28	30.625	25.9107	4.71429	27.3435	29.1522	27.2583	27.6786	27.2679	29.5679	31.9607	32.4214	83.3607	74.45	79.3481	77.1074	36.8519	31.2148	30.8148	30.4778	25.4333	24.8846	24.9417	24.6958
1981	10	29	29.9143	25.3893	4.525	26.8609	28.5435	26.8125	27.2393	27.6821	28.1679	34.5885	38.4143	80.0286	76.0179	74.1148	72.1778	36.068	32.024	29.908	30.156	25.136	25.172	24.4455	24.7048
1981	10	30	30.0786	25.3107	4.76786	26.8348	29.1826	27.2609	27.6	25.0643	25.8679	31.9037	33.8464	84.6821	75.9821	78.2321	75.05	35.237	31.2037	30.3407	30.1926	25.0667	24.7333	24.516	24.5375
1981	10	31	29.9593	25.8808	4.07849	26.9348	29.113	26.9522	27.5333	27.5607	27.7286	38.0893	36.5143	82.1071	74.1821	68.8643	68.5607	34.5741	30.9556	29.2538	29.4385	25.0346	24.7269	24.3571	24.4238
1981	11	1	30.0148	25.5815	4.43333	26.6857	29.0571	27.3048	27.6385	25.0111	25.7037	34.6037	36.8259	81.5885	71.2926	72.7111	71.0815	35.3	30.9208	30.1542	30.0333	25.0042	24.6	24.4455	24.3591
1981	11	2	30.0704	25.4778	4.59259	26.7667	29.275	26.6095	27.3037	25.0074	25.8704	31.5481	31.4704	84.7704	77.4222	80.0481	77.7444	35	31.2077	29.9731	30.2385	25.0077	24.7231	24.3583	24.4542
1981	11	3	29.9037	25.5519	4.35185	26.7	28.4952	26.75	27.1462	27.6333	30.6704	31.4778	29.5556	84.3038	77.1	79.4462	79.62	35.616	31.248	30.132	30.3	25	24.764	24.4522	24.5348
1981	11	4	30.0333	25.1926	4.84074	26.82	28.9714	26.6381	27.3654	24.8667	27.7885	34.7308	34.3615	86.12	76.3231	77.9808	72.1846	33.3115	30.9115	29.6077	29.2269	24.6115	24.688	24.2348	24.3381
1981	11	5	29.8	25.6308	4.16923	26.7429	28.6864	26.6227	27.3423	24.837	25.6963	37.2577	36.2667	85.4074	77.8148	74.7593	70.937	33.3296	30.7111	29.1889	29.0815	24.5037	24.4556	24.1	24.2238
1981	11	6	29.9556	25.1923	4.76325	26.8429	28.9136	26.9857	27.4808	24.763	25.5926	36.4296	32.5846	82.3444	75.2296	75.6333	71.3444	32.7769	30.4769	29.6846	29.3654	24.4231	24.3192	24.2375	24.3091
1981	11	7	29.9815	25.4889	4.49259	27.095	29.1762	26.55	27.2462	24.8519	25.863	43.9654	41.1538	82.6192	76.0556	68.3593	64.0741	32.95	30.7538	28.992	28.74	24.528	24.592	24.09	24.3333
1981	11	8	29.8148	25.4808	4.33405	26.74	28.5682	26.7	27.0077	24.5519	27.863	37.1444	36.4778	81.3556	72.0407	71.0148	70.2593	35.924	30.384	28.924	29.192	24.744	24.3917	23.9619	24.1333
1981	11	9	29.8704	25.1259	4.74444	26.4905	29.0143	26.6524	27.1192	26.4148	28.1963	29.0296	28.7704	81.9963	73.4963	79.4462	77.2385	35.6731	30.4308	29.3192	29.3115	24.5654	24.2846	23.9375	23.9167
1981	11	10	29.637	24.9481	4.68889	26.7211	28.7238	26.9286	27.3	26.3407	27.6778	27.2593	26.963	82.5296	75.4778	81.9769	80.0923	35.9962	30.4385	29.95	29.8885	24.6654	24.3	24.176	24.112
1981	11	11	29.8444	25.2037	4.64074	26.1905	28.1905	26.1762	26.8852	24.5074	25.337	41.0154	38.35	83.8519	76.8037	72.1074	67.4148	32.5231	30.0923	28.9077	28.3808	24.2385	24.0962	24.1571	24.0105
1981	11	12	29.7667	24.9741	4.79259	26.119	28.7762	26.7952	27.3185	24.6333	25.6111	40.7222	39.5704	82.8885	73.7667	69.7444	67.7111	34.704	30.112	29.304	28.976	24.812	24.136	24.3048	24.235
1981	11	13	29.7593	25.1889	4.57037	26.7571	28.8714	26.7143	27.3259	24.6185	25.637	31.3222	30.7889	84.037	76.8519	77.9519	75.9296	34.2037	30.5815	29.2704	29.563	24.3926	24.363	24.075	24.1667
1981	11	14	29.7333	25.6538	4.07949	26.5143	28.79	26.5286	27.2667	24.5889	25.6407	35.9778	34.7889	84.8889	76.8519	73.1222	72.1222	36.763	30.263	28.8407	29.2074	24.8148	24.2111	24.1273	24.2318
1981	11	15	29.7778	25.4333	4.34444	26.6952	29.1905	26.8952	27.4	24.5556	25.9222	33.2815	32.7111	84.2308	76.963	77.0704	73.8852	34.8185	30.9407	29.5519	29.4741	24.6037	24.6037	24.25	24.3522
1981	11	16	30.063	25.5074	4.55556	27.1	29.3333	27.019	27.5852	24.7444	25.9111	34.1037	33.0556	81.2259	73.4593	75.6556	73.0444	36.6885	30.6077	29.8346	29.6962	24.9423	24.4077	24.4043	24.2739
1981	11	17	29.7815	25.5885	4.19302	26.91	28.5571	26.605	27.1407	26.7333	27.7556	33.6481	32.5815	84.5185	76.3481	76.5731	75.1077	36.5615	30.8423	29.4615	29.4731	25.1423	24.5231	24.3364	24.3182
1981	11	18	29.5815	25.2889	4.29259	27.035	28.44	26.6333	27.0462	30.3037	30.3115	33.5556	30.0615	79.137	73.4852	77.788	75.14	35.34	30.448	29.692	29.6833	24.9542	24.4583	24.2636	24.3
1981	11	19	29.3074	25.7038	3.60356	26.9381	28.6091	26.4773	27.1037	24.6926	25.5889	35.3148	35.4963	84.6538	78.1852	75.7519	72.9	34	30.6222	28.8667	29.1111	24.5185	24.4259	23.913	24.0909
1981	11	20	29.3667	25.1654	4.20128	27.0952	28.7182	26.6682	27.2889	26.5	27.4519	31.2852	30.4852	79.9923	75.4741	80.2346	74.9846	32.5115	30.3962	29.6231	29.2346	24.1846	24.2808	23.96	24.0304
1981	11	21	29.7185	25.3741	4.34444	26.8476	28.6429	26.5857	27.3815	24.6889	25.4963	37.1962	34.6346	81.3444	75.6296	73.0037	69.3407	32.8923	30.4115	28.8769	28.8	24.3462	24.3038	23.8261	24.0333
1981	11	22	29.6037	25.5852	4.01852	26.681	28.47	26.6	27.263	26.4148	27.1333	30.4333	30.7481	79.663	74.1593	76.5885	75.65	36.892	30.504	29.472	29.688	24.928	24.352	24.0565	24.1348
1981	11	23	29.8222	25.7423	4.07991	26.8476	28.5591	26.6095	27.2704	24.4963	25.5	37.2444	36.6741	79.6	75.4037	70.4963	68.7333	36.1385	30.2538	28.6923	28.5423	24.5846	24.1846	23.8905	23.6619
1981	11	24	29.4222	25.4778	3.94444	26.5905	28.4143	26.1952	26.9	26.9111	27.7741	34.9519	34.2148	80.8963	75.3111	74.1462	72.6923	37.748	30.64	29.056	29.288	24.988	24.412	24.0905	24.1762
1981	11	25	29.6148	25.6852	3.92963	27.1095	28.7048	26.481	26.9926	26.6296	27.4741	38.2444	36.837	79	73.7815	71.3654	69.3577	37.436	30.048	28.7	28.636	24.764	24.084	24	23.84
1981	11	26	29.5593	25.5296	4.02963	26.781	28.7619	26.695	27.2074	26.5741	27.6481	35.0385	34.9074	82.237	74.8889	74.5423	71.4654	33.1154	30.3115	28.8885	28.9423	24.4192	24.2462	23.9409	24.0857
1981	11	27	29.4074	25.5259	3.88148	26.8524	28.3762	26.4286	27.2037	26.5926	27.8296	34.4	33.1481	81.3222	75.8296	74.95	73.5308	36.7346	30.4385	29.1885	29.1231	24.8731	24.3115	24.0909	23.9864
1981	11	28	29.5111	25.037	4.47407	26.6952	28.5381	26.6952	27.1296	26.8	27.8926	31.6963	30.9185	81.563	75.6111	76.2269	75.45	36.8308	30.4731	29.0038	29.2462	24.7308	24.3308	23.9	23.9478
1981	11	29	29.4037	25.3037	4.1	26.319	28.381	26.7571	27.2037	26.7704	27.7333	31.1593	30.6519	79.663	73.3852	76.7462	74.8923	36.536	29.828	29.372	29.288	24.488	23.988	23.9783	23.9043
1981	11	30	29.463	25.1333	4.32963	26.5333	28.581	26.8789	27.1889	26.8519	28.0385	29.968	33.2704	81.9889	73.6741	76.0692	73.4231	34.6462	30.1423	29.2192	29.0577	24.4346	24.284	24.0217	24.0227
1981	12	1	28.8148	24.9615	3.85328	26.2636	28	26.25	28.7741	24.5333	27.0556	39.2808	36.8077	81.328	73.5808	68.7577	68.0192	34.624	29.332	28.08	27.98	24.052	23.825	23.555	23.535
1981	12	2	29	25.1444	3.85556	26.6381	28.3381	26.1476	26.7222	26.7259	29.5704	33	30.7538	79.3111	71.1704	73.6385	71.3577	33.2846	29.0269	27.76	28.296	23.76	23.775	23.1364	23.4818
1981	12	3	29.1444	25.1148	4.02963	26.6857	27.9095	26.0091	28.7185	30.2885	32.9963	36.0308	36.1407	74.6704	68.1923	70.5458	66.5833	29.8583	28.913	27.7739	27.8478	23.3739	23.5955	23.3842	23.5222
1981	12	4	28.9963	25.2	3.7963	26.6238	27.8524	26.1619	26.9519	26.9333	29.7963	38.3556	36.837	77.3	70.9852	69.3615	67.4962	34.056	29.376	28.136	28.224	23.952	23.8792	23.71	23.665
1981	12	5	29.137	25.337	3.8	26.6238	28	26.3524	26.9556	27.0852	29.8148	36.3593	34.7407	78.3259	72.4556	72.4885	70.6731	34.76	29.864	28.808	28.916	24.208	24.15	24.0333	24.0095
1981	12	6	28.8593	25.8222	3.03704	26.63	27.6619	26.3143	26.7852	24.3519	29.4741	38.0731	39.3222	80.1926	72.5704	70.5815	67.4556	32.0846	29.2846	28.1692	28.2577	23.8654	23.9167	23.5524	23.765
1981	12	7	29.1963	25.5148	3.68148	26.6952	28.3714	26.1143	26.8852	24.2704	27.7889	39.3846	40.1333	81.0769	74.1259	67.6259	64.5889	30.3815	29.437	27.4037	27.5444	23.4556	23.8423	23.435	23.5316
1981	12	8	28.9815	25.5889	3.39259	26.9381	28.3667	26.7095	27.0963	26.5296	29.2741	35.6556	35.0556	77.1926	69.3741	71.05	69.3615	33.884	29.316	28.308	28.376	23.992	23.8292	23.6048	23.5476
1981	12	9	29.1074	25.7074	3.4	26.8333	28.3	26.5762	27.0778	26.4333	29.1481	35.7926	35.0333	76.3704	68.563	71.2154	69.7538	34.85	29.0875	28.5583	28.5208	24.1625	23.6696	23.619	23.5524
1981	12	10	28.8741	25.6	3.27407	26.8476	28.2143	26.3524	26.8815	26.4333	29.3185	35.7667	34.9444	79.4654	73.7074	73.9885	70.5038	32.6423	29.4462	28.1038	28.2423	23.8962	23.872	23.4091	23.7048
1981	12	11	29.1593	25.7	3.45926	26.4381	28.2857	26.319	26.8926	24.2852	27.1741	35.0077	34.5038	82.8889	74.8593	73.7667	69.6852	30.7815	29.3148	28.1	28	23.5593	23.7962	23.4609	23.6238
1981	12	12	28.9	25.2963	3.6037	26.3571	28.025	26.1714	26.6	24.2741	29.2111	36.6741	36.0519	83.5556	73.0407	70.7889	69.6259	34.4185	29.0593	27.6704	28.0296	24.0296	23.816	23.5238	23.6952
1981	12	13	28.8667	25.0963	3.77037	26.5048	28.1476	26.4143	26.9	28.537	29.6	29.692	33.2704	77.8074	72.0852	75.55	72.5769	32.372	29.868	28.996	28.696	23.756	24.1167	23.7739	23.8727
1981	12	14	28.8296	25.2	3.62963	26.7952	28.2762	26.1333	26.7556	24.137	27.2556	38.2808	37.963	81.8519	74.6778	69.4407	66.8889	31.8185	29.0852	27.4741	27.8333	23.5778	23.6346	23.3524	23.795
1981	12	15	28.5963	25.2852	3.31111	26.6381	28.0952	26.3524	26.6259	24.0889	27.1423	35.8423	36.1519	82.7778	72.7889	69.0815	68.6593	32.8593	28.8037	27.2	27.5296	23.6741	23.58	23.0143	23.1952
1981	12	16	28.7556	25.4926	3.26296	26.5857	27.881	26.1143	26.5	24.063	29.237	42.2115	41.9556	79.9037	70.6333	65.9481	62.5259	32.0615	28.8731	27.4269	27.25	23.55	23.7208	23.3684	23.5278
1981	12	17	28.9148	25.2852	3.62963	26.4143	28.1667	26.1143	26.5222	23.963	26.8963	38.7556	35.8038	80.2963	71.7444	68.9	66.1111	32.2077	28.7269	27.3231	27.2115	23.4	23.468	23.0905	23.165
1981	12	18	28.8	25.237	3.56296	26.381	27.6667	25.6143	26.3815	23.8185	26.9926	37.05	37.263	82.8889	73.7333	66.3778	65.5963	33.6444	28.1778	26.837	26.8926	23.5333	23.1308	23.21	23.115
1981	12	19	28.8889	25.6111	3.27778	26.2048	27.8333	25.881	29.1704	26.3333	29.4185	37.0889	37.1074	81.3074	70.9615	69.0077	67.9269	33.9	28.7192	27.3269	27.4423	23.6615	23.5917	23.18	23.135
1981	12	20	28.737	25.237	3.5	26.3	28.0476	26.0571	26.6407	23.9444	26.9074	39.7	38.463	79.663	71.5148	65.7741	65.3519	33.45	28.6615	26.9038	27.3038	23.5692	23.424	22.905	23.17
1981	12	21	28.7185	25.3	3.41852	26.6905	27.6857	25.7095	26.5222	26.3852	28.9889	39.4704	38.1778	78.3481	72.5222	66.3154	65.4577	33.5385	28.4462	27.0962	27.1923	23.6	23.304	23.3579	23.2158
1981	12	22	28.9556	25.7815	3.17407	26.5048	27.9429	25.8381	26.5296	23.9778	29.3111	41.3815	40.2259	79.3148	69.7481	65.5963	64.063	34.0462	28.3654	27.1615	27.2615	23.6154	23.3625	23.2842	23.2947
1981	12	23	28.6852	25.2808	3.40442	26.4333	27.9286	26.3762	26.6444	26.1	29.0222	35.85	37.6192	80.0926	71.5	70.9577	65.6115	30	29	28.076	27.628	23.384	23.6333	23.5429	23.4684
1981	12	24	28.8333	25.4111	3.42222	26.419	27.8762	26.2571	26.663	26.8296	31.3815	35.9346	34.4462	79.3963	70.4185	71.75	67.15	28.3538	28.7808	27.6423	27.4269	23.0962	23.6542	23.2182	23.465
1981	12	25	28.7852	25.3	3.48519	26.5381	28.0857	26.1524	26.8407	23.963	26.9593	37.4259	34.3423	80.9259	73.4481	69.8481	67.4222	32.1556	28.6519	27.4222	27.4148	23.3852	23.3769	23.2318	23.2762
1981	12	26	28.763	25.2481	3.51481	26.2381	27.7381	25.6909	26.4037	23.8808	29.1259	37.0185	36.2667	80.9259	72.7037	69.2333	67.8667	29.6889	28.6808	27.2615	27.4269	22.9692	23.38	23.181	23.1762
1981	12	27	28.6407	24.9333	3.70741	26.1381	27.6571	25.485	26.1704	23.6815	26.863	40.6185	39.7444	79.6731	72.7148	67.9111	64.5074	31.0077	28.1885	26.9731	26.9885	22.9923	23.12	23.28	23.3474
1981	12	28	28.5074	25.1407	3.36667	26.3	27.6286	25.94	26.5407	23.8556	26.3704	32.6038	33.4444	81.1111	72.737	71.7741	68.6259	31.3185	28.0852	26.9444	26.9407	23.2	23.1308	22.7609	22.9591
1981	12	29	28.4889	25.5148	2.97407	26.2714	27.6905	25.7	26.3593	23.6667	26.5615	41.5731	41.6778	80.0385	72.8444	62.563	60.4704	29.4074	27.763	25.9	26.1296	22.8704	22.9077	22.4842	22.65
1981	12	30	28.563	25.2593	3.3037	26.019	27.6048	25.9095	26.4444	23.537	26.5259	34.3519	33.1407	80.7407	72.3741	68.9481	68.2333	31.4926	27.8185	26.6926	26.7815	22.9333	22.9846	22.7045	22.7318
1981	12	31	28.5444	24.9037	3.64074	25.9905	27.519	25.8571	26.4963	23.6667	26.563	34.1741	34.4148	79.363	72.2259	70.8852	69.7519	33.7538	28.4923	27.6269	27.5654	23.3423	23.416	23.2636	23.1409
1984	12	31	32.5	20.8	11.7	18.3	23.4742	20.071	10.5856	16.3839	18.0871	16.9516	16.6839	62.5161	34.2903	42	37.5806	18.1903	17.2581	17.3645	17.1677	15.5097	14.8161	14.7774	14.6484

## Sheet: 1982
Year	Month	Day	Max	Min	Max-Min	T-7	T-13	T-19	Mean	T1	T13	T19	Mean	R1	R13	R19	Mean	P7	P13	P19	Mean	Tr7	Tr13	T19	Mean		Month	Tmean	Rmean
1982	1	1	28.524	25.332	3.192	26.4762	28.035	26.2	28.812	24.308	27.004	35.875	33.8609	81.9583	73.6391	70.4261	68.2375	31.6667	28.8042	27.2875	27.3708	23.5625	23.5522	23.025	23.1105		January	26.5096	65.2653
1982	1	2	28.908	25.5375	3.3705	26.5619	28.15	26.2091	28.644	24.112	27.168	38.5792	36.6667	78.5417	71.4458	67.1292	65.6875	34.0826	28.5913	27.3435	27.313	23.5565	23.4091	23.2556	23.1722		February	26.4514	66.3398
1982	1	3	28.792	25.152	3.64	26.5762	28.1333	26.1667	26.62	24.012	26.972	33.3542	34.812	80.52	73.08	71.468	69.096	33.928	28.54	27.22	27.412	23.536	23.3792	23.11	23.165		March	26.708	67.4013
1982	1	4	28.58	25.2292	3.35083	26.2333	27.7864	25.8773	26.272	23.604	26.776	42.824	41.72	81.0833	74.628	67.54	62.456	29.764	28.34	26.964	26.504	22.84	23.2792	23.0684	23.0118		April	27.2308	68.3216
1982	1	5	28.292	25.144	3.148	26.2524	27.719	25.8333	26.316	23.672	26.784	36.192	36.72	81.0833	74.388	70.956	68.944	33.088	27.984	27.1458	27.4167	23.2708	23.1391	22.9	23		May	28.0242	69.4773
1982	1	6	28.38	24.868	3.512	26.2238	27.6048	25.919	26.224	23.744	29.112	39.748	39.028	77.32	67.932	65.384	64.764	35.0087	28.1565	27.0478	27.187	23.5565	23.3762	23.1667	23.2		June	28.198	73.3018
1982	1	7	28.376	25.08	3.296	26.0524	27.7429	25.66	26.236	23.728	26.876	37.1792	36.4667	82.5833	73.708	68.768	65.336	31.82	28.1	26.668	26.736	23.28	23.0583	23.1211	23.3111		July	28.1639	74.6955
1982	1	8	28.392	24.648	3.744	26.4857	27.8	25.5095	26.312	23.748	26.948	38.5	35.904	80.08	73.364	68.968	66.74	33.672	28.292	27.036	27.028	23.328	23.2125	23.2632	23.1842		August	28.2623	74.8555
1982	1	9	28.34	25.096	3.244	26.3048	27.619	25.4857	26.276	23.764	26.648	39.776	38.396	80.76	73.376	64.416	63.908	33.324	27.832	25.944	26.62	23.432	22.9458	22.5222	22.8944		September	27.9422	75.8781
1982	1	10	28.332	25.28	3.052	26.1952	27.4857	25.2095	26.056	23.72	26.74	45.368	42.528	78.624	71.708	62.632	60.8	33.8417	27.9583	26.5167	26.425	23.3417	23.0391	23.0875	22.8937		October	27.4544	76.1658
1982	1	11	28.572	25.252	3.32	26.3333	28.0857	25.6524	26.372	25.884	29.24	34.392	34.208	75.72	67.2	70.2042	67.725	33.8391	27.9783	27.2043	27.1261	23.3	23.0591	23.1947	23.0053		November	27.2351	72.9117
1982	1	12	28.488	25.548	2.94	26.0381	27.5762	25.8524	26.288	25.548	29.224	34.352	34.732	75.176	69.688	68.2958	67.6	33.6348	28.1522	26.9609	27.087	23.2478	23.1455	22.9526	22.9526		December	26.8855	67.4162
1982	1	13	28.448	25.396	3.052	26.2857	27.7619	25.6955	28.724	25.9042	29.5083	38.888	36.888	76.852	67.676	64.888	64.4583	31.125	27.813	26.9391	26.8435	22.9609	23	23.05	22.8556
1982	1	14	28.38	25.204	3.176	25.9048	27.6095	25.61	26.144	25.956	29.804	34.928	34.548	79.52	70.384	69.7304	68.2417	34.5	27.9	26.7167	27.0792	23.4333	23.0348	22.8737	23.0263
1982	1	15	28.224	25.0833	3.14067	26.15	27.4	25.2381	25.916	23.496	26.7	38.1	40.68	80.96	73.348	66	62.28	30.8	27.356	26.4083	26.3	22.9292	22.8522	22.8556	22.8235
1982	1	16	28.404	25.0875	3.3165	26.0667	27.6909	25.6227	26.0958	23.696	27.08	42.9917	41.632	79.352	72.208	63.656	60.304	30.0375	28.0708	26.3208	26.2458	22.8458	23.1304	22.75	22.925
1982	1	17	28.324	25.05	3.274	26.08	27.6667	25.9619	26.324	23.54	29.336	35.0292	36.04	80.2	68.948	67.892	65.104	29.036	27.248	26.336	26.24	22.644	22.7261	22.485	22.6105		Convention
1982	1	18	28.528	25.068	3.46	26.0667	27.7095	25.9238	26.34	23.484	29.4	34.384	34.796	80.36	70.628	68.08	67.54	30.544	27.936	26.52	26.588	22.804	23.1478	22.635	22.65		Max	maximun daily temperature
1982	1	19	28.44	24.9875	3.4525	25.919	27.8333	25.3826	26.08	26.152	28.7583	40.5458	39.4708	78.592	66.1	65.192	61.336	27	27.7043	26.4609	26.3522	22.4	23.1476	22.7833	22.8353		Min	minimun daily temperature
1982	1	20	28.584	24.888	3.696	25.7476	27.5381	25.8286	26.264	23.384	26.54	36.6	36.52	81.5	72.876	68.076	66.104	28.74	27.588	26.46	26.3	22.592	22.8	22.675	22.5368		Max-Min	temperature difference
1982	1	21	28.628	25.132	3.496	25.9143	27.9	25.7476	26.344	23.248	26.684	36.768	34.6583	79.68	71.228	67.152	64.772	28.308	27.46	25.836	26.024	22.276	22.7	22.135	22.2316		T-7	dry bulb temperature at 7:00 am
1982	1	22	28.468	24.82	3.648	26.1429	27.8364	27.9318	26.528	23.428	27.0958	33.6583	32.5042	80.5417	72.3	69.6667	69.0875	30.9667	28.125	26.5542	26.8042	22.8542	23.1174	22.545	22.605		T-13	dry bulb temperature at 1:00 pm
1982	1	23	28.536	25.08	3.456	26.1333	27.8667	26.1333	26.508	23.54	29.324	39.792	37.4542	78.132	68.228	66.78	63.052	29.0417	27.725	27.0083	26.5083	22.7	22.9909	22.9579	22.7556		T-19	dry bulb temperature at 7:00 pm
1982	1	24	28.552	25.004	3.548	26.1095	27.8476	25.8524	26.4	23.416	26.536	35.316	34.764	80.84	72.524	68.98	68.012	30.928	27.836	26.504	26.828	22.844	22.9917	22.645	22.75		Mean	mean daily dry bulb temperature
1982	1	25	28.556	24.904	3.652	25.87	27.8524	25.8667	26.2208	23.36	26.66	35.032	32.45	80.88	72.468	69.028	67.852	30.632	27.672	26.7167	26.725	22.6833	22.9696	22.665	22.645		T1	wet bulb temperature at 7:00 am
1982	1	26	28.42	24.988	3.432	26.04	27.7286	25.4143	26.124	23.488	26.712	41.528	39.452	81.1739	72.572	64.148	61.976	29.32	27.74	25.952	26.124	22.764	22.875	22.6111	22.8		T13	wet bulb temperature at 1:00 pm
1982	1	27	28.536	25.088	3.448	26.055	27.681	25.6571	26.2	23.508	26.444	37.5042	37.684	80.5417	72.024	65.648	63.108	29.156	27.48	25.848	25.968	22.636	22.7167	22.1632	22.4611		T19	wet bulb temperature at 7:00 pm
1982	1	28	28.484	25.125	3.359	26.1143	27.7	25.45	26.188	23.4	26.336	44.224	40.8542	79.44	72	61.188	59.084	28.524	27.42	25.46	25.724	22.464	22.7292	22.2176	22.3437		Mean	Mean daily wet bulb temperature
1982	1	29	28.58	25.184	3.396	26.3333	27.9619	25.8524	26.256	23.6125	27.988	34.4958	36	78.392	69.944	68.064	65.556	29.4667	27.975	26.875	26.7167	22.75	23.0696	22.79	22.8158		R1	relative humidity at 7:00 am
1982	1	30	28.632	24.992	3.64	26.0667	27.8333	25.7381	26.304	23.416	26.308	34.5	33.656	80	71.5	68.092	67.296	30.596	27.584	26.324	26.392	22.68	22.8458	22.55	22.5		R13	relative humidity at 1:00 pm
1982	1	31	28.612	25.192	3.42	25.9714	27.7714	25.7762	26.4083	25.044	28.728	34.9	34.008	77.688	69.492	67.244	66.7667	28.7458	27.8542	26.1458	26.5125	22.4417	23.013	22.295	22.6474		R19	relative humidity at 7:00 pm
1982	2	1	28.5115	24.8154	3.69615	25.9364	27.3	25.3727	25.7115	23.2692	28.7615	34.7875	36.876	79.2308	68.2654	61.3769	62.396	29.648	26.8833	25.5174	25.6696	22.2957	22.4955	21.9833	22.0889		Mean	mean daily relative humidity
1982	2	2	28.6923	25.1038	3.58846	25.8045	27.7727	25.4955	26.0885	23.0846	26.2077	37.8154	37.1962	77.1808	68.9154	64.25	62.95	29.9	27.296	25.92	26.032	22.264	22.6292	22.4158	22.3684		P7	barometric pressure at 7:00 am
1982	2	3	28.5769	25.2615	3.31538	25.9773	28.0667	25.7773	26.4231	25.5731	28.4769	34.5654	32.212	77.0077	68.6308	69.884	66.896	28.944	27.488	26.328	26.476	22.492	22.7458	22.3762	22.495		P13	barometric pressure at 1:00 pm
1982	2	4	28.7769	25.2577	3.51923	26.0227	27.6818	25.4364	26.1885	25.3385	28	34.1077	33.4538	76.6654	69.5154	67.008	66.308	30.392	27.412	25.676	26.044	22.416	22.7167	22.11	22.21		P19	barometric pressure at 7:00 pm
1982	2	5	28.1846	25.3308	2.85385	25.9636	27.5	24.9909	25.7538	23.1308	25.8462	41.9115	39.8	74.412	67.3231	60.6577	58.8192	30.0708	26.7458	25.7318	25.9545	22.4591	22.5952	22.3176	22.3235		Mean	mean daily barometric pressure
1982	2	6	28.2769	24.6077	3.66923	26.0091	27.5619	25.2955	25.9885	25.4346	28.1423	32.232	33.0923	78.1192	69.804	69.412	67.964	30.496	26.988	26.5167	26.4375	22.6792	22.5652	22.545	22.485		Tr7	dew temperature at 7:00 am
1982	2	7	28.4654	24.6769	3.78846	25.9455	27.9682	25.5619	26.25	25.4231	28.2192	31.3077	31.4077	76.3038	66.2192	69.736	68.536	31.0667	27.4042	26.3667	26.5792	22.6625	22.7087	22.3381	22.4476		Tr13	dew temperature at 1:00 pm
1982	2	8	28.3269	24.944	3.38292	25.7545	28	25.6522	28.1731	23.3077	26.6346	31.732	31.308	79.68	69.888	72.048	68.108	28.244	27.396	26.208	26.068	22.132	22.6708	22.1591	22.2286		T19	dew temperature at 7:00 pm
1982	2	9	28.4	24.584	3.816	25.7455	27.8	25.6043	26.1423	23.0077	26.0615	36.7846	34.85	78.9231	70.5385	67.5038	64.4308	28.3231	27.2154	25.9538	25.7577	22.0423	22.584	22.2048	22.115		Mean	mean daily dew temperature
1982	2	10	28.568	25.012	3.556	25.8826	27.3348	25.7522	26.1731	23.1385	28.6231	33.4538	33.6038	79.0769	71.4192	67.7923	67.0923	28.3269	27.1231	25.8462	26.0615	22.1654	22.512	22.1	22.1905
1982	2	11	28.3923	25.3	3.09231	25.9455	27.8174	25.4957	26.1346	23.0769	26.1038	36.6462	34.5846	78.6538	70.0154	67.9192	64.3154	28.3346	27.0538	25.9269	25.7769	22.1115	22.472	22.2381	22.195
1982	2	12	28.6769	24.7962	3.88077	25.8909	27.8864	25.8455	26.3654	23.3615	26.3038	33.7615	33.2962	78.7077	70.2154	67.7962	67.6154	30.948	27.524	26.272	26.448	22.716	22.7833	22.4381	22.4286
1982	2	13	28.4808	24.8346	3.64615	25.4318	27.75	25.8136	28.3962	24.7769	24.3577	32.3115	31.1808	77.5769	71.656	70.492	69.992	30.7708	27.7792	26.575	26.7875	22.625	22.7917	22.4714	22.519
1982	2	14	28.6192	25.056	3.56323	25.9905	27.987	25.4696	26.0654	23.2731	26.2962	38.6731	36.6962	77.6115	68.7846	65.8	63.6769	30.532	27.592	26.568	26.372	22.604	22.8542	22.9	22.7158
1982	2	15	28.8346	25.1077	3.72692	25.6818	28.0381	25.6909	28.05	25.2154	24.6385	32.1308	30.8038	78.8731	72.84	71.508	69.896	30.768	28.012	26.892	26.824	22.684	22.94	22.919	22.8
1982	2	16	28.6846	24.9	3.78462	25.8318	27.9955	25.8955	26.2769	23.3538	26.5923	36.7885	33.708	81.56	72.0538	69.0846	66.4423	28.7	27.8346	27	26.74	22.576	23.1	22.9238	22.835
1982	2	17	28.6769	24.65	4.02692	26.3545	27.7091	25.3636	26.1692	23.3692	26.3231	32.1458	35.0731	80.1538	72.2192	67.2885	66.1769	30.2423	27.0654	26.4167	26.6042	22.6667	22.7522	22.58	22.595
1982	2	18	28.5769	25.1962	3.38077	25.95	27.6227	25.6	26.1538	23.3192	26.2615	36.2077	33.356	81	71.8038	65.8654	65.4269	30.1731	27.2538	25.904	26.416	22.712	22.7708	22.29	22.615
1982	2	19	28.4423	25.1731	3.26923	25.8818	30.3955	28.3682	26.4731	23.3615	26.3	30.2538	29.704	79	70.116	72.6	70.464	29.996	27.376	26.532	26.628	22.436	22.675	22.4545	22.4591
1982	2	20	28.6154	25.1654	3.45	25.8	28.2227	26.0565	26.3692	23.288	28.4846	34.912	35.2231	79.8846	68.5077	67.4423	64.75	26.6231	27.516	26.336	26.236	22.196	22.7792	22.3857	22.5
1982	2	21	28.9462	25.1885	3.75769	25.9545	28.2545	26.0818	26.5769	23.1654	28.4346	32.2	31.876	76.8154	67.7462	68.0731	66.4538	28.3	27.464	26.124	26.348	22.232	22.75	22.2524	22.3476
1982	2	22	28.8846	25.4385	3.44615	26.15	28.1409	26.0682	26.5885	23.2423	26.5115	31.9923	31.6346	76.7231	67.7154	70.1269	68.2423	29.776	27.224	26.628	26.472	22.436	22.5625	22.4591	22.3273
1982	2	23	28.9692	25.3038	3.66538	25.9591	27.7864	25.6955	26.3115	27.6731	28.5667	32.74	32.376	73.9308	66.15	69.0077	66.4654	27.688	27.184	26.472	26.372	22.1125	22.687	22.5333	22.3286
1982	2	24	28.5038	25.112	3.39185	25.8727	27.8864	25.6348	26.2077	23.4115	26.5	33.8346	31.6	81.0769	70.2154	68.8346	67.6654	28.0346	27.4231	26.524	26.632	22.5	22.7708	22.6524	22.6857
1982	2	25	28.7077	25.276	3.43169	25.9	27.9783	25.8	26.3808	25.3308	28.5231	32.1385	31.5885	75.9731	67.4154	69.624	67.82	27.944	27.164	26.256	26.428	22.144	22.5167	22.4	22.4381
1982	2	26	28.9269	25.1154	3.81154	26.1136	28.285	25.7	26.4731	23.4885	26.6846	32.0792	34.9038	78.4962	68.5769	69.3231	65.6615	28.96	27.832	26.816	26.568	22.588	22.9	22.8048	22.73
1982	2	27	28.8462	24.7769	4.06923	26.1714	27.8591	25.6909	26.2423	25.2808	28.9269	38.252	37.7231	79.432	70.6231	69.764	64.668	27.716	28.168	26.952	26.604	22.748	23.1625	22.885	22.9111
1982	2	28	28.9077	25.0154	3.89231	26.0455	27.9455	25.8636	26.5115	23.4154	26.7	35.0538	33.9769	80.0385	71.2769	69.8462	68.2808	30.4615	27.5346	26.8154	26.8269	22.7577	22.748	22.7905	22.6714
1982	3	1	29.1154	25.4269	3.68846	25.8762	28.2762	26.1857	28.8577	23.352	26.948	30.4885	28.3885	77.4731	68.5	73.996	71.848	28.316	27.536	26.792	26.884	22.412	22.7	22.3304	22.3957
1982	3	2	28.8231	25.1154	3.70769	26.1524	27.9905	25.8476	26.2385	23.22	27.6385	31.7654	31.0269	76.9308	67.8115	70.5731	68.3231	28.272	27.32	26.656	26.564	22.3	22.6833	22.5318	22.4955
1982	3	3	28.7769	25.016	3.76092	25.9714	27.9909	25.5591	26.1923	23.05	28.4385	34.2	32.9846	78.28	69.272	69.444	65.444	26.26	27.172	26.028	25.928	21.872	22.5792	22.3238	22.255
1982	3	4	28.7923	25.2923	3.5	25.5286	28.2619	25.7952	26.3462	23.044	30.3231	31.5885	31.7962	77.272	66.384	68.604	67.268	28.6792	27.2583	25.9708	26.2167	22.2083	22.5913	21.9762	22.0571
1982	3	5	28.9615	24.9654	3.99615	25.6381	27.8619	25.7727	26.2	24.5269	30.4846	38.2308	38.2154	75.1417	64.5385	62.76	62.44	28.4542	27.2167	25.7542	25.8833	22.2667	22.7227	22.2056	22.2222
1982	3	6	29.0615	25.1	3.96154	26.035	28.2048	26.0048	26.4115	23.1269	26.404	33.7308	30.175	79.2	67.6077	67.9269	66.6385	28.2269	26.8577	26.244	26.4	22.38	22.6435	22.3048	22.319
1982	3	7	29.0692	25.0615	4.00769	25.8	28.5095	26.0571	26.5692	23.0731	26.4577	29.7462	29.4346	79.0769	67.6692	71.4308	69.4808	27.7654	27	26.2808	26.3192	22.0923	22.428	22.2174	22.2217
1982	3	8	28.9923	25.4269	3.56538	25.7476	28.2143	26.015	26.4731	23.0769	26.356	31.2	29.944	78.6154	67.9308	69.7077	67.7731	26.2115	26.9346	26.0077	26.0462	21.85	22.388	22.2318	22.2182
1982	3	9	29.0192	25.3231	3.69615	25.9333	28.3095	25.981	26.4923	23.0885	26.2808	31.3615	30.6346	76.3692	66.1	69.5038	67.5385	27.856	26.796	26.3	26.252	22.08	22.3083	22.3682	22.3091
1982	3	10	29.0885	25.036	4.05246	25.7524	28.1476	25.6381	26.3192	23.1308	26.4423	34.2423	31.468	79.6538	69.7923	68.1462	66.7308	28.0192	27.2231	26.364	26.488	22.248	22.7042	22.5762	22.519
1982	3	11	29.15	25.0038	4.14615	25.6667	28.0714	25.4095	26.1654	25.3269	26.4077	31.4462	30.632	80.84	69.328	70.1667	69.284	28.504	27.316	26.456	26.52	22.332	22.625	22.7	22.6286
1982	3	12	28.9423	25.1846	3.75769	25.7238	27.8905	25.2619	26.1654	23.0038	25.6731	32.8192	30.952	78.6923	68.5769	68.5115	66.3269	27.6538	26.6692	26.06	26.18	22.012	22.425	22.4905	22.3619
1982	3	13	28.9962	25.1346	3.86154	25.7619	28.2762	25.8409	26.4231	25.6462	26.588	32.3962	31.8308	80.1154	67.5115	70.65	68.6769	26.4577	27.6	26.564	26.696	22.056	22.8208	22.5318	22.5273
1982	3	14	28.8808	25.2538	3.62692	26.0381	28.0952	25.9	26.5154	23.2923	26.2885	32.0385	32.4654	77.4308	68.1615	70.7885	69.05	28.528	27.48	26.636	26.804	22.3	22.7875	22.5364	22.5182
1982	3	15	28.9654	25.2192	3.74615	26.1905	28.219	25.7952	26.4654	23.6115	26.8654	36.2115	35.5962	79.72	69.5654	69.1423	66.1038	27.488	28.008	26.896	26.824	22.624	23.0875	22.8238	22.875
1982	3	16	29.1423	25.464	3.67831	26.0857	28.6091	26.4045	26.7538	23.3731	26.8769	34.9077	32.2	79.5769	68.9885	70.9423	66.4538	26.9231	27.7115	26.9154	26.5154	22.2731	22.848	22.6591	22.4857
1982	3	17	29.3962	25.5923	3.80385	26.1905	28.6143	26.2048	26.7154	23.55	27.0269	32.6923	31.2962	80.1154	70.3	72.6269	69.6231	29.0538	28.25	27.4538	27.1115	22.6769	23.156	23.0636	22.8455
1982	3	18	29.3692	25.9538	3.41538	26.2762	28.381	26.1524	26.672	23.5923	26.5462	35.0038	33.1769	80.1154	70.4577	68.3231	66.8308	29.0615	28.0423	26.6808	26.7269	22.6962	23.104	22.6333	22.6762
1982	3	19	29.2885	25.6615	3.62692	26.2381	28.8381	26.419	26.9154	23.45	26.7654	30.4769	30.0615	79.5385	69.8846	73.2808	71.05	28.5962	28.1154	27.3077	27.2423	22.5231	23.128	22.8565	22.7609
1982	3	20	29.4462	25.652	3.79415	25.9714	28.55	26.1636	26.6769	23.4231	27.0269	34.9385	33.3231	80.6154	70.2308	68.4385	67.3654	28.5654	28.1154	26.6346	26.75	22.5385	23.08	22.6143	22.6571
1982	3	21	29.4231	25.3846	4.03846	25.8952	28.719	26.3238	26.7808	23.3731	26.7962	29.5346	29.6346	80.9615	67.8615	70.8923	69.8538	28.6769	27.4731	26.3769	26.6654	22.5269	22.7	22.2696	22.4043
1982	3	22	29.5269	25.0846	4.44231	25.7	28.8048	26.2762	26.7231	23.0038	26.6808	31.6692	31.1308	77.4808	65.6538	68.4577	67.3115	28.056	27.288	26.276	26.332	22.076	22.5625	22.2136	22.2091
1982	3	23	29.3346	24.9577	4.37692	25.7476	28.4571	26.0333	26.6154	23.0808	26.5154	33.1	30.9231	79.3077	68.0115	69.6192	67.7346	27.8808	27.1577	26.4154	26.2269	22.1115	22.476	22.3364	22.1955
1982	3	24	29.4269	25.12	4.30692	25.8	28.3591	26.05	26.5923	23.2962	26.3654	34.3692	33.2577	80.36	69.1731	69.3385	66.5385	26.8846	27.5115	26.5808	26.4192	22.2192	22.74	22.6091	22.6
1982	3	25	29.4538	25.4654	3.98846	26.119	28.7381	26.2286	26.8038	23.3615	26.7269	32.6308	31.5462	79.8462	68.7923	70.3385	68.5231	28.5846	27.8577	26.8538	26.7654	22.4423	22.928	22.65	22.5182
1982	3	26	29.4769	25.1269	4.35	26.5476	28.119	25.45	26.1654	25.332	32.5962	39.8708	39.388	75.2769	63.4654	60.66	58.604	26.625	27.0217	27.135	26.98	22.66	23.2111	23.0625	22.95
1982	3	27	29.7231	25.5	4.22308	26.4286	28.7524	26.0143	26.828	23.6308	26.6385	33.6538	33.1577	77.612	67.2962	68.9538	66.8577	29.12	28.128	26.964	27.144	22.728	23.1583	22.8952	22.9476
1982	3	28	29.5423	25.876	3.66631	26.35	28.6909	28.5182	29.2962	23.8538	26.9885	34.7308	33.2	79	68.772	69.596	66.064	27.304	27.96	26.852	26.784	22.512	23.05	22.719	22.78
1982	3	29	29.7308	25.9769	3.75385	26.4714	28.6143	26.3476	26.936	23.5962	26.6269	32.4038	31.5	78.4615	69.7654	70.0577	68.5077	28.9538	28.2808	26.8846	27.1885	22.6423	23.264	22.7864	22.9227
1982	3	30	29.6692	25.8231	3.84615	26.4905	28.6143	26.085	26.8077	23.5538	26.2808	33.8885	32.9231	78.4231	68.8769	67.4269	66.1654	28.8	27.8846	26.5385	26.8615	22.5923	23.056	22.7762	22.9
1982	3	31	29.7308	25.5962	4.13462	26.2381	28.575	26.2409	26.8308	25.5154	28.6962	32.0923	31.6462	78.2269	67.4462	70.444	69.032	29.504	28	27.236	27.268	22.912	23.1042	23.0905	23.0143
1982	4	1	29.5654	25.5346	4.03077	26.1955	28.7773	26.3364	26.7615	23.6192	26.6154	32.0962	33.4385	77.2423	65.1385	68.6154	66.3962	30.336	27.7542	27.1708	27.0667	22.85	22.9348	22.881	22.7952
1982	4	2	29.7654	25.7154	4.05	26.3909	28.8409	26.2304	26.8615	27.6538	30.6808	32.5269	32.0923	74.6269	64.4346	69.6417	67.4292	30.7792	27.9375	27.05	27.1083	22.9667	23.0348	22.91	22.87
1982	4	3	29.5846	26.0077	3.57692	26.4636	28.8045	26.4136	27.1	23.6923	26.8192	34.7423	33.3385	77.0538	66.7577	69.0077	66.6731	30.624	27.968	27.424	27.28	23.04	23.05	23.0857	22.919
1982	4	4	29.5731	25.74	3.83308	26.6	28.8545	26.3238	27.0038	25.2308	28.7346	28.036	29.7385	76.9038	66.9615	71.8583	70	30.72	28.38	27.512	27.404	22.984	23.2917	23.0273	22.95
1982	4	5	29.4269	26.112	3.31492	26.5636	29.013	26.5565	27.1692	23.7192	27.1077	33.1346	31.7808	78.4615	68.6846	72.5731	68.1077	28.7962	28.3115	27.5538	27.3654	22.7962	23.216	22.9913	23
1982	4	6	29.8692	26.1154	3.75385	26.5318	29.0476	26.6318	27.2192	23.8808	27.1038	32.4038	32.0538	80	69.1346	70.1846	68.6269	30.9731	28.5769	27.2615	27.4654	23.2115	23.38	22.9545	23.0182
1982	4	7	29.8846	25.9269	3.95769	26.3045	29.1273	26.8	27.05	23.8538	27.2115	30.5154	32.2077	80.9231	67.2962	70.5923	68.6538	30.7231	28.552	27.604	27.656	23.3	23.3417	22.9955	23.0545
1982	4	8	29.9077	26.1769	3.73077	26.6545	29.1455	26.8409	27.35	24.1231	29.2385	30.7923	30.2346	80.56	70.368	73.248	71.412	31.524	29.196	28.172	28.176	23.464	23.7583	23.4182	23.3864
1982	4	9	29.95	26.2808	3.66923	26.8091	29.0476	26.8091	27.3538	24.2769	27.1923	32.6	32.636	79.0885	69.1385	69.1385	68.0077	30.212	29.236	27.792	28.164	23.488	23.7875	23.3952	23.5476
1982	4	10	29.8846	26.0385	3.84615	26.7	28.9714	26.6409	27.1731	24.1462	27.2385	32.5269	34.2538	80.1154	68.4615	69.2577	67.6423	31.3423	28.904	27.788	27.932	23.512	23.5917	23.3619	23.3571
1982	4	11	29.6577	26.4	3.25769	26.5455	28.9773	26.7364	27.2462	24.092	28.95	32.0731	31.8308	76.7346	66.5462	70.1692	69.0192	31.8167	29.125	28.0333	28.2792	23.5583	23.7304	23.2409	23.35
1982	4	12	29.8654	26.0538	3.81154	26.7864	28.9	26.5091	27.1308	23.8769	26.9077	32.1231	31.5269	79.5	69.1538	70.0538	68.5654	31.1192	28.2654	27.3	27.4038	23.1846	23.22	23.0773	23.0636
1982	4	13	29.9077	25.9615	3.94615	26.6045	29.0682	26.6667	27.2038	23.6269	26.7654	29.9231	29.55	78.6923	68.0192	71.36	69.7808	30.5038	28.1308	27.4538	27.2923	22.8423	23.156	23	22.8565
1982	4	14	29.9385	25.8308	4.10769	26.7409	29.0864	26.5591	27.0692	23.8731	26.7423	31.9038	33.45	78.8077	66.05	68.4	66.0538	30.5462	28.024	27.232	27.4	23.168	23.0875	23.081	23.1095
1982	4	15	29.9577	25.6615	4.29615	26.4143	29.1727	26.6091	27.0692	23.8615	27.1231	30.3038	32.0385	80.6538	67.7308	71.6692	69.6308	29.2731	28.82	27.992	28	23.112	23.55	23.3818	23.3318
1982	4	16	29.9385	26.0692	3.86923	26.6409	28.8727	26.2591	26.9115	24.0115	29.3115	36.8769	35.1885	77.684	67.98	65.928	64.488	31.6417	28.6583	27.2125	27.3833	23.375	23.4609	23.2947	23.3684
1982	4	17	29.8308	25.8538	3.97692	26.6955	28.9048	26.7381	27.0423	24.1885	27.0615	34.3654	33.5154	77.5692	66.72	68.524	67.8038	32.125	28.825	27.8583	27.9708	23.6125	23.5609	23.2905	23.419
1982	4	18	29.9423	26.0923	3.85	26.6318	28.7455	26.2955	26.8962	24.1269	27.4154	36.9115	35.0808	81.1538	71.8231	67.0846	66.4885	31.6654	29.0692	27.3346	27.4385	23.5538	23.692	23.38	23.405
1982	4	19	29.9423	26.2423	3.7	26.7636	29.0091	26.4091	27.1808	23.95	27.0654	34.3577	33.2923	79.0385	69.5038	69.3462	67.4577	31.1231	28.8154	27.6154	27.7308	23.2423	23.604	23.4714	23.4429
1982	4	20	29.9885	26.25	3.73846	26.7182	28.8818	26.8045	27.2615	24.1885	29.3731	32.0538	32.3231	80.8077	67.9	70.8231	69.6692	31.6577	28.6346	27.7192	28.0385	23.6231	23.5792	23.2818	23.4409
1982	4	21	30.0692	26.2654	3.80385	26.9636	29.2409	26.7318	27.3385	24.2538	27.3615	32.2538	31.8077	79.9231	69.9038	70.9231	69.3308	31.95	29.0923	27.8462	28.0769	23.7038	23.712	23.4091	23.5227
1982	4	22	30.1308	26.1462	3.98462	26.7773	29.2818	26.7727	27.3423	24.1808	27.3923	35.3385	33.1308	78.9231	68.0654	68.9231	67.6231	32.144	29.204	28.02	28.112	23.708	23.7875	23.5667	23.6
1982	4	23	30.1462	26.2269	3.91923	27.0591	29.2864	26.9182	27.4385	24.2462	27.3192	32.8808	32.0154	79.5	69.15	71.1846	69.1	31.8	28.8038	28.1385	28.1308	23.5808	23.496	23.5591	23.5364
1982	4	24	30.1923	26.4038	3.78846	27.1182	28.9409	26.7227	27.3731	25.9962	29.3115	34.7923	34.5615	74.2808	65.1462	68.8	67.12	32.5	29.613	28.6043	28.7087	23.9826	24	23.755	23.755
1982	4	25	30.1692	26.4923	3.67692	27.0727	29.4	27.1136	27.6154	24.2962	27.7231	35.3269	32.496	77.4692	68.2846	69.7577	67.1769	31.584	29.12	28.316	28.268	23.624	23.6792	23.619	23.5667
1982	4	26	30.1077	26.4	3.70769	27.0273	29.3864	27.1864	27.6038	24.5077	27.6115	30.9577	28.9	81.3846	71.3385	74.5385	72.6308	32.7923	29.7115	28.9846	28.9077	24.0154	24.084	23.9261	23.8609
1982	4	27	30.0692	26.5885	3.48077	27.2818	29.1773	27.1636	27.5962	24.7346	30.1192	35.1231	34.9885	79.2769	68.1462	70.9192	68.8923	33.168	29.692	28.976	28.956	24.264	24.187	24.0571	24.019
1982	4	28	30.0269	26.6962	3.33077	27.2909	29.3227	27.1636	27.5885	24.5962	27.6692	34.8846	35.4423	78.964	70.8231	70.2769	68.7885	33.284	29.712	29.1042	29.0917	24.2167	24.187	24.0333	24.0143
1982	4	29	30.0038	26.7462	3.25769	27.2227	29.2727	26.8818	27.4885	24.6731	27.7077	37.2385	36.3269	79.5692	69.7615	68.3269	66.55	31.34	29.848	28.408	28.656	24.008	24.1125	23.895	23.975
1982	4	30	30.0538	26.4192	3.63462	27.0773	29.2864	27.0318	27.4846	24.4885	27.4885	32.7269	32.0769	81.0385	70.8692	71.7462	70.5308	32.3962	29.5077	28.4885	28.5885	23.9846	23.928	23.7227	23.7636
1982	5	1	30.0296	26.5778	3.45185	27.3652	29.1522	26.7783	27.3259	26.3778	31.4704	36.9731	36.4731	76.8963	67.4926	65.9654	64.5346	31.144	29.844	28.26	28.332	23.968	24.1333	23.9842	23.9684
1982	5	2	30.3296	26.6889	3.64074	27.3773	29.6478	27.3696	27.8481	24.6963	27.9231	35.3692	36.3444	76.537	67.2741	68.1444	66.4963	31.028	29.856	28.808	28.756	23.904	24.1083	24.0095	23.9429
1982	5	3	30.0481	26.8778	3.17037	27.387	29.5143	27.3091	27.6926	24.9519	27.6185	34.5037	36.6519	77.8	66.092	68.6192	67.3074	33.26	29.9542	29.3	29.3667	24.5417	24.2043	24.1905	24.181
1982	5	4	30.0926	26.5556	3.53704	27.2913	29.3391	27.3391	27.8481	24.7926	27.8519	30.8333	30.7963	81.6296	71.9185	74.6111	73.0889	32.8037	30.137	29.2667	29.4185	24.363	24.3	24.0875	24.1458
1982	5	5	30.2185	26.7185	3.5	27.3043	29.6435	27.4304	27.8667	24.6704	29.9519	31.15	30.7077	80.6296	69.9889	71.8185	70.0296	30.3	29.7222	28.7407	28.8704	23.9259	24.0385	23.8957	23.9174
1982	5	6	30.0963	26.3852	3.71111	27.2174	29.5591	27.3609	27.7481	24.4407	27.5815	35.2778	32.2231	79.2259	69.0296	71.4444	68.1185	30.6692	29.5538	28.9346	28.5346	23.7038	23.94	23.8522	23.7227
1982	5	7	30.1185	26.0963	4.02222	27.2478	29.3739	27.313	27.7333	24.5481	27.5778	33.3731	33.8741	78.8593	69.5185	71.8407	68.4333	30.9462	29.6	28.8808	28.5923	23.8308	23.988	23.8304	23.7682
1982	5	8	30.1926	26.3	3.89259	27.4	29.4304	27.3174	27.8259	24.7481	27.8222	33.1815	32.6963	80.9259	71.4519	72.3259	70.6741	32.6667	30.1259	28.9481	29.0333	24.2222	24.2615	23.9739	23.9826
1982	5	9	30.2741	26.8704	3.4037	27.4957	29.4217	27.3792	27.7963	27.1593	29.7444	31.1333	30.8556	78.5296	69.8148	74.0692	72.3654	32.9885	30.0538	29.3192	29.2808	24.3346	24.248	24.0826	24.0783
1982	5	10	30.2111	26.6407	3.57037	27.3957	29.1217	27.5478	27.937	27.1852	29.6556	33.9577	35.1407	79.88	72.2926	73.8778	70.0556	30.3423	30.7423	30.0385	29.5692	24.25	24.612	24.3417	24.3227
1982	5	11	30.2704	26.4185	3.85185	27.5652	29.5957	27.4652	27.8296	25.2852	28.0815	36.7519	37.5815	82.7692	71.8222	72.4926	68.5481	31.5556	31.0577	30.0385	29.8192	24.7885	24.812	24.6591	24.6238
1982	5	12	30.3074	26.5519	3.75556	27.5826	29.3696	27.5043	27.8741	26.6556	29.9481	31.6556	31.4481	80.6074	71.2593	75.9577	74.0615	33.1115	30.7808	30.1077	30.1154	24.8615	24.656	24.5435	24.5261
1982	5	13	30.2481	26.5481	3.7	27.0739	29.4609	27.413	27.8963	24.8963	27.8519	33.7407	33.5037	83.1154	72.2519	74.8333	71.8111	30.9074	30.463	29.4667	29.437	24.3	24.4615	24.1917	24.1826
1982	5	14	30.1	26.2852	3.81481	27.3913	29.4435	27.5739	27.9407	24.9704	27.9148	31.8852	31.2444	82.8148	72.9	75.5926	74.1	33.4481	30.4481	30.0444	29.7481	24.5852	24.4385	24.4708	24.2875
1982	5	15	30.0296	26.6519	3.37778	27.5217	29.5043	27.3136	27.7462	25	28.0852	40.2556	38.9519	81.1462	71.9	67.6481	66.6556	32.9615	30.6077	29.236	29.348	24.752	24.6625	24.26	24.29
1982	5	16	30.3037	26.2667	4.03704	27.3304	29.1826	27.5261	30.0692	29.3444	30.8148	30.44	31.1654	78.4926	69.5692	72.608	72.2083	31.7542	30.6375	29.7708	29.5333	24.2875	24.4167	24.2091	24.181
1982	5	17	30.2444	26.5154	3.72906	27.3667	29.2042	28.7917	29.4769	27.5074	30.5704	35.7741	35.2519	76.7346	67.1154	70.96	69.116	33.7783	30.6783	29.9478	30.0391	24.9696	24.5909	24.51	24.535
1982	5	18	30.1963	26.6385	3.55783	27.3783	29.175	27.2875	27.7308	27.3704	28.1538	39.5111	38.7444	78.5462	70.8333	69.0037	66.7704	32.008	30.952	29.728	29.572	24.548	24.75	24.5952	24.59
1982	5	19	30.1148	26.6519	3.46296	27.2913	28.7783	27.4	27.6654	25.1778	30.2593	35.7519	36.4926	82.1731	72.1519	74.2704	71.7556	31.7885	30.9192	30.1269	30.0269	24.6923	24.8542	24.587	24.5864
1982	5	20	30.0926	26.2444	3.84815	27.0913	28.7826	27.1696	27.4963	25.1593	27.8	40.5815	33.9208	85.3704	76.8519	72.2556	68.8852	30.5296	30.7852	30.1308	29.4538	24.5115	24.792	24.6818	24.515
1982	5	21	30.2333	26.2778	3.95556	27.1783	29.3739	27.313	29.5667	25.1778	27.8704	36.1769	36.0846	81.55	70.9885	72.2885	70.1769	33.232	30.812	29.976	29.844	24.784	24.6792	24.6571	24.519
1982	5	22	30.2444	26.2815	3.96296	27.5783	29.25	27.2409	27.7556	25.2704	28.0481	36.4	33.7038	83.6296	76.1185	75.4885	72.3111	31.8852	31.3815	30.0926	29.9444	24.7333	24.9962	24.6957	24.6773
1982	5	23	30.3185	26.037	4.28148	27.2773	29.3	27.5818	27.8769	25.2259	28.1148	33.8778	33.9741	83.5556	73.8259	74.0889	73.7519	33.5923	31.4923	30.0038	30.35	25.0885	25.056	24.4478	24.6609
1982	5	24	30.3481	26.4154	3.93276	27.1826	29.1542	27.2	27.6923	25.2852	27.9778	42.0333	40.8037	80.537	71.1259	66.4704	65.7667	33.784	30.888	29.376	29.616	25.176	24.725	24.6842	24.7211
1982	5	25	30.0704	26.0296	4.04074	26.9609	28.5522	26.9667	27.4038	29.6481	29.7115	33.6444	33.7037	80.2963	71.8259	74.9885	73.7731	33.36	30.688	29.836	29.948	24.916	24.6125	24.3409	24.4136
1982	5	26	30.2704	26.4889	3.78148	27.7957	29.0913	26.7652	27.5462	25.2963	27.8556	42.4385	43.4889	77.7654	70.7444	66.4481	62.6333	31.404	30.556	29.2625	29.1375	24.6333	24.6478	24.4211	24.4222
1982	5	27	29.6037	26.5038	3.09986	27.4826	28.8875	29.752	29.9154	25.4741	28.0852	35.9148	34.9519	83.72	75.5346	73.4077	71.3192	32.2385	30.7923	29.5154	29.864	24.696	24.7708	24.4857	24.5667
1982	5	28	30.0963	26.4444	3.65185	27.4565	28.8522	27.6083	27.8385	27.812	32.1808	39.1923	39.3926	73.6556	66.737	66.8308	66.2423	32.4783	30.4304	29.8	29.6522	24.6913	24.581	24.6211	24.5053
1982	5	29	30.3963	26.7	3.6963	27.6957	29.5261	27.6458	27.9462	27.3077	33.0115	36.892	37.3346	78.1519	69.7148	67.2154	66.9269	30.664	30.972	29.18	29.476	24.448	24.9739	24.4526	24.5684
1982	5	30	30.0444	26.6269	3.41752	27.9522	29.3261	27.5917	27.9154	28.0731	30.6385	36.9346	37.1741	77.7333	69.0333	70.3038	68.8038	32.772	30.692	29.904	29.912	24.824	24.813	24.81	24.72
1982	5	31	30.4481	26.7852	3.66296	27.8435	29.513	27.3542	27.9444	27.5885	30.8423	38.5231	39.9444	76.6407	68.0519	68.5423	67.0769	32.6875	31.4083	30.0625	30.1667	24.8958	25.1773	24.9632	24.9737
1982	6	1	30.237	26.4556	3.78148	27.6333	29.5318	27.5091	27.95	25.3926	26.2519	34.0963	33.0741	84.8	77.4815	75.8963	74.5926	35.4185	31.5407	30.7654	30.7346	25.55	25.0462	24.9522	24.8826
1982	6	2	30.3185	26.5222	3.7963	27.4955	29.3409	27.7727	28.124	25.4778	26.2519	32.6111	31.6074	84.9259	78.5185	77.6259	76.4222	35.8926	31.7593	31.0556	31.0037	25.6074	25.0444	25.1042	25.0417
1982	6	3	30.3444	26.5444	3.8	30.1952	29.5048	27.8217	28.0308	28.0538	28.4462	30.3077	30.0538	82.312	74.8962	78.496	77.484	36.164	31.82	30.804	31.136	25.632	25.068	24.8304	24.9609
1982	6	4	30.3538	26.9308	3.42308	27.7857	29.5476	27.6952	28.092	25.5885	26.3692	38.95	36.04	81.8885	75.1731	70.5038	69.4654	36.048	31.68	30.7792	30.7042	25.7458	25.1542	25.16	25.075
1982	6	5	30.4692	26.8462	3.62308	27.9762	29.5762	27.6667	28.144	25.6115	28.1885	37.44	36.048	80.4115	73.4385	70.4654	68.6192	34.74	31.568	30.32	30.164	25.272	24.936	25.105	24.985
1982	6	6	30.2962	26.8385	3.45769	27.8429	29.3714	27.4545	27.968	30.7154	31.1115	37.4308	36.3231	76.2846	71.1615	71.4458	69.8625	37.0478	31.9217	30.5217	30.6522	25.8	25.1261	25.0684	25.0842
1982	6	7	30.2615	26.5615	3.7	27.4571	29.5667	27.6273	28.116	27.4154	28.4692	30.4308	30.2077	81.7962	74.9077	79.46	77.556	36.22	31.776	31.068	31.184	25.572	25.036	24.9783	24.9957
1982	6	8	30.5077	26.5423	3.96538	27.55	29.4286	27.83	27.988	25.1808	28.3846	34.0115	34.0615	81.556	73.65	76.9962	73.3769	33.864	31.136	30.876	30.464	24.936	24.8667	24.8783	24.7591
1982	6	9	30.3	26.3769	3.92308	27.6762	29.3048	27.4476	27.976	25.5385	26.3269	32.0731	31.6462	84.5	78.1923	78.4115	76.6423	36.3462	31.9692	31.0692	31.0462	25.6462	25.1538	25.1652	25.1348
1982	6	10	30.1481	26.4154	3.73276	27.7524	29.4727	27.2348	27.8615	25.5926	26.2778	39.1111	33.864	81.7741	76.1593	72.4593	70.1185	34.7	32.0577	30.3462	30.3	25.3115	25.2	24.8682	24.9905
1982	6	11	30.3296	26.3963	3.93333	27.7045	29.3773	27.4476	28.0846	27.5519	28.9333	39.4423	39.4231	81.7269	76.4889	71.9963	68.1185	32.7577	32.1615	30.6231	30.3154	25.0231	25.25	25.0045	25.055
1982	6	12	30.3222	26.5444	3.77778	27.7318	29.5571	27.9136	28.2654	25.6481	28.4667	34.7778	32	84.3462	77.1538	76.8115	73.5154	34.3231	32.0731	31.1462	30.7308	25.3692	25.1923	25.1261	25.0227
1982	6	13	30.2889	26.5259	3.76296	27.8727	29.265	27.55	28.072	25.4815	26.1259	38.1741	38.2704	78.1077	74.4222	72.1889	69.3074	34.06	31.456	30.46	30.7458	25.2625	25.0375	24.9238	24.9238
1982	6	14	30.2296	26.3111	3.91852	27.4476	29.1636	27.4182	27.8654	25.3615	28.563	36.7462	38.4444	79.1519	73.1444	73.9259	70.337	34.9167	32.4458	31.25	30.8667	25.2083	25.4	25.1182	25.0762
1982	6	15	30.3741	26.2	4.17407	27.2864	29.8182	27.8045	28.1038	25.563	26.4407	31.7444	31.6444	84.1519	76.1148	77.8148	76.8333	36.5577	32.3577	30.9538	31.4346	25.7077	25.3615	24.9125	25.1583
1982	6	16	30.2481	26.35	3.89815	27.8143	29.5304	27.7957	28.1423	27.4556	28.9741	34.5815	33.8185	82.2231	75.8778	75.2615	73.5269	34.2769	32.0923	30.8731	30.6577	25.2577	25.2192	25.0391	25.0455
1982	6	17	30.1481	26.8074	3.34074	27.7273	29.7182	27.5818	28.0192	30.4	30.7222	34.856	37.6704	77.237	72.5296	74.0923	69.1615	33.1417	31.9458	31.25	30.5458	25.1375	25.1375	25.1136	25.02
1982	6	18	29.9407	26.1731	3.76766	27.7739	29.4043	31	30.9346	25.7556	26.4259	34.3519	33.4556	79.7885	74.6462	74.5538	73.4077	36.9375	31.9292	31.5167	31.325	25.7292	25.1208	25.2727	25.15
1982	6	19	30.4074	26.7519	3.65556	28.0364	29.65	27.7636	28.3269	25.6704	26.4333	32.2444	31.3444	82.6296	77.4444	77.4444	75.4704	36.2407	32.0704	31.2074	31.1037	25.6333	25.1889	25.2125	25.125
1982	6	20	30.3	26.8185	3.48148	28.0091	29.55	27.7773	28.3154	25.7444	26.3815	32.3	31.7037	83.8889	77.3333	77.0556	75.6074	36.2148	32.0704	31	31.0778	25.7148	25.2148	25.1167	25.0708
1982	6	21	30.2963	26.3519	3.94444	27.4273	29.4091	27.7773	28.0923	25.4778	26.3259	31.8852	31.3	83.1667	76.2148	77.5333	76.4778	35.9577	31.9577	31.0538	31.1808	25.6077	25.1346	24.9542	25.0208
1982	6	22	30.1148	26.3519	3.76296	27.4727	29.1591	27.7045	28.0038	25.4333	26.1185	34.1667	33.2481	84.8846	79.1111	74.8556	74.9037	35.1926	31.5852	30.8	30.9731	25.55	25.0923	24.9522	25.0217
1982	6	23	30.2444	26.5889	3.65556	27.6045	29.4571	28.0591	28.2654	25.5593	26.3593	33.9074	33.3222	81.2667	75.6815	74.1852	74.2407	36.076	32.26	31.16	31.272	25.66	25.3	25.0696	25.1
1982	6	24	30.0481	26.8148	3.23333	27.8409	29.2182	27.5136	28.008	25.5037	26.1926	33.3852	33.063	80.8519	77.2037	75.237	74.1148	35.6846	31.9923	30.7462	30.6423	25.2923	25.1577	25.0043	24.913
1982	6	25	29.9556	26.663	3.29259	27.8273	29.35	27.7182	28.128	25.4333	26.1037	36.0333	35.2444	81.0444	75.7556	72.6889	71.4259	36.05	31.4885	30.5192	30.4346	25.3808	24.8808	24.9591	24.8773
1982	6	26	30.0593	26.8667	3.19259	27.8909	29.6182	27.9478	28.2692	28.0407	28.7444	30.5038	31.963	80.8815	75.7	77.6038	75.0962	34.6731	32.0885	31.2154	30.8731	25.3077	25.2	25.0458	25.0565
1982	6	27	30.1296	27.0308	3.09886	27.881	29.5591	27.7565	28.2077	27.4185	28.5111	30.3769	31.6704	80.0185	74.9074	76.4808	74.65	35.7115	31.8269	30.7654	30.8	25.4615	25.0692	24.9435	24.9348
1982	6	28	30.3074	26.7259	3.58148	27.9273	29.7409	27.8818	28.2808	25.4111	26.3148	33.7	33.6037	80.2	74.6926	73.9556	72.563	35.75	31.7423	30.55	30.7423	25.4538	25.0308	24.8435	24.8913
1982	6	29	30.0222	26.9185	3.1037	27.9318	29.6	27.7773	28.1692	25.4222	26.3148	33.7815	33.037	80.3407	75.1556	74.5519	72.8926	35.2577	31.7962	30.7846	30.5962	25.3538	25.0538	24.9739	24.8652
1982	6	30	30.1407	26.6963	3.44444	27.7333	29.4318	27.7	28.1346	27.6667	28.1185	30.008	33.3185	81.3963	75.0593	76.1333	73.263	33.8	31.6423	31.05	30.6	25.1538	24.9654	24.975	24.8261
1982	7	1	30.1643	26.3571	3.80714	27.7524	29.3091	27.8864	28.225	25.3893	26.05	31.5857	31.0643	80.5926	74.8107	76.2107	74.7429	35.0926	31.3	30.763	30.7444	25.2852	24.7815	24.788	24.756
1982	7	2	30.1643	26.5107	3.65357	27.7955	29.4333	27.6619	27.9214	25.325	26.0964	38.075	38.7143	81.0923	74.3036	71.7107	67.5893	32.1556	31.4231	30.5846	29.8615	24.8423	24.8577	24.813	24.6714
1982	7	3	30.1	26.7852	3.31481	28.05	29.3435	27.613	28.1929	27.5071	28.0286	36.6786	35.2393	79.9741	75.4107	73.1444	70.7259	33.9852	31.6815	30.3778	30.0852	25.1148	24.9926	24.8435	24.7273
1982	7	4	30.3893	26.6429	3.74643	27.8909	29.7045	27.8591	28.3143	25.3679	26.2179	29.6179	29.0679	81.8929	75.25	78.8679	76.1786	34.6964	31.4571	31	30.7429	25.2036	24.8607	24.9308	24.7846
1982	7	5	30.3393	26.5929	3.74643	27.9273	29.3909	27.8318	28.2214	25.3893	26.2286	29.7111	31.2893	81.6071	77.5357	76.6321	75.1571	34.5786	31.5107	31.1185	30.837	25.2111	25.0333	25.04	24.84
1982	7	6	30.0036	26.7143	3.28929	27.8318	29.2136	27.5182	27.9214	25.3893	28.1964	35.6857	35.025	81.2667	73.6536	73.0107	71.6464	35.2519	30.9481	30.3615	30.5346	25.5154	24.876	24.7348	24.813
1982	7	7	30.1571	26.2429	3.91429	27.8409	29.4182	27.7565	28.0857	27.4071	26.0815	33.8893	33.5179	81.6429	76	73.8679	72.8429	33.4429	31.4963	30.4296	30.3444	24.9852	24.9074	24.725	24.6417
1982	7	8	30.3286	26.7148	3.61376	27.7955	29.7478	27.8522	28.2036	25.3679	26.2	31.5857	30.8929	81.7857	75.4643	75.6321	74.175	34.8107	31.3429	30.4286	30.2286	25.1714	24.8286	24.712	24.6
1982	7	9	30.3214	26.6571	3.66429	27.8591	29.5364	27.781	28.3036	25.2929	26.1714	31.5321	31.2429	81.1481	76	78.1321	74.3679	33.5607	31.3286	30.8429	30.4143	24.9071	24.7929	24.8654	24.704
1982	7	10	30.1857	26.675	3.51071	27.92	29.3091	27.8048	28.1148	25.3929	26.0607	31.6893	30.7357	81.8462	77.1786	78.5964	75.2464	33.6714	31.3286	31.0179	30.4679	25.0357	24.8	24.9346	24.748
1982	7	11	30.0643	26.5214	3.54286	27.85	28.9182	30.213	28.1714	25.3893	26.0741	32.0556	31.5556	82.2692	77.8519	79.063	75.5074	34.2407	31.2222	30.6667	30.8	25.0962	24.8615	24.8708	24.8167
1982	7	12	30.0643	26.0214	4.04286	27.5318	29.15	27.1652	27.6929	27.6857	28.4714	31.8667	33.2571	82.775	77.0107	75.1185	74.6481	35.6222	31.5667	30.7269	30.8038	25.6308	25.0962	24.9435	24.9783
1982	7	13	30.125	25.9143	4.21071	27.6909	29.3636	27.6273	28.0786	25.2286	26.0393	33.7964	33.1429	81.1464	74.4036	74.4536	73.0786	34.8296	31.2704	30.5148	30.463	25.1148	24.7852	24.8083	24.7167
1982	7	14	30.3321	26.6036	3.72857	27.8091	29.55	27.9048	28.1964	25.3929	26.1857	31.7107	31.5214	83.037	76.2857	78.7429	75.275	33.3143	31.6964	30.6179	30.6321	24.9964	25.0071	24.7	24.8
1982	7	15	30.1107	26.4036	3.70714	27.7591	29.2227	27.7952	28.0536	25.3107	26.2333	36	33.3481	82.5385	75.45	74.2429	73.2	33.7481	31.5741	30.7111	30.3481	25.0407	24.937	24.9042	24.7913
1982	7	16	30.3071	26.6393	3.66786	27.5227	29.3571	27.3409	27.9107	27.5107	28.225	31.6259	32.8679	81.1071	75.1893	75.2821	73.8036	35.3593	31.6444	30.5444	30.6	25.3259	24.9667	24.8417	24.8292
1982	7	17	30.0429	26.3107	3.73214	27.2273	29.319	27.4409	27.9679	25.1536	26.2107	32.125	31.3107	83.6786	77.2143	77.7786	75.8393	34.925	31.5679	30.8357	30.4821	25.0929	24.9429	24.988	24.756
1982	7	18	30.1607	26.6893	3.47143	27.6136	29.7545	27.8818	28.325	25.4071	26.2357	31.5643	30.9071	83.5185	76.0714	77.7321	75.2679	33.8714	31.5857	30.8214	30.6143	25.1107	24.95	24.8192	24.828
1982	7	19	30.3429	26.4321	3.91071	27.4857	29.4864	27.6091	28.1429	25.1679	26.1679	32.0481	33.4071	82.6923	76.0714	75.1964	73.2214	34.3714	31.225	30.7556	30.6111	25.1333	24.8852	24.9625	24.8458
1982	7	20	30.5214	26.2821	4.23929	27.4818	29.7636	27.7545	28.2429	25.5071	26.5107	27.8893	27.7321	84.4286	77.6071	82.2107	80.3893	35.8143	32.325	31.3357	31.5929	25.5429	25.3393	24.9333	25.0815
1982	7	21	30.2607	26.675	3.58571	27.7636	29.5095	27.6762	28.1607	25.5821	26.3071	34.4357	31.4148	83.5357	77.4643	75.2607	74.025	35.4893	31.5107	31.0704	30.9407	25.637	25.0481	25.1167	24.9958
1982	7	22	30.4607	26.5929	3.86786	27.81	29.3636	27.6091	28.1321	25.4929	26.2321	32.25	31.8143	81.7964	75.7893	77.6393	75.9	35.7074	31.7333	31.0333	31.1296	25.5556	25.0296	24.956	24.964
1982	7	23	30.4143	26.7	3.71429	27.7571	29.5273	27.5524	28.0679	25.45	26.3964	34.775	33.1071	82.6786	78.4643	75.7964	74.1679	35.0786	32.2071	30.4929	30.6607	25.3679	25.2786	24.8542	24.9125
1982	7	24	30.3964	26.4286	3.96786	27.5318	29.3	28.0619	28.2643	25.3643	26.3964	30.025	29.8607	84.2593	78.6429	81.3571	78.6071	34.0357	32.0036	31.7571	31.3179	25.1607	25.1714	25.1963	25.0423
1982	7	25	30.625	26.5714	4.05357	27.8636	29.7909	28	28.3536	25.5786	26.5929	32.1607	31.6821	83.2143	77.3214	78.2185	76.0821	36.1429	32.2893	31.4286	31.3893	25.6071	25.325	25.312	25.228
1982	7	26	30.5179	26.65	3.86786	27.4091	29.6	28.0818	28.3321	25.3321	26.3214	29.7	30.1929	81.9929	75.0179	77.7571	76.7286	35.7407	31.6333	31.1704	31.1852	25.3667	24.963	24.8577	24.8962
1982	7	27	30.5143	26.7964	3.71786	27.6818	29.5591	27.7524	28.3429	25.45	26.3536	34.1929	33.9679	83.037	76.6429	76.6536	73.225	33.8143	31.8036	31.0143	30.6393	25.1571	25.0571	25.064	24.9542
1982	7	28	30.5786	26.6786	3.9	27.7435	29.4348	27.7	28.4148	25.6704	28.5821	35.0357	32.0357	79.9143	75.137	77.2259	75.2185	36.35	32.2	31.2154	31.4077	25.75	25.2846	25.0167	25.1208
1982	7	29	30.4107	26.8	3.61071	27.7043	29.4	27.4696	28	27.5214	30.7286	37.1179	35.9429	78.9571	72.45	74.0556	71.8074	36	31.6231	30.5962	30.5923	25.4615	25.116	24.9773	24.9364
1982	7	30	30.4464	26.2571	4.18929	27.6522	29.4957	27.9455	28.25	25.4964	26.3571	27.7821	27.6714	84.5714	77.9286	81.363	80.325	36.0321	32.0929	31.4143	31.5	25.5071	25.2071	25	25.0407
1982	7	31	30.7393	26.6107	4.12857	27.8045	30.2043	28.0217	28.475	25.3893	26.4893	29.5393	29.425	82.5357	75.3571	78.6964	76.5714	35.5571	32.0179	31.25	31.0857	25.3214	25.1607	25.1077	24.9462
1982	8	1	30.7577	26.6462	4.11154	27.581	29.8381	27.9667	28.4	25.4538	26.4192	29.8654	29.7385	81.9615	74.2769	78.3962	76.8269	36.184	32	31.292	31.316	25.492	25.156	24.9583	24.9542
1982	8	2	30.7885	26.5846	4.20385	27.7286	29.8429	27.945	28.3231	25.4308	26.4154	34.8231	33.85	83.1923	73.65	74.4192	72.3962	33.6154	31.836	31.048	30.824	25.176	25.092	25.1227	24.9455
1982	8	3	30.8115	26.5	4.31154	27.881	30.019	28.085	28.5154	25.5885	26.6192	30.2654	29.9192	83.0385	74.4115	79.65	76.8962	33.8731	32.1	31.74	31.652	25.368	25.22	25.2125	25.1417
1982	8	4	30.6885	26.6	4.08846	27.7048	29.7286	28.0947	28.3923	25.5231	26.5	30.2538	29.7038	83.7308	75.1154	78.696	76.9654	33.7346	32.128	31.392	31.484	25.268	25.228	25.0292	25.0583
1982	8	5	30.8038	26.3038	4.5	27.68	30.02	28.205	28.516	25.4654	28.9654	28.156	29.9462	82.0346	74.2385	77.7923	76.6423	34.052	32.296	31.616	31.532	25.32	25.32	25.15	25.0917
1982	8	6	30.8538	26.3538	4.5	27.425	30.019	28.1667	28.488	25.4577	26.4692	29.9692	29.4654	83.6231	74.0038	78.35	77.4346	35.704	31.976	31.788	31.516	25.708	25.148	25.275	25.0833
1982	8	7	30.7731	26.8192	3.95385	27.9143	30.03	28.0095	28.5077	25.6692	26.5615	30.0577	29.7808	84.4231	75.5385	78.1308	76.9731	36.2731	32.2	31.1692	31.2308	25.75	25.2577	25.025	25.0167
1982	8	8	30.8308	26.9885	3.84231	28.0476	29.9333	28.115	28.536	25.6923	26.6077	32.7269	31.6231	82.8462	75.0846	76.6154	74.8038	34.0538	32.372	31.376	31.416	25.416	25.356	25.1174	25.1478
1982	8	9	30.9038	26.9731	3.93077	27.981	30.0048	28.34	28.704	25.7385	26.7077	32.5231	32.05	81.3154	72.8577	76.1154	74.6038	33.828	32.5958	31.7958	31.75	25.5125	25.4875	25.2391	25.1826
1982	8	10	30.7538	26.5115	4.24231	27.719	29.8667	28.1091	28.408	25.6423	26.4962	32.4538	32.5538	82.436	75.0192	77.6923	75.0923	34.892	31.976	31.284	31.6125	25.5167	25.2958	25.0957	25.1174
1982	8	11	30.4962	26.2808	4.21538	27.46	29.765	27.68	28.1269	25.5115	26.3654	33.296	34.3	82.8308	76.4654	76.4654	73.6923	34.34	32.104	31.18	30.82	25.352	25.228	25.0261	24.9591
1982	8	12	30.8577	26.1308	4.72692	27.6048	29.96	27.57	27.996	25.5038	26.5462	34.7885	33.2885	83.6538	74.0115	76.8615	73.7731	33.7423	32.12	30.976	30.904	25.244	25.232	25.1045	25.0227
1982	8	13	30.8115	26.3923	4.41923	27.6429	29.8238	27.835	28.164	25.5	28.9885	30.4731	29.4308	83.2	74.36	78.856	76.744	34.264	32.1917	31.3958	31.5042	25.2875	25.2625	25.0174	25.0348
1982	8	14	30.7808	26.1192	4.66154	27.6381	30.0905	27.9762	28.512	25.4	26.6654	27.9462	27.7154	83.8846	76.0385	80.1962	78.8231	35.6038	32.2077	31.3923	31.3308	25.4923	25.2769	24.992	24.932
1982	8	15	30.7038	26.2654	4.43846	27.5095	29.7429	28.0429	28.36	25.4615	26.5308	30.7846	29.4885	84	77.1923	78.7808	77.3692	37.4	32.1231	31.2808	31.3038	25.8154	25.2346	25.0708	25.0875
1982	8	16	30.3538	26.5115	3.84231	27.6571	29.6263	27.625	28.0692	25.5808	26.5308	34.7615	33.8385	84.6923	76.5077	75.2923	73.9846	36.2346	32.344	30.732	30.932	25.616	25.352	24.9227	25.0636
1982	8	17	30.7462	26.2346	4.51154	27.6333	29.3619	27.99	28.232	25.5654	26.4423	32.8038	32.4769	84.5	75.8346	77.8923	76.2731	35.5	32.204	31.716	31.476	25.62	25.244	25.3435	25.1565
1982	8	18	30.9115	25.9385	4.97308	27.5238	29.8714	28.1095	28.416	25.4	26.4808	30.15	29.5308	84.8846	76.3077	77.8538	77.15	37.6154	31.9846	31.2231	30.9923	25.7115	25.15	25.05	24.9083
1982	8	19	30.8923	26.7	4.19231	27.8143	29.87	27.6238	28.1423	25.4	26.4038	37.0115	37.2346	82.5923	72.7654	70.7885	69.5269	37.992	31.675	30.7333	30.6583	25.9417	24.9833	25.195	25.025
1982	8	20	30.6615	26.2577	4.40385	27.6714	29.79	27.8789	28.164	25.6538	28.8769	30.788	31.8192	80.55	74.6692	77.068	76.0231	36.7667	32.6125	31.675	31.7208	25.8583	25.4875	25.1609	25.1783
1982	8	21	30.8192	26.3538	4.46538	27.5905	29.7286	27.7095	28.088	25.7192	26.5385	36.9846	36.0962	84.3577	74.8846	74.2654	72.6038	38.404	32.396	30.912	31.02	26.176	25.36	25.1571	25.2048
1982	8	22	30.8538	26.3192	4.53462	27.3857	29.795	27.7474	28.036	32.2115	35.6385	33.8833	35.352	76.6615	66.7077	71.7375	70.3542	34.7273	32.419	31.3095	31.4095	25.5333	25.3714	25.1684	25.1684
1982	8	23	30.9192	26.4	4.51923	27.3333	29.7095	28.0286	28.312	25.532	28.4308	32.6654	31.9192	81.7769	73.6308	76.3231	75.6423	38.4417	32.2833	31.7292	31.6	26	25.3083	25.1609	25.0913
1982	8	24	30.9231	26.0808	4.84231	27.4	29.615	27.93	28.124	25.3923	26.4	37.5192	34.024	84.36	75.8231	75.2692	72.1	34.248	31.94	30.9	30.568	25.324	25.112	24.9087	24.9619
1982	8	25	30.8385	25.7385	5.1	27.365	29.7263	27.5667	27.95	25.2962	26.312	37.608	37.6846	84.288	74.7923	72.1231	69.7769	34.196	31.8	30.084	30.124	25.252	25.052	24.7	24.92
1982	8	26	30.7269	25.4615	5.26538	27.3238	29.8381	27.58	27.972	27.7308	28.5692	32.7538	34.55	82.6038	68.3885	74.604	73.216	35.4833	31.7182	31.0682	31.2455	25.6273	25.0091	24.8143	24.9238
1982	8	27	30.7731	25.9654	4.80769	27.5143	30.019	27.7048	28.0462	27.6077	30.7385	35.5538	34.7077	82.26	72.504	73.5042	73.1542	37.1174	32.1261	30.5783	30.7522	25.7348	25.2435	24.83	24.945
1982	8	28	30.7962	25.8231	4.97308	27.3667	29.6333	27.9429	28.132	25.55	28.3538	31.0192	29.9462	87.08	77.64	77.908	78.012	36.968	32.064	31.1	30.952	25.66	25.2	24.987	24.913
1982	8	29	30.9346	26.4154	4.51923	27.9579	30.045	27.8238	28.3577	25.6115	28.3654	33.4538	31.7538	85.0833	76.48	75.992	75.408	36.552	32.016	31.008	31.016	25.76	25.164	25.0773	25.0273
1982	8	30	30.9962	26.5538	4.44231	27.5571	30.0286	28.0048	28.252	25.584	28.3692	32.7231	29.992	83.1154	73.35	77.0154	75.0077	35.7462	31.5	31.508	31.444	25.8292	25.1792	25.2435	25.1696
1982	8	31	30.5	26.152	4.348	27.83	28.9143	27.3476	27.888	25.7346	28.4846	36.3346	36.2192	80.512	74.4577	74.8538	73.25	37.2708	31.9583	31.4833	31.3292	26.0125	25.3174	25.3952	25.2762
1982	9	1	30.8615	26.2654	4.59615	27.6095	29.8238	28.0857	28.4	25.7692	28.8923	34.7115	34.0885	83.728	72.7462	76.7846	73.7885	36.716	32.092	31.836	31.372	26.048	25.3625	25.3739	25.2818
1982	9	2	31.0192	26.5423	4.47692	27.4048	30.2952	28.295	28.416	25.6385	26.6962	30.25	30.3769	84.3346	73.6846	78.15	77.0923	38.048	32.34	31.64	31.728	26.188	25.352	25.1208	25.1917
1982	9	3	31.1769	26.1769	5	27.4857	30.4905	27.981	28.392	25.3346	26.8654	28.1269	27.8885	84.7308	75.3462	81.3038	79.3385	37.2115	32.6423	31.5385	31.4308	25.6654	25.5077	25.04	24.992
1982	9	4	30.5923	25.7154	4.87692	27.2	28.98	27.435	27.584	25.3923	26.0962	30.3038	30.824	87.0769	77.8846	81.1962	77.4077	35.4923	31.604	31.24	30.852	25.516	24.944	24.8917	24.8348
1982	9	5	30.6538	25.5885	5.06538	27.3524	29.5238	27.4895	27.908	25.3923	26.2923	35.7538	33.3692	86.5385	78.4615	75.2885	74.65	37.9615	31.9154	30.5654	30.5577	25.8038	25.1154	25.0318	24.9455
1982	9	6	30.7577	26.2038	4.55385	28	29.7286	27.5714	28.288	25.6038	26.5385	38.1154	35.7269	84.6538	78.4231	72.8769	72.4577	37.4385	32.5115	30.6846	30.8577	25.9308	25.4308	25.2571	25.181
1982	9	7	31.1038	26.6077	4.49615	27.72	30.2619	27.8095	28.392	25.6846	26.6654	33.44	33.7115	84.6538	75.6538	76.7731	73.1654	36.0423	32.3885	31.1154	30.8423	25.75	25.3654	25.1043	25.0909
1982	9	8	31.1038	25.95	5.15385	27.165	30.1333	28.0143	28.196	25.4731	26.3769	33.1615	31.9	84.1692	72.5692	75.8346	74.8538	37.456	31.832	31.072	31.088	25.9	25.068	24.9652	24.9609
1982	9	9	30.8923	25.888	5.00431	27.415	30.3857	28.2143	28.472	25.3962	26.6769	32.5	32.4385	82.8423	73.6923	78.2885	74.9808	35.564	32.256	31.712	31.56	25.66	25.292	25.1708	25.2304
1982	9	10	30.8346	26.088	4.74662	27.62	29.5273	27.5818	27.996	25.3462	26.3115	35.2462	33.1346	85.0385	78.1154	77.4231	74.6885	35.4769	31.6462	31.2192	30.7385	25.5885	24.9654	25.1826	25.0273
1982	9	11	30.9038	25.9615	4.94231	27.5714	29.9048	27.9857	28.2192	25.5038	26.6192	31.1462	29.7769	85.5	78.1538	80.6154	78.8615	38.3077	32.5885	31.4885	31.4192	25.8731	25.4692	25.2042	25.1167
1982	9	12	30.7038	26.0538	4.65	27.5952	30.1	27.9571	28.152	25.4923	26.6808	30.3231	29.6077	85.6923	76.7692	80.0038	78.3038	37.5654	32.3808	31.5231	31.1808	25.9	25.3692	25.2042	24.9917
1982	9	13	30.9154	25.7962	5.11923	27.3571	30.0105	27.8429	28.096	25.4692	26.45	30.45	29.3269	86.7692	78.0769	79.1154	78.8	37.6192	32.0692	31.0885	31.2846	25.9577	25.1923	24.9917	25.125
1982	9	14	30.8577	25.6731	5.18462	27.0619	29.66	27.5476	27.944	25.2538	26.5192	33.2192	32.5577	84.9808	76.5308	78.2231	76.7769	37.564	32.096	31.22	31.104	25.876	25.212	25.0261	24.9522
1982	9	15	30.5846	25.9962	4.58846	27.5579	28.9263	27.1429	27.7038	25.6231	26.05	34.4962	32.608	86.4615	80.8077	76.8885	75.8115	37.9346	31.8115	30.7077	30.6962	25.9308	25.0615	25.0682	25.0636
1982	9	16	30.8692	26.2154	4.65385	27.1905	29.57	27.31	27.7385	25.3885	26.4769	38.8385	38.4885	87.2308	77.9231	71.9769	71.25	37.6731	32.1538	30.2423	30.2962	25.9385	25.2423	25.11	25.09
1982	9	17	31.0538	25.9962	5.05769	27.3	30.095	27.5238	27.76	25.45	26.6077	37.908	38.3038	84.5231	75.3385	74.1538	70.6538	36.116	32.364	30.988	30.352	25.668	25.332	25.281	25.03
1982	9	18	30.5154	25.62	4.89538	26.5095	29.565	27.5182	27.708	25.0808	26.5115	33.1538	32.25	86.5731	76.7269	79.7308	77.2385	35.448	31.832	31.652	31.072	25.552	25.072	25.1292	24.9522
1982	9	19	30.3192	25.052	5.26723	26.74	28.9682	27.1	27.588	25.1115	26.2538	35.9885	34.05	86.5385	77.7885	78.1808	75.8231	35.204	31.772	30.832	30.608	25.4	25.04	24.8609	24.8273
1982	9	20	30.8115	25.2731	5.53846	26.6619	28.8381	27.0762	27.576	27.8231	28.5154	30.7731	29.5962	82.3846	74.85	81.784	79.728	37.2125	31.4292	31.3167	31.2625	25.7375	24.8583	24.9565	24.9174
1982	9	21	30.8462	25.7231	5.12308	27.4048	29.3524	27.1524	27.88	27.7346	28.5385	33.0308	32.3962	83.9154	76.1115	78.504	76.88	37.464	32.068	30.788	31.052	26.076	25.18	24.9682	25.1136
1982	9	22	31.0154	25.6346	5.38077	26.7667	29.6952	27.51	28.072	25.3231	26.6577	33.3	33.7615	84.932	75.6885	79.5846	74.9308	34.512	32.14	31.596	30.896	25.344	25.24	25.0917	24.9864
1982	9	23	30.6538	25.3692	5.28462	26.5381	29.5524	27.425	27.8	25.0885	26.2731	33.768	34.7231	86.592	75.5308	79.5269	74.8462	34.248	31.656	31.228	30.524	25.12	24.96	24.9	24.7364
1982	9	24	30.3846	25.236	5.14862	26.2	29.1273	26.7952	27.264	25.0615	26.3115	31.9538	30.324	88.8077	78.4231	80.4538	78.55	36.1308	31.7462	30.904	30.784	25.372	25.152	24.7292	24.7391
1982	9	25	30.7654	25.0308	5.73462	26.69	29.3381	26.8211	27.564	25.3192	26.3846	35.5385	33.3269	87.72	78.3077	79.05	75.6731	36.1846	32.0346	30.5077	30.5038	25.6423	25.1923	24.8	24.9364
1982	9	26	30.6923	25.2731	5.41923	27.035	29.2857	27.3476	27.9	25.2846	26.4154	33.8692	32.1038	87.96	79.7308	78.4885	78.0769	38.0077	32.05	30.8962	31.15	25.95	25.1731	25.0826	25.113
1982	9	27	30.6269	25.96	4.66692	27.2381	29.4286	27.1182	27.54	25.432	28.7346	42.9038	40.62	86.12	75.3077	69.7192	67.3192	34.3154	31.764	29.888	29.9	25.44	25.2125	24.9579	24.9389
1982	9	28	30.6923	25.3808	5.31154	26.8286	29.675	27.295	27.844	25.1846	26.5231	30.9038	29.9923	88.64	78.1154	80.6269	79.7308	37.5692	32.1038	30.9462	31.0038	25.8115	25.2231	24.9292	24.8708
1982	9	29	30.9115	25.4192	5.49231	26.86	29.835	27.4714	28.008	25.3769	26.5154	28.3385	27.8308	89.3462	76.9615	82.6423	81.5	37.7962	32.1346	31.3692	31.4846	26.0538	25.2038	24.964	25.032
1982	9	30	30.8077	25.7231	5.08462	27.3238	29.6762	27.05	27.864	25.5038	26.5731	37.4846	35.7269	85.188	75.8769	76.9423	73.1654	36.188	32.588	30.62	30.82	25.796	25.468	24.9591	25.1667
1982	10	1	30.7286	25.4407	5.28783	27.1348	29.8708	27.4304	28.0556	27.6786	28.4464	31.4385	33.2286	85.6357	76.4643	79.0704	75.3148	33.9593	32.7037	30.8481	30.6704	25.3444	25.537	24.8	24.9652
1982	10	2	30.5036	25.8852	4.61839	27.0478	29.2208	27.4043	27.7963	27.7679	28.4704	30.0357	29.7107	86.6296	77.2444	81.0074	79.8519	35.1185	32.0296	30.9148	31.0111	25.337	25.3192	24.836	24.884
1982	10	3	30.55	25.625	4.925	27.2174	29.1826	27.313	27.8037	25.4786	28.1929	36.4179	35.5929	86.0385	77.7407	74.3296	73.1852	38.3667	31.7333	30.3519	30.037	25.9333	25.0185	24.9318	24.7045
1982	10	4	30.7357	25.5321	5.20357	26.8391	29.6826	27.2696	27.7778	25.2429	26.3429	31.5333	32.7714	83.1143	74.8286	78.8429	75.35	35.8077	32.0038	30.9692	30.7885	25.7808	25.1654	24.764	24.8
1982	10	5	30.4893	25.0357	5.45357	26.7545	29.1478	27.387	27.8296	25.1107	26.2929	27.5963	28.9179	86.8214	78.6071	81.7786	79.2036	35.9964	31.9464	30.8714	30.8607	25.4107	25.1464	24.6778	24.8154
1982	10	6	30.6893	25.6964	4.99286	27.2348	29.7478	27.3043	27.7074	25.4143	26.4214	36.6889	38.0143	82.3179	74.4964	73.4071	71.55	38.6038	31.9	30.5654	30.45	26.1538	25.1	24.9591	24.85
1982	10	7	30.5536	25.8036	4.75	27.2696	29.8045	27.5348	27.8148	25.3571	29.9536	32.0962	35.0714	84.4111	73.863	77.2037	73.3111	36.8538	31.2269	30.6808	30.2462	25.6462	24.888	24.8174	24.7318
1982	10	8	30.2786	25.3643	4.91429	26.9095	28.7522	26.8227	27.2815	25.1643	26.0179	31.9536	31.6321	84.675	78.6321	81.4321	79.0143	38.3741	31.6074	30.8407	30.9333	25.863	24.9593	24.788	24.828
1982	10	9	30.15	25.4429	4.70714	27.0091	28.3478	27.0522	27.237	25.15	27.2929	32.4607	32.0143	87.0741	81.6296	79.8741	78.8259	39.5889	31.3185	29.9148	30.4037	25.6815	24.7852	24.3792	24.6333
1982	10	10	30.4036	25.2643	5.13929	27.0174	28.7217	26.6783	27.1074	25.0714	26.0214	39.9643	37.4074	86.9286	79.6071	73.2429	70.7107	36.9571	31.45	29.737	29.8333	25.4593	25.0259	24.6091	24.8048
1982	10	11	30.2893	25.0607	5.22857	26.4955	28.6043	26.8696	27.1444	24.9429	25.8429	34.6593	35.3393	84.7821	76.5857	76.7679	75.0357	38.3615	31.2769	30.4808	30.3462	25.7154	24.7731	24.7304	24.713
1982	10	12	30.15	24.7143	5.43571	26.1955	28.8818	26.5	27.1259	24.8679	26.0571	30.0714	29.9	88.5185	80.1429	84.1143	80.7821	36.2786	31.7179	30.2429	30.325	25.2429	25.0179	24.363	24.5115
1982	10	13	30.1929	24.7286	5.46429	26.3045	28.45	26.8318	27.1407	24.85	25.875	32.05	31.125	85.9321	79.0393	80.75	79.1536	38.037	31.1963	30.6259	30.3519	25.4222	24.7444	24.716	24.54
1982	10	14	30.4286	25.05	5.37857	26.613	29.5182	27.0913	27.3519	24.9964	26.1	33.3786	32.5464	87.0926	75.9893	81.7679	77	36.0037	31.4667	30.9815	30.6	25.2889	24.8556	24.7731	24.8583
1982	10	15	30.5679	25.1643	5.40357	26.4364	29.6391	27.113	27.4259	24.9429	28.0429	31.6929	33.225	88.3077	75.7333	79.2222	75.7778	35.9037	31.8538	30.3885	30.4885	25.3231	25.0692	24.5583	24.7652
1982	10	16	30.3071	25.1964	5.11071	26.5739	29.7783	27.0304	27.3889	24.9393	26.2107	29.2536	28.7714	89.9643	77.0357	81.7964	80.7393	38.2143	31.525	30.5179	30.5714	25.625	24.9143	24.6038	24.6769
1982	10	17	30.6821	25.2179	5.46429	26.7773	29.6087	26.9409	27.4393	24.8071	26.1036	29.3185	31.1964	86.4286	76.8929	81.9107	77.4857	35.825	31.2964	30.4107	30.2464	25.1071	24.775	24.5923	24.584
1982	10	18	30.1143	24.8963	5.21799	26.3522	28.9	26.5208	27.0679	24.8214	25.7857	34.0963	34.725	89.0357	79.0714	79.3536	74.7714	34.95	31.175	29.5643	29.5964	24.9429	24.7179	24.208	24.4261
1982	10	19	30.4071	24.8148	5.59233	26.5045	29.3435	26.6958	27.2857	24.8393	26.0536	38.9893	36.7036	88.3333	77.5	76.9929	72.2179	35.525	31.425	29.8571	29.5536	24.9786	24.85	24.4792	24.5273
1982	10	20	30.3429	24.8714	5.47143	26.5478	29.1217	27.1435	27.2889	24.8429	28.4107	32.1357	30.9393	87.3333	76.7786	81.0536	77.9214	36.2536	31.15	30.4679	30.0107	25.2	24.8481	24.6	24.468
1982	10	21	30.3857	24.8607	5.525	26.5174	29.281	26.913	27.3786	26.75	28.1963	34.3786	31.4111	83.325	73.3821	77.7185	75.8333	39.5	31	30.0115	30.2077	25.5692	24.74	24.4783	24.5522
1982	10	22	30.4071	25.1179	5.28929	26.5652	29.4652	27.0565	27.5519	25.0143	26.1	33.763	35.0286	81.0393	72.45	77.625	73.5821	37.64	31.46	30.66	30.448	25.324	24.856	24.6042	24.6174
1982	10	23	30.5714	25.1143	5.45714	26.5909	29.813	27.2136	27.5333	24.9	27.7821	27.4214	26.9357	89.1852	76.4815	83	81.5778	38.863	31.2704	30.7037	30.5333	25.4963	24.7815	24.6231	24.5346
1982	10	24	30.3536	25.0571	5.29643	26.3913	29.2826	26.5565	27.4222	24.8857	26.0179	32.4704	32.4464	85.2893	75.7143	79.0607	75.3143	36.3852	31.2074	30.2889	29.9852	25.1556	24.737	24.532	24.4542
1982	10	25	30.4464	25.075	5.37143	26.6522	29.4174	27.0318	27.425	26.6071	28.2857	30.3536	29.2357	84.5571	74.5321	80.8593	78.7556	35.9519	31.1704	30.5074	30.4333	25.137	24.6741	24.66	24.588
1982	10	26	30.4071	25.0036	5.40357	26.6957	29.25	26.6773	27.225	26.8071	27.9321	32.525	31.0429	83.125	74.5929	79.4963	77.7667	36.8769	31.3846	30.5115	30.5769	25.3231	24.8077	24.6833	24.7042
1982	10	27	30.1607	25.2571	4.90357	26.9545	28.9818	27.0583	27.4286	26.9929	27.9107	32.5964	31.3571	84.8607	77.2929	79.5852	78.2111	36.7259	31.2407	30.4074	30.3333	25.4074	24.763	24.7542	24.6208
1982	10	28	30.625	25.9107	4.71429	27.3435	29.1522	27.2583	27.6786	27.2679	29.5679	31.9607	32.4214	83.3607	74.45	79.3481	77.1074	36.8519	31.2148	30.8148	30.4778	25.4333	24.8846	24.9417	24.6958
1982	10	29	29.9143	25.3893	4.525	26.8609	28.5435	26.8125	27.2393	27.6821	28.1679	34.5885	38.4143	80.0286	76.0179	74.1148	72.1778	36.068	32.024	29.908	30.156	25.136	25.172	24.4455	24.7048
1982	10	30	30.0786	25.3107	4.76786	26.8348	29.1826	27.2609	27.6	25.0643	25.8679	31.9037	33.8464	84.6821	75.9821	78.2321	75.05	35.237	31.2037	30.3407	30.1926	25.0667	24.7333	24.516	24.5375
1982	10	31	29.9593	25.8808	4.07849	26.9348	29.113	26.9522	27.5333	27.5607	27.7286	38.0893	36.5143	82.1071	74.1821	68.8643	68.5607	34.5741	30.9556	29.2538	29.4385	25.0346	24.7269	24.3571	24.4238
1982	11	1	30.0148	25.5815	4.43333	26.6857	29.0571	27.3048	27.6385	25.0111	25.7037	34.6037	36.8259	81.5885	71.2926	72.7111	71.0815	35.3	30.9208	30.1542	30.0333	25.0042	24.6	24.4455	24.3591
1982	11	2	30.0704	25.4778	4.59259	26.7667	29.275	26.6095	27.3037	25.0074	25.8704	31.5481	31.4704	84.7704	77.4222	80.0481	77.7444	35	31.2077	29.9731	30.2385	25.0077	24.7231	24.3583	24.4542
1982	11	3	29.9037	25.5519	4.35185	26.7	28.4952	26.75	27.1462	27.6333	30.6704	31.4778	29.5556	84.3038	77.1	79.4462	79.62	35.616	31.248	30.132	30.3	25	24.764	24.4522	24.5348
1982	11	4	30.0333	25.1926	4.84074	26.82	28.9714	26.6381	27.3654	24.8667	27.7885	34.7308	34.3615	86.12	76.3231	77.9808	72.1846	33.3115	30.9115	29.6077	29.2269	24.6115	24.688	24.2348	24.3381
1982	11	5	29.8	25.6308	4.16923	26.7429	28.6864	26.6227	27.3423	24.837	25.6963	37.2577	36.2667	85.4074	77.8148	74.7593	70.937	33.3296	30.7111	29.1889	29.0815	24.5037	24.4556	24.1	24.2238
1982	11	6	29.9556	25.1923	4.76325	26.8429	28.9136	26.9857	27.4808	24.763	25.5926	36.4296	32.5846	82.3444	75.2296	75.6333	71.3444	32.7769	30.4769	29.6846	29.3654	24.4231	24.3192	24.2375	24.3091
1982	11	7	29.9815	25.4889	4.49259	27.095	29.1762	26.55	27.2462	24.8519	25.863	43.9654	41.1538	82.6192	76.0556	68.3593	64.0741	32.95	30.7538	28.992	28.74	24.528	24.592	24.09	24.3333
1982	11	8	29.8148	25.4808	4.33405	26.74	28.5682	26.7	27.0077	24.5519	27.863	37.1444	36.4778	81.3556	72.0407	71.0148	70.2593	35.924	30.384	28.924	29.192	24.744	24.3917	23.9619	24.1333
1982	11	9	29.8704	25.1259	4.74444	26.4905	29.0143	26.6524	27.1192	26.4148	28.1963	29.0296	28.7704	81.9963	73.4963	79.4462	77.2385	35.6731	30.4308	29.3192	29.3115	24.5654	24.2846	23.9375	23.9167
1982	11	10	29.637	24.9481	4.68889	26.7211	28.7238	26.9286	27.3	26.3407	27.6778	27.2593	26.963	82.5296	75.4778	81.9769	80.0923	35.9962	30.4385	29.95	29.8885	24.6654	24.3	24.176	24.112
1982	11	11	29.8444	25.2037	4.64074	26.1905	28.1905	26.1762	26.8852	24.5074	25.337	41.0154	38.35	83.8519	76.8037	72.1074	67.4148	32.5231	30.0923	28.9077	28.3808	24.2385	24.0962	24.1571	24.0105
1982	11	12	29.7667	24.9741	4.79259	26.119	28.7762	26.7952	27.3185	24.6333	25.6111	40.7222	39.5704	82.8885	73.7667	69.7444	67.7111	34.704	30.112	29.304	28.976	24.812	24.136	24.3048	24.235
1982	11	13	29.7593	25.1889	4.57037	26.7571	28.8714	26.7143	27.3259	24.6185	25.637	31.3222	30.7889	84.037	76.8519	77.9519	75.9296	34.2037	30.5815	29.2704	29.563	24.3926	24.363	24.075	24.1667
1982	11	14	29.7333	25.6538	4.07949	26.5143	28.79	26.5286	27.2667	24.5889	25.6407	35.9778	34.7889	84.8889	76.8519	73.1222	72.1222	36.763	30.263	28.8407	29.2074	24.8148	24.2111	24.1273	24.2318
1982	11	15	29.7778	25.4333	4.34444	26.6952	29.1905	26.8952	27.4	24.5556	25.9222	33.2815	32.7111	84.2308	76.963	77.0704	73.8852	34.8185	30.9407	29.5519	29.4741	24.6037	24.6037	24.25	24.3522
1982	11	16	30.063	25.5074	4.55556	27.1	29.3333	27.019	27.5852	24.7444	25.9111	34.1037	33.0556	81.2259	73.4593	75.6556	73.0444	36.6885	30.6077	29.8346	29.6962	24.9423	24.4077	24.4043	24.2739
1982	11	17	29.7815	25.5885	4.19302	26.91	28.5571	26.605	27.1407	26.7333	27.7556	33.6481	32.5815	84.5185	76.3481	76.5731	75.1077	36.5615	30.8423	29.4615	29.4731	25.1423	24.5231	24.3364	24.3182
1982	11	18	29.5815	25.2889	4.29259	27.035	28.44	26.6333	27.0462	30.3037	30.3115	33.5556	30.0615	79.137	73.4852	77.788	75.14	35.34	30.448	29.692	29.6833	24.9542	24.4583	24.2636	24.3
1982	11	19	29.3074	25.7038	3.60356	26.9381	28.6091	26.4773	27.1037	24.6926	25.5889	35.3148	35.4963	84.6538	78.1852	75.7519	72.9	34	30.6222	28.8667	29.1111	24.5185	24.4259	23.913	24.0909
1982	11	20	29.3667	25.1654	4.20128	27.0952	28.7182	26.6682	27.2889	26.5	27.4519	31.2852	30.4852	79.9923	75.4741	80.2346	74.9846	32.5115	30.3962	29.6231	29.2346	24.1846	24.2808	23.96	24.0304
1982	11	21	29.7185	25.3741	4.34444	26.8476	28.6429	26.5857	27.3815	24.6889	25.4963	37.1962	34.6346	81.3444	75.6296	73.0037	69.3407	32.8923	30.4115	28.8769	28.8	24.3462	24.3038	23.8261	24.0333
1982	11	22	29.6037	25.5852	4.01852	26.681	28.47	26.6	27.263	26.4148	27.1333	30.4333	30.7481	79.663	74.1593	76.5885	75.65	36.892	30.504	29.472	29.688	24.928	24.352	24.0565	24.1348
1982	11	23	29.8222	25.7423	4.07991	26.8476	28.5591	26.6095	27.2704	24.4963	25.5	37.2444	36.6741	79.6	75.4037	70.4963	68.7333	36.1385	30.2538	28.6923	28.5423	24.5846	24.1846	23.8905	23.6619
1982	11	24	29.4222	25.4778	3.94444	26.5905	28.4143	26.1952	26.9	26.9111	27.7741	34.9519	34.2148	80.8963	75.3111	74.1462	72.6923	37.748	30.64	29.056	29.288	24.988	24.412	24.0905	24.1762
1982	11	25	29.6148	25.6852	3.92963	27.1095	28.7048	26.481	26.9926	26.6296	27.4741	38.2444	36.837	79	73.7815	71.3654	69.3577	37.436	30.048	28.7	28.636	24.764	24.084	24	23.84
1982	11	26	29.5593	25.5296	4.02963	26.781	28.7619	26.695	27.2074	26.5741	27.6481	35.0385	34.9074	82.237	74.8889	74.5423	71.4654	33.1154	30.3115	28.8885	28.9423	24.4192	24.2462	23.9409	24.0857
1982	11	27	29.4074	25.5259	3.88148	26.8524	28.3762	26.4286	27.2037	26.5926	27.8296	34.4	33.1481	81.3222	75.8296	74.95	73.5308	36.7346	30.4385	29.1885	29.1231	24.8731	24.3115	24.0909	23.9864
1982	11	28	29.5111	25.037	4.47407	26.6952	28.5381	26.6952	27.1296	26.8	27.8926	31.6963	30.9185	81.563	75.6111	76.2269	75.45	36.8308	30.4731	29.0038	29.2462	24.7308	24.3308	23.9	23.9478
1982	11	29	29.4037	25.3037	4.1	26.319	28.381	26.7571	27.2037	26.7704	27.7333	31.1593	30.6519	79.663	73.3852	76.7462	74.8923	36.536	29.828	29.372	29.288	24.488	23.988	23.9783	23.9043
1982	11	30	29.463	25.1333	4.32963	26.5333	28.581	26.8789	27.1889	26.8519	28.0385	29.968	33.2704	81.9889	73.6741	76.0692	73.4231	34.6462	30.1423	29.2192	29.0577	24.4346	24.284	24.0217	24.0227
1982	12	1	28.8148	24.9615	3.85328	26.2636	28	26.25	28.7741	24.5333	27.0556	39.2808	36.8077	81.328	73.5808	68.7577	68.0192	34.624	29.332	28.08	27.98	24.052	23.825	23.555	23.535
1982	12	2	29	25.1444	3.85556	26.6381	28.3381	26.1476	26.7222	26.7259	29.5704	33	30.7538	79.3111	71.1704	73.6385	71.3577	33.2846	29.0269	27.76	28.296	23.76	23.775	23.1364	23.4818
1982	12	3	29.1444	25.1148	4.02963	26.6857	27.9095	26.0091	28.7185	30.2885	32.9963	36.0308	36.1407	74.6704	68.1923	70.5458	66.5833	29.8583	28.913	27.7739	27.8478	23.3739	23.5955	23.3842	23.5222
1982	12	4	28.9963	25.2	3.7963	26.6238	27.8524	26.1619	26.9519	26.9333	29.7963	38.3556	36.837	77.3	70.9852	69.3615	67.4962	34.056	29.376	28.136	28.224	23.952	23.8792	23.71	23.665
1982	12	5	29.137	25.337	3.8	26.6238	28	26.3524	26.9556	27.0852	29.8148	36.3593	34.7407	78.3259	72.4556	72.4885	70.6731	34.76	29.864	28.808	28.916	24.208	24.15	24.0333	24.0095
1982	12	6	28.8593	25.8222	3.03704	26.63	27.6619	26.3143	26.7852	24.3519	29.4741	38.0731	39.3222	80.1926	72.5704	70.5815	67.4556	32.0846	29.2846	28.1692	28.2577	23.8654	23.9167	23.5524	23.765
1982	12	7	29.1963	25.5148	3.68148	26.6952	28.3714	26.1143	26.8852	24.2704	27.7889	39.3846	40.1333	81.0769	74.1259	67.6259	64.5889	30.3815	29.437	27.4037	27.5444	23.4556	23.8423	23.435	23.5316
1982	12	8	28.9815	25.5889	3.39259	26.9381	28.3667	26.7095	27.0963	26.5296	29.2741	35.6556	35.0556	77.1926	69.3741	71.05	69.3615	33.884	29.316	28.308	28.376	23.992	23.8292	23.6048	23.5476
1982	12	9	29.1074	25.7074	3.4	26.8333	28.3	26.5762	27.0778	26.4333	29.1481	35.7926	35.0333	76.3704	68.563	71.2154	69.7538	34.85	29.0875	28.5583	28.5208	24.1625	23.6696	23.619	23.5524
1982	12	10	28.8741	25.6	3.27407	26.8476	28.2143	26.3524	26.8815	26.4333	29.3185	35.7667	34.9444	79.4654	73.7074	73.9885	70.5038	32.6423	29.4462	28.1038	28.2423	23.8962	23.872	23.4091	23.7048
1982	12	11	29.1593	25.7	3.45926	26.4381	28.2857	26.319	26.8926	24.2852	27.1741	35.0077	34.5038	82.8889	74.8593	73.7667	69.6852	30.7815	29.3148	28.1	28	23.5593	23.7962	23.4609	23.6238
1982	12	12	28.9	25.2963	3.6037	26.3571	28.025	26.1714	26.6	24.2741	29.2111	36.6741	36.0519	83.5556	73.0407	70.7889	69.6259	34.4185	29.0593	27.6704	28.0296	24.0296	23.816	23.5238	23.6952
1982	12	13	28.8667	25.0963	3.77037	26.5048	28.1476	26.4143	26.9	28.537	29.6	29.692	33.2704	77.8074	72.0852	75.55	72.5769	32.372	29.868	28.996	28.696	23.756	24.1167	23.7739	23.8727
1982	12	14	28.8296	25.2	3.62963	26.7952	28.2762	26.1333	26.7556	24.137	27.2556	38.2808	37.963	81.8519	74.6778	69.4407	66.8889	31.8185	29.0852	27.4741	27.8333	23.5778	23.6346	23.3524	23.795
1982	12	15	28.5963	25.2852	3.31111	26.6381	28.0952	26.3524	26.6259	24.0889	27.1423	35.8423	36.1519	82.7778	72.7889	69.0815	68.6593	32.8593	28.8037	27.2	27.5296	23.6741	23.58	23.0143	23.1952
1982	12	16	28.7556	25.4926	3.26296	26.5857	27.881	26.1143	26.5	24.063	29.237	42.2115	41.9556	79.9037	70.6333	65.9481	62.5259	32.0615	28.8731	27.4269	27.25	23.55	23.7208	23.3684	23.5278
1982	12	17	28.9148	25.2852	3.62963	26.4143	28.1667	26.1143	26.5222	23.963	26.8963	38.7556	35.8038	80.2963	71.7444	68.9	66.1111	32.2077	28.7269	27.3231	27.2115	23.4	23.468	23.0905	23.165
1982	12	18	28.8	25.237	3.56296	26.381	27.6667	25.6143	26.3815	23.8185	26.9926	37.05	37.263	82.8889	73.7333	66.3778	65.5963	33.6444	28.1778	26.837	26.8926	23.5333	23.1308	23.21	23.115
1982	12	19	28.8889	25.6111	3.27778	26.2048	27.8333	25.881	29.1704	26.3333	29.4185	37.0889	37.1074	81.3074	70.9615	69.0077	67.9269	33.9	28.7192	27.3269	27.4423	23.6615	23.5917	23.18	23.135
1982	12	20	28.737	25.237	3.5	26.3	28.0476	26.0571	26.6407	23.9444	26.9074	39.7	38.463	79.663	71.5148	65.7741	65.3519	33.45	28.6615	26.9038	27.3038	23.5692	23.424	22.905	23.17
1982	12	21	28.7185	25.3	3.41852	26.6905	27.6857	25.7095	26.5222	26.3852	28.9889	39.4704	38.1778	78.3481	72.5222	66.3154	65.4577	33.5385	28.4462	27.0962	27.1923	23.6	23.304	23.3579	23.2158
1982	12	22	28.9556	25.7815	3.17407	26.5048	27.9429	25.8381	26.5296	23.9778	29.3111	41.3815	40.2259	79.3148	69.7481	65.5963	64.063	34.0462	28.3654	27.1615	27.2615	23.6154	23.3625	23.2842	23.2947
1982	12	23	28.6852	25.2808	3.40442	26.4333	27.9286	26.3762	26.6444	26.1	29.0222	35.85	37.6192	80.0926	71.5	70.9577	65.6115	30	29	28.076	27.628	23.384	23.6333	23.5429	23.4684
1982	12	24	28.8333	25.4111	3.42222	26.419	27.8762	26.2571	26.663	26.8296	31.3815	35.9346	34.4462	79.3963	70.4185	71.75	67.15	28.3538	28.7808	27.6423	27.4269	23.0962	23.6542	23.2182	23.465
1982	12	25	28.7852	25.3	3.48519	26.5381	28.0857	26.1524	26.8407	23.963	26.9593	37.4259	34.3423	80.9259	73.4481	69.8481	67.4222	32.1556	28.6519	27.4222	27.4148	23.3852	23.3769	23.2318	23.2762
1982	12	26	28.763	25.2481	3.51481	26.2381	27.7381	25.6909	26.4037	23.8808	29.1259	37.0185	36.2667	80.9259	72.7037	69.2333	67.8667	29.6889	28.6808	27.2615	27.4269	22.9692	23.38	23.181	23.1762
1982	12	27	28.6407	24.9333	3.70741	26.1381	27.6571	25.485	26.1704	23.6815	26.863	40.6185	39.7444	79.6731	72.7148	67.9111	64.5074	31.0077	28.1885	26.9731	26.9885	22.9923	23.12	23.28	23.3474
1982	12	28	28.5074	25.1407	3.36667	26.3	27.6286	25.94	26.5407	23.8556	26.3704	32.6038	33.4444	81.1111	72.737	71.7741	68.6259	31.3185	28.0852	26.9444	26.9407	23.2	23.1308	22.7609	22.9591
1982	12	29	28.4889	25.5148	2.97407	26.2714	27.6905	25.7	26.3593	23.6667	26.5615	41.5731	41.6778	80.0385	72.8444	62.563	60.4704	29.4074	27.763	25.9	26.1296	22.8704	22.9077	22.4842	22.65
1982	12	30	28.563	25.2593	3.3037	26.019	27.6048	25.9095	26.4444	23.537	26.5259	34.3519	33.1407	80.7407	72.3741	68.9481	68.2333	31.4926	27.8185	26.6926	26.7815	22.9333	22.9846	22.7045	22.7318
1982	12	31	28.5444	24.9037	3.64074	25.9905	27.519	25.8571	26.4963	23.6667	26.563	34.1741	34.4148	79.363	72.2259	70.8852	69.7519	33.7538	28.4923	27.6269	27.5654	23.3423	23.416	23.2636	23.1409
1984	12	31	32.5	20.8	11.7	18.3	23.4742	20.071	10.5856	16.3839	18.0871	16.9516	16.6839	62.5161	34.2903	42	37.5806	18.1903	17.2581	17.3645	17.1677	15.5097	14.8161	14.7774	14.6484

## Sheet: 1983
Year	Month	Day	Max	Min	Max-Min	T-7	T-13	T-19	Mean	T1	T13	T19	Mean	R1	R13	R19	Mean	P7	P13	P19	Mean	Tr7	Tr13	T19	Mean		Month	Tmean	Rmean
1983	1	1	26.4	28.3	26.8	27.1	23.8	25	24.5	24.4	81	77	83	80	27.7	29.5	29.2	28.8	22.8	23.8	23.6	23.4	23.5522	23.025	23.1105		January	25.7613	29.1083
1983	1	2	26.6	28.4	27	27.3	24.4	25.2	24.2	24.6	84	77	79	80	29.1	29.9	28.3	29.1	23.6	24	23.1	23.6	23.4091	23.2556	23.1722		February	27.2	29.8781
1983	1	3	26.8	28.2	25.2	26.4	24	25	23.3	24.1	79	77	85	81	28	29.5	27.3	28.3	22.9	23.8	22.6	23.1	23.3792	23.11	23.165		March	23.7194	27.1613
1983	1	4	26.5	28.3	26.8	27.1	23.8	24.5	24	24.1	80	73	79	78	27.7	28.2	28	27.9	22.8	23.1	22.9	22.9	23.2792	23.0684	23.0118		April	24.0067	27.68
1983	1	5	26.4	27.6	24.9	26	23.8	24.8	24	24.2	81	80	93	84	27.7	29.4	29.2	28.8	22.8	23.8	23.7	23.4	23.1391	22.9	23		May	27.5419	32.2777
1983	1	6	26	28	26.6	26.8	23.9	24.3	24.4	24.2	84	74	84	80	28.2	27.9	29.1	28.4	23.1	22.9	23.6	23.2	23.3762	23.1667	23.2		June	28.9195	74.2102
1983	1	7	26.4	27.6	26.7	26.9	24.6	24.4	24.2	24.4	86	77	81	82	29.7	28.4	28.5	28.9	23.9	23.2	23.3	23.5	23.0583	23.1211	23.3111		July	28.229	73.029
1983	1	8	26.2	26.4	26.6	26.5	23.9	25.1	24	24.3	83	90	81	84	28.1	31	28.1	29.1	23	24.6	23	23.6	23.2125	23.2632	23.1842		August	28.3613	78.4677
1983	1	9	26.2	27.9	26.5	26.8	23.6	24.2	24	23.9	81	74	81	79	27.4	27.7	28.2	27.8	22.6	22.8	23	22.8	22.9458	22.5222	22.8944		September	27.8867	72.4833
1983	1	10	26.5	28.2	26.7	27	24.1	25	24.9	24.7	82	77	86	82	28.4	29.5	30.3	29.4	23.2	23.8	24.2	23.8	23.0391	23.0875	22.8938		October	27.2677	77.7581
1983	1	11	26.2	28.4	26.4	26.9	23.7	24.1	23.5	23.8	81	70	79	77	27.6	27.1	27	27.3	22.7	22.4	22.4	22.5	23.0591	23.1947	23.0053		November	28.1433	76.0167
1983	1	12	26	28	26.4	26.7	23.8	24.3	23.6	23.9	83	74	79	79	28	27.9	27.2	27.7	23	22.9	22.5	22.8	23.1455	22.9526	22.9526		December	27.3548	79.6839
1983	1	13	26	22.6	23.8	22.4	21.7	22.6	83	25.9042	92	62	28	25.3	23	21.3	64.4583	31.125	27.813	26.9391	26.8435	22.9609	23	23.05	22.8556
1983	1	14	24.2	26.7	24.5	25	22.2	23.4	23	22.9	84	76	88	83	25.4	26.6	27.1	26.4	21.4	22.1	22.4	22	23.0348	22.8737	23.0263
1983	1	15	23.3	26.6	25	25	21.6	22.7	22.8	22.4	86	72	83	80	24.7	25	26.3	25.3	20.9	21.1	21.9	21.3	22.8522	22.8556	22.8235
1983	1	16	23.2	25.3	24.6	24.4	21.8	22.1	22.6	22.2	89	76	84	83	25.2	24.5	26.1	25.2	21.2	20.7	21.8	21.2	23.1304	22.75	22.925		Convention
1983	1	17	22.6	27.6	26.2	25.7	22	24.2	23.6	23.3	95	76	81	84	26	27.9	27.4	27.1	21.8	22.9	22.6	22.4	22.7261	22.485	22.6105		Max	maximun daily temperature
1983	1	18	25.2	27.6	24.6	25.5	23.4	24.6	23.2	23.7	86	78	89	84	27.6	28.9	27.5	28	22.7	23.5	22.6	22.9	23.1478	22.635	22.65		Min	minimun daily temperature
1983	1	19	25.6	28	26.8	26.8	23.8	24.8	24.8	24.5	86	77	85	83	28.3	29.2	30	29.1	23.1	23.6	24.1	23.6	23.1476	22.7833	22.8353		Max-Min	temperature difference
1983	1	20	26.2	29	27	27.3	23.8	25.7	24.8	24.8	82	77	84	81	27.9	30.8	29.8	29.5	22.9	24.5	24	23.8	22.8	22.675	22.5368		T-7	dry bulb temperature at 7:00 am
1983	1	21	26.4	28.2	27.2	27.3	24.6	25.4	24.6	24.9	86	80	81	82	29.7	30.6	29.2	29.8	23.9	24.4	23.6	24	22.7	22.135	22.2316		T-13	dry bulb temperature at 1:00 pm
1983	1	22	26.4	28.4	27	27.2	24.4	24.8	23.8	24.3	85	75	77	79	29.2	28.9	27.3	28.5	23.7	23.5	22.6	23.2	23.1174	22.545	22.605		T-19	dry bulb temperature at 7:00 pm
1983	1	23	26.2	27.8	27	27	24.2	24.6	24.2	24.3	85	77	79	80	28.8	28.8	28.3	28.6	23.4	23.4	23.1	23.3	22.9909	22.9579	22.7556		Mean	mean daily dry bulb temperature
1983	1	24	26.3	28.6	27	27.2	23.1	24.6	24.4	24	76	72	81	76	26.1	28.2	28.8	27.7	21.8	23.1	23.4	22.8	22.9917	22.645	22.75		T1	wet bulb temperature at 7:00 am
1983	1	25	26.4	26.6	26.7	26.6	23.8	24	23.6	23.8	81	81	77	80	27.7	28.1	27	27.6	22.8	23	22.4	22.7	22.9696	22.665	22.645		T13	wet bulb temperature at 1:00 pm
1983	1	26	26.3	28.8	27	27.3	24	24.6	24	24.2	83	71	78	77	28.3	28.1	27.8	28.1	23.1	23	22.8	23	22.875	22.6111	22.8		T19	wet bulb temperature at 7:00 pm
1983	1	27	27	28.8	26.8	27.3	24.3	25.3	24.2	24.6	80	76	81	79	28.6	29.9	28.4	29	23.3	24	23.2	23.5	22.7167	22.1632	22.4611		Mean	Mean daily wet bulb temperature
1983	1	28	26.1	28.6	26.5	26.9	23	24	23.8	23.6	77	68	80	75	26	26.8	27.7	26.8	21.7	22.2	22.8	22.2	22.7292	22.2176	22.3437		R1	relative humidity at 7:00 am
1983	1	29	26.2	28.6	26.8	27.1	23.2	24.4	23.6	23.7	78	71	77	75	26.4	27.7	27	27	22	22.8	22.3	22.4	23.0696	22.79	22.8158		R13	relative humidity at 1:00 pm
1983	1	30	26.2	28.2	26.4	26.8	22.4	23.1	23.2	22.9	72	65	76	71	24.5	24.8	26.3	25.2	20.8	21	21.9	21.2	22.8458	22.55	22.5		R19	relative humidity at 7:00 pm
1983	1	31	25.8	28.4	26.2	26.6	22.6	24.2	22.8	23.2	76	71	75	74	25.3	27.4	25.5	26	21.3	22.6	21.4	21.8	23.013	22.295	22.6474		Mean	mean daily relative humidity
1983	2	1	26	28.6	26.6	27	23.1	23.9	23	23.3	78	68	74	73	26.3	26.5	25.7	26.2	21.9	22.1	21.5	21.8	22.4955	21.9833	22.0889		P7	barometric pressure at 7:00 am
1983	2	2	26.4	29.2	26.8	27.3	23.2	24.6	23.8	23.9	76	69	78	74	26.3	27.8	27.5	27.2	21.9	22.9	22.6	22.5	22.6292	22.4158	22.3684		P13	barometric pressure at 1:00 pm
1983	2	3	26	28.8	27	27.2	23.1	24	24	23.7	78	67	78	75	26.3	26.6	27.8	26.9	21.9	22.1	22.8	22.3	22.7458	22.3762	22.495		P19	barometric pressure at 7:00 pm
1983	2	4	26.2	28.8	27	27.3	22.6	23.2	22.4	22.7	74	62	67	68	25	24.7	24	24.6	21.1	20.9	20.4	20.8	22.7167	22.11	22.21		Mean	mean daily barometric pressure
1983	2	5	26	27.6	26.4	26.6	22.2	22.3	22	22.2	72	63	68	68	24.2	23.4	23.5	23.7	20.6	20	20.1	20.2	22.5952	22.3176	22.3235		Tr7	dew temperature at 7:00 am
1983	2	6	26	29.2	26.6	27.1	23	24.4	23.4	23.6	78	68	77	74	26.1	27.3	26.6	26.7	21.8	22.6	22.1	22.2	22.5652	22.545	22.485		Tr13	dew temperature at 1:00 pm
1983	2	7	26	29.4	26.6	27.1	23.2	24.6	23.6	23.8	79	68	78	75	26.6	27.7	27.1	27.1	22.1	22.8	22.4	22.4	22.7087	22.3381	22.4476		T19	dew temperature at 7:00 pm
1983	2	8	25	27.9	26.4	26.4	23.2	24	22.8	23.3	86	72	74	77	27.2	27.2	25.3	26.6	22.5	22.5	21.3	22.1	22.6708	22.1591	22.2286		Mean	mean daily dew temperature
1983	2	9	25.6	28.3	26.4	26.7	22	23.2	22.2	22.5	73	65	70	69	24	25	23.9	24.3	20.4	21.1	20.4	20.7	22.584	22.2048	22.115
1983	2	10	25.8	29.6	26.7	27.2	22	23.8	22.8	22.9	72	62	72	69	23.9	25.6	25.1	24.9	20.4	21.5	21.2	21	22.512	22.1	22.1905
1983	2	11	26	28.2	26.8	27	22.7	23.2	22.8	22.9	76	66	71	71	25.4	25.1	25.1	25.2	21.3	21.2	21.1	21.2	22.472	22.2381	22.195
1983	2	12	26	28.4	26.8	27	22.8	24	23.3	23.4	76	70	75	73	25.6	26.9	26.3	26.3	21.5	22.3	21.9	21.9	22.7833	22.4381	22.4286
1983	2	13	25	28.8	22.2	23.8	23	23	79	66	24.9	26.1	21	21.8	71.656	70.492	69.992	30.7708	27.7792	26.575	26.7875	22.625	22.7917	22.4714	22.519
1983	2	14	25.8	28.8	26.4	26.8	22.6	24.6	23.6	23.6	76	71	79	75	25.3	28.1	27.2	26.9	21.3	23	22.5	22.3	22.8542	22.9	22.7158
1983	2	15	28.6	26.8	21.6	24.4	23.2	23.1	71	74	27.7	26	22.8	21.7	72.84	71.508	69.896	30.768	28.012	26.892	26.824	22.684	22.94	22.919	22.8
1983	2	16	26.2	28.8	26.8	27.1	23.2	24.2	23.1	23.5	78	69	73	73	26.4	27.1	25.8	26.4	22	22.4	21.6	22	23.1	22.9238	22.835
1983	2	17	25.8	28.5	26.6	26.9	22.8	23.6	23.2	23.2	78	66	75	73	25.7	25.8	26.2	25.9	21.6	21.6	21.8	21.7	22.7522	22.58	22.595
1983	2	18	26.2	28.8	26.7	27.1	23	24	23.2	23.4	76	67	75	73	25.9	26.6	26.1	26.2	21.7	22.1	21.8	21.9	22.7708	22.29	22.615
1983	2	19	26.2	28.6	26.6	27	23.4	24.1	23	23.5	79	69	74	74	26.9	27	25.7	26.5	22.3	22.4	21.5	22.1	22.675	22.4545	22.4591
1983	2	20	26	28.6	26.5	26.9	23.2	24.2	23	23.5	79	70	74	74	26.6	27.2	25.7	26.5	22.1	22.5	21.6	22.1	22.7792	22.3857	22.5
1983	2	21	26.2	28.4	27	27.1	23.4	23.8	23.8	23.7	79	68	77	75	26.9	26.4	27.3	26.9	22.3	22	22.6	22.3	22.75	22.2524	22.3476
1983	2	22	26.4	28.4	27.1	27.3	24	24.8	24	24.3	82	75	77	78	28.2	28.9	27.8	28.3	23.1	23.5	22.8	23.1	22.5625	22.4591	22.3273
1983	2	23	26.4	28.9	27	27.3	23.6	24.7	24	24.1	79	71	78	76	27.2	28.3	27.8	27.8	22.5	23.1	22.8	22.8	22.687	22.5333	22.3286
1983	2	24	26.6	28.4	27	27.3	24.2	24.7	24.4	24.4	82	74	81	79	28.6	28.6	28.8	28.7	23.3	23.3	23.4	23.3	22.7708	22.6524	22.6857
1983	2	25	26.7	27.9	27	27.1	24.4	24.8	24.6	24.6	83	78	82	81	29	29.2	29.3	29.2	23.5	23.7	23.7	23.6	22.5167	22.4	22.4381
1983	2	26	27	29.2	27.6	27.9	25	25.8	25	25.3	85	76	81	81	30.3	30.9	29.9	30.4	24.3	24.6	24.1	24.3	22.9	22.8048	22.73
1983	2	27	24.8	29.2	27.6	27.3	23	26	25.2	24.7	86	78	82	82	26.9	31.5	30.4	29.6	22.3	24.9	24.3	23.8	23.1625	22.885	22.9111
1983	2	28	25.4	29	27.8	27.5	23.3	26	25.4	24.9	84	79	83	82	27.2	31.6	30.8	29.9	22.5	25	24.6	24	22.748	22.7905	22.6714
1983	3	1	26.7	27.8	26.4	26.8	25	25.2	25	25.1	87	81	89	86	30.5	30.3	30.7	30.5	24.4	24.3	24.5	24.4	22.7	22.3304	22.3957
1983	3	2	26	28.2	26.2	26.7	22.4	23.8	22	22.7	73	69	69	71	24.7	26.5	23.6	24.9	20.9	22.1	20.2	21	22.6833	22.5318	22.4955
1983	3	3	25.8	28.2	26	26.5	22.4	23.4	23	22.9	75	67	78	73	24.8	25.6	26.1	25.5	21	21.5	21.8	21.4	22.5792	22.3238	22.255
1983	3	4	26	28.2	26.8	27	23.4	24	23.3	23.6	80	71	75	75	27	27	26.3	26.8	22.4	22.4	21.9	22.2	22.5913	21.9762	22.0571
1983	3	5	26	28.5	26.8	27	22.9	24.4	23.8	23.7	77	72	78	75	25.8	27.8	27.5	27	21.6	22.8	22.6	22.4	22.7227	22.2056	22.2222
1983	3	6	26.6	28.5	27	27.3	23.6	24.4	24.2	24.1	78	72	79	76	27.1	27.8	28.3	27.7	22.4	22.8	23.1	22.8	22.6435	22.3048	22.319
1983	3	7	26.2	28.3	-2.1	26.6	23.6	24.2	23.2	23.7	81	71	79	77	27.4	27.4	26.2	27	22.6	22.6	21.9	22.4	22.428	22.2174	22.2217
1983	3	8	26.4	29	26.9	27.3	23.6	24.4	23.8	23.9	79	69	77	75	27.2	27.5	27.4	27.4	22.5	22.6	22.6	22.6	22.388	22.2318	22.2182
1983	3	9	25.9	28.4	26.8	27	23.3	24.4	23.8	23.8	80	72	78	77	26.9	27.9	27.5	27.4	22.3	22.9	22.6	22.6	22.3083	22.3682	22.3091
1983	3	10	26.6	28.6	27.1	27.4	23.8	24.2	24.4	24.1	79	70	80	76	27.6	27.2	28.7	27.9	22.7	22.5	23.4	22.9	22.7042	22.5762	22.519
1983	3	11	26.2	29	26.8	27.2	23.1	23.8	22.6	23.2	77	65	70	71	26.2	26	24.6	25.6	21.8	21.7	20.8	21.5	22.625	22.7	22.6286
1983	3	12	25.5	28.4	26.8	26.9	20.6	21.2	22.1	21.3	64	53	67	61	21	20.4	23.5	21.6	18.3	17.8	20.1	18.7	22.425	22.4905	22.3619
1983	3	13	25.3	27.4	26.2	26.3	22.2	22.6	22.3	22.4	77	66	72	71	24.7	24.2	24.3	24.4	20.9	20.6	20.6	20.7	22.8208	22.5318	22.5273
1983	3	14	25.6	28.1	26.2	26.5	22	23.2	22.6	22.6	73	66	74	71	24	25.2	25	24.7	20.4	21.2	21.1	20.9	22.7875	22.5364	22.5182
1983	3	15	24.6	28.8	26.6	26.6	22.6	24.5	23.8	23.6	84	70	79	78	26.1	27.9	27.6	27.2	21.8	22.9	22.7	22.5	23.0875	22.8238	22.875
1983	3	16	26.4	29.6	27.6	27.8	24.6	26.4	25.8	25.6	86	78	87	84	29.7	32.3	32	31.3	23.9	25.3	25.2	24.8	22.848	22.6591	22.4857
1983	3	17	27.8	30.4	28.6	28.9	25.4	25.8	23.8	25	83	69	67	73	30.8	30.1	26.3	29.1	24.6	24.2	21.9	23.5	23.156	23.0636	22.8455
1983	3	18	27	29	27.4	27.7	23.2	25	23.2	23.8	73	72	70	72	25.9	29	25.6	26.8	21.7	23.5	21.5	22.2	23.104	22.6333	22.6762
1983	3	19	26.8	29	27.4	27.6	23.6	25.2	25.4	24.7	77	74	85	79	27	29.5	31.1	29.2	22.3	23.8	24.7	23.6	23.128	22.8565	22.7609
1983	3	20	26.8	28.6	27.4	27.5	24.8	25.6	25.4	25.3	85	79	85	83	30	30.8	31.1	30.6	24.1	24.5	24.7	24.4	23.08	22.6143	22.6571
1983	3	21	26.8	30.4	27.6	28.1	24.6	25.8	25.2	25.2	84	69	82	79	29.4	30.1	30.4	30	23.8	24.2	24.3	24.1	22.7	22.2696	22.4043
1983	3	22	26.8	29.4	27.6	27.9	24.8	25.8	24.6	25.1	85	75	78	80	30	30.8	28.9	29.9	24.1	24.5	23.5	24	22.5625	22.2136	22.2091
1983	3	23	27	29.2	27	27.5	24.6	25.2	24.2	24.7	82	73	79	78	29.3	29.4	28.3	29	23.7	23.7	23.1	23.5	22.476	22.3364	22.1955
1983	3	24	26.8	29.1	27.2	27.6	23.4	24	23.4	23.6	75	66	73	71	26.5	26.4	26.2	26.4	22	22	21.9	22	22.74	22.6091	22.6
1983	3	25	26.6	29	27.4	27.6	23.8	24.8	23.8	24.1	79	71	74	75	27.6	28.5	27.1	27.7	22.7	23.2	22.4	22.8	22.928	22.65	22.5182
1983	3	26	26.6	29	27.4	27.6	23.2	24.4	23.8	23.8	75	69	74	73	26.2	27.5	27.1	26.9	21.8	22.6	22.4	22.3	23.2111	23.0625	22.95
1983	3	27	27.4	28.8	27.2	27.6	23.4	23.2	22.8	23.1	72	62	69	68	26.1	24.7	24.8	25.2	21.8	20.9	21	21.2	23.1583	22.8952	22.9476
1983	3	28	27	29.4	27.4	27.8	23.8	25.2	24.4	24.5	77	71	78	75	27.3	29.2	28.5	28.4	22.6	23.7	23.3	23.2	23.05	22.719	22.78
1983	3	29	27	29	27.4	27.7	22.8	24	23.6	23.5	70	66	73	70	24.9	26.5	26.6	26	21.1	22	22.1	21.7	23.264	22.7864	22.9227
1983	3	30	26.8	29.2	27	27.5	21.8	22.6	22.2	22.2	65	57	66	63	22.8	23	23.5	23.1	19.6	19.7	20.1	19.8	23.056	22.7762	22.9
1983	3	31	26.6	29	27.2	27.5	22.2	24	23.8	23.3	68	66	75	70	23.8	26.5	27.2	25.8	20.3	22	22.5	21.6	23.1042	23.0905	23.0143
1983	4	1	26.8	29.2	27	27.5	23.2	23.6	23	23.3	74	63	71	69	26	25.4	25.4	25.6	21.7	21.3	21.4	21.5	22.9348	22.881	22.7952
1983	4	2	26.6	29	27.4	27.6	23.4	24.8	24.2	24.1	77	71	77	75	26.6	28.5	28	27.7	22.1	23.2	23	22.8	23.0348	22.91	22.87
1983	4	3	27	29.2	27.6	27.9	24.2	25.4	24.8	24.8	79	74	80	78	28.3	29.9	29.4	29.2	23.1	24	23.8	23.6	23.05	23.0857	22.919
1983	4	4	27.2	29.2	27.6	27.9	24.2	24.6	24.4	24.4	78	69	77	75	28.2	27.8	28.4	28.1	23.1	22.9	23.2	23	23.2917	23.0273	22.95
1983	4	5	27	29.4	27.4	27.8	24.4	25.4	23.8	24.5	81	73	74	76	28.8	29.8	27.1	28.5	23.4	24	22.4	23.3	23.216	22.9913	23
1983	4	6	27.4	29.8	27.4	28	24.4	24.8	24.4	24.5	78	67	78	74	28.5	28	28.5	28.3	23.3	22.9	23.3	23.2	23.38	22.9545	23.0182
1983	4	7	27.2	29.2	27.5	27.9	24.8	24.8	24.3	24.6	82	70	77	76	29.7	28.4	28.2	28.8	23.9	23.2	23.1	23.4	23.3417	22.9955	23.0545
1983	4	8	26.8	28.8	27.2	27.5	24.1	24.1	23.8	24	80	68	75	74	28.2	26.9	27.2	27.4	23.1	22.3	22.5	22.6	23.7583	23.4182	23.3864
1983	4	9	27	29	27.4	27.7	23.6	24.4	24	24	75	69	76	73	26.8	27.5	27.6	27.3	22.3	22.6	22.7	22.5	23.7875	23.3952	23.5476
1983	4	10	27	28.5	27.2	27.5	24	24.4	24.4	24.3	78	72	80	76	27.8	27.8	28.7	28.1	22.8	22.8	23.4	23	23.5917	23.3619	23.3571
1983	4	11	26.8	29.2	27	27.5	24	24.8	23.6	24.1	79	70	75	75	28	28.4	26.8	27.7	22.9	23.2	22.3	22.8	23.7304	23.2409	23.35
1983	4	12	26.4	28.8	27	27.3	23.1	24.1	23.6	23.6	76	68	75	73	26	26.9	26.8	26.6	21.8	22.3	22.3	22.1	23.22	23.0773	23.0636
1983	4	13	26.8	29.2	27.2	27.6	23	23.6	23.4	23.3	73	63	73	69	25.5	25.4	26.2	25.7	21.4	21.3	21.9	21.6	23.156	23	22.8565
1983	4	14	26.5	29.1	27	27.4	23.1	24.5	23.6	23.7	75	69	75	73	26	27.7	26.8	26.8	21.7	22.8	22.3	22.2	23.0875	23.081	23.1095
1983	4	15	26.8	28.6	27.1	27.4	23.6	24.2	24	23.9	77	70	77	75	27	27.2	27.8	27.3	22.3	22.5	22.8	22.6	23.55	23.3818	23.3318
1983	4	16	26.1	27.3	27	26.9	23.8	23.9	23.2	23.6	83	75	73	77	27.9	27.4	25.9	27.1	22.9	22.6	21.7	22.4	23.4609	23.2947	23.3684
1983	4	17	26.6	29.2	27	27.5	23.8	24.8	23.2	23.9	79	70	73	74	27.6	28.4	25.9	27.3	22.7	23.2	21.7	22.5	23.5609	23.2905	23.419
1983	4	18	26.2	29.1	26.2	26.9	24	23.1	21	22.7	83	60	63	69	28.4	24.3	21.4	24.7	23.2	20.6	18.6	20.8	23.692	23.38	23.405
1983	4	19	25	28.2	26.4	26.5	21.4	23	22.8	22.4	73	64	74	70	23.1	24.6	25.3	24.3	19.8	20.8	21.3	20.6	23.604	23.4714	23.4429
1983	4	20	26	29.5	26.8	27.3	23.1	24.6	24	23.9	78	67	79	75	26.3	27.6	28	27.3	21.9	22.7	22.9	22.5	23.5792	23.2818	23.4409
1983	4	21	26.8	29.4	27	27.5	23.8	24.6	23.8	24.1	78	68	77	74	27.5	27.7	27.3	27.5	22.6	22.8	22.6	22.7	23.712	23.4091	23.5227
1983	4	22	26.6	28.6	27.4	27.5	23.6	24.1	24.6	24.1	78	69	80	76	27.1	27	29	27.7	22.4	22.4	23.6	22.8	23.7875	23.5667	23.6
1983	4	23	27.2	29.2	27.6	27.9	24.5	25.6	24.8	25	80	75	80	78	28.9	30.4	29.4	29.6	23.5	24.3	23.8	23.9	23.496	23.5591	23.5364
1983	4	24	26.8	30.4	27.6	28.1	24.2	25.4	25.2	24.9	81	67	82	77	28.4	29.1	30.4	29.3	23.2	23.6	24.3	23.7	24	23.755	23.755
1983	4	25	25.8	29	27.4	27.4	24.4	25.4	24.8	24.9	89	75	81	82	29.6	30	29.6	29.7	23.9	24.1	23.8	23.9	23.6792	23.619	23.5667
1983	4	26	27	29.5	27.6	27.9	24	25.2	24.6	24.6	78	71	78	76	27.8	29.2	28.9	28.6	22.8	23.6	23.5	23.3	24.084	23.9261	23.8609
1983	4	27	27.4	29.2	28	28.1	25	25.8	25.2	25.3	82	76	80	80	30.1	30.9	30.2	30.4	24.1	24.6	24.2	24.3	24.187	24.0571	24.019
1983	4	28	27	29.6	27.8	28	24.4	25	24.8	24.7	81	69	78	76	28.8	28.6	29.3	28.9	23.4	23.3	23.7	23.5	24.187	24.0333	24.0143
1983	4	29	27.4	29.8	27.7	28.1	24.8	25	24.5	24.8	81	68	77	75	29.6	28.5	28.6	28.9	23.8	23.2	23.3	23.5	24.1125	23.895	23.975
1983	4	30	26.9	29.8	27.8	28.1	23.9	25	24.4	24.4	78	68	76	74	27.6	28.5	28.3	28.1	22.7	23.2	23.1	23	23.928	23.7227	23.7636
1983	5	1	27.8	29.8	28.1	28.5	24.3	25.2	25.2	24.9	75	69	79	74	28	29	30.1	29	23	23.5	24.2	23.5	24.1333	23.9842	23.9684
1983	5	2	27.7	29.7	28	28.4	25.4	26	25.4	25.6	83	75	81	80	30.9	31.1	30.7	30.9	24.6	24.7	24.5	24.6	24.1083	24.0095	23.9429
1983	5	3	27.8	29.6	28.2	28.5	25	25.6	25.8	25.5	80	73	83	78	29.8	30.1	31.6	30.5	24	24.2	25	24.4	24.2043	24.1905	24.181
1983	5	4	27.4	29.8	28.2	28.4	24.9	25.8	25.6	25.4	82	73	81	79	29.8	30.5	31.1	30.5	24	24.4	24.7	24.4	24.3	24.0875	24.1458
1983	5	5	28	30	28.2	28.6	25.4	26	25.8	25.7	81	73	83	79	30.7	30.9	31.6	31.1	24.5	24.6	25	24.7	24.0385	23.8957	23.9174
1983	5	6	27.8	30.4	28.2	28.6	25.4	26.5	25.4	25.8	83	74	80	79	30.8	32	30.6	31.1	24.6	25.2	24.4	24.7	23.94	23.8522	23.7227
1983	5	7	27.4	30.4	28.2	28.5	24.8	26	25.7	25.5	81	71	82	78	29.6	30.7	31.3	30.5	23.8	24.5	24.8	24.4	23.988	23.8304	23.7682
1983	5	8	27.6	30.3	28.2	28.6	25.1	26.2	25.4	25.6	82	72	80	78	30.2	31.3	30.6	30.7	24.2	24.8	24.4	24.5	24.2615	23.9739	23.9826
1983	5	9	27.6	30	28	28.4	24.6	25.8	25	25.1	78	72	79	76	28.9	30.4	29.7	29.7	23.5	24.3	23.9	23.9	24.248	24.0826	24.0783
1983	5	10	27.8	30	28.2	28.5	25.4	26.4	25.8	25.9	83	75	83	80	30.8	32	31.6	31.5	24.6	25.2	25	24.9	24.612	24.3417	24.3227
1983	5	11	28.4	30.2	28.2	28.8	25.4	26.4	25.2	25.7	79	74	79	77	30.4	31.9	30	30.8	24.3	25.1	24.1	24.5	24.812	24.6591	24.6238
1983	5	12	27.5	30.6	28.2	28.6	24.9	25.7	25.2	25.3	81	68	79	76	29.7	29.7	30	29.8	24	24	24.1	24	24.656	24.5435	24.5261
1983	5	13	27.8	30.2	28.2	28.6	25	25.8	25.9	25.6	80	71	83	78	29.8	30.3	31.9	30.6	24	24.2	25.1	24.4	24.4615	24.1917	24.1826
1983	5	14	27.8	30.6	28.4	28.8	25.2	26.6	25.8	25.9	81	73	81	79	30.3	32.1	31.5	31.3	24.3	25.3	24.9	24.8	24.4385	24.4708	24.2875
1983	5	15	28.2	29.4	28.4	28.6	25.8	26	25.8	25.9	83	76	81	80	31.6	31.3	31.5	31.5	25	24.8	24.9	24.9	24.6625	24.26	24.29
1983	5	16	26.8	28.5	25	26	23.9	25	86	82	30.5	31.9	24.4	25.1	69.5692	72.608	72.2083	31.7542	30.6375	29.7708	29.5333	24.2875	24.4167	24.2091	24.181
1983	5	17	28	29.6	28.6	28.7	25.8	26.6	26.1	26.2	84	79	82	82	31.7	32.8	32.1	32.2	25	25.6	25.2	25.3	24.5909	24.51	24.535
1983	5	18	28	30	28.4	28.7	25.3	25.7	25.6	25.5	81	71	80	77	30.4	30.1	30.9	30.5	24.3	24.2	24.6	24.4	24.75	24.5952	24.59
1983	5	19	28.2	30.4	28.2	28.8	25.4	26	25.8	25.7	80	71	83	78	30.6	30.7	31.6	30.9	24.4	24.5	25	24.6	24.8542	24.587	24.5864
1983	5	20	28.2	30.2	28.4	28.8	25.2	25.6	25	25.3	79	69	76	75	30	29.7	29.4	29.7	24.1	24	23.8	23.9	24.792	24.6818	24.515
1983	5	21	28.2	30	28.4	28.8	25	25.8	25.1	25.3	77	72	77	75	29.5	30.4	29.6	29.9	23.8	24.3	23.9	24	24.6792	24.6571	24.519
1983	5	22	28	30.5	28.4	28.8	24.8	25.7	25.2	25.2	77	68	77	74	29.2	29.8	29.9	29.6	23.6	24	24	23.9	24.9962	24.6957	24.6773
1983	5	23	28.4	30	28.5	28.9	25	25.2	25.2	25.1	76	68	77	74	29.4	28.8	29.8	29.4	23.8	23.4	24	23.7	25.056	24.4478	24.6609
1983	5	24	27.7	30.2	28.4	28.7	24.6	25.3	25.1	25	78	68	77	74	28.8	29	29.6	29.2	23.4	23.5	23.9	23.6	24.725	24.6842	24.7211
1983	5	25	28.4	30.6	28.4	29	25.1	26.2	25.4	25.6	77	71	79	75	29.6	31.1	30.4	30.4	23.9	24.7	24.3	24.3	24.6125	24.3409	24.4136
1983	5	26	27.9	30.6	28.6	28.9	24.9	26.2	25.6	25.6	78	71	79	76	29.5	31.1	30.8	30.4	23.8	24.7	24.5	24.3	24.6478	24.4211	24.4222
1983	5	27	28.4	30.2	28.9	29.1	25.6	26.2	25.8	25.9	80	73	78	77	30.9	31.3	31.1	31.1	24.6	24.8	24.7	24.7	24.7708	24.4857	24.5667
1983	5	28	28.3	30.6	29	29.2	25.9	26.4	26.2	26.2	83	72	80	78	31.8	31.6	32.1	31.8	25.1	25	25.2	25.1	24.581	24.6211	24.5053
1983	5	29	27.8	30.5	28.8	29	25.8	26.8	26.1	26.2	85	75	81	80	31.9	32.8	32	32.2	25.1	25.6	25.2	25.3	24.9739	24.4526	24.5684
1983	5	30	28.6	30.2	28.6	29	26.2	26.6	26.2	26.3	83	76	83	80	32.4	32.4	32.4	32.4	25.4	25.4	25.4	25.4	24.813	24.81	24.72
1983	5	31	28.6	29	28.6	28.7	26.6	26.4	26.4	26.5	86	82	84	84	33.5	32.7	32.9	33	25.9	25.5	25.7	25.7	25.1773	24.9632	24.9737
1983	6	1	31.4	28.3	31.2	28.8	29.3	25.8	26.8	26.2	26.3	82	71	82	78	31.5	32.3	32.3	32	24.9	25.3	25.3	25.2	24.9522	24.8826
1983	6	2	30.8	28.4	2.4	28.8	30.1	28.1	28.8	26	26.2	26.4	26.2	80	74	88	80	31.7	31.4	33.3	32.1	25	24.9	25.8	25.2
1983	6	3	27.8	28.5	25.7	80	29.5048	31.1	24.7	28.0538	28.4462	30.3077	30.0538	82.312	74.8962	78.496	77.484	36.164	31.82	30.804	31.136	25.632	25.068	24.8304	24.9609
1983	6	4	30.3538	26.9308	3.42308	27.7857	29.5476	27.6952	28.092	25.5885	26.3692	38.95	36.04	81.8885	75.1731	70.5038	69.4654	36.048	31.68	30.7792	30.7042	25.7458	25.1542	25.16	25.075
1983	6	5	30.4692	26.8462	3.62308	27.9762	29.5762	27.6667	28.144	25.6115	28.1885	37.44	36.048	80.4115	73.4385	70.4654	68.6192	34.74	31.568	30.32	30.164	25.272	24.936	25.105	24.985
1983	6	6	30.2962	26.8385	3.45769	27.8429	29.3714	27.4545	27.968	30.7154	31.1115	37.4308	36.3231	76.2846	71.1615	71.4458	69.8625	37.0478	31.9217	30.5217	30.6522	25.8	25.1261	25.0684	25.0842
1983	6	7	30.2615	26.5615	3.7	27.4571	29.5667	27.6273	28.116	27.4154	28.4692	30.4308	30.2077	81.7962	74.9077	79.46	77.556	36.22	31.776	31.068	31.184	25.572	25.036	24.9783	24.9957
1983	6	8	30.5077	26.5423	3.96538	27.55	29.4286	27.83	27.988	25.1808	28.3846	34.0115	34.0615	81.556	73.65	76.9962	73.3769	33.864	31.136	30.876	30.464	24.936	24.8667	24.8783	24.7591
1983	6	9	30.3	26.3769	3.92308	27.6762	29.3048	27.4476	27.976	25.5385	26.3269	32.0731	31.6462	84.5	78.1923	78.4115	76.6423	36.3462	31.9692	31.0692	31.0462	25.6462	25.1538	25.1652	25.1348
1983	6	10	32.4	28.2	4.2	28.8	31.2	28.9	29.5	26	26.4	26.1	26.2	80	69	80	76	31.7	31.2	31.9	31.6	25	24.8	25.1	25
1983	6	11	31.8	27.2	4.6	28.4	30.8	28.8	29.2	25.7	27	26	26.2	81	75	80	78	31.2	33.1	31.7	32	24.8	25.7	25	25.2
1983	6	12	31.4	28.2	3.2	28.6	30.6	28.9	29.3	26.2	27.2	26.2	26.5	83	77	81	80	32.4	33.8	32.2	32.8	25.4	26.1	25.3	25.6
1983	6	13	32	28.4	3.6	28.6	29.265	29.2	29.4	25.6	26.5	26	26	79	72	78	76	30.8	31.4	31.5	31.2	24.5	24.8	24.9	24.8
1983	6	14	31	28.4	2.6	28.5	30.6	29.2	29.4	25.8	26.4	25.8	26	81	72	76	76	31.4	31.6	30.9	31.3	24.9	25	24.6	24.8
1983	6	15	32	26.4	5.6	27	31.2	29.2	29.2	25.5	26.8	26	26.1	89	71	78	79	31.6	32.3	31.5	31.8	25	25.3	24.9	25.1
1983	6	16	31.9	27.8	4.1	28.8	31.2	29.6	29.8	26.2	26.8	26	26.3	82	71	75	76	32.3	32.3	31.2	31.9	25.3	25.3	24.8	25.1
1983	6	17	32.2	26.4	5.8	27.4	31.7	29.8	29.7	25.8	26.2	25.8	25.9	88	65	73	75	32.1	30.3	30.5	31	25.2	24.3	24.4	24.6
1983	6	18	32.2	26.8	5.4	28.8	31	29.8	29.8	26.2	26.5	26.2	26.3	82	70	75	76	32.3	31.6	31.6	31.8	25.3	25	25	25.1
1983	6	19	32.2	28.8	3.4	29.2	31.8	29.4	30	26	27	26.4	26.5	78	69	79	75	31.5	32.4	32.4	32.1	24.9	25.4	25.4	25.2
1983	6	20	32.2	28.6	3.6	29.2	30.4	29.5	29.6	25.8	26.6	26.4	26.3	76	74	78	76	30.9	32.3	32.3	31.8	24.6	25.3	25.4	25.1
1983	6	21	31.8	28.8	3	29.1	31.3	29.4	29.8	26.2	27	26.2	26.5	80	72	78	76	32.1	32.8	31.9	32.2	25.2	25.6	25.1	25.3
1983	6	22	32.1	28.2	3.9	28.8	31.6	29.3	29.8	26.6	27.2	25.8	26.5	84	71	76	77	33.3	33.1	30.9	32.4	25.9	25.8	24.6	25.4
1983	6	23	31.6	27.9	3.7	28.9	31	28.4	29.2	25.6	26.4	25	25.7	77	70	76	74	30.6	31.3	29.4	30.4	24.4	24.8	23.8	24.3
1983	6	24	31.6	28.4	3.2	29.2	30.8	29.4	29.7	25.6	26.6	26.4	26.2	75	72	79	75	30.4	32	32.4	31.6	24.3	25.2	25.4	25
1983	6	25	31.6	28.7	2.9	28.9	31.3	29	29.5	25.6	26.8	25.8	26.1	77	71	78	75	30.6	32.2	31.1	31.3	24.4	25.3	24.7	24.8
1983	6	26	32.1	28.4	3.7	28.6	31.2	29.4	29.6	25.6	26.6	26.4	26.2	79	70	79	76	30.8	31.7	32.4	31.6	24.5	25	25.4	25
1983	6	27	31.4	28.3	3.1	27.881	31.1	29.2	29.7	25.5	25.8	26.2	25.8	73	66	79	72	29.5	29.7	32	30.4	23.8	23.9	25.2	24.3
1983	6	28	31.5	28.4	3.1	28.8	30.8	28.2	29	25.4	26.4	26	25.9	76	71	84	77	30.2	31.5	32.1	31.3	24.2	24.9	25.2	24.8
1983	6	29	31	28	3	28.9	30	29	29.2	25.4	26.2	25.7	25.8	76	74	77	76	30.1	31.5	30.8	30.8	24.1	24.9	24.5	24.5
1983	6	30	30.8	26.4	4.4	27.8	29.1	28.8	28.6	25.7	26.2	25.5	25.8	85	80	77	80	31.6	32.1	30.4	31.4	25	25.2	24.3	24.8
1983	7	1	29.4	26	3.4	28.1	28.9	28.4	28.5	25.6	25.1	25.6	25.4	82	74	80	79	31.1	29.3	30.9	30.5	24.7	23.7	24.6	24.4
1983	7	2	29.4	27.2	2.2	28.4	28.8	25.4	25.4	24.6	25.1	79	76	30.4	30.2	24.3	24.2	32.1556	31.4231	30.5846	29.8615	24.8423	24.8577	24.813	24.6714
1983	7	3	30.2	25.6	4.6	28.3	29.4	28.6	28.7	25.4	26.2	25.8	25.8	79	78	80	79	30.5	31.9	31.3	31.2	24.4	25.1	24.8	24.8
1983	7	4	30.6	27.8	2.8	28.3	29.8	28.6	28.8	25.2	26	26	25.7	78	74	81	78	30	31.1	31.9	31	24.1	24.7	25.1	24.6
1983	7	5	29.4	25.6	3.8	28.5	28.4	24.7	26.2	25.8	25.6	29.7111	83	81	80	32.5	31.5	25.4	24.9	31.1185	30.837	25.2111	25.0333	25.04	24.84
1983	7	6	28.6	25.4	3.2	26.2	26.8	26.2	26.4	25.4	25.6	24.8	25.3	94	91	89	91	31.9	32	30.4	31.4	25.1	25.2	24.3	24.9
1983	7	7	30	25.2	4.8	27.8	29.5	28.2	28.4	25.2	26.2	25.2	25.5	81	77	79	79	30.3	31.8	30	30.7	24.3	25.1	24.1	24.5
1983	7	8	30.5	26.6	3.9	28	29.6	28.4	28.6	25.8	26	25.6	25.8	84	75	80	80	31.7	31.2	30.9	31.3	25	24.8	24.6	24.8
1983	7	9	30.4	27.6	2.8	28	30	28.3	28.6	25.8	26.3	26	26	84	75	83	81	31.7	31.7	32.1	31.8	25	25	25.2	25.1
1983	7	10	30.5	27.2	3.3	28.2	30	28.2	28.7	25.8	26.8	25	25.9	83	78	77	79	31.6	33.1	29.5	31.4	25	25.7	23.8	24.8
1983	7	11	30.8	27.6	3.2	27.6	30.2	28.2	28.6	25.2	26.3	25.6	25.7	82	74	81	79	30.4	31.6	31.1	31	24.3	25	24.7	24.7
1983	7	12	31	27.8	3.2	28.2	30.4	28.4	28.9	25.8	26.7	25.4	26	83	75	79	79	31.6	32.5	30.4	31.5	25	25.5	24.3	24.9
1983	7	13	30.6	28	2.6	28.6	29.2	28.6	28.8	25.8	26.2	25.6	25.9	80	79	79	79	31.3	32	30.8	31.4	24.8	25.2	24.5	24.8
1983	7	14	30.6	27	3.6	28.1	30.2	28.4	28.8	25.4	26.4	25.6	25.8	81	74	80	78	30.6	31.9	30.9	31.1	24.4	25.1	24.6	24.7
1983	7	15	29.6	26	3.6	28	28.8	28.2	28.3	25.1	26.2	25.6	25.6	79	82	81	81	29.9	32.3	31.1	31.1	24.1	25.3	24.7	24.7
1983	7	16	29.8	27.3	2.5	28.1	29.4	28.4	28.6	25.3	25.5	24.9	25.2	80	73	75	76	30.4	30	29.1	29.8	24.3	24.1	23.6	24
1983	7	17	30.3	27.8	2.5	27.9	29.8	28.4	28.6	24.7	25.8	25.6	25.4	77	73	80	77	29	30.5	30.9	30.1	23.5	24.4	24.6	24.2
1983	7	18	31.4	27.6	3.8	28.2	30.5	28.6	29	25.9	26.9	26.4	26.4	83	76	84	81	31.9	33	32.9	32.6	25.1	25.7	25.7	25.5
1983	7	19	30.8	27.8	3	28.2	30.4	28.6	29	25.7	26.3	26	26	82	73	81	79	31.3	31.5	31.9	31.6	24.8	24.9	25.1	24.9
1983	7	20	30.9	28	2.9	28.5	29.8	28.6	28.9	25.8	26.4	26	26.1	81	77	81	80	31.4	32.1	31.9	31.8	24.9	25.2	25.1	25.1
1983	7	21	30.5	27.6	2.9	28	30	28.4	28.7	26	26.2	25.8	26	85	74	81	80	32.3	31.5	31.5	31.7	25.3	24.9	24.9	25
1983	7	22	30.2	27.8	2.4	28.4	29.2	28.3	28.5	25.7	25.8	26	25.8	81	76	83	80	31.2	30.9	32.1	31.4	24.8	24.6	25.2	24.9
1983	7	23	30.1	26.6	3.5	27.5	29.7	28.2	28.4	25.2	26.6	26.1	26	83	79	85	82	30.5	32.7	32.4	31.9	24.4	25.6	25.4	25.1
1983	7	24	30.1	26.2	3.9	27.8	28.2	27.8	27.9	24.8	26	25.6	25.5	78	84	84	82	29.3	32.1	31.3	30.9	23.7	25.2	24.8	24.6
1983	7	25	30.8	28	30	28.4	28.7	25.4	26.1	25.8	25.8	81	74	81	79	30.7	31.2	31.5	31.1	24.5	24.8	24.9	24.7	25.312	25.228
1983	7	26	31.1	27.8	3.3	27.8	30.2	28.5	28.8	25.5	26.4	26	26	83	74	82	80	31.1	31.9	31.9	31.6	24.7	25.1	25.1	25
1983	7	27	30.8	28	29.6	28.4	28.6	25.7	26.3	25.8	25.9	83	77	81	81	31.5	32	31.5	31.6	24.9	25.2	24.9	25	25.064	24.9542
1983	7	28	31.3	27.4	3.9	28	30.6	28.6	29	24.8	25.8	26.3	25.6	77	68	83	76	29.2	30	32.7	30.6	23.6	24.1	25.5	24.4
1983	7	29	31.3	26.5	4.8	27.6	30.4	28.5	28.8	24.5	26.8	25.8	25.7	78	76	81	78	28.7	32.8	31.4	31	23.3	25.6	24.9	24.6
1983	7	30	29.7	24.8	4.9	27.8	29	28.2	28.3	24.8	24.8	25.4	25	78	71	80	77	29.3	28.5	30.6	29.4	23.7	23.2	24.4	23.8
1983	7	31	30.4	27.4	3	27.7	30	28.2	28.5	24.3	25.6	25.2	25	76	70	79	75	28.1	29.9	30	29.3	23	24	24.1	23.7
1983	8	1	31	25.4	5.6	27.4	29.8	27.2	27.9	24.3	26.2	25.3	25.3	78	75	86	80	28.3	31.6	31	30.3	23.1	25	24.6	24.2
1983	8	2	30.2	26.3	3.9	27.9	29.5	28.2	28.5	25.4	25.6	26	25.7	82	73	84	80	30.8	30.2	32.1	31	24.5	24.2	25.2	24.7
1983	8	3	30.2	26.8	3.4	27.8	29.4	28.3	28.4	25.4	25.2	24.8	25.1	83	71	75	76	30.8	29.2	29	29.7	24.6	23.7	23.5	23.9
1983	8	4	30.6	25.6	5	27.8	30	29.4	29.1	25.2	25.6	25.2	25.3	81	70	71	74	30.3	29.9	29.2	29.8	24.3	24	23.7	24
1983	8	5	30.8	26.6	4.2	28.3	30.1	28.6	28.9	25.6	26.4	25.5	25.8	81	75	78	78	31	31.9	30.5	31.2	24.7	25.1	24.4	24.7
1983	8	6	30	25.4	4.6	26.8	29.1	27.4	27.7	25.4	26	25.2	25.5	89	78	84	84	31.5	31.5	30.6	31.2	24.9	24.9	24.4	24.8
1983	8	7	30.6	27	3.6	27.2	29.3	28	28.1	25.4	25.4	25	25.3	87	73	79	79	31.2	29.8	29.7	30.2	24.8	24	23.9	24.2
1983	8	8	30.2	27.5	2.7	28	29.6	28.4	28.6	25.2	26	25.2	25.5	80	75	77	77	30.2	31.2	29.9	30.4	24.2	24.8	24	24.3
1983	8	9	30.8	27.4	3.4	28	30.4	28.4	28.8	25.8	26.4	25.2	25.8	84	73	77	78	31.7	31.7	29.9	31.1	25	25	24	24.7
1983	8	10	31	27.3	3.7	27.8	30	28.7	28.8	25.9	26.8	26	26.2	86	78	81	82	32.1	33.1	31.8	32.3	25.2	25.7	25.1	25.4
1983	8	11	31	28	3	28.4	30	27.68	28.9	25.4	26.2	25.8	25.8	79	74	79	77	30.4	31.5	30.9	30.9	24.3	24.9	24.6	24.6
1983	8	12	31.2	27.8	3.4	28	30.6	28.8	29	25.7	26.5	25.8	26	83	73	79	78	31.5	31.9	31.2	31.5	24.9	25.1	24.8	24.9
1983	8	13	31	27.8	3.2	28.2	30.6	28.6	29	25.2	25.8	25.6	25.5	79	68	79	75	30	30	30.8	30.3	24.1	24.1	24.5	24.3
1983	8	14	31.4	27.8	3.6	28.2	30.6	28.6	29	25.2	25.6	25.2	25.3	79	67	76	74	30	29.5	29.8	29.8	24.1	23.8	24	24
1983	8	15	31.2	27.6	3.6	28	30.4	28.6	28.9	26.2	26.4	25.7	26.1	87	73	79	80	32.8	31.7	31.1	31.9	25.6	25	24.7	25.1
1983	8	16	31	27.2	3.8	28	30.6	28.6	29	25.9	26.6	25.8	26.1	85	73	80	79	32	32.1	31.3	31.8	25.2	25.3	24.8	25.1
1983	8	17	31	26.6	4.4	27.8	30.4	28.6	28.9	25.7	26.4	25.8	26	85	73	80	79	31.6	31.7	31.3	31.6	25	25	24.8	24.9
1983	8	18	31.6	27.4	4.2	27.8	31	28	28.7	25.5	26.6	26	26	83	71	85	80	31.1	31.9	32.3	31.7	24.7	25.1	25.3	25
1983	8	19	31	26.2	4.8	28	29.2	28.5	28.5	26	26	25.5	25.8	85	78	79	81	32.3	31.5	30.6	31.4	25.3	24.9	24.4	24.9
1983	8	20	30	27.2	2.8	27.8	29.3	28.4	28.5	25.7	26.8	25.8	26.1	85	82	81	83	31.6	33.6	31.5	32.2	25	26	24.9	25.3
1983	8	21	30.8	26.4	4.4	28.4	30.2	28.2	28.8	26	26.8	26.4	26.4	83	77	87	82	32	33	33.2	32.7	25.2	25.7	25.8	25.5
1983	8	22	30.8	27.3	3.5	28.3	30.3	28.6	29	25.9	26.8	26.4	26.4	83	76	84	81	31.8	32.9	32.9	32.5	25.1	25.6	25.7	25.5
1983	8	23	30.8	26.2	4.6	28.6	29.2	28.4	28.6	25.8	26.3	25.8	26	80	80	81	80	31.3	32.3	31.5	31.7	24.8	25.3	24.9	25
1983	8	24	30.8	27.8	3	28.4	30.3	28.6	29	25.2	25.4	26.2	25.6	77	68	83	76	29.9	29.2	32.4	30.5	24	23.6	25.4	24.4
1983	8	25	31	27.4	3.6	28.2	30.2	28	28.6	24.8	26.4	25.8	25.7	76	74	84	78	29	31.9	31.7	30.9	23.5	25.1	25	24.6
1983	8	26	28.8	22.8	6	26.6	28.1	28	27.7	24.9	25.9	26.2	25.7	87	84	87	86	30.3	31.9	32.8	31.7	24.3	25.1	25.6	25
1983	8	27	28.8	27.2	1.6	28	27.8	25.5	26.7	25.4	26	23.4	24.9	81	87	84	84	30.7	32.4	27.4	30.2	24.5	25.4	22.6	24.1
1983	8	28	30.2	27.4	28.4	27.8	27.8	25.5	25.8	26.2	25.8	86	81	88	85	31.3	31.5	32.9	31.9	24.8	24.9	25.7	25.1	24.987	24.913
1983	8	29	31	26.6	4.4	27.4	30	28.5	28.6	25	26.4	25.8	25.7	82	75	81	80	30.1	32	31.4	31.2	24.1	25.2	24.9	24.7
1983	8	30	29.6	24.4	5.2	25.2	28.4	28.2	27.5	24.4	25.8	26	25.4	94	81	84	86	30	31.5	32.1	31.2	24.1	24.9	25.2	24.8
1983	8	31	28.8	24.3	4.5	25.8	26.6	25.2	25.7	25	25.6	24.6	25.1	94	92	95	94	31.1	32.1	30.5	31.3	24.7	25.3	24.4	24.8
1983	9	1	30.2	25.5	4.7	28.1	29.5	28.4	28.6	25.5	26.3	25.6	25.8	81	78	80	80	30.9	32.1	30.9	31.3	24.6	25.2	24.6	24.8
1983	9	2	30.8	27.8	3	28	30	28.4	28.7	25.8	26.4	26	26.1	84	75	83	81	31.7	32	32	31.9	25	25.2	25.2	25.1
1983	9	3	30.8	26.5	4.3	28	30.4	28.6	28.9	25.2	27.2	26.2	26.2	80	78	83	80	30.2	33.9	32.4	32.2	24.2	26.2	25.4	25.2
1983	9	4	30.4	28	2.4	28.4	29	28.2	28.5	26.1	26.2	25.5	25.9	83	80	81	81	32.3	32.1	30.8	31.7	25.3	25.2	24.5	25
1983	9	5	30.6	27.8	2.8	28.7	30.2	28.4	28.9	25.6	26.3	25.2	25.7	78	74	77	76	30.7	31.6	29.9	30.7	24.5	25	24	24.5
1983	9	6	30.7	27.2	3.5	27.8	29.6	27.8	28.3	24.8	25.2	25	25	78	70	80	76	29.3	29.1	29.8	29.4	23.7	23.6	24	23.8
1983	9	7	30.8	26.3	4.5	27.4	30.2	28.2	28.5	24.7	25.8	25.4	25.3	80	71	80	77	29.3	30.3	30.6	30	23.7	24.2	24.4	24.1
1983	9	8	29.5	24	5.5	26.2	27.8	23.2	24.8	25.4	24.5	89	83	30.4	30.8	24.3	24.6	37.456	31.832	31.072	31.088	25.9	25.068	24.9652	24.9609
1983	9	9	30.8	25.8	5	28.1	30.3	28.6	28.9	25.6	26.3	25.6	25.8	82	73	79	78	31.1	31.5	30.8	31.2	24.7	24.9	24.5	24.7
1983	9	10	30.6	25.6	5	28.2	29.8	28.2	28.6	24.6	25.6	25.1	25.1	75	72	78	75	28.5	30	29.8	29.4	23.3	24.1	24	23.8
1983	9	11	30.4	27.5	2.9	28	30.2	26.6	27.9	24.6	25.5	24.4	24.8	76	69	84	76	28.6	29.5	29.1	29.1	23.3	23.8	23.6	23.6
1983	9	12	30.4	24.8	5.6	26.8	29.6	28.2	28.2	23.6	25.5	25.4	24.8	77	72	80	76	27	29.9	30.6	29.1	22.3	24	24.4	23.6
1983	9	13	31	27.5	3.5	28.2	28.7	28.2	28.3	25.4	26.7	25.4	25.8	80	86	80	82	30.6	33.7	30.6	31.6	24.4	26	24.4	25
1983	9	14	31.3	27.2	4.1	28.2	30.4	28.6	29	25.5	26.2	25.6	25.8	81	72	79	77	30.8	31.2	30.8	30.9	24.5	24.8	24.5	24.6
1983	9	15	29.8	27.2	2.6	27.5	29.4	28	28.2	25.2	25.7	25	25.3	83	75	79	79	30.5	30.5	29.7	30.2	24.4	24.4	23.9	24.2
1983	9	16	31	27.8	3.2	28	30.2	28.3	28.7	25.2	25.6	25	25.3	80	69	77	75	30.2	29.7	29.5	29.8	24.2	24	23.8	24
1983	9	17	31	27.6	3.4	28	30	28.4	28.7	24.6	26.5	25.4	25.5	76	76	79	77	28.6	32.3	30.4	30.4	23.3	25.3	24.3	24.3
1983	9	18	31.3	27.8	3.5	28.2	30.6	28.4	28.9	25	26.3	25.6	25.6	77	71	80	76	29.5	31.3	30.9	30.6	23.8	24.8	24.6	24.4
1983	9	19	30.6	27	3.6	28	30	28.2	28.6	25.6	25.9	25.4	25.6	83	72	80	78	31.2	30.7	30.6	30.8	24.8	24.5	24.4	24.5
1983	9	20	31.6	25	6.6	27.6	29.2	28	28.2	25.6	24.6	25.6	25.3	85	69	83	79	31.5	27.8	31.2	30.2	24.9	22.9	24.8	24.2
1983	9	21	31	26.4	4.6	28	29.7	25.2	27	25.7	26.3	23.8	25.3	83	77	89	83	31.5	31.9	28.5	30.6	24.9	25.1	23.3	24.4
1983	9	22	31.5	24.4	7.1	27.8	30.8	28	28.6	25	26.8	25.6	25.8	80	73	83	79	29.8	32.6	31.2	31.2	24	25.5	24.8	24.7
1983	9	23	29.6	27.6	2	27.9	28	27.2	27.6	25.2	23.8	25	24.7	81	71	84	78	30.2	26.7	30.2	29	24.2	22.1	24.2	23.5
1983	9	24	29.3	25.8	3.5	26	26.8	24	22.6	25.9	24.2	85	30.324	93	62	28.5	32.8	23.2	25.6	30.904	30.784	25.372	25.152	24.7292	24.7391
1983	9	25	30.2	28.2	29.8	27.8	28.4	25.7	26	25.6	25.8	82	74	84	80	31.3	31.1	31.3	31.2	24.8	24.7	24.8	24.8	24.8	24.9364
1983	9	26	28.7	24.4	4.3	27.8	27.4	25	26.3	25.4	25.4	23.7	24.8	83	85	90	86	30.8	31.1	28.4	30.1	24.6	24.7	23.2	24.1
1983	9	27	30.2	26.9	29.6	28.2	28.2	25.6	26.3	26	26	90	77	84	84	31.9	32	32.1	32	25.1	25.2	25.2	25.2	24.9579	24.9389
1983	9	28	30.6	23.8	6.8	27.2	29.4	28.2	28.3	26	26.6	25.8	26.1	91	80	83	85	32.8	32.9	31.6	32.4	25.6	25.7	25	25.4
1983	9	29	30.4	26.9	3.5	28	30.1	28.4	28.7	25.5	26.4	25.4	25.8	82	75	79	78	30.9	31.9	30.4	31.1	24.6	25.1	24.3	24.7
1983	9	30	29.8	25.4	4.4	25.4	29.6	28	27.8	24.6	26.6	26	25.7	94	79	85	86	30.4	32.8	32.3	31.8	24.3	25.6	25.3	25.1
1983	10	1	31.2	27.8	3.4	28	31	28.4	29	25.8	27.4	25.4	26.2	84	76	79	80	31.7	34.1	30.4	32.1	25	26.2	24.3	25.2
1983	10	2	30.2	27.6	2.6	28.2	29.6	24.5	26.7	26	26.4	23.9	25.4	84	78	95	86	32.1	32.3	29.2	31.2	25.2	25.3	23.7	24.7
1983	10	3	29	28.1	24.8	24	25.2	25.8	24.1	23.2	24.4	83	94	94	90	31.7	29.5	27.9	29.7	25	23.8	22.9	23.9	24.9318	24.7045
1983	10	4	29	23.8	5.2	24.2	28	28.4	27.3	23.6	26	26.1	25.2	95	85	83	88	28.7	32.3	32.3	31.1	23.4	25.3	25.3	24.7
1983	10	5	30.4	26.5	3.9	28.1	29.4	25.4	27.1	25.4	26.4	24.4	25.4	81	79	92	84	30.6	32.4	29.9	31	24.4	25.4	24	24.6
1983	10	6	30.7	23.8	6.9	28	29.2	28.2	28.4	25.8	25.6	25.6	25.7	84	75	81	80	31.7	30.4	31.1	31.1	25	24.3	24.7	24.7
1983	10	7	30.6	27.6	3	27.9	30	28.2	28.6	25.3	25.6	25.6	25.5	81	70	81	78	30.5	29.9	31.1	30.5	24.4	24	24.7	24.4
1983	10	8	29.5	23.2	6.3	27.8	28.8	24.9	26.6	25	25.4	23.6	24.7	80	76	90	82	29.8	30.2	28.2	29.4	24	24.2	23.1	23.8
1983	10	9	27.8	24.2	3.6	27.6	23.7	25.4	25.5	25.4	23	22.6	23.7	84	94	79	86	31	27.6	25.5	28	24.6	22.7	21.4	22.9
1983	10	10	29.6	27	24.6	25.2	25.5	24.2	23.4	23	23.5	79	90	83	84	28.3	28	26.6	27.6	23.1	22.9	22.1	22.7	24.6091	24.8048
1983	10	11	27.2	23.6	3.6	23.6	24.2	25.4	24.6	23	23.3	24	23.4	95	93	89	92	27.7	28	28.9	28.2	22.8	22.9	23.5	23.1
1983	10	12	29.7	23.8	5.9	25.4	28.8	25	26	24	25.8	23.5	24.4	89	79	88	85	28.9	31.2	27.9	29.3	23.5	24.8	22.9	23.7
1983	10	13	29.6	23.5	6.1	27.2	29.4	27.8	28	25	25.9	25.4	25.4	84	76	83	81	30.2	31.1	30.8	30.7	24.2	24.7	24.6	24.5
1983	10	14	30.4	24.2	6.2	27	29.8	28.2	28.3	25.4	26	25.4	25.6	88	74	80	81	31.4	31.1	30.6	31	24.8	24.7	24.4	24.6
1983	10	15	30.4	27.2	3.2	27.2	30	27.8	28.2	24.8	26	25.2	25.3	82	73	81	79	29.7	30.9	30.3	30.3	23.9	24.6	24.3	24.3
1983	10	16	30.4	25	5.4	25.6	29.6	27.8	27.7	24.6	25.4	24.6	24.9	92	71	77	80	30.2	29.6	28.8	29.6	24.2	23.9	23.4	23.8
1983	10	17	30	24.6	5.4	26.2	29.6	26.6	27.3	24.6	25.1	24.8	24.8	88	70	86	81	29.8	28.8	30.1	29.6	24	23.4	24.1	23.9
1983	10	18	31	23.6	7.4	24.2	29.4	25.7	26.3	23.8	24.4	24	24.1	97	66	87	83	29.2	27.2	28.7	28.4	23.6	22.5	23.4	23.2
1983	10	19	30.2	23.4	6.8	23.8	29.4	27.2	26.9	23.3	25	24	24.1	96	70	77	81	28.3	28.7	27.7	28.2	23.1	23.4	22.8	23.1
1983	10	20	30.6	23.8	6.8	24.8	28.6	25.5	26.1	24	25.1	24	24.4	94	75	88	86	29.3	29.5	28.8	29.2	23.7	23.8	23.4	23.7
1983	10	21	29.8	23.6	6.2	24	28.9	27.8	27.1	22.3	25	24.2	23.8	86	73	74	78	25.8	29.1	27.8	27.5	21.6	23.6	22.8	22.7
1983	10	22	30.5	24.6	5.9	25.2	29.6	26.9	27.1	23.5	25.2	25.2	24.6	87	70	87	81	27.8	29.1	30.9	29.3	22.8	23.6	24.6	23.7
1983	10	23	30.6	24.3	6.3	24.8	29.8	27.6	27.5	24	25.5	24.6	24.7	94	71	78	81	29.3	29.7	28.9	29.3	23.7	24	23.5	23.7
1983	10	24	30.6	27.4	3.2	28.2	29.4	28.2	28.5	25	25.6	25.1	25.2	77	74	78	76	29.5	30.3	29.8	29.9	23.8	24.3	24	24
1983	10	25	31	27.7	3.3	28	30.4	28.2	28.7	25.3	26.1	25.4	25.6	81	71	80	77	30.4	30.9	30.6	30.6	24.3	24.6	24.4	24.5
1983	10	26	31.1	25.6	5.5	27.9	30.2	28.3	28.7	25.6	25.8	25.6	25.7	83	71	81	78	31.3	30.3	31	30.9	24.8	24.2	24.7	24.6
1983	10	27	31.2	27.6	3.6	27.8	26.4	28.4	27.8	25.5	25.2	25.2	25.3	83	91	77	84	31.1	31.2	29.9	30.7	24.7	24.8	24	24.5
1983	10	28	30.6	27.4	3.2	28.2	30	27.5	28.3	25.2	25.7	25.6	25.5	79	71	86	79	30	30.1	31.5	30.6	24.1	24.2	24.9	24.4
1983	10	29	30.6	25.6	5	27.9	30.1	28.6	28.8	25.2	26	25.2	25.5	81	72	76	76	30.2	30.9	29.8	30.3	24.2	24.6	24	24.3
1983	10	30	30.5	25.6	4.9	28	29.7	28.2	28.5	25	25.6	24.9	25.2	79	72	77	76	29.7	30.1	29.3	29.7	23.9	24.1	23.7	23.9
1983	10	31	30.2	26.8	3.4	27.3	29.8	27.8	28.2	24.7	25.4	23.7	24.6	81	70	71	74	29.4	29.5	26.6	28.5	23.7	23.8	22.1	23.2
1983	11	1	30.6	26.8	3.8	27.3	30	26	27.3	24	24.9	24.2	24.4	76	66	86	76	27.6	28.1	29	28.2	22.7	23	23.5	23.1
1983	11	2	30	25.9	4.1	27.2	28.7	26.8	27.4	24.4	25	24.2	24.5	80	74	81	78	28.7	29.2	28.4	28.8	23.4	23.6	23.2	23.4
1983	11	3	30.4	26.2	4.2	27.4	29.3	27.6	28	24.8	25.2	25.6	25.2	81	72	85	79	29.6	29.3	31.5	30.1	23.8	23.7	24.9	24.2
1983	11	4	31	27	4	27.4	30	27.7	28.2	24.4	25.6	24.8	24.9	78	70	79	76	28.5	29.9	29.4	29.3	23.3	24	23.7	23.7
1983	11	5	31	25	6	27.2	30.5	27.8	28.3	24.4	25.7	24.7	24.9	80	68	78	75	28.7	29.8	29	29.2	23.4	24	23.6	23.6
1983	11	6	30.6	26.8	3.8	27.2	30	27.6	28.1	24.2	24.5	24.9	24.5	78	64	80	74	28.2	27.1	29.7	28.3	23.1	22.4	23.9	23.1
1983	11	7	30.6	26	4.6	27.5	29.8	28.3	28.5	25.1	26.2	25.7	25.7	82	75	81	80	30.2	31.6	31.3	31	24.2	25	24.8	24.7
1983	11	8	30.8	26	4.8	27.7	30	28.1	28.5	25.6	26	25.6	25.7	85	73	82	80	31.4	30.9	31.1	31.2	24.9	24.6	24.7	24.7
1983	11	9	30.4	27.2	3.2	27.4	29.6	27.7	28.1	24.4	25.2	24.8	24.8	78	70	79	76	28.5	29.1	29.4	29	23.3	23.6	23.7	23.5
1983	11	10	31.3	25.1	6.2	27.9	30.6	28.2	28.7	25.2	26.4	25.3	25.6	81	72	79	77	30.2	31.6	30.3	30.7	24.2	25	24.3	24.5
1983	11	11	31.4	23.8	7.6	24.3	30.2	25.7	26.5	23.8	25.5	24.6	24.6	96	69	91	85	29.1	29.5	30.2	29.6	23.6	23.8	24.2	23.9
1983	11	12	30.8	24	6.8	24.6	30	29.6	28.5	24.2	25	24.6	24.6	97	67	67	77	29.9	28.3	27.6	28.6	24.1	23.1	22.7	23.3
1983	11	13	30.4	24.5	5.9	26.5	29.7	28	28	24.8	25.8	25	25.2	87	73	79	80	30.2	30.6	29.7	30.1	24.2	24.4	23.9	24.2
1983	11	14	30	27.4	2.6	27.9	29	28.2	28.3	25	24.5	25.4	25	79	69	80	76	29.7	27.7	30.6	29.3	23.9	22.8	24.4	23.7
1983	11	15	30.8	27.6	3.2	28.1	30	28.6	28.8	24.9	25.8	25.2	25.3	77	72	76	75	29.3	30.4	29.8	29.8	23.7	24.3	24	24
1983	11	16	30.4	27.6	2.8	28	29.9	28.2	28.6	24.6	25.5	24.4	24.8	76	70	73	73	28.6	29.7	28	28.8	23.3	23.9	23	23.4
1983	11	17	30.8	27.2	3.6	27.2	29.2	28.1	28.2	24.2	25.2	25.4	24.9	78	73	81	77	28.2	29.4	30.6	29.4	23.1	23.7	24.4	23.8
1983	11	18	30.2	26.8	3.4	28.1	29.6	28.4	28.6	25	25.8	25.5	25.4	78	74	79	77	29.6	30.7	30.7	30.3	23.9	24.5	24.5	24.3
1983	11	19	30.4	26.6	3.8	28.1	29.8	28.2	28.6	24.3	25.6	25	25	73	72	77	74	27.8	30	29.5	29.1	22.9	24.1	23.8	23.6
1983	11	20	29.8	27.2	2.6	28.2	29.4	28.3	28.5	25.2	26.3	25.9	25.8	79	78	83	80	30	32.1	31.8	31.3	24.1	25.2	25.1	24.8
1983	11	21	30.3	27.8	2.5	28.4	29.8	28.3	28.7	25.3	25.8	25.4	25.5	78	73	79	77	30.2	30.5	30.5	30.4	24.2	24.4	24.4	24.3
1983	11	22	30.2	27.8	2.4	28	29.9	28.2	28.6	25.5	25.4	25.3	25.4	82	70	79	77	30.9	29.4	30.3	30.2	24.6	23.8	24.3	24.2
1983	11	23	30	27.7	2.3	27.8	29.8	28	28.4	24.8	25.4	25.4	25.2	78	70	81	77	29.3	29.5	30.7	29.8	23.7	23.8	24.5	24
1983	11	24	30	27.6	2.4	28	29.6	28	28.4	25.2	25.6	25.4	25.4	80	73	81	78	30.2	30.1	30.7	30.3	24.2	24.2	24.5	24.3
1983	11	25	30.3	26.3	4	26.4	29.6	27.8	27.9	24.6	25.4	25.2	25.1	86	71	81	80	29.7	29.6	30.3	29.9	23.9	23.9	24.3	24
1983	11	26	30	27.6	2.4	27.6	29	28	28.1	25	25.4	25.4	25.3	81	75	81	79	29.9	30	30.7	30.2	24.1	24.1	24.5	24.2
1983	11	27	25.4	27.6	29.2	29.7	29.1	25.6	26	25.8	25.8	85	78	73	79	31.5	31.5	30.6	31.2	24.9	24.9	24.4	24.7	24.0909	23.9864
1983	11	28	29.4	25.6	3.8	27.8	29	28	28.2	25.2	26.2	25.8	25.7	81	80	84	82	30.3	32.1	31.7	31.4	24.3	25.2	25	24.9
1983	11	29	29.4	26	3.4	27.8	29	27.8	28.1	24.4	25.2	24.8	24.8	76	74	78	76	28.3	29.5	29.3	29	23.1	23.8	23.7	23.5
1983	11	30	29.6	27	2.6	27.6	29.6	27.8	28.2	25.2	25.2	25.2	25.2	82	70	81	78	30.4	29.1	30.3	30	24.3	23.6	24.3	24.1
1983	12	1	29.6	25.4	4.2	25.6	25.6	27.4	26.5	23.8	24	25.4	24.4	86	88	85	86	28.3	28.8	31.1	29.4	23.1	23.4	24.7	23.7
1983	12	2	29.8	26.1	3.7	27.4	29.4	27.8	28.1	24.6	25.6	25.4	25.2	80	74	83	79	29	30.3	30.8	30	23.6	24.3	24.6	24.1
1983	12	3	30.2	26	4.2	27.4	29.6	27.6	28	25.2	26.8	25.6	25.9	84	80	85	83	30.6	33.4	31.5	31.8	24.4	25.9	24.9	25.1
1983	12	4	29.6	26.2	3.4	27.2	29.4	27.6	28	25.4	26.6	25.2	25.7	87	80	82	83	31.2	32.9	30.4	31.5	24.8	25.7	24.3	24.9
1983	12	5	29.4	27	2.4	27.2	29	27.4	27.8	25.2	25.8	25.2	25.4	85	78	84	82	30.7	31.1	30.6	30.8	24.5	24.7	24.4	24.5
1983	12	6	29.6	25.2	4.4	25.8	28.6	27.2	27.2	24.2	26.2	25	25.1	88	83	84	85	29.1	32.4	30.2	30.6	23.6	25.4	24.2	24.4
1983	12	7	30.2	24.2	6	26.8	29.6	27.4	27.8	24.4	25.8	25.6	25.3	82	74	87	81	28.9	30.7	31.6	30.4	23.5	24.5	25	24.3
1983	12	8	29.8	24.6	5.2	26.8	29.4	27.4	27.8	24.6	26.6	24.4	25.2	84	80	78	81	29.4	32.9	28.5	30.3	23.8	25.7	23.3	24.2
1983	12	9	30.4	26.6	3.8	26.8	29.4	27.4	27.8	24.6	25.6	24.4	24.9	84	74	78	79	29.4	30.3	28.5	29.4	23.8	24.3	23.3	23.8
1983	12	10	29.2	24.2	5	27.7	28.8	27.4	27.8	24.4	25.6	24.8	24.9	76	78	81	78	28.3	30.7	29.6	29.5	23.2	24.5	23.8	23.8
1983	12	11	28.4	26	2.4	26.6	26	26	26.1	25.2	25	24.6	24.9	89	92	89	90	31.1	31	30	30.7	24.7	24.6	24.1	24.5
1983	12	12	29.8	25.2	4.6	25.6	28.6	26.8	27	24.2	25.6	25.4	25.1	89	79	89	86	29.2	30.8	31.5	30.5	23.7	24.5	24.9	24.4
1983	12	13	29.8	26.2	3.6	26.7	29	26.6	27.2	24.4	26	24.6	25	83	79	85	82	29	31.6	29.6	30.1	23.5	25	23.9	24.1
1983	12	14	29.6	26.2	3.4	26.6	28.8	27.2	27.5	24.2	25.2	25.2	24.9	82	75	85	81	28.6	29.6	30.7	29.6	23.3	23.9	24.5	23.9
1983	12	15	29.6	27	2.6	27.2	29.2	27	27.6	24.8	26.8	25.2	25.6	82	83	87	84	29.7	33.6	30.8	31.4	23.9	26	24.6	24.8
1983	12	16	29.4	26.4	3	27	27.8	27.4	27.4	24.8	25	25.2	25	84	80	84	82	29.8	29.8	30.6	30.1	24	24	24.4	24.1
1983	12	17	29.6	26.8	2.8	26.8	29	27.4	27.6	25.2	26.2	25	25.5	88	80	82	84	31	32.1	30.1	31.1	24.6	25.2	24.1	24.7
1983	12	18	29.2	25.6	3.6	26	27.2	27.2	26.9	24.2	23.6	24.8	24.2	86	74	82	81	29	26.7	29.7	28.5	23.5	22.2	23.9	23.2
1983	12	19	29.6	26.6	3	26.6	28.8	27	27.4	25	26	24.4	25.1	88	80	81	83	30.6	31.7	28.8	30.4	24.4	25	23.4	24.3
1983	12	20	30	26.2	3.8	26.4	29.2	27	27.4	24.4	25.4	24.6	24.8	85	74	82	80	29.2	29.9	29.3	29.5	23.7	24	23.7	23.8
1983	12	21	29.8	26.6	3.2	26.8	29.4	27.4	27.8	24.2	25.6	24.8	24.9	81	74	81	79	28.4	30.3	29.6	29.4	23.2	24.3	23.8	23.8
1983	12	22	29.8	27	2.8	27	29.2	27	27.5	24.6	25.8	24.6	25	82	76	82	80	29.3	30.9	29.3	29.9	23.7	24.6	23.7	24
1983	12	23	29.8	26.4	3.4	26.8	29.2	27.4	27.7	24.8	25.4	25.2	25.1	85	74	84	81	30	29.9	30.6	30.1	24.1	24	24.4	24.2
1983	12	24	29.6	26.8	2.8	27	28.8	27.2	27.5	25	25.6	24.8	25.1	85	78	82	82	30.3	30.7	29.7	30.2	24.3	24.5	23.9	24.2
1983	12	25	29.6	26.6	3	26.6	29	27	27.4	24	24.8	24.2	24.3	81	71	79	77	28.1	28.5	28.3	28.3	23	23.2	23.1	23.1
1983	12	26	28.8	24.6	4.2	25.2	27.8	26.6	26.5	24.8	25	23.8	24.5	97	80	79	85	31	29.8	27.6	29.5	24.7	24	22.7	23.8
1983	12	27	29.2	24	5.2	26.8	28.4	27.4	27.5	25	25.4	25.2	25.2	86	79	84	83	30.5	30.4	30.6	30.5	24.4	24.3	24.4	24.4
1983	12	28	29.6	27.2	2.4	27.4	29.2	27.6	28	24.8	25.6	24.6	25	81	75	78	78	29.6	30.4	28.9	29.6	23.8	24.3	23.5	23.9
1983	12	29	30	27.2	2.8	27.4	29.2	27.6	28	24.2	24.8	24.4	24.5	77	70	77	75	28	28.4	28.4	28.3	23	23.2	23.2	23.1
1983	12	30	29.8	26.8	3	26.8	28.8	27	27.4	24	25	24	24.3	79	74	78	77	28	29.1	27.8	28.3	22.9	23.6	22.8	23.1
1983	12	31	28.6	23.2	5.4	27.8	26	22.6	23.8	24	23.5	72	85	26.8	28.5	22.2	23.2	33.7538	28.4923	27.6269	27.5654	23.3423	23.416	23.2636	23.1409
1984	12	31	32.5	20.8	11.7	18.3	23.4742	20.071	10.5856	16.3839	18.0871	16.9516	16.6839	62.5161	34.2903	42	37.5806	18.1903	17.2581	17.3645	17.1677	15.5097	14.8161	14.7774	14.6484

## Sheet: 1984
Year	Month	Day	Max	Min	Max-Min	T-7	T-13	T-19	Mean	T1	T13	T19	Mean	R1	R13	R19	Mean	P7	P13	P19	Mean	Tr7	Tr13	T19	Mean		Month	Tmean	Rmean
1984	1	1	28.524	25.332	3.192	26.4762	28.035	26.2	28.812	24.308	27.004	35.875	33.8609	81.9583	73.6391	70.4261	68.2375	31.6667	28.8042	27.2875	27.3708	23.5625	23.5522	23.025	23.1105		January	26.5096	65.2653
1984	1	2	28.908	25.5375	3.3705	26.5619	28.15	26.2091	28.644	24.112	27.168	38.5792	36.6667	78.5417	71.4458	67.1292	65.6875	34.0826	28.5913	27.3435	27.313	23.5565	23.4091	23.2556	23.1722		February	26.4514	66.3398
1984	1	3	28.792	25.152	3.64	26.5762	28.1333	26.1667	26.62	24.012	26.972	33.3542	34.812	80.52	73.08	71.468	69.096	33.928	28.54	27.22	27.412	23.536	23.3792	23.11	23.165		March	26.7044	67.581
1984	1	4	28.58	25.2292	3.35083	26.2333	27.7864	25.8773	26.272	23.604	26.776	42.824	41.72	81.0833	74.628	67.54	62.456	29.764	28.34	26.964	26.504	22.84	23.2792	23.0684	23.0118		April	27.209	68.2717
1984	1	5	28.292	25.144	3.148	26.2524	27.719	25.8333	26.316	23.672	26.784	36.192	36.72	81.0833	74.388	70.956	68.944	33.088	27.984	27.1458	27.4167	23.2708	23.1391	22.9	23		May	28.0093	69.5888
1984	1	6	28.38	24.868	3.512	26.2238	27.6048	25.919	26.224	23.744	29.112	39.748	39.028	77.32	67.932	65.384	64.764	35.0087	28.1565	27.0478	27.187	23.5565	23.3762	23.1667	23.2		June	28.1916	73.0956
1984	1	7	28.376	25.08	3.296	26.0524	27.7429	25.66	26.236	23.728	26.876	37.1792	36.4667	82.5833	73.708	68.768	65.336	31.82	28.1	26.668	26.736	23.28	23.0583	23.1211	23.3111		July	28.1529	74.5888
1984	1	8	28.392	24.648	3.744	26.4857	27.8	25.5095	26.312	23.748	26.948	38.5	35.904	80.08	73.364	68.968	66.74	33.672	28.292	27.036	27.028	23.328	23.2125	23.2632	23.1842		August	28.2812	74.9626
1984	1	9	28.34	25.096	3.244	26.3048	27.619	25.4857	26.276	23.764	26.648	39.776	38.396	80.76	73.376	64.416	63.908	33.324	27.832	25.944	26.62	23.432	22.9458	22.5222	22.8944		September	27.943	75.8809
1984	1	10	28.332	25.28	3.052	26.1952	27.4857	25.2095	26.056	23.72	26.74	45.368	42.528	78.624	71.708	62.632	60.8	33.8417	27.9583	26.5167	26.425	23.3417	23.0391	23.0875	22.8938		October	27.4651	76.3143
1984	1	11	28.572	25.252	3.32	26.3333	28.0857	25.6524	26.372	25.884	29.24	34.392	34.208	75.72	67.2	70.2042	67.725	33.8391	27.9783	27.2043	27.1261	23.3	23.0591	23.1947	23.0053		November	27.2465	72.7496
1984	1	12	28.488	25.548	2.94	26.0381	27.5762	25.8524	26.288	25.548	29.224	34.352	34.732	75.176	69.688	68.2958	67.6	33.6348	28.1522	26.9609	27.087	23.2478	23.1455	22.9526	22.9526		December	26.9079	67.5346
1984	1	13	28.448	25.396	3.052	26.2857	27.7619	25.6955	28.724	25.9042	29.5083	38.888	36.888	76.852	67.676	64.888	64.4583	31.125	27.813	26.9391	26.8435	22.9609	23	23.05	22.8556
1984	1	14	28.38	25.204	3.176	25.9048	27.6095	25.61	26.144	25.956	29.804	34.928	34.548	79.52	70.384	69.7304	68.2417	34.5	27.9	26.7167	27.0792	23.4333	23.0348	22.8737	23.0263
1984	1	15	28.224	25.0833	3.14067	26.15	27.4	25.2381	25.916	23.496	26.7	38.1	40.68	80.96	73.348	66	62.28	30.8	27.356	26.4083	26.3	22.9292	22.8522	22.8556	22.8235
1984	1	16	28.404	25.0875	3.3165	26.0667	27.6909	25.6227	26.0958	23.696	27.08	42.9917	41.632	79.352	72.208	63.656	60.304	30.0375	28.0708	26.3208	26.2458	22.8458	23.1304	22.75	22.925		Convention
1984	1	17	28.324	25.05	3.274	26.08	27.6667	25.9619	26.324	23.54	29.336	35.0292	36.04	80.2	68.948	67.892	65.104	29.036	27.248	26.336	26.24	22.644	22.7261	22.485	22.6105		Max	maximun daily temperature
1984	1	18	28.528	25.068	3.46	26.0667	27.7095	25.9238	26.34	23.484	29.4	34.384	34.796	80.36	70.628	68.08	67.54	30.544	27.936	26.52	26.588	22.804	23.1478	22.635	22.65		Min	minimun daily temperature
1984	1	19	28.44	24.9875	3.4525	25.919	27.8333	25.3826	26.08	26.152	28.7583	40.5458	39.4708	78.592	66.1	65.192	61.336	27	27.7043	26.4609	26.3522	22.4	23.1476	22.7833	22.8353		Max-Min	temperature difference
1984	1	20	28.584	24.888	3.696	25.7476	27.5381	25.8286	26.264	23.384	26.54	36.6	36.52	81.5	72.876	68.076	66.104	28.74	27.588	26.46	26.3	22.592	22.8	22.675	22.5368		T-7	dry bulb temperature at 7:00 am
1984	1	21	28.628	25.132	3.496	25.9143	27.9	25.7476	26.344	23.248	26.684	36.768	34.6583	79.68	71.228	67.152	64.772	28.308	27.46	25.836	26.024	22.276	22.7	22.135	22.2316		T-13	dry bulb temperature at 1:00 pm
1984	1	22	28.468	24.82	3.648	26.1429	27.8364	27.9318	26.528	23.428	27.0958	33.6583	32.5042	80.5417	72.3	69.6667	69.0875	30.9667	28.125	26.5542	26.8042	22.8542	23.1174	22.545	22.605		T-19	dry bulb temperature at 7:00 pm
1984	1	23	28.536	25.08	3.456	26.1333	27.8667	26.1333	26.508	23.54	29.324	39.792	37.4542	78.132	68.228	66.78	63.052	29.0417	27.725	27.0083	26.5083	22.7	22.9909	22.9579	22.7556		Mean	mean daily dry bulb temperature
1984	1	24	28.552	25.004	3.548	26.1095	27.8476	25.8524	26.4	23.416	26.536	35.316	34.764	80.84	72.524	68.98	68.012	30.928	27.836	26.504	26.828	22.844	22.9917	22.645	22.75		T1	wet bulb temperature at 7:00 am
1984	1	25	28.556	24.904	3.652	25.87	27.8524	25.8667	26.2208	23.36	26.66	35.032	32.45	80.88	72.468	69.028	67.852	30.632	27.672	26.7167	26.725	22.6833	22.9696	22.665	22.645		T13	wet bulb temperature at 1:00 pm
1984	1	26	28.42	24.988	3.432	26.04	27.7286	25.4143	26.124	23.488	26.712	41.528	39.452	81.1739	72.572	64.148	61.976	29.32	27.74	25.952	26.124	22.764	22.875	22.6111	22.8		T19	wet bulb temperature at 7:00 pm
1984	1	27	28.536	25.088	3.448	26.055	27.681	25.6571	26.2	23.508	26.444	37.5042	37.684	80.5417	72.024	65.648	63.108	29.156	27.48	25.848	25.968	22.636	22.7167	22.1632	22.4611		Mean	Mean daily wet bulb temperature
1984	1	28	28.484	25.125	3.359	26.1143	27.7	25.45	26.188	23.4	26.336	44.224	40.8542	79.44	72	61.188	59.084	28.524	27.42	25.46	25.724	22.464	22.7292	22.2176	22.3437		R1	relative humidity at 7:00 am
1984	1	29	28.58	25.184	3.396	26.3333	27.9619	25.8524	26.256	23.6125	27.988	34.4958	36	78.392	69.944	68.064	65.556	29.4667	27.975	26.875	26.7167	22.75	23.0696	22.79	22.8158		R13	relative humidity at 1:00 pm
1984	1	30	28.632	24.992	3.64	26.0667	27.8333	25.7381	26.304	23.416	26.308	34.5	33.656	80	71.5	68.092	67.296	30.596	27.584	26.324	26.392	22.68	22.8458	22.55	22.5		R19	relative humidity at 7:00 pm
1984	1	31	28.612	25.192	3.42	25.9714	27.7714	25.7762	26.4083	25.044	28.728	34.9	34.008	77.688	69.492	67.244	66.7667	28.7458	27.8542	26.1458	26.5125	22.4417	23.013	22.295	22.6474		Mean	mean daily relative humidity
1984	2	1	28.5115	24.8154	3.69615	25.9364	27.3	25.3727	25.7115	23.2692	28.7615	34.7875	36.876	79.2308	68.2654	61.3769	62.396	29.648	26.8833	25.5174	25.6696	22.2957	22.4955	21.9833	22.0889		P7	barometric pressure at 7:00 am
1984	2	2	28.6923	25.1038	3.58846	25.8045	27.7727	25.4955	26.0885	23.0846	26.2077	37.8154	37.1962	77.1808	68.9154	64.25	62.95	29.9	27.296	25.92	26.032	22.264	22.6292	22.4158	22.3684		P13	barometric pressure at 1:00 pm
1984	2	3	28.5769	25.2615	3.31538	25.9773	28.0667	25.7773	26.4231	25.5731	28.4769	34.5654	32.212	77.0077	68.6308	69.884	66.896	28.944	27.488	26.328	26.476	22.492	22.7458	22.3762	22.495		P19	barometric pressure at 7:00 pm
1984	2	4	28.7769	25.2577	3.51923	26.0227	27.6818	25.4364	26.1885	25.3385	28	34.1077	33.4538	76.6654	69.5154	67.008	66.308	30.392	27.412	25.676	26.044	22.416	22.7167	22.11	22.21		Mean	mean daily barometric pressure
1984	2	5	28.1846	25.3308	2.85385	25.9636	27.5	24.9909	25.7538	23.1308	25.8462	41.9115	39.8	74.412	67.3231	60.6577	58.8192	30.0708	26.7458	25.7318	25.9545	22.4591	22.5952	22.3176	22.3235		Tr7	dew temperature at 7:00 am
1984	2	6	28.2769	24.6077	3.66923	26.0091	27.5619	25.2955	25.9885	25.4346	28.1423	32.232	33.0923	78.1192	69.804	69.412	67.964	30.496	26.988	26.5167	26.4375	22.6792	22.5652	22.545	22.485		Tr13	dew temperature at 1:00 pm
1984	2	7	28.4654	24.6769	3.78846	25.9455	27.9682	25.5619	26.25	25.4231	28.2192	31.3077	31.4077	76.3038	66.2192	69.736	68.536	31.0667	27.4042	26.3667	26.5792	22.6625	22.7087	22.3381	22.4476		T19	dew temperature at 7:00 pm
1984	2	8	28.3269	24.944	3.38292	25.7545	28	25.6522	28.1731	23.3077	26.6346	31.732	31.308	79.68	69.888	72.048	68.108	28.244	27.396	26.208	26.068	22.132	22.6708	22.1591	22.2286		Mean	mean daily dew temperature
1984	2	9	28.4	24.584	3.816	25.7455	27.8	25.6043	26.1423	23.0077	26.0615	36.7846	34.85	78.9231	70.5385	67.5038	64.4308	28.3231	27.2154	25.9538	25.7577	22.0423	22.584	22.2048	22.115
1984	2	10	28.568	25.012	3.556	25.8826	27.3348	25.7522	26.1731	23.1385	28.6231	33.4538	33.6038	79.0769	71.4192	67.7923	67.0923	28.3269	27.1231	25.8462	26.0615	22.1654	22.512	22.1	22.1905
1984	2	11	28.3923	25.3	3.09231	25.9455	27.8174	25.4957	26.1346	23.0769	26.1038	36.6462	34.5846	78.6538	70.0154	67.9192	64.3154	28.3346	27.0538	25.9269	25.7769	22.1115	22.472	22.2381	22.195
1984	2	12	28.6769	24.7962	3.88077	25.8909	27.8864	25.8455	26.3654	23.3615	26.3038	33.7615	33.2962	78.7077	70.2154	67.7962	67.6154	30.948	27.524	26.272	26.448	22.716	22.7833	22.4381	22.4286
1984	2	13	28.4808	24.8346	3.64615	25.4318	27.75	25.8136	28.3962	24.7769	24.3577	32.3115	31.1808	77.5769	71.656	70.492	69.992	30.7708	27.7792	26.575	26.7875	22.625	22.7917	22.4714	22.519
1984	2	14	28.6192	25.056	3.56323	25.9905	27.987	25.4696	26.0654	23.2731	26.2962	38.6731	36.6962	77.6115	68.7846	65.8	63.6769	30.532	27.592	26.568	26.372	22.604	22.8542	22.9	22.7158
1984	2	15	28.8346	25.1077	3.72692	25.6818	28.0381	25.6909	28.05	25.2154	24.6385	32.1308	30.8038	78.8731	72.84	71.508	69.896	30.768	28.012	26.892	26.824	22.684	22.94	22.919	22.8
1984	2	16	28.6846	24.9	3.78462	25.8318	27.9955	25.8955	26.2769	23.3538	26.5923	36.7885	33.708	81.56	72.0538	69.0846	66.4423	28.7	27.8346	27	26.74	22.576	23.1	22.9238	22.835
1984	2	17	28.6769	24.65	4.02692	26.3545	27.7091	25.3636	26.1692	23.3692	26.3231	32.1458	35.0731	80.1538	72.2192	67.2885	66.1769	30.2423	27.0654	26.4167	26.6042	22.6667	22.7522	22.58	22.595
1984	2	18	28.5769	25.1962	3.38077	25.95	27.6227	25.6	26.1538	23.3192	26.2615	36.2077	33.356	81	71.8038	65.8654	65.4269	30.1731	27.2538	25.904	26.416	22.712	22.7708	22.29	22.615
1984	2	19	28.4423	25.1731	3.26923	25.8818	30.3955	28.3682	26.4731	23.3615	26.3	30.2538	29.704	79	70.116	72.6	70.464	29.996	27.376	26.532	26.628	22.436	22.675	22.4545	22.4591
1984	2	20	28.6154	25.1654	3.45	25.8	28.2227	26.0565	26.3692	23.288	28.4846	34.912	35.2231	79.8846	68.5077	67.4423	64.75	26.6231	27.516	26.336	26.236	22.196	22.7792	22.3857	22.5
1984	2	21	28.9462	25.1885	3.75769	25.9545	28.2545	26.0818	26.5769	23.1654	28.4346	32.2	31.876	76.8154	67.7462	68.0731	66.4538	28.3	27.464	26.124	26.348	22.232	22.75	22.2524	22.3476
1984	2	22	28.8846	25.4385	3.44615	26.15	28.1409	26.0682	26.5885	23.2423	26.5115	31.9923	31.6346	76.7231	67.7154	70.1269	68.2423	29.776	27.224	26.628	26.472	22.436	22.5625	22.4591	22.3273
1984	2	23	28.9692	25.3038	3.66538	25.9591	27.7864	25.6955	26.3115	27.6731	28.5667	32.74	32.376	73.9308	66.15	69.0077	66.4654	27.688	27.184	26.472	26.372	22.1125	22.687	22.5333	22.3286
1984	2	24	28.5038	25.112	3.39185	25.8727	27.8864	25.6348	26.2077	23.4115	26.5	33.8346	31.6	81.0769	70.2154	68.8346	67.6654	28.0346	27.4231	26.524	26.632	22.5	22.7708	22.6524	22.6857
1984	2	25	28.7077	25.276	3.43169	25.9	27.9783	25.8	26.3808	25.3308	28.5231	32.1385	31.5885	75.9731	67.4154	69.624	67.82	27.944	27.164	26.256	26.428	22.144	22.5167	22.4	22.4381
1984	2	26	28.9269	25.1154	3.81154	26.1136	28.285	25.7	26.4731	23.4885	26.6846	32.0792	34.9038	78.4962	68.5769	69.3231	65.6615	28.96	27.832	26.816	26.568	22.588	22.9	22.8048	22.73
1984	2	27	28.8462	24.7769	4.06923	26.1714	27.8591	25.6909	26.2423	25.2808	28.9269	38.252	37.7231	79.432	70.6231	69.764	64.668	27.716	28.168	26.952	26.604	22.748	23.1625	22.885	22.9111
1984	2	28	28.9077	25.0154	3.89231	26.0455	27.9455	25.8636	26.5115	23.4154	26.7	35.0538	33.9769	80.0385	71.2769	69.8462	68.2808	30.4615	27.5346	26.8154	26.8269	22.7577	22.748	22.7905	22.6714
1984	2	29	29.28	24.8	4.48	25.55	28.225	26.65	26.72	22.56	24	23.32	23.3	77.4	70.4	75.8	74.6	34.48	26.58	26.74	26.1	22.3	22.06	22.14	21.78
1984	3	1	29.1154	25.4269	3.68846	25.8762	28.2762	26.1857	28.8577	23.352	26.948	30.4885	28.3885	77.4731	68.5	73.996	71.848	28.316	27.536	26.792	26.884	22.412	22.7	22.3304	22.3957
1984	3	2	28.8231	25.1154	3.70769	26.1524	27.9905	25.8476	26.2385	23.22	27.6385	31.7654	31.0269	76.9308	67.8115	70.5731	68.3231	28.272	27.32	26.656	26.564	22.3	22.6833	22.5318	22.4955
1984	3	3	28.7769	25.016	3.76092	25.9714	27.9909	25.5591	26.1923	23.05	28.4385	34.2	32.9846	78.28	69.272	69.444	65.444	26.26	27.172	26.028	25.928	21.872	22.5792	22.3238	22.255
1984	3	4	28.7923	25.2923	3.5	25.5286	28.2619	25.7952	26.3462	23.044	30.3231	31.5885	31.7962	77.272	66.384	68.604	67.268	28.6792	27.2583	25.9708	26.2167	22.2083	22.5913	21.9762	22.0571
1984	3	5	28.9615	24.9654	3.99615	25.6381	27.8619	25.7727	26.2	24.5269	30.4846	38.2308	38.2154	75.1417	64.5385	62.76	62.44	28.4542	27.2167	25.7542	25.8833	22.2667	22.7227	22.2056	22.2222
1984	3	6	29.0615	25.1	3.96154	26.035	28.2048	26.0048	26.4115	23.1269	26.404	33.7308	30.175	79.2	67.6077	67.9269	66.6385	28.2269	26.8577	26.244	26.4	22.38	22.6435	22.3048	22.319
1984	3	7	29.0692	25.0615	4.00769	25.8	28.5095	26.0571	26.5692	23.0731	26.4577	29.7462	29.4346	79.0769	67.6692	71.4308	69.4808	27.7654	27	26.2808	26.3192	22.0923	22.428	22.2174	22.2217
1984	3	8	28.9923	25.4269	3.56538	25.7476	28.2143	26.015	26.4731	23.0769	26.356	31.2	29.944	78.6154	67.9308	69.7077	67.7731	26.2115	26.9346	26.0077	26.0462	21.85	22.388	22.2318	22.2182
1984	3	9	29.0192	25.3231	3.69615	25.9333	28.3095	25.981	26.4923	23.0885	26.2808	31.3615	30.6346	76.3692	66.1	69.5038	67.5385	27.856	26.796	26.3	26.252	22.08	22.3083	22.3682	22.3091
1984	3	10	29.0885	25.036	4.05246	25.7524	28.1476	25.6381	26.3192	23.1308	26.4423	34.2423	31.468	79.6538	69.7923	68.1462	66.7308	28.0192	27.2231	26.364	26.488	22.248	22.7042	22.5762	22.519
1984	3	11	29.15	25.0038	4.14615	25.6667	28.0714	25.4095	26.1654	25.3269	26.4077	31.4462	30.632	80.84	69.328	70.1667	69.284	28.504	27.316	26.456	26.52	22.332	22.625	22.7	22.6286
1984	3	12	28.9423	25.1846	3.75769	25.7238	27.8905	25.2619	26.1654	23.0038	25.6731	32.8192	30.952	78.6923	68.5769	68.5115	66.3269	27.6538	26.6692	26.06	26.18	22.012	22.425	22.4905	22.3619
1984	3	13	28.9962	25.1346	3.86154	25.7619	28.2762	25.8409	26.4231	25.6462	26.588	32.3962	31.8308	80.1154	67.5115	70.65	68.6769	26.4577	27.6	26.564	26.696	22.056	22.8208	22.5318	22.5273
1984	3	14	28.8808	25.2538	3.62692	26.0381	28.0952	25.9	26.5154	23.2923	26.2885	32.0385	32.4654	77.4308	68.1615	70.7885	69.05	28.528	27.48	26.636	26.804	22.3	22.7875	22.5364	22.5182
1984	3	15	28.9654	25.2192	3.74615	26.1905	28.219	25.7952	26.4654	23.6115	26.8654	36.2115	35.5962	79.72	69.5654	69.1423	66.1038	27.488	28.008	26.896	26.824	22.624	23.0875	22.8238	22.875
1984	3	16	29.1423	25.464	3.67831	26.0857	28.6091	26.4045	26.7538	23.3731	26.8769	34.9077	32.2	79.5769	68.9885	70.9423	66.4538	26.9231	27.7115	26.9154	26.5154	22.2731	22.848	22.6591	22.4857
1984	3	17	29.3962	25.5923	3.80385	26.1905	28.6143	26.2048	26.7154	23.55	27.0269	32.6923	31.2962	80.1154	70.3	72.6269	69.6231	29.0538	28.25	27.4538	27.1115	22.6769	23.156	23.0636	22.8455
1984	3	18	29.3692	25.9538	3.41538	26.2762	28.381	26.1524	26.672	23.5923	26.5462	35.0038	33.1769	80.1154	70.4577	68.3231	66.8308	29.0615	28.0423	26.6808	26.7269	22.6962	23.104	22.6333	22.6762
1984	3	19	29.2885	25.6615	3.62692	26.2381	28.8381	26.419	26.9154	23.45	26.7654	30.4769	30.0615	79.5385	69.8846	73.2808	71.05	28.5962	28.1154	27.3077	27.2423	22.5231	23.128	22.8565	22.7609
1984	3	20	29.4462	25.652	3.79415	25.9714	28.55	26.1636	26.6769	23.4231	27.0269	34.9385	33.3231	80.6154	70.2308	68.4385	67.3654	28.5654	28.1154	26.6346	26.75	22.5385	23.08	22.6143	22.6571
1984	3	21	29.4231	25.3846	4.03846	25.8952	28.719	26.3238	26.7808	23.3731	26.7962	29.5346	29.6346	80.9615	67.8615	70.8923	69.8538	28.6769	27.4731	26.3769	26.6654	22.5269	22.7	22.2696	22.4043
1984	3	22	29.5269	25.0846	4.44231	25.7	28.8048	26.2762	26.7231	23.0038	26.6808	31.6692	31.1308	77.4808	65.6538	68.4577	67.3115	28.056	27.288	26.276	26.332	22.076	22.5625	22.2136	22.2091
1984	3	23	29.3346	24.9577	4.37692	25.7476	28.4571	26.0333	26.6154	23.0808	26.5154	33.1	30.9231	79.3077	68.0115	69.6192	67.7346	27.8808	27.1577	26.4154	26.2269	22.1115	22.476	22.3364	22.1955
1984	3	24	29.4269	25.12	4.30692	25.8	28.3591	26.05	26.5923	23.2962	26.3654	34.3692	33.2577	80.36	69.1731	69.3385	66.5385	26.8846	27.5115	26.5808	26.4192	22.2192	22.74	22.6091	22.6
1984	3	25	29.4538	25.4654	3.98846	26.119	28.7381	26.2286	26.8038	23.3615	26.7269	32.6308	31.5462	79.8462	68.7923	70.3385	68.5231	28.5846	27.8577	26.8538	26.7654	22.4423	22.928	22.65	22.5182
1984	3	26	29.4769	25.1269	4.35	26.5476	28.119	25.45	26.1654	25.332	32.5962	39.8708	39.388	75.2769	63.4654	60.66	58.604	26.625	27.0217	27.135	26.98	22.66	23.2111	23.0625	22.95
1984	3	27	29.7231	25.5	4.22308	26.4286	28.7524	26.0143	26.828	23.6308	26.6385	33.6538	33.1577	77.612	67.2962	68.9538	66.8577	29.12	28.128	26.964	27.144	22.728	23.1583	22.8952	22.9476
1984	3	28	29.5423	25.876	3.66631	26.35	28.6909	28.5182	29.2962	23.8538	26.9885	34.7308	33.2	79	68.772	69.596	66.064	27.304	27.96	26.852	26.784	22.512	23.05	22.719	22.78
1984	3	29	29.7308	25.9769	3.75385	26.4714	28.6143	26.3476	26.936	23.5962	26.6269	32.4038	31.5	78.4615	69.7654	70.0577	68.5077	28.9538	28.2808	26.8846	27.1885	22.6423	23.264	22.7864	22.9227
1984	3	30	29.6692	25.8231	3.84615	26.4905	28.6143	26.085	26.8077	23.5538	26.2808	33.8885	32.9231	78.4231	68.8769	67.4269	66.1654	28.8	27.8846	26.5385	26.8615	22.5923	23.056	22.7762	22.9
1984	3	31	29.7308	25.5962	4.13462	26.2381	28.575	26.2409	26.8308	25.5154	28.6962	32.0923	31.6462	78.2269	67.4462	70.444	69.032	29.504	28	27.236	27.268	22.912	23.1042	23.0905	23.0143
1984	4	1	29.5654	25.5346	4.03077	26.1955	28.7773	26.3364	26.7615	23.6192	26.6154	32.0962	33.4385	77.2423	65.1385	68.6154	66.3962	30.336	27.7542	27.1708	27.0667	22.85	22.9348	22.881	22.7952
1984	4	2	29.7654	25.7154	4.05	26.3909	28.8409	26.2304	26.8615	27.6538	30.6808	32.5269	32.0923	74.6269	64.4346	69.6417	67.4292	30.7792	27.9375	27.05	27.1083	22.9667	23.0348	22.91	22.87
1984	4	3	29.5846	26.0077	3.57692	26.4636	28.8045	26.4136	27.1	23.6923	26.8192	34.7423	33.3385	77.0538	66.7577	69.0077	66.6731	30.624	27.968	27.424	27.28	23.04	23.05	23.0857	22.919
1984	4	4	29.5731	25.74	3.83308	26.6	28.8545	26.3238	27.0038	25.2308	28.7346	28.036	29.7385	76.9038	66.9615	71.8583	70	30.72	28.38	27.512	27.404	22.984	23.2917	23.0273	22.95
1984	4	5	29.4269	26.112	3.31492	26.5636	29.013	26.5565	27.1692	23.7192	27.1077	33.1346	31.7808	78.4615	68.6846	72.5731	68.1077	28.7962	28.3115	27.5538	27.3654	22.7962	23.216	22.9913	23
1984	4	6	29.8692	26.1154	3.75385	26.5318	29.0476	26.6318	27.2192	23.8808	27.1038	32.4038	32.0538	80	69.1346	70.1846	68.6269	30.9731	28.5769	27.2615	27.4654	23.2115	23.38	22.9545	23.0182
1984	4	7	29.8846	25.9269	3.95769	26.3045	29.1273	26.8	27.05	23.8538	27.2115	30.5154	32.2077	80.9231	67.2962	70.5923	68.6538	30.7231	28.552	27.604	27.656	23.3	23.3417	22.9955	23.0545
1984	4	8	29.9077	26.1769	3.73077	26.6545	29.1455	26.8409	27.35	24.1231	29.2385	30.7923	30.2346	80.56	70.368	73.248	71.412	31.524	29.196	28.172	28.176	23.464	23.7583	23.4182	23.3864
1984	4	9	29.95	26.2808	3.66923	26.8091	29.0476	26.8091	27.3538	24.2769	27.1923	32.6	32.636	79.0885	69.1385	69.1385	68.0077	30.212	29.236	27.792	28.164	23.488	23.7875	23.3952	23.5476
1984	4	10	29.8846	26.0385	3.84615	26.7	28.9714	26.6409	27.1731	24.1462	27.2385	32.5269	34.2538	80.1154	68.4615	69.2577	67.6423	31.3423	28.904	27.788	27.932	23.512	23.5917	23.3619	23.3571
1984	4	11	29.6577	26.4	3.25769	26.5455	28.9773	26.7364	27.2462	24.092	28.95	32.0731	31.8308	76.7346	66.5462	70.1692	69.0192	31.8167	29.125	28.0333	28.2792	23.5583	23.7304	23.2409	23.35
1984	4	12	29.8654	26.0538	3.81154	26.7864	28.9	26.5091	27.1308	23.8769	26.9077	32.1231	31.5269	79.5	69.1538	70.0538	68.5654	31.1192	28.2654	27.3	27.4038	23.1846	23.22	23.0773	23.0636
1984	4	13	29.9077	25.9615	3.94615	26.6045	29.0682	26.6667	27.2038	23.6269	26.7654	29.9231	29.55	78.6923	68.0192	71.36	69.7808	30.5038	28.1308	27.4538	27.2923	22.8423	23.156	23	22.8565
1984	4	14	29.9385	25.8308	4.10769	26.7409	29.0864	26.5591	27.0692	23.8731	26.7423	31.9038	33.45	78.8077	66.05	68.4	66.0538	30.5462	28.024	27.232	27.4	23.168	23.0875	23.081	23.1095
1984	4	15	29.9577	25.6615	4.29615	26.4143	29.1727	26.6091	27.0692	23.8615	27.1231	30.3038	32.0385	80.6538	67.7308	71.6692	69.6308	29.2731	28.82	27.992	28	23.112	23.55	23.3818	23.3318
1984	4	16	29.9385	26.0692	3.86923	26.6409	28.8727	26.2591	26.9115	24.0115	29.3115	36.8769	35.1885	77.684	67.98	65.928	64.488	31.6417	28.6583	27.2125	27.3833	23.375	23.4609	23.2947	23.3684
1984	4	17	29.8308	25.8538	3.97692	26.6955	28.9048	26.7381	27.0423	24.1885	27.0615	34.3654	33.5154	77.5692	66.72	68.524	67.8038	32.125	28.825	27.8583	27.9708	23.6125	23.5609	23.2905	23.419
1984	4	18	29.9423	26.0923	3.85	26.6318	28.7455	26.2955	26.8962	24.1269	27.4154	36.9115	35.0808	81.1538	71.8231	67.0846	66.4885	31.6654	29.0692	27.3346	27.4385	23.5538	23.692	23.38	23.405
1984	4	19	29.9423	26.2423	3.7	26.7636	29.0091	26.4091	27.1808	23.95	27.0654	34.3577	33.2923	79.0385	69.5038	69.3462	67.4577	31.1231	28.8154	27.6154	27.7308	23.2423	23.604	23.4714	23.4429
1984	4	20	29.9885	26.25	3.73846	26.7182	28.8818	26.8045	27.2615	24.1885	29.3731	32.0538	32.3231	80.8077	67.9	70.8231	69.6692	31.6577	28.6346	27.7192	28.0385	23.6231	23.5792	23.2818	23.4409
1984	4	21	30.0692	26.2654	3.80385	26.9636	29.2409	26.7318	27.3385	24.2538	27.3615	32.2538	31.8077	79.9231	69.9038	70.9231	69.3308	31.95	29.0923	27.8462	28.0769	23.7038	23.712	23.4091	23.5227
1984	4	22	30.1308	26.1462	3.98462	26.7773	29.2818	26.7727	27.3423	24.1808	27.3923	35.3385	33.1308	78.9231	68.0654	68.9231	67.6231	32.144	29.204	28.02	28.112	23.708	23.7875	23.5667	23.6
1984	4	23	30.1462	26.2269	3.91923	27.0591	29.2864	26.9182	27.4385	24.2462	27.3192	32.8808	32.0154	79.5	69.15	71.1846	69.1	31.8	28.8038	28.1385	28.1308	23.5808	23.496	23.5591	23.5364
1984	4	24	30.1923	26.4038	3.78846	27.1182	28.9409	26.7227	27.3731	25.9962	29.3115	34.7923	34.5615	74.2808	65.1462	68.8	67.12	32.5	29.613	28.6043	28.7087	23.9826	24	23.755	23.755
1984	4	25	30.1692	26.4923	3.67692	27.0727	29.4	27.1136	27.6154	24.2962	27.7231	35.3269	32.496	77.4692	68.2846	69.7577	67.1769	31.584	29.12	28.316	28.268	23.624	23.6792	23.619	23.5667
1984	4	26	30.1077	26.4	3.70769	27.0273	29.3864	27.1864	27.6038	24.5077	27.6115	30.9577	28.9	81.3846	71.3385	74.5385	72.6308	32.7923	29.7115	28.9846	28.9077	24.0154	24.084	23.9261	23.8609
1984	4	27	30.0692	26.5885	3.48077	27.2818	29.1773	27.1636	27.5962	24.7346	30.1192	35.1231	34.9885	79.2769	68.1462	70.9192	68.8923	33.168	29.692	28.976	28.956	24.264	24.187	24.0571	24.019
1984	4	28	30.0269	26.6962	3.33077	27.2909	29.3227	27.1636	27.5885	24.5962	27.6692	34.8846	35.4423	78.964	70.8231	70.2769	68.7885	33.284	29.712	29.1042	29.0917	24.2167	24.187	24.0333	24.0143
1984	4	29	30.0038	26.7462	3.25769	27.2227	29.2727	26.8818	27.4885	24.6731	27.7077	37.2385	36.3269	79.5692	69.7615	68.3269	66.55	31.34	29.848	28.408	28.656	24.008	24.1125	23.895	23.975
1984	4	30	30.0538	26.4192	3.63462	27.0773	29.2864	27.0318	27.4846	24.4885	27.4885	32.7269	32.0769	81.0385	70.8692	71.7462	70.5308	32.3962	29.5077	28.4885	28.5885	23.9846	23.928	23.7227	23.7636
1984	5	1	30.0296	26.5778	3.45185	27.3652	29.1522	26.7783	27.3259	26.3778	31.4704	36.9731	36.4731	76.8963	67.4926	65.9654	64.5346	31.144	29.844	28.26	28.332	23.968	24.1333	23.9842	23.9684
1984	5	2	30.3296	26.6889	3.64074	27.3773	29.6478	27.3696	27.8481	24.6963	27.9231	35.3692	36.3444	76.537	67.2741	68.1444	66.4963	31.028	29.856	28.808	28.756	23.904	24.1083	24.0095	23.9429
1984	5	3	30.0481	26.8778	3.17037	27.387	29.5143	27.3091	27.6926	24.9519	27.6185	34.5037	36.6519	77.8	66.092	68.6192	67.3074	33.26	29.9542	29.3	29.3667	24.5417	24.2043	24.1905	24.181
1984	5	4	30.0926	26.5556	3.53704	27.2913	29.3391	27.3391	27.8481	24.7926	27.8519	30.8333	30.7963	81.6296	71.9185	74.6111	73.0889	32.8037	30.137	29.2667	29.4185	24.363	24.3	24.0875	24.1458
1984	5	5	30.2185	26.7185	3.5	27.3043	29.6435	27.4304	27.8667	24.6704	29.9519	31.15	30.7077	80.6296	69.9889	71.8185	70.0296	30.3	29.7222	28.7407	28.8704	23.9259	24.0385	23.8957	23.9174
1984	5	6	30.0963	26.3852	3.71111	27.2174	29.5591	27.3609	27.7481	24.4407	27.5815	35.2778	32.2231	79.2259	69.0296	71.4444	68.1185	30.6692	29.5538	28.9346	28.5346	23.7038	23.94	23.8522	23.7227
1984	5	7	30.1185	26.0963	4.02222	27.2478	29.3739	27.313	27.7333	24.5481	27.5778	33.3731	33.8741	78.8593	69.5185	71.8407	68.4333	30.9462	29.6	28.8808	28.5923	23.8308	23.988	23.8304	23.7682
1984	5	8	30.1926	26.3	3.89259	27.4	29.4304	27.3174	27.8259	24.7481	27.8222	33.1815	32.6963	80.9259	71.4519	72.3259	70.6741	32.6667	30.1259	28.9481	29.0333	24.2222	24.2615	23.9739	23.9826
1984	5	9	30.2741	26.8704	3.4037	27.4957	29.4217	27.3792	27.7963	27.1593	29.7444	31.1333	30.8556	78.5296	69.8148	74.0692	72.3654	32.9885	30.0538	29.3192	29.2808	24.3346	24.248	24.0826	24.0783
1984	5	10	30.2111	26.6407	3.57037	27.3957	29.1217	27.5478	27.937	27.1852	29.6556	33.9577	35.1407	79.88	72.2926	73.8778	70.0556	30.3423	30.7423	30.0385	29.5692	24.25	24.612	24.3417	24.3227
1984	5	11	30.2704	26.4185	3.85185	27.5652	29.5957	27.4652	27.8296	25.2852	28.0815	36.7519	37.5815	82.7692	71.8222	72.4926	68.5481	31.5556	31.0577	30.0385	29.8192	24.7885	24.812	24.6591	24.6238
1984	5	12	30.3074	26.5519	3.75556	27.5826	29.3696	27.5043	27.8741	26.6556	29.9481	31.6556	31.4481	80.6074	71.2593	75.9577	74.0615	33.1115	30.7808	30.1077	30.1154	24.8615	24.656	24.5435	24.5261
1984	5	13	30.2481	26.5481	3.7	27.0739	29.4609	27.413	27.8963	24.8963	27.8519	33.7407	33.5037	83.1154	72.2519	74.8333	71.8111	30.9074	30.463	29.4667	29.437	24.3	24.4615	24.1917	24.1826
1984	5	14	30.1	26.2852	3.81481	27.3913	29.4435	27.5739	27.9407	24.9704	27.9148	31.8852	31.2444	82.8148	72.9	75.5926	74.1	33.4481	30.4481	30.0444	29.7481	24.5852	24.4385	24.4708	24.2875
1984	5	15	30.0296	26.6519	3.37778	27.5217	29.5043	27.3136	27.7462	25	28.0852	40.2556	38.9519	81.1462	71.9	67.6481	66.6556	32.9615	30.6077	29.236	29.348	24.752	24.6625	24.26	24.29
1984	5	16	30.3037	26.2667	4.03704	27.3304	29.1826	27.5261	30.0692	29.3444	30.8148	30.44	31.1654	78.4926	69.5692	72.608	72.2083	31.7542	30.6375	29.7708	29.5333	24.2875	24.4167	24.2091	24.181
1984	5	17	30.2444	26.5154	3.72906	27.3667	29.2042	28.7917	29.4769	27.5074	30.5704	35.7741	35.2519	76.7346	67.1154	70.96	69.116	33.7783	30.6783	29.9478	30.0391	24.9696	24.5909	24.51	24.535
1984	5	18	30.1963	26.6385	3.55783	27.3783	29.175	27.2875	27.7308	27.3704	28.1538	39.5111	38.7444	78.5462	70.8333	69.0037	66.7704	32.008	30.952	29.728	29.572	24.548	24.75	24.5952	24.59
1984	5	19	30.1148	26.6519	3.46296	27.2913	28.7783	27.4	27.6654	25.1778	30.2593	35.7519	36.4926	82.1731	72.1519	74.2704	71.7556	31.7885	30.9192	30.1269	30.0269	24.6923	24.8542	24.587	24.5864
1984	5	20	30.0926	26.2444	3.84815	27.0913	28.7826	27.1696	27.4963	25.1593	27.8	40.5815	33.9208	85.3704	76.8519	72.2556	68.8852	30.5296	30.7852	30.1308	29.4538	24.5115	24.792	24.6818	24.515
1984	5	21	30.2333	26.2778	3.95556	27.1783	29.3739	27.313	29.5667	25.1778	27.8704	36.1769	36.0846	81.55	70.9885	72.2885	70.1769	33.232	30.812	29.976	29.844	24.784	24.6792	24.6571	24.519
1984	5	22	30.2444	26.2815	3.96296	27.5783	29.25	27.2409	27.7556	25.2704	28.0481	36.4	33.7038	83.6296	76.1185	75.4885	72.3111	31.8852	31.3815	30.0926	29.9444	24.7333	24.9962	24.6957	24.6773
1984	5	23	30.3185	26.037	4.28148	27.2773	29.3	27.5818	27.8769	25.2259	28.1148	33.8778	33.9741	83.5556	73.8259	74.0889	73.7519	33.5923	31.4923	30.0038	30.35	25.0885	25.056	24.4478	24.6609
1984	5	24	30.3481	26.4154	3.93276	27.1826	29.1542	27.2	27.6923	25.2852	27.9778	42.0333	40.8037	80.537	71.1259	66.4704	65.7667	33.784	30.888	29.376	29.616	25.176	24.725	24.6842	24.7211
1984	5	25	30.0704	26.0296	4.04074	26.9609	28.5522	26.9667	27.4038	29.6481	29.7115	33.6444	33.7037	80.2963	71.8259	74.9885	73.7731	33.36	30.688	29.836	29.948	24.916	24.6125	24.3409	24.4136
1984	5	26	30.2704	26.4889	3.78148	27.7957	29.0913	26.7652	27.5462	25.2963	27.8556	42.4385	43.4889	77.7654	70.7444	66.4481	62.6333	31.404	30.556	29.2625	29.1375	24.6333	24.6478	24.4211	24.4222
1984	5	27	29.6037	26.5038	3.09986	27.4826	28.8875	29.752	29.9154	25.4741	28.0852	35.9148	34.9519	83.72	75.5346	73.4077	71.3192	32.2385	30.7923	29.5154	29.864	24.696	24.7708	24.4857	24.5667
1984	5	28	30.0963	26.4444	3.65185	27.4565	28.8522	27.6083	27.8385	27.812	32.1808	39.1923	39.3926	73.6556	66.737	66.8308	66.2423	32.4783	30.4304	29.8	29.6522	24.6913	24.581	24.6211	24.5053
1984	5	29	30.3963	26.7	3.6963	27.6957	29.5261	27.6458	27.9462	27.3077	33.0115	36.892	37.3346	78.1519	69.7148	67.2154	66.9269	30.664	30.972	29.18	29.476	24.448	24.9739	24.4526	24.5684
1984	5	30	30.0444	26.6269	3.41752	27.9522	29.3261	27.5917	27.9154	28.0731	30.6385	36.9346	37.1741	77.7333	69.0333	70.3038	68.8038	32.772	30.692	29.904	29.912	24.824	24.813	24.81	24.72
1984	5	31	30.4481	26.7852	3.66296	27.8435	29.513	27.3542	27.9444	27.5885	30.8423	38.5231	39.9444	76.6407	68.0519	68.5423	67.0769	32.6875	31.4083	30.0625	30.1667	24.8958	25.1773	24.9632	24.9737
1984	6	1	30.237	26.4556	3.78148	27.6333	29.5318	27.5091	27.95	25.3926	26.2519	34.0963	33.0741	84.8	77.4815	75.8963	74.5926	35.4185	31.5407	30.7654	30.7346	25.55	25.0462	24.9522	24.8826
1984	6	2	30.3185	26.5222	3.7963	27.4955	29.3409	27.7727	28.124	25.4778	26.2519	32.6111	31.6074	84.9259	78.5185	77.6259	76.4222	35.8926	31.7593	31.0556	31.0037	25.6074	25.0444	25.1042	25.0417
1984	6	3	30.3444	26.5444	3.8	30.1952	29.5048	27.8217	28.0308	28.0538	28.4462	30.3077	30.0538	82.312	74.8962	78.496	77.484	36.164	31.82	30.804	31.136	25.632	25.068	24.8304	24.9609
1984	6	4	30.3538	26.9308	3.42308	27.7857	29.5476	27.6952	28.092	25.5885	26.3692	38.95	36.04	81.8885	75.1731	70.5038	69.4654	36.048	31.68	30.7792	30.7042	25.7458	25.1542	25.16	25.075
1984	6	5	30.4692	26.8462	3.62308	27.9762	29.5762	27.6667	28.144	25.6115	28.1885	37.44	36.048	80.4115	73.4385	70.4654	68.6192	34.74	31.568	30.32	30.164	25.272	24.936	25.105	24.985
1984	6	6	30.2962	26.8385	3.45769	27.8429	29.3714	27.4545	27.968	30.7154	31.1115	37.4308	36.3231	76.2846	71.1615	71.4458	69.8625	37.0478	31.9217	30.5217	30.6522	25.8	25.1261	25.0684	25.0842
1984	6	7	30.2615	26.5615	3.7	27.4571	29.5667	27.6273	28.116	27.4154	28.4692	30.4308	30.2077	81.7962	74.9077	79.46	77.556	36.22	31.776	31.068	31.184	25.572	25.036	24.9783	24.9957
1984	6	8	30.5077	26.5423	3.96538	27.55	29.4286	27.83	27.988	25.1808	28.3846	34.0115	34.0615	81.556	73.65	76.9962	73.3769	33.864	31.136	30.876	30.464	24.936	24.8667	24.8783	24.7591
1984	6	9	30.3	26.3769	3.92308	27.6762	29.3048	27.4476	27.976	25.5385	26.3269	32.0731	31.6462	84.5	78.1923	78.4115	76.6423	36.3462	31.9692	31.0692	31.0462	25.6462	25.1538	25.1652	25.1348
1984	6	10	30.1481	26.4154	3.73276	27.7524	29.4727	27.2348	27.8615	25.5926	26.2778	39.1111	33.864	81.7741	76.1593	72.4593	70.1185	34.7	32.0577	30.3462	30.3	25.3115	25.2	24.8682	24.9905
1984	6	11	30.3296	26.3963	3.93333	27.7045	29.3773	27.4476	28.0846	27.5519	28.9333	39.4423	39.4231	81.7269	76.4889	71.9963	68.1185	32.7577	32.1615	30.6231	30.3154	25.0231	25.25	25.0045	25.055
1984	6	12	30.3222	26.5444	3.77778	27.7318	29.5571	27.9136	28.2654	25.6481	28.4667	34.7778	32	84.3462	77.1538	76.8115	73.5154	34.3231	32.0731	31.1462	30.7308	25.3692	25.1923	25.1261	25.0227
1984	6	13	30.2889	26.5259	3.76296	27.8727	29.265	27.55	28.072	25.4815	26.1259	38.1741	38.2704	78.1077	74.4222	72.1889	69.3074	34.06	31.456	30.46	30.7458	25.2625	25.0375	24.9238	24.9238
1984	6	14	30.2296	26.3111	3.91852	27.4476	29.1636	27.4182	27.8654	25.3615	28.563	36.7462	38.4444	79.1519	73.1444	73.9259	70.337	34.9167	32.4458	31.25	30.8667	25.2083	25.4	25.1182	25.0762
1984	6	15	30.3741	26.2	4.17407	27.2864	29.8182	27.8045	28.1038	25.563	26.4407	31.7444	31.6444	84.1519	76.1148	77.8148	76.8333	36.5577	32.3577	30.9538	31.4346	25.7077	25.3615	24.9125	25.1583
1984	6	16	30.2481	26.35	3.89815	27.8143	29.5304	27.7957	28.1423	27.4556	28.9741	34.5815	33.8185	82.2231	75.8778	75.2615	73.5269	34.2769	32.0923	30.8731	30.6577	25.2577	25.2192	25.0391	25.0455
1984	6	17	30.1481	26.8074	3.34074	27.7273	29.7182	27.5818	28.0192	30.4	30.7222	34.856	37.6704	77.237	72.5296	74.0923	69.1615	33.1417	31.9458	31.25	30.5458	25.1375	25.1375	25.1136	25.02
1984	6	18	29.9407	26.1731	3.76766	27.7739	29.4043	31	30.9346	25.7556	26.4259	34.3519	33.4556	79.7885	74.6462	74.5538	73.4077	36.9375	31.9292	31.5167	31.325	25.7292	25.1208	25.2727	25.15
1984	6	19	30.4074	26.7519	3.65556	28.0364	29.65	27.7636	28.3269	25.6704	26.4333	32.2444	31.3444	82.6296	77.4444	77.4444	75.4704	36.2407	32.0704	31.2074	31.1037	25.6333	25.1889	25.2125	25.125
1984	6	20	30.3	26.8185	3.48148	28.0091	29.55	27.7773	28.3154	25.7444	26.3815	32.3	31.7037	83.8889	77.3333	77.0556	75.6074	36.2148	32.0704	31	31.0778	25.7148	25.2148	25.1167	25.0708
1984	6	21	30.2963	26.3519	3.94444	27.4273	29.4091	27.7773	28.0923	25.4778	26.3259	31.8852	31.3	83.1667	76.2148	77.5333	76.4778	35.9577	31.9577	31.0538	31.1808	25.6077	25.1346	24.9542	25.0208
1984	6	22	30.1148	26.3519	3.76296	27.4727	29.1591	27.7045	28.0038	25.4333	26.1185	34.1667	33.2481	84.8846	79.1111	74.8556	74.9037	35.1926	31.5852	30.8	30.9731	25.55	25.0923	24.9522	25.0217
1984	6	23	30.2444	26.5889	3.65556	27.6045	29.4571	28.0591	28.2654	25.5593	26.3593	33.9074	33.3222	81.2667	75.6815	74.1852	74.2407	36.076	32.26	31.16	31.272	25.66	25.3	25.0696	25.1
1984	6	24	30.0481	26.8148	3.23333	27.8409	29.2182	27.5136	28.008	25.5037	26.1926	33.3852	33.063	80.8519	77.2037	75.237	74.1148	35.6846	31.9923	30.7462	30.6423	25.2923	25.1577	25.0043	24.913
1984	6	25	29.9556	26.663	3.29259	27.8273	29.35	27.7182	28.128	25.4333	26.1037	36.0333	35.2444	81.0444	75.7556	72.6889	71.4259	36.05	31.4885	30.5192	30.4346	25.3808	24.8808	24.9591	24.8773
1984	6	26	30.0593	26.8667	3.19259	27.8909	29.6182	27.9478	28.2692	28.0407	28.7444	30.5038	31.963	80.8815	75.7	77.6038	75.0962	34.6731	32.0885	31.2154	30.8731	25.3077	25.2	25.0458	25.0565
1984	6	27	30.1296	27.0308	3.09886	27.881	29.5591	27.7565	28.2077	27.4185	28.5111	30.3769	31.6704	80.0185	74.9074	76.4808	74.65	35.7115	31.8269	30.7654	30.8	25.4615	25.0692	24.9435	24.9348
1984	6	28	30.3074	26.7259	3.58148	27.9273	29.7409	27.8818	28.2808	25.4111	26.3148	33.7	33.6037	80.2	74.6926	73.9556	72.563	35.75	31.7423	30.55	30.7423	25.4538	25.0308	24.8435	24.8913
1984	6	29	30.0222	26.9185	3.1037	27.9318	29.6	27.7773	28.1692	25.4222	26.3148	33.7815	33.037	80.3407	75.1556	74.5519	72.8926	35.2577	31.7962	30.7846	30.5962	25.3538	25.0538	24.9739	24.8652
1984	6	30	30.1407	26.6963	3.44444	27.7333	29.4318	27.7	28.1346	27.6667	28.1185	30.008	33.3185	81.3963	75.0593	76.1333	73.263	33.8	31.6423	31.05	30.6	25.1538	24.9654	24.975	24.8261
1984	7	1	30.1643	26.3571	3.80714	27.7524	29.3091	27.8864	28.225	25.3893	26.05	31.5857	31.0643	80.5926	74.8107	76.2107	74.7429	35.0926	31.3	30.763	30.7444	25.2852	24.7815	24.788	24.756
1984	7	2	30.1643	26.5107	3.65357	27.7955	29.4333	27.6619	27.9214	25.325	26.0964	38.075	38.7143	81.0923	74.3036	71.7107	67.5893	32.1556	31.4231	30.5846	29.8615	24.8423	24.8577	24.813	24.6714
1984	7	3	30.1	26.7852	3.31481	28.05	29.3435	27.613	28.1929	27.5071	28.0286	36.6786	35.2393	79.9741	75.4107	73.1444	70.7259	33.9852	31.6815	30.3778	30.0852	25.1148	24.9926	24.8435	24.7273
1984	7	4	30.3893	26.6429	3.74643	27.8909	29.7045	27.8591	28.3143	25.3679	26.2179	29.6179	29.0679	81.8929	75.25	78.8679	76.1786	34.6964	31.4571	31	30.7429	25.2036	24.8607	24.9308	24.7846
1984	7	5	30.3393	26.5929	3.74643	27.9273	29.3909	27.8318	28.2214	25.3893	26.2286	29.7111	31.2893	81.6071	77.5357	76.6321	75.1571	34.5786	31.5107	31.1185	30.837	25.2111	25.0333	25.04	24.84
1984	7	6	30.0036	26.7143	3.28929	27.8318	29.2136	27.5182	27.9214	25.3893	28.1964	35.6857	35.025	81.2667	73.6536	73.0107	71.6464	35.2519	30.9481	30.3615	30.5346	25.5154	24.876	24.7348	24.813
1984	7	7	30.1571	26.2429	3.91429	27.8409	29.4182	27.7565	28.0857	27.4071	26.0815	33.8893	33.5179	81.6429	76	73.8679	72.8429	33.4429	31.4963	30.4296	30.3444	24.9852	24.9074	24.725	24.6417
1984	7	8	30.3286	26.7148	3.61376	27.7955	29.7478	27.8522	28.2036	25.3679	26.2	31.5857	30.8929	81.7857	75.4643	75.6321	74.175	34.8107	31.3429	30.4286	30.2286	25.1714	24.8286	24.712	24.6
1984	7	9	30.3214	26.6571	3.66429	27.8591	29.5364	27.781	28.3036	25.2929	26.1714	31.5321	31.2429	81.1481	76	78.1321	74.3679	33.5607	31.3286	30.8429	30.4143	24.9071	24.7929	24.8654	24.704
1984	7	10	30.1857	26.675	3.51071	27.92	29.3091	27.8048	28.1148	25.3929	26.0607	31.6893	30.7357	81.8462	77.1786	78.5964	75.2464	33.6714	31.3286	31.0179	30.4679	25.0357	24.8	24.9346	24.748
1984	7	11	30.0643	26.5214	3.54286	27.85	28.9182	30.213	28.1714	25.3893	26.0741	32.0556	31.5556	82.2692	77.8519	79.063	75.5074	34.2407	31.2222	30.6667	30.8	25.0962	24.8615	24.8708	24.8167
1984	7	12	30.0643	26.0214	4.04286	27.5318	29.15	27.1652	27.6929	27.6857	28.4714	31.8667	33.2571	82.775	77.0107	75.1185	74.6481	35.6222	31.5667	30.7269	30.8038	25.6308	25.0962	24.9435	24.9783
1984	7	13	30.125	25.9143	4.21071	27.6909	29.3636	27.6273	28.0786	25.2286	26.0393	33.7964	33.1429	81.1464	74.4036	74.4536	73.0786	34.8296	31.2704	30.5148	30.463	25.1148	24.7852	24.8083	24.7167
1984	7	14	30.3321	26.6036	3.72857	27.8091	29.55	27.9048	28.1964	25.3929	26.1857	31.7107	31.5214	83.037	76.2857	78.7429	75.275	33.3143	31.6964	30.6179	30.6321	24.9964	25.0071	24.7	24.8
1984	7	15	30.1107	26.4036	3.70714	27.7591	29.2227	27.7952	28.0536	25.3107	26.2333	36	33.3481	82.5385	75.45	74.2429	73.2	33.7481	31.5741	30.7111	30.3481	25.0407	24.937	24.9042	24.7913
1984	7	16	30.3071	26.6393	3.66786	27.5227	29.3571	27.3409	27.9107	27.5107	28.225	31.6259	32.8679	81.1071	75.1893	75.2821	73.8036	35.3593	31.6444	30.5444	30.6	25.3259	24.9667	24.8417	24.8292
1984	7	17	30.0429	26.3107	3.73214	27.2273	29.319	27.4409	27.9679	25.1536	26.2107	32.125	31.3107	83.6786	77.2143	77.7786	75.8393	34.925	31.5679	30.8357	30.4821	25.0929	24.9429	24.988	24.756
1984	7	18	30.1607	26.6893	3.47143	27.6136	29.7545	27.8818	28.325	25.4071	26.2357	31.5643	30.9071	83.5185	76.0714	77.7321	75.2679	33.8714	31.5857	30.8214	30.6143	25.1107	24.95	24.8192	24.828
1984	7	19	30.3429	26.4321	3.91071	27.4857	29.4864	27.6091	28.1429	25.1679	26.1679	32.0481	33.4071	82.6923	76.0714	75.1964	73.2214	34.3714	31.225	30.7556	30.6111	25.1333	24.8852	24.9625	24.8458
1984	7	20	30.5214	26.2821	4.23929	27.4818	29.7636	27.7545	28.2429	25.5071	26.5107	27.8893	27.7321	84.4286	77.6071	82.2107	80.3893	35.8143	32.325	31.3357	31.5929	25.5429	25.3393	24.9333	25.0815
1984	7	21	30.2607	26.675	3.58571	27.7636	29.5095	27.6762	28.1607	25.5821	26.3071	34.4357	31.4148	83.5357	77.4643	75.2607	74.025	35.4893	31.5107	31.0704	30.9407	25.637	25.0481	25.1167	24.9958
1984	7	22	30.4607	26.5929	3.86786	27.81	29.3636	27.6091	28.1321	25.4929	26.2321	32.25	31.8143	81.7964	75.7893	77.6393	75.9	35.7074	31.7333	31.0333	31.1296	25.5556	25.0296	24.956	24.964
1984	7	23	30.4143	26.7	3.71429	27.7571	29.5273	27.5524	28.0679	25.45	26.3964	34.775	33.1071	82.6786	78.4643	75.7964	74.1679	35.0786	32.2071	30.4929	30.6607	25.3679	25.2786	24.8542	24.9125
1984	7	24	30.3964	26.4286	3.96786	27.5318	29.3	28.0619	28.2643	25.3643	26.3964	30.025	29.8607	84.2593	78.6429	81.3571	78.6071	34.0357	32.0036	31.7571	31.3179	25.1607	25.1714	25.1963	25.0423
1984	7	25	30.625	26.5714	4.05357	27.8636	29.7909	28	28.3536	25.5786	26.5929	32.1607	31.6821	83.2143	77.3214	78.2185	76.0821	36.1429	32.2893	31.4286	31.3893	25.6071	25.325	25.312	25.228
1984	7	26	30.5179	26.65	3.86786	27.4091	29.6	28.0818	28.3321	25.3321	26.3214	29.7	30.1929	81.9929	75.0179	77.7571	76.7286	35.7407	31.6333	31.1704	31.1852	25.3667	24.963	24.8577	24.8962
1984	7	27	30.5143	26.7964	3.71786	27.6818	29.5591	27.7524	28.3429	25.45	26.3536	34.1929	33.9679	83.037	76.6429	76.6536	73.225	33.8143	31.8036	31.0143	30.6393	25.1571	25.0571	25.064	24.9542
1984	7	28	30.5786	26.6786	3.9	27.7435	29.4348	27.7	28.4148	25.6704	28.5821	35.0357	32.0357	79.9143	75.137	77.2259	75.2185	36.35	32.2	31.2154	31.4077	25.75	25.2846	25.0167	25.1208
1984	7	29	30.4107	26.8	3.61071	27.7043	29.4	27.4696	28	27.5214	30.7286	37.1179	35.9429	78.9571	72.45	74.0556	71.8074	36	31.6231	30.5962	30.5923	25.4615	25.116	24.9773	24.9364
1984	7	30	30.4464	26.2571	4.18929	27.6522	29.4957	27.9455	28.25	25.4964	26.3571	27.7821	27.6714	84.5714	77.9286	81.363	80.325	36.0321	32.0929	31.4143	31.5	25.5071	25.2071	25	25.0407
1984	7	31	30.7393	26.6107	4.12857	27.8045	30.2043	28.0217	28.475	25.3893	26.4893	29.5393	29.425	82.5357	75.3571	78.6964	76.5714	35.5571	32.0179	31.25	31.0857	25.3214	25.1607	25.1077	24.9462
1984	8	1	30.7577	26.6462	4.11154	27.581	29.8381	27.9667	28.4	25.4538	26.4192	29.8654	29.7385	81.9615	74.2769	78.3962	76.8269	36.184	32	31.292	31.316	25.492	25.156	24.9583	24.9542
1984	8	2	30.7885	26.5846	4.20385	27.7286	29.8429	27.945	28.3231	25.4308	26.4154	34.8231	33.85	83.1923	73.65	74.4192	72.3962	33.6154	31.836	31.048	30.824	25.176	25.092	25.1227	24.9455
1984	8	3	30.8115	26.5	4.31154	27.881	30.019	28.085	28.5154	25.5885	26.6192	30.2654	29.9192	83.0385	74.4115	79.65	76.8962	33.8731	32.1	31.74	31.652	25.368	25.22	25.2125	25.1417
1984	8	4	30.6885	26.6	4.08846	27.7048	29.7286	28.0947	28.3923	25.5231	26.5	30.2538	29.7038	83.7308	75.1154	78.696	76.9654	33.7346	32.128	31.392	31.484	25.268	25.228	25.0292	25.0583
1984	8	5	30.8038	26.3038	4.5	27.68	30.02	28.205	28.516	25.4654	28.9654	28.156	29.9462	82.0346	74.2385	77.7923	76.6423	34.052	32.296	31.616	31.532	25.32	25.32	25.15	25.0917
1984	8	6	30.8538	26.3538	4.5	27.425	30.019	28.1667	28.488	25.4577	26.4692	29.9692	29.4654	83.6231	74.0038	78.35	77.4346	35.704	31.976	31.788	31.516	25.708	25.148	25.275	25.0833
1984	8	7	30.7731	26.8192	3.95385	27.9143	30.03	28.0095	28.5077	25.6692	26.5615	30.0577	29.7808	84.4231	75.5385	78.1308	76.9731	36.2731	32.2	31.1692	31.2308	25.75	25.2577	25.025	25.0167
1984	8	8	30.8308	26.9885	3.84231	28.0476	29.9333	28.115	28.536	25.6923	26.6077	32.7269	31.6231	82.8462	75.0846	76.6154	74.8038	34.0538	32.372	31.376	31.416	25.416	25.356	25.1174	25.1478
1984	8	9	30.9038	26.9731	3.93077	27.981	30.0048	28.34	28.704	25.7385	26.7077	32.5231	32.05	81.3154	72.8577	76.1154	74.6038	33.828	32.5958	31.7958	31.75	25.5125	25.4875	25.2391	25.1826
1984	8	10	30.7538	26.5115	4.24231	27.719	29.8667	28.1091	28.408	25.6423	26.4962	32.4538	32.5538	82.436	75.0192	77.6923	75.0923	34.892	31.976	31.284	31.6125	25.5167	25.2958	25.0957	25.1174
1984	8	11	30.4962	26.2808	4.21538	27.46	29.765	27.68	28.1269	25.5115	26.3654	33.296	34.3	82.8308	76.4654	76.4654	73.6923	34.34	32.104	31.18	30.82	25.352	25.228	25.0261	24.9591
1984	8	12	30.8577	26.1308	4.72692	27.6048	29.96	27.57	27.996	25.5038	26.5462	34.7885	33.2885	83.6538	74.0115	76.8615	73.7731	33.7423	32.12	30.976	30.904	25.244	25.232	25.1045	25.0227
1984	8	13	30.8115	26.3923	4.41923	27.6429	29.8238	27.835	28.164	25.5	28.9885	30.4731	29.4308	83.2	74.36	78.856	76.744	34.264	32.1917	31.3958	31.5042	25.2875	25.2625	25.0174	25.0348
1984	8	14	30.7808	26.1192	4.66154	27.6381	30.0905	27.9762	28.512	25.4	26.6654	27.9462	27.7154	83.8846	76.0385	80.1962	78.8231	35.6038	32.2077	31.3923	31.3308	25.4923	25.2769	24.992	24.932
1984	8	15	30.7038	26.2654	4.43846	27.5095	29.7429	28.0429	28.36	25.4615	26.5308	30.7846	29.4885	84	77.1923	78.7808	77.3692	37.4	32.1231	31.2808	31.3038	25.8154	25.2346	25.0708	25.0875
1984	8	16	30.3538	26.5115	3.84231	27.6571	29.6263	27.625	28.0692	25.5808	26.5308	34.7615	33.8385	84.6923	76.5077	75.2923	73.9846	36.2346	32.344	30.732	30.932	25.616	25.352	24.9227	25.0636
1984	8	17	30.7462	26.2346	4.51154	27.6333	29.3619	27.99	28.232	25.5654	26.4423	32.8038	32.4769	84.5	75.8346	77.8923	76.2731	35.5	32.204	31.716	31.476	25.62	25.244	25.3435	25.1565
1984	8	18	30.9115	25.9385	4.97308	27.5238	29.8714	28.1095	28.416	25.4	26.4808	30.15	29.5308	84.8846	76.3077	77.8538	77.15	37.6154	31.9846	31.2231	30.9923	25.7115	25.15	25.05	24.9083
1984	8	19	30.8923	26.7	4.19231	27.8143	29.87	27.6238	28.1423	25.4	26.4038	37.0115	37.2346	82.5923	72.7654	70.7885	69.5269	37.992	31.675	30.7333	30.6583	25.9417	24.9833	25.195	25.025
1984	8	20	30.6615	26.2577	4.40385	27.6714	29.79	27.8789	28.164	25.6538	28.8769	30.788	31.8192	80.55	74.6692	77.068	76.0231	36.7667	32.6125	31.675	31.7208	25.8583	25.4875	25.1609	25.1783
1984	8	21	30.8192	26.3538	4.46538	27.5905	29.7286	27.7095	28.088	25.7192	26.5385	36.9846	36.0962	84.3577	74.8846	74.2654	72.6038	38.404	32.396	30.912	31.02	26.176	25.36	25.1571	25.2048
1984	8	22	30.8538	26.3192	4.53462	27.3857	29.795	27.7474	28.036	32.2115	35.6385	33.8833	35.352	76.6615	66.7077	71.7375	70.3542	34.7273	32.419	31.3095	31.4095	25.5333	25.3714	25.1684	25.1684
1984	8	23	30.9192	26.4	4.51923	27.3333	29.7095	28.0286	28.312	25.532	28.4308	32.6654	31.9192	81.7769	73.6308	76.3231	75.6423	38.4417	32.2833	31.7292	31.6	26	25.3083	25.1609	25.0913
1984	8	24	30.9231	26.0808	4.84231	27.4	29.615	27.93	28.124	25.3923	26.4	37.5192	34.024	84.36	75.8231	75.2692	72.1	34.248	31.94	30.9	30.568	25.324	25.112	24.9087	24.9619
1984	8	25	30.8385	25.7385	5.1	27.365	29.7263	27.5667	27.95	25.2962	26.312	37.608	37.6846	84.288	74.7923	72.1231	69.7769	34.196	31.8	30.084	30.124	25.252	25.052	24.7	24.92
1984	8	26	30.7269	25.4615	5.26538	27.3238	29.8381	27.58	27.972	27.7308	28.5692	32.7538	34.55	82.6038	68.3885	74.604	73.216	35.4833	31.7182	31.0682	31.2455	25.6273	25.0091	24.8143	24.9238
1984	8	27	30.7731	25.9654	4.80769	27.5143	30.019	27.7048	28.0462	27.6077	30.7385	35.5538	34.7077	82.26	72.504	73.5042	73.1542	37.1174	32.1261	30.5783	30.7522	25.7348	25.2435	24.83	24.945
1984	8	28	30.7962	25.8231	4.97308	27.3667	29.6333	27.9429	28.132	25.55	28.3538	31.0192	29.9462	87.08	77.64	77.908	78.012	36.968	32.064	31.1	30.952	25.66	25.2	24.987	24.913
1984	8	29	30.9346	26.4154	4.51923	27.9579	30.045	27.8238	28.3577	25.6115	28.3654	33.4538	31.7538	85.0833	76.48	75.992	75.408	36.552	32.016	31.008	31.016	25.76	25.164	25.0773	25.0273
1984	8	30	30.9962	26.5538	4.44231	27.5571	30.0286	28.0048	28.252	25.584	28.3692	32.7231	29.992	83.1154	73.35	77.0154	75.0077	35.7462	31.5	31.508	31.444	25.8292	25.1792	25.2435	25.1696
1984	8	31	30.5	26.152	4.348	27.83	28.9143	27.3476	27.888	25.7346	28.4846	36.3346	36.2192	80.512	74.4577	74.8538	73.25	37.2708	31.9583	31.4833	31.3292	26.0125	25.3174	25.3952	25.2762
1984	9	1	30.8615	26.2654	4.59615	27.6095	29.8238	28.0857	28.4	25.7692	28.8923	34.7115	34.0885	83.728	72.7462	76.7846	73.7885	36.716	32.092	31.836	31.372	26.048	25.3625	25.3739	25.2818
1984	9	2	31.0192	26.5423	4.47692	27.4048	30.2952	28.295	28.416	25.6385	26.6962	30.25	30.3769	84.3346	73.6846	78.15	77.0923	38.048	32.34	31.64	31.728	26.188	25.352	25.1208	25.1917
1984	9	3	31.1769	26.1769	5	27.4857	30.4905	27.981	28.392	25.3346	26.8654	28.1269	27.8885	84.7308	75.3462	81.3038	79.3385	37.2115	32.6423	31.5385	31.4308	25.6654	25.5077	25.04	24.992
1984	9	4	30.5923	25.7154	4.87692	27.2	28.98	27.435	27.584	25.3923	26.0962	30.3038	30.824	87.0769	77.8846	81.1962	77.4077	35.4923	31.604	31.24	30.852	25.516	24.944	24.8917	24.8348
1984	9	5	30.6538	25.5885	5.06538	27.3524	29.5238	27.4895	27.908	25.3923	26.2923	35.7538	33.3692	86.5385	78.4615	75.2885	74.65	37.9615	31.9154	30.5654	30.5577	25.8038	25.1154	25.0318	24.9455
1984	9	6	30.7577	26.2038	4.55385	28	29.7286	27.5714	28.288	25.6038	26.5385	38.1154	35.7269	84.6538	78.4231	72.8769	72.4577	37.4385	32.5115	30.6846	30.8577	25.9308	25.4308	25.2571	25.181
1984	9	7	31.1038	26.6077	4.49615	27.72	30.2619	27.8095	28.392	25.6846	26.6654	33.44	33.7115	84.6538	75.6538	76.7731	73.1654	36.0423	32.3885	31.1154	30.8423	25.75	25.3654	25.1043	25.0909
1984	9	8	31.1038	25.95	5.15385	27.165	30.1333	28.0143	28.196	25.4731	26.3769	33.1615	31.9	84.1692	72.5692	75.8346	74.8538	37.456	31.832	31.072	31.088	25.9	25.068	24.9652	24.9609
1984	9	9	30.8923	25.888	5.00431	27.415	30.3857	28.2143	28.472	25.3962	26.6769	32.5	32.4385	82.8423	73.6923	78.2885	74.9808	35.564	32.256	31.712	31.56	25.66	25.292	25.1708	25.2304
1984	9	10	30.8346	26.088	4.74662	27.62	29.5273	27.5818	27.996	25.3462	26.3115	35.2462	33.1346	85.0385	78.1154	77.4231	74.6885	35.4769	31.6462	31.2192	30.7385	25.5885	24.9654	25.1826	25.0273
1984	9	11	30.9038	25.9615	4.94231	27.5714	29.9048	27.9857	28.2192	25.5038	26.6192	31.1462	29.7769	85.5	78.1538	80.6154	78.8615	38.3077	32.5885	31.4885	31.4192	25.8731	25.4692	25.2042	25.1167
1984	9	12	30.7038	26.0538	4.65	27.5952	30.1	27.9571	28.152	25.4923	26.6808	30.3231	29.6077	85.6923	76.7692	80.0038	78.3038	37.5654	32.3808	31.5231	31.1808	25.9	25.3692	25.2042	24.9917
1984	9	13	30.9154	25.7962	5.11923	27.3571	30.0105	27.8429	28.096	25.4692	26.45	30.45	29.3269	86.7692	78.0769	79.1154	78.8	37.6192	32.0692	31.0885	31.2846	25.9577	25.1923	24.9917	25.125
1984	9	14	30.8577	25.6731	5.18462	27.0619	29.66	27.5476	27.944	25.2538	26.5192	33.2192	32.5577	84.9808	76.5308	78.2231	76.7769	37.564	32.096	31.22	31.104	25.876	25.212	25.0261	24.9522
1984	9	15	30.5846	25.9962	4.58846	27.5579	28.9263	27.1429	27.7038	25.6231	26.05	34.4962	32.608	86.4615	80.8077	76.8885	75.8115	37.9346	31.8115	30.7077	30.6962	25.9308	25.0615	25.0682	25.0636
1984	9	16	30.8692	26.2154	4.65385	27.1905	29.57	27.31	27.7385	25.3885	26.4769	38.8385	38.4885	87.2308	77.9231	71.9769	71.25	37.6731	32.1538	30.2423	30.2962	25.9385	25.2423	25.11	25.09
1984	9	17	31.0538	25.9962	5.05769	27.3	30.095	27.5238	27.76	25.45	26.6077	37.908	38.3038	84.5231	75.3385	74.1538	70.6538	36.116	32.364	30.988	30.352	25.668	25.332	25.281	25.03
1984	9	18	30.5154	25.62	4.89538	26.5095	29.565	27.5182	27.708	25.0808	26.5115	33.1538	32.25	86.5731	76.7269	79.7308	77.2385	35.448	31.832	31.652	31.072	25.552	25.072	25.1292	24.9522
1984	9	19	30.3192	25.052	5.26723	26.74	28.9682	27.1	27.588	25.1115	26.2538	35.9885	34.05	86.5385	77.7885	78.1808	75.8231	35.204	31.772	30.832	30.608	25.4	25.04	24.8609	24.8273
1984	9	20	30.8115	25.2731	5.53846	26.6619	28.8381	27.0762	27.576	27.8231	28.5154	30.7731	29.5962	82.3846	74.85	81.784	79.728	37.2125	31.4292	31.3167	31.2625	25.7375	24.8583	24.9565	24.9174
1984	9	21	30.8462	25.7231	5.12308	27.4048	29.3524	27.1524	27.88	27.7346	28.5385	33.0308	32.3962	83.9154	76.1115	78.504	76.88	37.464	32.068	30.788	31.052	26.076	25.18	24.9682	25.1136
1984	9	22	31.0154	25.6346	5.38077	26.7667	29.6952	27.51	28.072	25.3231	26.6577	33.3	33.7615	84.932	75.6885	79.5846	74.9308	34.512	32.14	31.596	30.896	25.344	25.24	25.0917	24.9864
1984	9	23	30.6538	25.3692	5.28462	26.5381	29.5524	27.425	27.8	25.0885	26.2731	33.768	34.7231	86.592	75.5308	79.5269	74.8462	34.248	31.656	31.228	30.524	25.12	24.96	24.9	24.7364
1984	9	24	30.3846	25.236	5.14862	26.2	29.1273	26.7952	27.264	25.0615	26.3115	31.9538	30.324	88.8077	78.4231	80.4538	78.55	36.1308	31.7462	30.904	30.784	25.372	25.152	24.7292	24.7391
1984	9	25	30.7654	25.0308	5.73462	26.69	29.3381	26.8211	27.564	25.3192	26.3846	35.5385	33.3269	87.72	78.3077	79.05	75.6731	36.1846	32.0346	30.5077	30.5038	25.6423	25.1923	24.8	24.9364
1984	9	26	30.6923	25.2731	5.41923	27.035	29.2857	27.3476	27.9	25.2846	26.4154	33.8692	32.1038	87.96	79.7308	78.4885	78.0769	38.0077	32.05	30.8962	31.15	25.95	25.1731	25.0826	25.113
1984	9	27	30.6269	25.96	4.66692	27.2381	29.4286	27.1182	27.54	25.432	28.7346	42.9038	40.62	86.12	75.3077	69.7192	67.3192	34.3154	31.764	29.888	29.9	25.44	25.2125	24.9579	24.9389
1984	9	28	30.6923	25.3808	5.31154	26.8286	29.675	27.295	27.844	25.1846	26.5231	30.9038	29.9923	88.64	78.1154	80.6269	79.7308	37.5692	32.1038	30.9462	31.0038	25.8115	25.2231	24.9292	24.8708
1984	9	29	30.9115	25.4192	5.49231	26.86	29.835	27.4714	28.008	25.3769	26.5154	28.3385	27.8308	89.3462	76.9615	82.6423	81.5	37.7962	32.1346	31.3692	31.4846	26.0538	25.2038	24.964	25.032
1984	9	30	30.8077	25.7231	5.08462	27.3238	29.6762	27.05	27.864	25.5038	26.5731	37.4846	35.7269	85.188	75.8769	76.9423	73.1654	36.188	32.588	30.62	30.82	25.796	25.468	24.9591	25.1667
1984	10	1	30.7286	25.4407	5.28783	27.1348	29.8708	27.4304	28.0556	27.6786	28.4464	31.4385	33.2286	85.6357	76.4643	79.0704	75.3148	33.9593	32.7037	30.8481	30.6704	25.3444	25.537	24.8	24.9652
1984	10	2	30.5036	25.8852	4.61839	27.0478	29.2208	27.4043	27.7963	27.7679	28.4704	30.0357	29.7107	86.6296	77.2444	81.0074	79.8519	35.1185	32.0296	30.9148	31.0111	25.337	25.3192	24.836	24.884
1984	10	3	30.55	25.625	4.925	27.2174	29.1826	27.313	27.8037	25.4786	28.1929	36.4179	35.5929	86.0385	77.7407	74.3296	73.1852	38.3667	31.7333	30.3519	30.037	25.9333	25.0185	24.9318	24.7045
1984	10	4	30.7357	25.5321	5.20357	26.8391	29.6826	27.2696	27.7778	25.2429	26.3429	31.5333	32.7714	83.1143	74.8286	78.8429	75.35	35.8077	32.0038	30.9692	30.7885	25.7808	25.1654	24.764	24.8
1984	10	5	30.4893	25.0357	5.45357	26.7545	29.1478	27.387	27.8296	25.1107	26.2929	27.5963	28.9179	86.8214	78.6071	81.7786	79.2036	35.9964	31.9464	30.8714	30.8607	25.4107	25.1464	24.6778	24.8154
1984	10	6	30.6893	25.6964	4.99286	27.2348	29.7478	27.3043	27.7074	25.4143	26.4214	36.6889	38.0143	82.3179	74.4964	73.4071	71.55	38.6038	31.9	30.5654	30.45	26.1538	25.1	24.9591	24.85
1984	10	7	30.5536	25.8036	4.75	27.2696	29.8045	27.5348	27.8148	25.3571	29.9536	32.0962	35.0714	84.4111	73.863	77.2037	73.3111	36.8538	31.2269	30.6808	30.2462	25.6462	24.888	24.8174	24.7318
1984	10	8	30.2786	25.3643	4.91429	26.9095	28.7522	26.8227	27.2815	25.1643	26.0179	31.9536	31.6321	84.675	78.6321	81.4321	79.0143	38.3741	31.6074	30.8407	30.9333	25.863	24.9593	24.788	24.828
1984	10	9	30.15	25.4429	4.70714	27.0091	28.3478	27.0522	27.237	25.15	27.2929	32.4607	32.0143	87.0741	81.6296	79.8741	78.8259	39.5889	31.3185	29.9148	30.4037	25.6815	24.7852	24.3792	24.6333
1984	10	10	30.4036	25.2643	5.13929	27.0174	28.7217	26.6783	27.1074	25.0714	26.0214	39.9643	37.4074	86.9286	79.6071	73.2429	70.7107	36.9571	31.45	29.737	29.8333	25.4593	25.0259	24.6091	24.8048
1984	10	11	30.2893	25.0607	5.22857	26.4955	28.6043	26.8696	27.1444	24.9429	25.8429	34.6593	35.3393	84.7821	76.5857	76.7679	75.0357	38.3615	31.2769	30.4808	30.3462	25.7154	24.7731	24.7304	24.713
1984	10	12	30.15	24.7143	5.43571	26.1955	28.8818	26.5	27.1259	24.8679	26.0571	30.0714	29.9	88.5185	80.1429	84.1143	80.7821	36.2786	31.7179	30.2429	30.325	25.2429	25.0179	24.363	24.5115
1984	10	13	30.1929	24.7286	5.46429	26.3045	28.45	26.8318	27.1407	24.85	25.875	32.05	31.125	85.9321	79.0393	80.75	79.1536	38.037	31.1963	30.6259	30.3519	25.4222	24.7444	24.716	24.54
1984	10	14	30.4286	25.05	5.37857	26.613	29.5182	27.0913	27.3519	24.9964	26.1	33.3786	32.5464	87.0926	75.9893	81.7679	77	36.0037	31.4667	30.9815	30.6	25.2889	24.8556	24.7731	24.8583
1984	10	15	30.5679	25.1643	5.40357	26.4364	29.6391	27.113	27.4259	24.9429	28.0429	31.6929	33.225	88.3077	75.7333	79.2222	75.7778	35.9037	31.8538	30.3885	30.4885	25.3231	25.0692	24.5583	24.7652
1984	10	16	30.3071	25.1964	5.11071	26.5739	29.7783	27.0304	27.3889	24.9393	26.2107	29.2536	28.7714	89.9643	77.0357	81.7964	80.7393	38.2143	31.525	30.5179	30.5714	25.625	24.9143	24.6038	24.6769
1984	10	17	30.6821	25.2179	5.46429	26.7773	29.6087	26.9409	27.4393	24.8071	26.1036	29.3185	31.1964	86.4286	76.8929	81.9107	77.4857	35.825	31.2964	30.4107	30.2464	25.1071	24.775	24.5923	24.584
1984	10	18	30.1143	24.8963	5.21799	26.3522	28.9	26.5208	27.0679	24.8214	25.7857	34.0963	34.725	89.0357	79.0714	79.3536	74.7714	34.95	31.175	29.5643	29.5964	24.9429	24.7179	24.208	24.4261
1984	10	19	30.4071	24.8148	5.59233	26.5045	29.3435	26.6958	27.2857	24.8393	26.0536	38.9893	36.7036	88.3333	77.5	76.9929	72.2179	35.525	31.425	29.8571	29.5536	24.9786	24.85	24.4792	24.5273
1984	10	20	30.3429	24.8714	5.47143	26.5478	29.1217	27.1435	27.2889	24.8429	28.4107	32.1357	30.9393	87.3333	76.7786	81.0536	77.9214	36.2536	31.15	30.4679	30.0107	25.2	24.8481	24.6	24.468
1984	10	21	30.3857	24.8607	5.525	26.5174	29.281	26.913	27.3786	26.75	28.1963	34.3786	31.4111	83.325	73.3821	77.7185	75.8333	39.5	31	30.0115	30.2077	25.5692	24.74	24.4783	24.5522
1984	10	22	30.4071	25.1179	5.28929	26.5652	29.4652	27.0565	27.5519	25.0143	26.1	33.763	35.0286	81.0393	72.45	77.625	73.5821	37.64	31.46	30.66	30.448	25.324	24.856	24.6042	24.6174
1984	10	23	30.5714	25.1143	5.45714	26.5909	29.813	27.2136	27.5333	24.9	27.7821	27.4214	26.9357	89.1852	76.4815	83	81.5778	38.863	31.2704	30.7037	30.5333	25.4963	24.7815	24.6231	24.5346
1984	10	24	30.3536	25.0571	5.29643	26.3913	29.2826	26.5565	27.4222	24.8857	26.0179	32.4704	32.4464	85.2893	75.7143	79.0607	75.3143	36.3852	31.2074	30.2889	29.9852	25.1556	24.737	24.532	24.4542
1984	10	25	30.4464	25.075	5.37143	26.6522	29.4174	27.0318	27.425	26.6071	28.2857	30.3536	29.2357	84.5571	74.5321	80.8593	78.7556	35.9519	31.1704	30.5074	30.4333	25.137	24.6741	24.66	24.588
1984	10	26	30.4071	25.0036	5.40357	26.6957	29.25	26.6773	27.225	26.8071	27.9321	32.525	31.0429	83.125	74.5929	79.4963	77.7667	36.8769	31.3846	30.5115	30.5769	25.3231	24.8077	24.6833	24.7042
1984	10	27	30.1607	25.2571	4.90357	26.9545	28.9818	27.0583	27.4286	26.9929	27.9107	32.5964	31.3571	84.8607	77.2929	79.5852	78.2111	36.7259	31.2407	30.4074	30.3333	25.4074	24.763	24.7542	24.6208
1984	10	28	30.625	25.9107	4.71429	27.3435	29.1522	27.2583	27.6786	27.2679	29.5679	31.9607	32.4214	83.3607	74.45	79.3481	77.1074	36.8519	31.2148	30.8148	30.4778	25.4333	24.8846	24.9417	24.6958
1984	10	29	29.9143	25.3893	4.525	26.8609	28.5435	26.8125	27.2393	27.6821	28.1679	34.5885	38.4143	80.0286	76.0179	74.1148	72.1778	36.068	32.024	29.908	30.156	25.136	25.172	24.4455	24.7048
1984	10	30	30.0786	25.3107	4.76786	26.8348	29.1826	27.2609	27.6	25.0643	25.8679	31.9037	33.8464	84.6821	75.9821	78.2321	75.05	35.237	31.2037	30.3407	30.1926	25.0667	24.7333	24.516	24.5375
1984	10	31	29.9593	25.8808	4.07849	26.9348	29.113	26.9522	27.5333	27.5607	27.7286	38.0893	36.5143	82.1071	74.1821	68.8643	68.5607	34.5741	30.9556	29.2538	29.4385	25.0346	24.7269	24.3571	24.4238
1984	11	1	30.0148	25.5815	4.43333	26.6857	29.0571	27.3048	27.6385	25.0111	25.7037	34.6037	36.8259	81.5885	71.2926	72.7111	71.0815	35.3	30.9208	30.1542	30.0333	25.0042	24.6	24.4455	24.3591
1984	11	2	30.0704	25.4778	4.59259	26.7667	29.275	26.6095	27.3037	25.0074	25.8704	31.5481	31.4704	84.7704	77.4222	80.0481	77.7444	35	31.2077	29.9731	30.2385	25.0077	24.7231	24.3583	24.4542
1984	11	3	29.9037	25.5519	4.35185	26.7	28.4952	26.75	27.1462	27.6333	30.6704	31.4778	29.5556	84.3038	77.1	79.4462	79.62	35.616	31.248	30.132	30.3	25	24.764	24.4522	24.5348
1984	11	4	30.0333	25.1926	4.84074	26.82	28.9714	26.6381	27.3654	24.8667	27.7885	34.7308	34.3615	86.12	76.3231	77.9808	72.1846	33.3115	30.9115	29.6077	29.2269	24.6115	24.688	24.2348	24.3381
1984	11	5	29.8	25.6308	4.16923	26.7429	28.6864	26.6227	27.3423	24.837	25.6963	37.2577	36.2667	85.4074	77.8148	74.7593	70.937	33.3296	30.7111	29.1889	29.0815	24.5037	24.4556	24.1	24.2238
1984	11	6	29.9556	25.1923	4.76325	26.8429	28.9136	26.9857	27.4808	24.763	25.5926	36.4296	32.5846	82.3444	75.2296	75.6333	71.3444	32.7769	30.4769	29.6846	29.3654	24.4231	24.3192	24.2375	24.3091
1984	11	7	29.9815	25.4889	4.49259	27.095	29.1762	26.55	27.2462	24.8519	25.863	43.9654	41.1538	82.6192	76.0556	68.3593	64.0741	32.95	30.7538	28.992	28.74	24.528	24.592	24.09	24.3333
1984	11	8	29.8148	25.4808	4.33405	26.74	28.5682	26.7	27.0077	24.5519	27.863	37.1444	36.4778	81.3556	72.0407	71.0148	70.2593	35.924	30.384	28.924	29.192	24.744	24.3917	23.9619	24.1333
1984	11	9	29.8704	25.1259	4.74444	26.4905	29.0143	26.6524	27.1192	26.4148	28.1963	29.0296	28.7704	81.9963	73.4963	79.4462	77.2385	35.6731	30.4308	29.3192	29.3115	24.5654	24.2846	23.9375	23.9167
1984	11	10	29.637	24.9481	4.68889	26.7211	28.7238	26.9286	27.3	26.3407	27.6778	27.2593	26.963	82.5296	75.4778	81.9769	80.0923	35.9962	30.4385	29.95	29.8885	24.6654	24.3	24.176	24.112
1984	11	11	29.8444	25.2037	4.64074	26.1905	28.1905	26.1762	26.8852	24.5074	25.337	41.0154	38.35	83.8519	76.8037	72.1074	67.4148	32.5231	30.0923	28.9077	28.3808	24.2385	24.0962	24.1571	24.0105
1984	11	12	29.7667	24.9741	4.79259	26.119	28.7762	26.7952	27.3185	24.6333	25.6111	40.7222	39.5704	82.8885	73.7667	69.7444	67.7111	34.704	30.112	29.304	28.976	24.812	24.136	24.3048	24.235
1984	11	13	29.7593	25.1889	4.57037	26.7571	28.8714	26.7143	27.3259	24.6185	25.637	31.3222	30.7889	84.037	76.8519	77.9519	75.9296	34.2037	30.5815	29.2704	29.563	24.3926	24.363	24.075	24.1667
1984	11	14	29.7333	25.6538	4.07949	26.5143	28.79	26.5286	27.2667	24.5889	25.6407	35.9778	34.7889	84.8889	76.8519	73.1222	72.1222	36.763	30.263	28.8407	29.2074	24.8148	24.2111	24.1273	24.2318
1984	11	15	29.7778	25.4333	4.34444	26.6952	29.1905	26.8952	27.4	24.5556	25.9222	33.2815	32.7111	84.2308	76.963	77.0704	73.8852	34.8185	30.9407	29.5519	29.4741	24.6037	24.6037	24.25	24.3522
1984	11	16	30.063	25.5074	4.55556	27.1	29.3333	27.019	27.5852	24.7444	25.9111	34.1037	33.0556	81.2259	73.4593	75.6556	73.0444	36.6885	30.6077	29.8346	29.6962	24.9423	24.4077	24.4043	24.2739
1984	11	17	29.7815	25.5885	4.19302	26.91	28.5571	26.605	27.1407	26.7333	27.7556	33.6481	32.5815	84.5185	76.3481	76.5731	75.1077	36.5615	30.8423	29.4615	29.4731	25.1423	24.5231	24.3364	24.3182
1984	11	18	29.5815	25.2889	4.29259	27.035	28.44	26.6333	27.0462	30.3037	30.3115	33.5556	30.0615	79.137	73.4852	77.788	75.14	35.34	30.448	29.692	29.6833	24.9542	24.4583	24.2636	24.3
1984	11	19	29.3074	25.7038	3.60356	26.9381	28.6091	26.4773	27.1037	24.6926	25.5889	35.3148	35.4963	84.6538	78.1852	75.7519	72.9	34	30.6222	28.8667	29.1111	24.5185	24.4259	23.913	24.0909
1984	11	20	29.3667	25.1654	4.20128	27.0952	28.7182	26.6682	27.2889	26.5	27.4519	31.2852	30.4852	79.9923	75.4741	80.2346	74.9846	32.5115	30.3962	29.6231	29.2346	24.1846	24.2808	23.96	24.0304
1984	11	21	29.7185	25.3741	4.34444	26.8476	28.6429	26.5857	27.3815	24.6889	25.4963	37.1962	34.6346	81.3444	75.6296	73.0037	69.3407	32.8923	30.4115	28.8769	28.8	24.3462	24.3038	23.8261	24.0333
1984	11	22	29.6037	25.5852	4.01852	26.681	28.47	26.6	27.263	26.4148	27.1333	30.4333	30.7481	79.663	74.1593	76.5885	75.65	36.892	30.504	29.472	29.688	24.928	24.352	24.0565	24.1348
1984	11	23	29.8222	25.7423	4.07991	26.8476	28.5591	26.6095	27.2704	24.4963	25.5	37.2444	36.6741	79.6	75.4037	70.4963	68.7333	36.1385	30.2538	28.6923	28.5423	24.5846	24.1846	23.8905	23.6619
1984	11	24	29.4222	25.4778	3.94444	26.5905	28.4143	26.1952	26.9	26.9111	27.7741	34.9519	34.2148	80.8963	75.3111	74.1462	72.6923	37.748	30.64	29.056	29.288	24.988	24.412	24.0905	24.1762
1984	11	25	29.6148	25.6852	3.92963	27.1095	28.7048	26.481	26.9926	26.6296	27.4741	38.2444	36.837	79	73.7815	71.3654	69.3577	37.436	30.048	28.7	28.636	24.764	24.084	24	23.84
1984	11	26	29.5593	25.5296	4.02963	26.781	28.7619	26.695	27.2074	26.5741	27.6481	35.0385	34.9074	82.237	74.8889	74.5423	71.4654	33.1154	30.3115	28.8885	28.9423	24.4192	24.2462	23.9409	24.0857
1984	11	27	29.4074	25.5259	3.88148	26.8524	28.3762	26.4286	27.2037	26.5926	27.8296	34.4	33.1481	81.3222	75.8296	74.95	73.5308	36.7346	30.4385	29.1885	29.1231	24.8731	24.3115	24.0909	23.9864
1984	11	28	29.5111	25.037	4.47407	26.6952	28.5381	26.6952	27.1296	26.8	27.8926	31.6963	30.9185	81.563	75.6111	76.2269	75.45	36.8308	30.4731	29.0038	29.2462	24.7308	24.3308	23.9	23.9478
1984	11	29	29.4037	25.3037	4.1	26.319	28.381	26.7571	27.2037	26.7704	27.7333	31.1593	30.6519	79.663	73.3852	76.7462	74.8923	36.536	29.828	29.372	29.288	24.488	23.988	23.9783	23.9043
1984	11	30	29.463	25.1333	4.32963	26.5333	28.581	26.8789	27.1889	26.8519	28.0385	29.968	33.2704	81.9889	73.6741	76.0692	73.4231	34.6462	30.1423	29.2192	29.0577	24.4346	24.284	24.0217	24.0227
1984	12	1	28.8148	24.9615	3.85328	26.2636	28	26.25	28.7741	24.5333	27.0556	39.2808	36.8077	81.328	73.5808	68.7577	68.0192	34.624	29.332	28.08	27.98	24.052	23.825	23.555	23.535
1984	12	2	29	25.1444	3.85556	26.6381	28.3381	26.1476	26.7222	26.7259	29.5704	33	30.7538	79.3111	71.1704	73.6385	71.3577	33.2846	29.0269	27.76	28.296	23.76	23.775	23.1364	23.4818
1984	12	3	29.1444	25.1148	4.02963	26.6857	27.9095	26.0091	28.7185	30.2885	32.9963	36.0308	36.1407	74.6704	68.1923	70.5458	66.5833	29.8583	28.913	27.7739	27.8478	23.3739	23.5955	23.3842	23.5222
1984	12	4	28.9963	25.2	3.7963	26.6238	27.8524	26.1619	26.9519	26.9333	29.7963	38.3556	36.837	77.3	70.9852	69.3615	67.4962	34.056	29.376	28.136	28.224	23.952	23.8792	23.71	23.665
1984	12	5	29.137	25.337	3.8	26.6238	28	26.3524	26.9556	27.0852	29.8148	36.3593	34.7407	78.3259	72.4556	72.4885	70.6731	34.76	29.864	28.808	28.916	24.208	24.15	24.0333	24.0095
1984	12	6	28.8593	25.8222	3.03704	26.63	27.6619	26.3143	26.7852	24.3519	29.4741	38.0731	39.3222	80.1926	72.5704	70.5815	67.4556	32.0846	29.2846	28.1692	28.2577	23.8654	23.9167	23.5524	23.765
1984	12	7	29.1963	25.5148	3.68148	26.6952	28.3714	26.1143	26.8852	24.2704	27.7889	39.3846	40.1333	81.0769	74.1259	67.6259	64.5889	30.3815	29.437	27.4037	27.5444	23.4556	23.8423	23.435	23.5316
1984	12	8	28.9815	25.5889	3.39259	26.9381	28.3667	26.7095	27.0963	26.5296	29.2741	35.6556	35.0556	77.1926	69.3741	71.05	69.3615	33.884	29.316	28.308	28.376	23.992	23.8292	23.6048	23.5476
1984	12	9	29.1074	25.7074	3.4	26.8333	28.3	26.5762	27.0778	26.4333	29.1481	35.7926	35.0333	76.3704	68.563	71.2154	69.7538	34.85	29.0875	28.5583	28.5208	24.1625	23.6696	23.619	23.5524
1984	12	10	28.8741	25.6	3.27407	26.8476	28.2143	26.3524	26.8815	26.4333	29.3185	35.7667	34.9444	79.4654	73.7074	73.9885	70.5038	32.6423	29.4462	28.1038	28.2423	23.8962	23.872	23.4091	23.7048
1984	12	11	29.1593	25.7	3.45926	26.4381	28.2857	26.319	26.8926	24.2852	27.1741	35.0077	34.5038	82.8889	74.8593	73.7667	69.6852	30.7815	29.3148	28.1	28	23.5593	23.7962	23.4609	23.6238
1984	12	12	28.9	25.2963	3.6037	26.3571	28.025	26.1714	26.6	24.2741	29.2111	36.6741	36.0519	83.5556	73.0407	70.7889	69.6259	34.4185	29.0593	27.6704	28.0296	24.0296	23.816	23.5238	23.6952
1984	12	13	28.8667	25.0963	3.77037	26.5048	28.1476	26.4143	26.9	28.537	29.6	29.692	33.2704	77.8074	72.0852	75.55	72.5769	32.372	29.868	28.996	28.696	23.756	24.1167	23.7739	23.8727
1984	12	14	28.8296	25.2	3.62963	26.7952	28.2762	26.1333	26.7556	24.137	27.2556	38.2808	37.963	81.8519	74.6778	69.4407	66.8889	31.8185	29.0852	27.4741	27.8333	23.5778	23.6346	23.3524	23.795
1984	12	15	28.5963	25.2852	3.31111	26.6381	28.0952	26.3524	26.6259	24.0889	27.1423	35.8423	36.1519	82.7778	72.7889	69.0815	68.6593	32.8593	28.8037	27.2	27.5296	23.6741	23.58	23.0143	23.1952
1984	12	16	28.7556	25.4926	3.26296	26.5857	27.881	26.1143	26.5	24.063	29.237	42.2115	41.9556	79.9037	70.6333	65.9481	62.5259	32.0615	28.8731	27.4269	27.25	23.55	23.7208	23.3684	23.5278
1984	12	17	28.9148	25.2852	3.62963	26.4143	28.1667	26.1143	26.5222	23.963	26.8963	38.7556	35.8038	80.2963	71.7444	68.9	66.1111	32.2077	28.7269	27.3231	27.2115	23.4	23.468	23.0905	23.165
1984	12	18	28.8	25.237	3.56296	26.381	27.6667	25.6143	26.3815	23.8185	26.9926	37.05	37.263	82.8889	73.7333	66.3778	65.5963	33.6444	28.1778	26.837	26.8926	23.5333	23.1308	23.21	23.115
1984	12	19	28.8889	25.6111	3.27778	26.2048	27.8333	25.881	29.1704	26.3333	29.4185	37.0889	37.1074	81.3074	70.9615	69.0077	67.9269	33.9	28.7192	27.3269	27.4423	23.6615	23.5917	23.18	23.135
1984	12	20	28.737	25.237	3.5	26.3	28.0476	26.0571	26.6407	23.9444	26.9074	39.7	38.463	79.663	71.5148	65.7741	65.3519	33.45	28.6615	26.9038	27.3038	23.5692	23.424	22.905	23.17
1984	12	21	28.7185	25.3	3.41852	26.6905	27.6857	25.7095	26.5222	26.3852	28.9889	39.4704	38.1778	78.3481	72.5222	66.3154	65.4577	33.5385	28.4462	27.0962	27.1923	23.6	23.304	23.3579	23.2158
1984	12	22	28.9556	25.7815	3.17407	26.5048	27.9429	25.8381	26.5296	23.9778	29.3111	41.3815	40.2259	79.3148	69.7481	65.5963	64.063	34.0462	28.3654	27.1615	27.2615	23.6154	23.3625	23.2842	23.2947
1984	12	23	28.6852	25.2808	3.40442	26.4333	27.9286	26.3762	26.6444	26.1	29.0222	35.85	37.6192	80.0926	71.5	70.9577	65.6115	30	29	28.076	27.628	23.384	23.6333	23.5429	23.4684
1984	12	24	28.8333	25.4111	3.42222	26.419	27.8762	26.2571	26.663	26.8296	31.3815	35.9346	34.4462	79.3963	70.4185	71.75	67.15	28.3538	28.7808	27.6423	27.4269	23.0962	23.6542	23.2182	23.465
1984	12	25	28.7852	25.3	3.48519	26.5381	28.0857	26.1524	26.8407	23.963	26.9593	37.4259	34.3423	80.9259	73.4481	69.8481	67.4222	32.1556	28.6519	27.4222	27.4148	23.3852	23.3769	23.2318	23.2762
1984	12	26	28.763	25.2481	3.51481	26.2381	27.7381	25.6909	26.4037	23.8808	29.1259	37.0185	36.2667	80.9259	72.7037	69.2333	67.8667	29.6889	28.6808	27.2615	27.4269	22.9692	23.38	23.181	23.1762
1984	12	27	28.6407	24.9333	3.70741	26.1381	27.6571	25.485	26.1704	23.6815	26.863	40.6185	39.7444	79.6731	72.7148	67.9111	64.5074	31.0077	28.1885	26.9731	26.9885	22.9923	23.12	23.28	23.3474
1984	12	28	28.5074	25.1407	3.36667	26.3	27.6286	25.94	26.5407	23.8556	26.3704	32.6038	33.4444	81.1111	72.737	71.7741	68.6259	31.3185	28.0852	26.9444	26.9407	23.2	23.1308	22.7609	22.9591
1984	12	29	28.4889	25.5148	2.97407	26.2714	27.6905	25.7	26.3593	23.6667	26.5615	41.5731	41.6778	80.0385	72.8444	62.563	60.4704	29.4074	27.763	25.9	26.1296	22.8704	22.9077	22.4842	22.65
1984	12	30	28.563	25.2593	3.3037	26.019	27.6048	25.9095	26.4444	23.537	26.5259	34.3519	33.1407	80.7407	72.3741	68.9481	68.2333	31.4926	27.8185	26.6926	26.7815	22.9333	22.9846	22.7045	22.7318
1984	12	31	28.5444	24.9037	3.64074	25.9905	27.519	25.8571	26.4963	23.6667	26.563	34.1741	34.4148	79.363	72.2259	70.8852	69.7519	33.7538	28.4923	27.6269	27.5654	23.3423	23.416	23.2636	23.1409

## Sheet: 1985
Year	Month	Day	Max	Min	Max-Min	T-7	T-13	T-19	Mean	T1	T13	T19	Mean	R1	R13	R19	Mean	P7	P13	P19	Mean	Tr7	Tr13	T19	Mean		Month	Tmean	Rmean
1985	1	1	28.524	25.332	3.192	26.4762	28.035	26.2	28.812	24.308	27.004	35.875	33.8609	81.9583	73.6391	70.4261	68.2375	31.6667	28.8042	27.2875	27.3708	23.5625	23.5522	23.025	23.1105		January	26.5096	65.2653
1985	1	2	28.908	25.5375	3.3705	26.5619	28.15	26.2091	28.644	24.112	27.168	38.5792	36.6667	78.5417	71.4458	67.1292	65.6875	34.0826	28.5913	27.3435	27.313	23.5565	23.4091	23.2556	23.1722		February	26.4514	66.3398
1985	1	3	28.792	25.152	3.64	26.5762	28.1333	26.1667	26.62	24.012	26.972	33.3542	34.812	80.52	73.08	71.468	69.096	33.928	28.54	27.22	27.412	23.536	23.3792	23.11	23.165		March	26.708	67.4013
1985	1	4	28.58	25.2292	3.35083	26.2333	27.7864	25.8773	26.272	23.604	26.776	42.824	41.72	81.0833	74.628	67.54	62.456	29.764	28.34	26.964	26.504	22.84	23.2792	23.0684	23.0118		April	27.2308	68.3216
1985	1	5	28.292	25.144	3.148	26.2524	27.719	25.8333	26.316	23.672	26.784	36.192	36.72	81.0833	74.388	70.956	68.944	33.088	27.984	27.1458	27.4167	23.2708	23.1391	22.9	23		May	28.0242	69.4773
1985	1	6	28.38	24.868	3.512	26.2238	27.6048	25.919	26.224	23.744	29.112	39.748	39.028	77.32	67.932	65.384	64.764	35.0087	28.1565	27.0478	27.187	23.5565	23.3762	23.1667	23.2		June	28.198	73.3018
1985	1	7	28.376	25.08	3.296	26.0524	27.7429	25.66	26.236	23.728	26.876	37.1792	36.4667	82.5833	73.708	68.768	65.336	31.82	28.1	26.668	26.736	23.28	23.0583	23.1211	23.3111		July	28.1639	74.6955
1985	1	8	28.392	24.648	3.744	26.4857	27.8	25.5095	26.312	23.748	26.948	38.5	35.904	80.08	73.364	68.968	66.74	33.672	28.292	27.036	27.028	23.328	23.2125	23.2632	23.1842		August	28.2623	74.8555
1985	1	9	28.34	25.096	3.244	26.3048	27.619	25.4857	26.276	23.764	26.648	39.776	38.396	80.76	73.376	64.416	63.908	33.324	27.832	25.944	26.62	23.432	22.9458	22.5222	22.8944		September	27.9422	75.8781
1985	1	10	28.332	25.28	3.052	26.1952	27.4857	25.2095	26.056	23.72	26.74	45.368	42.528	78.624	71.708	62.632	60.8	33.8417	27.9583	26.5167	26.425	23.3417	23.0391	23.0875	22.8937		October	27.4544	76.1658
1985	1	11	28.572	25.252	3.32	26.3333	28.0857	25.6524	26.372	25.884	29.24	34.392	34.208	75.72	67.2	70.2042	67.725	33.8391	27.9783	27.2043	27.1261	23.3	23.0591	23.1947	23.0053		November	27.2351	72.9117
1985	1	12	28.488	25.548	2.94	26.0381	27.5762	25.8524	26.288	25.548	29.224	34.352	34.732	75.176	69.688	68.2958	67.6	33.6348	28.1522	26.9609	27.087	23.2478	23.1455	22.9526	22.9526		December	26.8855	67.4162
1985	1	13	28.448	25.396	3.052	26.2857	27.7619	25.6955	28.724	25.9042	29.5083	38.888	36.888	76.852	67.676	64.888	64.4583	31.125	27.813	26.9391	26.8435	22.9609	23	23.05	22.8556
1985	1	14	28.38	25.204	3.176	25.9048	27.6095	25.61	26.144	25.956	29.804	34.928	34.548	79.52	70.384	69.7304	68.2417	34.5	27.9	26.7167	27.0792	23.4333	23.0348	22.8737	23.0263
1985	1	15	28.224	25.0833	3.14067	26.15	27.4	25.2381	25.916	23.496	26.7	38.1	40.68	80.96	73.348	66	62.28	30.8	27.356	26.4083	26.3	22.9292	22.8522	22.8556	22.8235		Convention
1985	1	16	28.404	25.0875	3.3165	26.0667	27.6909	25.6227	26.0958	23.696	27.08	42.9917	41.632	79.352	72.208	63.656	60.304	30.0375	28.0708	26.3208	26.2458	22.8458	23.1304	22.75	22.925		Max	maximun daily temperature
1985	1	17	28.324	25.05	3.274	26.08	27.6667	25.9619	26.324	23.54	29.336	35.0292	36.04	80.2	68.948	67.892	65.104	29.036	27.248	26.336	26.24	22.644	22.7261	22.485	22.6105		Min	minimun daily temperature
1985	1	18	28.528	25.068	3.46	26.0667	27.7095	25.9238	26.34	23.484	29.4	34.384	34.796	80.36	70.628	68.08	67.54	30.544	27.936	26.52	26.588	22.804	23.1478	22.635	22.65		Max-Min	temperature difference
1985	1	19	28.44	24.9875	3.4525	25.919	27.8333	25.3826	26.08	26.152	28.7583	40.5458	39.4708	78.592	66.1	65.192	61.336	27	27.7043	26.4609	26.3522	22.4	23.1476	22.7833	22.8353		T-7	dry bulb temperature at 7:00 am
1985	1	20	28.584	24.888	3.696	25.7476	27.5381	25.8286	26.264	23.384	26.54	36.6	36.52	81.5	72.876	68.076	66.104	28.74	27.588	26.46	26.3	22.592	22.8	22.675	22.5368		T-13	dry bulb temperature at 1:00 pm
1985	1	21	28.628	25.132	3.496	25.9143	27.9	25.7476	26.344	23.248	26.684	36.768	34.6583	79.68	71.228	67.152	64.772	28.308	27.46	25.836	26.024	22.276	22.7	22.135	22.2316		T-19	dry bulb temperature at 7:00 pm
1985	1	22	28.468	24.82	3.648	26.1429	27.8364	27.9318	26.528	23.428	27.0958	33.6583	32.5042	80.5417	72.3	69.6667	69.0875	30.9667	28.125	26.5542	26.8042	22.8542	23.1174	22.545	22.605		Mean	mean daily dry bulb temperature
1985	1	23	28.536	25.08	3.456	26.1333	27.8667	26.1333	26.508	23.54	29.324	39.792	37.4542	78.132	68.228	66.78	63.052	29.0417	27.725	27.0083	26.5083	22.7	22.9909	22.9579	22.7556		T1	wet bulb temperature at 7:00 am
1985	1	24	28.552	25.004	3.548	26.1095	27.8476	25.8524	26.4	23.416	26.536	35.316	34.764	80.84	72.524	68.98	68.012	30.928	27.836	26.504	26.828	22.844	22.9917	22.645	22.75		T13	wet bulb temperature at 1:00 pm
1985	1	25	28.556	24.904	3.652	25.87	27.8524	25.8667	26.2208	23.36	26.66	35.032	32.45	80.88	72.468	69.028	67.852	30.632	27.672	26.7167	26.725	22.6833	22.9696	22.665	22.645		T19	wet bulb temperature at 7:00 pm
1985	1	26	28.42	24.988	3.432	26.04	27.7286	25.4143	26.124	23.488	26.712	41.528	39.452	81.1739	72.572	64.148	61.976	29.32	27.74	25.952	26.124	22.764	22.875	22.6111	22.8		Mean	Mean daily wet bulb temperature
1985	1	27	28.536	25.088	3.448	26.055	27.681	25.6571	26.2	23.508	26.444	37.5042	37.684	80.5417	72.024	65.648	63.108	29.156	27.48	25.848	25.968	22.636	22.7167	22.1632	22.4611		R1	relative humidity at 7:00 am
1985	1	28	28.484	25.125	3.359	26.1143	27.7	25.45	26.188	23.4	26.336	44.224	40.8542	79.44	72	61.188	59.084	28.524	27.42	25.46	25.724	22.464	22.7292	22.2176	22.3437		R13	relative humidity at 1:00 pm
1985	1	29	28.58	25.184	3.396	26.3333	27.9619	25.8524	26.256	23.6125	27.988	34.4958	36	78.392	69.944	68.064	65.556	29.4667	27.975	26.875	26.7167	22.75	23.0696	22.79	22.8158		R19	relative humidity at 7:00 pm
1985	1	30	28.632	24.992	3.64	26.0667	27.8333	25.7381	26.304	23.416	26.308	34.5	33.656	80	71.5	68.092	67.296	30.596	27.584	26.324	26.392	22.68	22.8458	22.55	22.5		Mean	mean daily relative humidity
1985	1	31	28.612	25.192	3.42	25.9714	27.7714	25.7762	26.4083	25.044	28.728	34.9	34.008	77.688	69.492	67.244	66.7667	28.7458	27.8542	26.1458	26.5125	22.4417	23.013	22.295	22.6474		P7	barometric pressure at 7:00 am
1985	2	1	28.5115	24.8154	3.69615	25.9364	27.3	25.3727	25.7115	23.2692	28.7615	34.7875	36.876	79.2308	68.2654	61.3769	62.396	29.648	26.8833	25.5174	25.6696	22.2957	22.4955	21.9833	22.0889		P13	barometric pressure at 1:00 pm
1985	2	2	28.6923	25.1038	3.58846	25.8045	27.7727	25.4955	26.0885	23.0846	26.2077	37.8154	37.1962	77.1808	68.9154	64.25	62.95	29.9	27.296	25.92	26.032	22.264	22.6292	22.4158	22.3684		P19	barometric pressure at 7:00 pm
1985	2	3	28.5769	25.2615	3.31538	25.9773	28.0667	25.7773	26.4231	25.5731	28.4769	34.5654	32.212	77.0077	68.6308	69.884	66.896	28.944	27.488	26.328	26.476	22.492	22.7458	22.3762	22.495		Mean	mean daily barometric pressure
1985	2	4	28.7769	25.2577	3.51923	26.0227	27.6818	25.4364	26.1885	25.3385	28	34.1077	33.4538	76.6654	69.5154	67.008	66.308	30.392	27.412	25.676	26.044	22.416	22.7167	22.11	22.21		Tr7	dew temperature at 7:00 am
1985	2	5	28.1846	25.3308	2.85385	25.9636	27.5	24.9909	25.7538	23.1308	25.8462	41.9115	39.8	74.412	67.3231	60.6577	58.8192	30.0708	26.7458	25.7318	25.9545	22.4591	22.5952	22.3176	22.3235		Tr13	dew temperature at 1:00 pm
1985	2	6	28.2769	24.6077	3.66923	26.0091	27.5619	25.2955	25.9885	25.4346	28.1423	32.232	33.0923	78.1192	69.804	69.412	67.964	30.496	26.988	26.5167	26.4375	22.6792	22.5652	22.545	22.485		T19	dew temperature at 7:00 pm
1985	2	7	28.4654	24.6769	3.78846	25.9455	27.9682	25.5619	26.25	25.4231	28.2192	31.3077	31.4077	76.3038	66.2192	69.736	68.536	31.0667	27.4042	26.3667	26.5792	22.6625	22.7087	22.3381	22.4476		Mean	mean daily dew temperature
1985	2	8	28.3269	24.944	3.38292	25.7545	28	25.6522	28.1731	23.3077	26.6346	31.732	31.308	79.68	69.888	72.048	68.108	28.244	27.396	26.208	26.068	22.132	22.6708	22.1591	22.2286
1985	2	9	28.4	24.584	3.816	25.7455	27.8	25.6043	26.1423	23.0077	26.0615	36.7846	34.85	78.9231	70.5385	67.5038	64.4308	28.3231	27.2154	25.9538	25.7577	22.0423	22.584	22.2048	22.115
1985	2	10	28.568	25.012	3.556	25.8826	27.3348	25.7522	26.1731	23.1385	28.6231	33.4538	33.6038	79.0769	71.4192	67.7923	67.0923	28.3269	27.1231	25.8462	26.0615	22.1654	22.512	22.1	22.1905
1985	2	11	28.3923	25.3	3.09231	25.9455	27.8174	25.4957	26.1346	23.0769	26.1038	36.6462	34.5846	78.6538	70.0154	67.9192	64.3154	28.3346	27.0538	25.9269	25.7769	22.1115	22.472	22.2381	22.195
1985	2	12	28.6769	24.7962	3.88077	25.8909	27.8864	25.8455	26.3654	23.3615	26.3038	33.7615	33.2962	78.7077	70.2154	67.7962	67.6154	30.948	27.524	26.272	26.448	22.716	22.7833	22.4381	22.4286
1985	2	13	28.4808	24.8346	3.64615	25.4318	27.75	25.8136	28.3962	24.7769	24.3577	32.3115	31.1808	77.5769	71.656	70.492	69.992	30.7708	27.7792	26.575	26.7875	22.625	22.7917	22.4714	22.519
1985	2	14	28.6192	25.056	3.56323	25.9905	27.987	25.4696	26.0654	23.2731	26.2962	38.6731	36.6962	77.6115	68.7846	65.8	63.6769	30.532	27.592	26.568	26.372	22.604	22.8542	22.9	22.7158
1985	2	15	28.8346	25.1077	3.72692	25.6818	28.0381	25.6909	28.05	25.2154	24.6385	32.1308	30.8038	78.8731	72.84	71.508	69.896	30.768	28.012	26.892	26.824	22.684	22.94	22.919	22.8
1985	2	16	28.6846	24.9	3.78462	25.8318	27.9955	25.8955	26.2769	23.3538	26.5923	36.7885	33.708	81.56	72.0538	69.0846	66.4423	28.7	27.8346	27	26.74	22.576	23.1	22.9238	22.835
1985	2	17	28.6769	24.65	4.02692	26.3545	27.7091	25.3636	26.1692	23.3692	26.3231	32.1458	35.0731	80.1538	72.2192	67.2885	66.1769	30.2423	27.0654	26.4167	26.6042	22.6667	22.7522	22.58	22.595
1985	2	18	28.5769	25.1962	3.38077	25.95	27.6227	25.6	26.1538	23.3192	26.2615	36.2077	33.356	81	71.8038	65.8654	65.4269	30.1731	27.2538	25.904	26.416	22.712	22.7708	22.29	22.615
1985	2	19	28.4423	25.1731	3.26923	25.8818	30.3955	28.3682	26.4731	23.3615	26.3	30.2538	29.704	79	70.116	72.6	70.464	29.996	27.376	26.532	26.628	22.436	22.675	22.4545	22.4591
1985	2	20	28.6154	25.1654	3.45	25.8	28.2227	26.0565	26.3692	23.288	28.4846	34.912	35.2231	79.8846	68.5077	67.4423	64.75	26.6231	27.516	26.336	26.236	22.196	22.7792	22.3857	22.5
1985	2	21	28.9462	25.1885	3.75769	25.9545	28.2545	26.0818	26.5769	23.1654	28.4346	32.2	31.876	76.8154	67.7462	68.0731	66.4538	28.3	27.464	26.124	26.348	22.232	22.75	22.2524	22.3476
1985	2	22	28.8846	25.4385	3.44615	26.15	28.1409	26.0682	26.5885	23.2423	26.5115	31.9923	31.6346	76.7231	67.7154	70.1269	68.2423	29.776	27.224	26.628	26.472	22.436	22.5625	22.4591	22.3273
1985	2	23	28.9692	25.3038	3.66538	25.9591	27.7864	25.6955	26.3115	27.6731	28.5667	32.74	32.376	73.9308	66.15	69.0077	66.4654	27.688	27.184	26.472	26.372	22.1125	22.687	22.5333	22.3286
1985	2	24	28.5038	25.112	3.39185	25.8727	27.8864	25.6348	26.2077	23.4115	26.5	33.8346	31.6	81.0769	70.2154	68.8346	67.6654	28.0346	27.4231	26.524	26.632	22.5	22.7708	22.6524	22.6857
1985	2	25	28.7077	25.276	3.43169	25.9	27.9783	25.8	26.3808	25.3308	28.5231	32.1385	31.5885	75.9731	67.4154	69.624	67.82	27.944	27.164	26.256	26.428	22.144	22.5167	22.4	22.4381
1985	2	26	28.9269	25.1154	3.81154	26.1136	28.285	25.7	26.4731	23.4885	26.6846	32.0792	34.9038	78.4962	68.5769	69.3231	65.6615	28.96	27.832	26.816	26.568	22.588	22.9	22.8048	22.73
1985	2	27	28.8462	24.7769	4.06923	26.1714	27.8591	25.6909	26.2423	25.2808	28.9269	38.252	37.7231	79.432	70.6231	69.764	64.668	27.716	28.168	26.952	26.604	22.748	23.1625	22.885	22.9111
1985	2	28	28.9077	25.0154	3.89231	26.0455	27.9455	25.8636	26.5115	23.4154	26.7	35.0538	33.9769	80.0385	71.2769	69.8462	68.2808	30.4615	27.5346	26.8154	26.8269	22.7577	22.748	22.7905	22.6714
1985	3	1	29.1154	25.4269	3.68846	25.8762	28.2762	26.1857	28.8577	23.352	26.948	30.4885	28.3885	77.4731	68.5	73.996	71.848	28.316	27.536	26.792	26.884	22.412	22.7	22.3304	22.3957
1985	3	2	28.8231	25.1154	3.70769	26.1524	27.9905	25.8476	26.2385	23.22	27.6385	31.7654	31.0269	76.9308	67.8115	70.5731	68.3231	28.272	27.32	26.656	26.564	22.3	22.6833	22.5318	22.4955
1985	3	3	28.7769	25.016	3.76092	25.9714	27.9909	25.5591	26.1923	23.05	28.4385	34.2	32.9846	78.28	69.272	69.444	65.444	26.26	27.172	26.028	25.928	21.872	22.5792	22.3238	22.255
1985	3	4	28.7923	25.2923	3.5	25.5286	28.2619	25.7952	26.3462	23.044	30.3231	31.5885	31.7962	77.272	66.384	68.604	67.268	28.6792	27.2583	25.9708	26.2167	22.2083	22.5913	21.9762	22.0571
1985	3	5	28.9615	24.9654	3.99615	25.6381	27.8619	25.7727	26.2	24.5269	30.4846	38.2308	38.2154	75.1417	64.5385	62.76	62.44	28.4542	27.2167	25.7542	25.8833	22.2667	22.7227	22.2056	22.2222
1985	3	6	29.0615	25.1	3.96154	26.035	28.2048	26.0048	26.4115	23.1269	26.404	33.7308	30.175	79.2	67.6077	67.9269	66.6385	28.2269	26.8577	26.244	26.4	22.38	22.6435	22.3048	22.319
1985	3	7	29.0692	25.0615	4.00769	25.8	28.5095	26.0571	26.5692	23.0731	26.4577	29.7462	29.4346	79.0769	67.6692	71.4308	69.4808	27.7654	27	26.2808	26.3192	22.0923	22.428	22.2174	22.2217
1985	3	8	28.9923	25.4269	3.56538	25.7476	28.2143	26.015	26.4731	23.0769	26.356	31.2	29.944	78.6154	67.9308	69.7077	67.7731	26.2115	26.9346	26.0077	26.0462	21.85	22.388	22.2318	22.2182
1985	3	9	29.0192	25.3231	3.69615	25.9333	28.3095	25.981	26.4923	23.0885	26.2808	31.3615	30.6346	76.3692	66.1	69.5038	67.5385	27.856	26.796	26.3	26.252	22.08	22.3083	22.3682	22.3091
1985	3	10	29.0885	25.036	4.05246	25.7524	28.1476	25.6381	26.3192	23.1308	26.4423	34.2423	31.468	79.6538	69.7923	68.1462	66.7308	28.0192	27.2231	26.364	26.488	22.248	22.7042	22.5762	22.519
1985	3	11	29.15	25.0038	4.14615	25.6667	28.0714	25.4095	26.1654	25.3269	26.4077	31.4462	30.632	80.84	69.328	70.1667	69.284	28.504	27.316	26.456	26.52	22.332	22.625	22.7	22.6286
1985	3	12	28.9423	25.1846	3.75769	25.7238	27.8905	25.2619	26.1654	23.0038	25.6731	32.8192	30.952	78.6923	68.5769	68.5115	66.3269	27.6538	26.6692	26.06	26.18	22.012	22.425	22.4905	22.3619
1985	3	13	28.9962	25.1346	3.86154	25.7619	28.2762	25.8409	26.4231	25.6462	26.588	32.3962	31.8308	80.1154	67.5115	70.65	68.6769	26.4577	27.6	26.564	26.696	22.056	22.8208	22.5318	22.5273
1985	3	14	28.8808	25.2538	3.62692	26.0381	28.0952	25.9	26.5154	23.2923	26.2885	32.0385	32.4654	77.4308	68.1615	70.7885	69.05	28.528	27.48	26.636	26.804	22.3	22.7875	22.5364	22.5182
1985	3	15	28.9654	25.2192	3.74615	26.1905	28.219	25.7952	26.4654	23.6115	26.8654	36.2115	35.5962	79.72	69.5654	69.1423	66.1038	27.488	28.008	26.896	26.824	22.624	23.0875	22.8238	22.875
1985	3	16	29.1423	25.464	3.67831	26.0857	28.6091	26.4045	26.7538	23.3731	26.8769	34.9077	32.2	79.5769	68.9885	70.9423	66.4538	26.9231	27.7115	26.9154	26.5154	22.2731	22.848	22.6591	22.4857
1985	3	17	29.3962	25.5923	3.80385	26.1905	28.6143	26.2048	26.7154	23.55	27.0269	32.6923	31.2962	80.1154	70.3	72.6269	69.6231	29.0538	28.25	27.4538	27.1115	22.6769	23.156	23.0636	22.8455
1985	3	18	29.3692	25.9538	3.41538	26.2762	28.381	26.1524	26.672	23.5923	26.5462	35.0038	33.1769	80.1154	70.4577	68.3231	66.8308	29.0615	28.0423	26.6808	26.7269	22.6962	23.104	22.6333	22.6762
1985	3	19	29.2885	25.6615	3.62692	26.2381	28.8381	26.419	26.9154	23.45	26.7654	30.4769	30.0615	79.5385	69.8846	73.2808	71.05	28.5962	28.1154	27.3077	27.2423	22.5231	23.128	22.8565	22.7609
1985	3	20	29.4462	25.652	3.79415	25.9714	28.55	26.1636	26.6769	23.4231	27.0269	34.9385	33.3231	80.6154	70.2308	68.4385	67.3654	28.5654	28.1154	26.6346	26.75	22.5385	23.08	22.6143	22.6571
1985	3	21	29.4231	25.3846	4.03846	25.8952	28.719	26.3238	26.7808	23.3731	26.7962	29.5346	29.6346	80.9615	67.8615	70.8923	69.8538	28.6769	27.4731	26.3769	26.6654	22.5269	22.7	22.2696	22.4043
1985	3	22	29.5269	25.0846	4.44231	25.7	28.8048	26.2762	26.7231	23.0038	26.6808	31.6692	31.1308	77.4808	65.6538	68.4577	67.3115	28.056	27.288	26.276	26.332	22.076	22.5625	22.2136	22.2091
1985	3	23	29.3346	24.9577	4.37692	25.7476	28.4571	26.0333	26.6154	23.0808	26.5154	33.1	30.9231	79.3077	68.0115	69.6192	67.7346	27.8808	27.1577	26.4154	26.2269	22.1115	22.476	22.3364	22.1955
1985	3	24	29.4269	25.12	4.30692	25.8	28.3591	26.05	26.5923	23.2962	26.3654	34.3692	33.2577	80.36	69.1731	69.3385	66.5385	26.8846	27.5115	26.5808	26.4192	22.2192	22.74	22.6091	22.6
1985	3	25	29.4538	25.4654	3.98846	26.119	28.7381	26.2286	26.8038	23.3615	26.7269	32.6308	31.5462	79.8462	68.7923	70.3385	68.5231	28.5846	27.8577	26.8538	26.7654	22.4423	22.928	22.65	22.5182
1985	3	26	29.4769	25.1269	4.35	26.5476	28.119	25.45	26.1654	25.332	32.5962	39.8708	39.388	75.2769	63.4654	60.66	58.604	26.625	27.0217	27.135	26.98	22.66	23.2111	23.0625	22.95
1985	3	27	29.7231	25.5	4.22308	26.4286	28.7524	26.0143	26.828	23.6308	26.6385	33.6538	33.1577	77.612	67.2962	68.9538	66.8577	29.12	28.128	26.964	27.144	22.728	23.1583	22.8952	22.9476
1985	3	28	29.5423	25.876	3.66631	26.35	28.6909	28.5182	29.2962	23.8538	26.9885	34.7308	33.2	79	68.772	69.596	66.064	27.304	27.96	26.852	26.784	22.512	23.05	22.719	22.78
1985	3	29	29.7308	25.9769	3.75385	26.4714	28.6143	26.3476	26.936	23.5962	26.6269	32.4038	31.5	78.4615	69.7654	70.0577	68.5077	28.9538	28.2808	26.8846	27.1885	22.6423	23.264	22.7864	22.9227
1985	3	30	29.6692	25.8231	3.84615	26.4905	28.6143	26.085	26.8077	23.5538	26.2808	33.8885	32.9231	78.4231	68.8769	67.4269	66.1654	28.8	27.8846	26.5385	26.8615	22.5923	23.056	22.7762	22.9
1985	3	31	29.7308	25.5962	4.13462	26.2381	28.575	26.2409	26.8308	25.5154	28.6962	32.0923	31.6462	78.2269	67.4462	70.444	69.032	29.504	28	27.236	27.268	22.912	23.1042	23.0905	23.0143
1985	4	1	29.5654	25.5346	4.03077	26.1955	28.7773	26.3364	26.7615	23.6192	26.6154	32.0962	33.4385	77.2423	65.1385	68.6154	66.3962	30.336	27.7542	27.1708	27.0667	22.85	22.9348	22.881	22.7952
1985	4	2	29.7654	25.7154	4.05	26.3909	28.8409	26.2304	26.8615	27.6538	30.6808	32.5269	32.0923	74.6269	64.4346	69.6417	67.4292	30.7792	27.9375	27.05	27.1083	22.9667	23.0348	22.91	22.87
1985	4	3	29.5846	26.0077	3.57692	26.4636	28.8045	26.4136	27.1	23.6923	26.8192	34.7423	33.3385	77.0538	66.7577	69.0077	66.6731	30.624	27.968	27.424	27.28	23.04	23.05	23.0857	22.919
1985	4	4	29.5731	25.74	3.83308	26.6	28.8545	26.3238	27.0038	25.2308	28.7346	28.036	29.7385	76.9038	66.9615	71.8583	70	30.72	28.38	27.512	27.404	22.984	23.2917	23.0273	22.95
1985	4	5	29.4269	26.112	3.31492	26.5636	29.013	26.5565	27.1692	23.7192	27.1077	33.1346	31.7808	78.4615	68.6846	72.5731	68.1077	28.7962	28.3115	27.5538	27.3654	22.7962	23.216	22.9913	23
1985	4	6	29.8692	26.1154	3.75385	26.5318	29.0476	26.6318	27.2192	23.8808	27.1038	32.4038	32.0538	80	69.1346	70.1846	68.6269	30.9731	28.5769	27.2615	27.4654	23.2115	23.38	22.9545	23.0182
1985	4	7	29.8846	25.9269	3.95769	26.3045	29.1273	26.8	27.05	23.8538	27.2115	30.5154	32.2077	80.9231	67.2962	70.5923	68.6538	30.7231	28.552	27.604	27.656	23.3	23.3417	22.9955	23.0545
1985	4	8	29.9077	26.1769	3.73077	26.6545	29.1455	26.8409	27.35	24.1231	29.2385	30.7923	30.2346	80.56	70.368	73.248	71.412	31.524	29.196	28.172	28.176	23.464	23.7583	23.4182	23.3864
1985	4	9	29.95	26.2808	3.66923	26.8091	29.0476	26.8091	27.3538	24.2769	27.1923	32.6	32.636	79.0885	69.1385	69.1385	68.0077	30.212	29.236	27.792	28.164	23.488	23.7875	23.3952	23.5476
1985	4	10	29.8846	26.0385	3.84615	26.7	28.9714	26.6409	27.1731	24.1462	27.2385	32.5269	34.2538	80.1154	68.4615	69.2577	67.6423	31.3423	28.904	27.788	27.932	23.512	23.5917	23.3619	23.3571
1985	4	11	29.6577	26.4	3.25769	26.5455	28.9773	26.7364	27.2462	24.092	28.95	32.0731	31.8308	76.7346	66.5462	70.1692	69.0192	31.8167	29.125	28.0333	28.2792	23.5583	23.7304	23.2409	23.35
1985	4	12	29.8654	26.0538	3.81154	26.7864	28.9	26.5091	27.1308	23.8769	26.9077	32.1231	31.5269	79.5	69.1538	70.0538	68.5654	31.1192	28.2654	27.3	27.4038	23.1846	23.22	23.0773	23.0636
1985	4	13	29.9077	25.9615	3.94615	26.6045	29.0682	26.6667	27.2038	23.6269	26.7654	29.9231	29.55	78.6923	68.0192	71.36	69.7808	30.5038	28.1308	27.4538	27.2923	22.8423	23.156	23	22.8565
1985	4	14	29.9385	25.8308	4.10769	26.7409	29.0864	26.5591	27.0692	23.8731	26.7423	31.9038	33.45	78.8077	66.05	68.4	66.0538	30.5462	28.024	27.232	27.4	23.168	23.0875	23.081	23.1095
1985	4	15	29.9577	25.6615	4.29615	26.4143	29.1727	26.6091	27.0692	23.8615	27.1231	30.3038	32.0385	80.6538	67.7308	71.6692	69.6308	29.2731	28.82	27.992	28	23.112	23.55	23.3818	23.3318
1985	4	16	29.9385	26.0692	3.86923	26.6409	28.8727	26.2591	26.9115	24.0115	29.3115	36.8769	35.1885	77.684	67.98	65.928	64.488	31.6417	28.6583	27.2125	27.3833	23.375	23.4609	23.2947	23.3684
1985	4	17	29.8308	25.8538	3.97692	26.6955	28.9048	26.7381	27.0423	24.1885	27.0615	34.3654	33.5154	77.5692	66.72	68.524	67.8038	32.125	28.825	27.8583	27.9708	23.6125	23.5609	23.2905	23.419
1985	4	18	29.9423	26.0923	3.85	26.6318	28.7455	26.2955	26.8962	24.1269	27.4154	36.9115	35.0808	81.1538	71.8231	67.0846	66.4885	31.6654	29.0692	27.3346	27.4385	23.5538	23.692	23.38	23.405
1985	4	19	29.9423	26.2423	3.7	26.7636	29.0091	26.4091	27.1808	23.95	27.0654	34.3577	33.2923	79.0385	69.5038	69.3462	67.4577	31.1231	28.8154	27.6154	27.7308	23.2423	23.604	23.4714	23.4429
1985	4	20	29.9885	26.25	3.73846	26.7182	28.8818	26.8045	27.2615	24.1885	29.3731	32.0538	32.3231	80.8077	67.9	70.8231	69.6692	31.6577	28.6346	27.7192	28.0385	23.6231	23.5792	23.2818	23.4409
1985	4	21	30.0692	26.2654	3.80385	26.9636	29.2409	26.7318	27.3385	24.2538	27.3615	32.2538	31.8077	79.9231	69.9038	70.9231	69.3308	31.95	29.0923	27.8462	28.0769	23.7038	23.712	23.4091	23.5227
1985	4	22	30.1308	26.1462	3.98462	26.7773	29.2818	26.7727	27.3423	24.1808	27.3923	35.3385	33.1308	78.9231	68.0654	68.9231	67.6231	32.144	29.204	28.02	28.112	23.708	23.7875	23.5667	23.6
1985	4	23	30.1462	26.2269	3.91923	27.0591	29.2864	26.9182	27.4385	24.2462	27.3192	32.8808	32.0154	79.5	69.15	71.1846	69.1	31.8	28.8038	28.1385	28.1308	23.5808	23.496	23.5591	23.5364
1985	4	24	30.1923	26.4038	3.78846	27.1182	28.9409	26.7227	27.3731	25.9962	29.3115	34.7923	34.5615	74.2808	65.1462	68.8	67.12	32.5	29.613	28.6043	28.7087	23.9826	24	23.755	23.755
1985	4	25	30.1692	26.4923	3.67692	27.0727	29.4	27.1136	27.6154	24.2962	27.7231	35.3269	32.496	77.4692	68.2846	69.7577	67.1769	31.584	29.12	28.316	28.268	23.624	23.6792	23.619	23.5667
1985	4	26	30.1077	26.4	3.70769	27.0273	29.3864	27.1864	27.6038	24.5077	27.6115	30.9577	28.9	81.3846	71.3385	74.5385	72.6308	32.7923	29.7115	28.9846	28.9077	24.0154	24.084	23.9261	23.8609
1985	4	27	30.0692	26.5885	3.48077	27.2818	29.1773	27.1636	27.5962	24.7346	30.1192	35.1231	34.9885	79.2769	68.1462	70.9192	68.8923	33.168	29.692	28.976	28.956	24.264	24.187	24.0571	24.019
1985	4	28	30.0269	26.6962	3.33077	27.2909	29.3227	27.1636	27.5885	24.5962	27.6692	34.8846	35.4423	78.964	70.8231	70.2769	68.7885	33.284	29.712	29.1042	29.0917	24.2167	24.187	24.0333	24.0143
1985	4	29	30.0038	26.7462	3.25769	27.2227	29.2727	26.8818	27.4885	24.6731	27.7077	37.2385	36.3269	79.5692	69.7615	68.3269	66.55	31.34	29.848	28.408	28.656	24.008	24.1125	23.895	23.975
1985	4	30	30.0538	26.4192	3.63462	27.0773	29.2864	27.0318	27.4846	24.4885	27.4885	32.7269	32.0769	81.0385	70.8692	71.7462	70.5308	32.3962	29.5077	28.4885	28.5885	23.9846	23.928	23.7227	23.7636
1985	5	1	30.0296	26.5778	3.45185	27.3652	29.1522	26.7783	27.3259	26.3778	31.4704	36.9731	36.4731	76.8963	67.4926	65.9654	64.5346	31.144	29.844	28.26	28.332	23.968	24.1333	23.9842	23.9684
1985	5	2	30.3296	26.6889	3.64074	27.3773	29.6478	27.3696	27.8481	24.6963	27.9231	35.3692	36.3444	76.537	67.2741	68.1444	66.4963	31.028	29.856	28.808	28.756	23.904	24.1083	24.0095	23.9429
1985	5	3	30.0481	26.8778	3.17037	27.387	29.5143	27.3091	27.6926	24.9519	27.6185	34.5037	36.6519	77.8	66.092	68.6192	67.3074	33.26	29.9542	29.3	29.3667	24.5417	24.2043	24.1905	24.181
1985	5	4	30.0926	26.5556	3.53704	27.2913	29.3391	27.3391	27.8481	24.7926	27.8519	30.8333	30.7963	81.6296	71.9185	74.6111	73.0889	32.8037	30.137	29.2667	29.4185	24.363	24.3	24.0875	24.1458
1985	5	5	30.2185	26.7185	3.5	27.3043	29.6435	27.4304	27.8667	24.6704	29.9519	31.15	30.7077	80.6296	69.9889	71.8185	70.0296	30.3	29.7222	28.7407	28.8704	23.9259	24.0385	23.8957	23.9174
1985	5	6	30.0963	26.3852	3.71111	27.2174	29.5591	27.3609	27.7481	24.4407	27.5815	35.2778	32.2231	79.2259	69.0296	71.4444	68.1185	30.6692	29.5538	28.9346	28.5346	23.7038	23.94	23.8522	23.7227
1985	5	7	30.1185	26.0963	4.02222	27.2478	29.3739	27.313	27.7333	24.5481	27.5778	33.3731	33.8741	78.8593	69.5185	71.8407	68.4333	30.9462	29.6	28.8808	28.5923	23.8308	23.988	23.8304	23.7682
1985	5	8	30.1926	26.3	3.89259	27.4	29.4304	27.3174	27.8259	24.7481	27.8222	33.1815	32.6963	80.9259	71.4519	72.3259	70.6741	32.6667	30.1259	28.9481	29.0333	24.2222	24.2615	23.9739	23.9826
1985	5	9	30.2741	26.8704	3.4037	27.4957	29.4217	27.3792	27.7963	27.1593	29.7444	31.1333	30.8556	78.5296	69.8148	74.0692	72.3654	32.9885	30.0538	29.3192	29.2808	24.3346	24.248	24.0826	24.0783
1985	5	10	30.2111	26.6407	3.57037	27.3957	29.1217	27.5478	27.937	27.1852	29.6556	33.9577	35.1407	79.88	72.2926	73.8778	70.0556	30.3423	30.7423	30.0385	29.5692	24.25	24.612	24.3417	24.3227
1985	5	11	30.2704	26.4185	3.85185	27.5652	29.5957	27.4652	27.8296	25.2852	28.0815	36.7519	37.5815	82.7692	71.8222	72.4926	68.5481	31.5556	31.0577	30.0385	29.8192	24.7885	24.812	24.6591	24.6238
1985	5	12	30.3074	26.5519	3.75556	27.5826	29.3696	27.5043	27.8741	26.6556	29.9481	31.6556	31.4481	80.6074	71.2593	75.9577	74.0615	33.1115	30.7808	30.1077	30.1154	24.8615	24.656	24.5435	24.5261
1985	5	13	30.2481	26.5481	3.7	27.0739	29.4609	27.413	27.8963	24.8963	27.8519	33.7407	33.5037	83.1154	72.2519	74.8333	71.8111	30.9074	30.463	29.4667	29.437	24.3	24.4615	24.1917	24.1826
1985	5	14	30.1	26.2852	3.81481	27.3913	29.4435	27.5739	27.9407	24.9704	27.9148	31.8852	31.2444	82.8148	72.9	75.5926	74.1	33.4481	30.4481	30.0444	29.7481	24.5852	24.4385	24.4708	24.2875
1985	5	15	30.0296	26.6519	3.37778	27.5217	29.5043	27.3136	27.7462	25	28.0852	40.2556	38.9519	81.1462	71.9	67.6481	66.6556	32.9615	30.6077	29.236	29.348	24.752	24.6625	24.26	24.29
1985	5	16	30.3037	26.2667	4.03704	27.3304	29.1826	27.5261	30.0692	29.3444	30.8148	30.44	31.1654	78.4926	69.5692	72.608	72.2083	31.7542	30.6375	29.7708	29.5333	24.2875	24.4167	24.2091	24.181
1985	5	17	30.2444	26.5154	3.72906	27.3667	29.2042	28.7917	29.4769	27.5074	30.5704	35.7741	35.2519	76.7346	67.1154	70.96	69.116	33.7783	30.6783	29.9478	30.0391	24.9696	24.5909	24.51	24.535
1985	5	18	30.1963	26.6385	3.55783	27.3783	29.175	27.2875	27.7308	27.3704	28.1538	39.5111	38.7444	78.5462	70.8333	69.0037	66.7704	32.008	30.952	29.728	29.572	24.548	24.75	24.5952	24.59
1985	5	19	30.1148	26.6519	3.46296	27.2913	28.7783	27.4	27.6654	25.1778	30.2593	35.7519	36.4926	82.1731	72.1519	74.2704	71.7556	31.7885	30.9192	30.1269	30.0269	24.6923	24.8542	24.587	24.5864
1985	5	20	30.0926	26.2444	3.84815	27.0913	28.7826	27.1696	27.4963	25.1593	27.8	40.5815	33.9208	85.3704	76.8519	72.2556	68.8852	30.5296	30.7852	30.1308	29.4538	24.5115	24.792	24.6818	24.515
1985	5	21	30.2333	26.2778	3.95556	27.1783	29.3739	27.313	29.5667	25.1778	27.8704	36.1769	36.0846	81.55	70.9885	72.2885	70.1769	33.232	30.812	29.976	29.844	24.784	24.6792	24.6571	24.519
1985	5	22	30.2444	26.2815	3.96296	27.5783	29.25	27.2409	27.7556	25.2704	28.0481	36.4	33.7038	83.6296	76.1185	75.4885	72.3111	31.8852	31.3815	30.0926	29.9444	24.7333	24.9962	24.6957	24.6773
1985	5	23	30.3185	26.037	4.28148	27.2773	29.3	27.5818	27.8769	25.2259	28.1148	33.8778	33.9741	83.5556	73.8259	74.0889	73.7519	33.5923	31.4923	30.0038	30.35	25.0885	25.056	24.4478	24.6609
1985	5	24	30.3481	26.4154	3.93276	27.1826	29.1542	27.2	27.6923	25.2852	27.9778	42.0333	40.8037	80.537	71.1259	66.4704	65.7667	33.784	30.888	29.376	29.616	25.176	24.725	24.6842	24.7211
1985	5	25	30.0704	26.0296	4.04074	26.9609	28.5522	26.9667	27.4038	29.6481	29.7115	33.6444	33.7037	80.2963	71.8259	74.9885	73.7731	33.36	30.688	29.836	29.948	24.916	24.6125	24.3409	24.4136
1985	5	26	30.2704	26.4889	3.78148	27.7957	29.0913	26.7652	27.5462	25.2963	27.8556	42.4385	43.4889	77.7654	70.7444	66.4481	62.6333	31.404	30.556	29.2625	29.1375	24.6333	24.6478	24.4211	24.4222
1985	5	27	29.6037	26.5038	3.09986	27.4826	28.8875	29.752	29.9154	25.4741	28.0852	35.9148	34.9519	83.72	75.5346	73.4077	71.3192	32.2385	30.7923	29.5154	29.864	24.696	24.7708	24.4857	24.5667
1985	5	28	30.0963	26.4444	3.65185	27.4565	28.8522	27.6083	27.8385	27.812	32.1808	39.1923	39.3926	73.6556	66.737	66.8308	66.2423	32.4783	30.4304	29.8	29.6522	24.6913	24.581	24.6211	24.5053
1985	5	29	30.3963	26.7	3.6963	27.6957	29.5261	27.6458	27.9462	27.3077	33.0115	36.892	37.3346	78.1519	69.7148	67.2154	66.9269	30.664	30.972	29.18	29.476	24.448	24.9739	24.4526	24.5684
1985	5	30	30.0444	26.6269	3.41752	27.9522	29.3261	27.5917	27.9154	28.0731	30.6385	36.9346	37.1741	77.7333	69.0333	70.3038	68.8038	32.772	30.692	29.904	29.912	24.824	24.813	24.81	24.72
1985	5	31	30.4481	26.7852	3.66296	27.8435	29.513	27.3542	27.9444	27.5885	30.8423	38.5231	39.9444	76.6407	68.0519	68.5423	67.0769	32.6875	31.4083	30.0625	30.1667	24.8958	25.1773	24.9632	24.9737
1985	6	1	30.237	26.4556	3.78148	27.6333	29.5318	27.5091	27.95	25.3926	26.2519	34.0963	33.0741	84.8	77.4815	75.8963	74.5926	35.4185	31.5407	30.7654	30.7346	25.55	25.0462	24.9522	24.8826
1985	6	2	30.3185	26.5222	3.7963	27.4955	29.3409	27.7727	28.124	25.4778	26.2519	32.6111	31.6074	84.9259	78.5185	77.6259	76.4222	35.8926	31.7593	31.0556	31.0037	25.6074	25.0444	25.1042	25.0417
1985	6	3	30.3444	26.5444	3.8	30.1952	29.5048	27.8217	28.0308	28.0538	28.4462	30.3077	30.0538	82.312	74.8962	78.496	77.484	36.164	31.82	30.804	31.136	25.632	25.068	24.8304	24.9609
1985	6	4	30.3538	26.9308	3.42308	27.7857	29.5476	27.6952	28.092	25.5885	26.3692	38.95	36.04	81.8885	75.1731	70.5038	69.4654	36.048	31.68	30.7792	30.7042	25.7458	25.1542	25.16	25.075
1985	6	5	30.4692	26.8462	3.62308	27.9762	29.5762	27.6667	28.144	25.6115	28.1885	37.44	36.048	80.4115	73.4385	70.4654	68.6192	34.74	31.568	30.32	30.164	25.272	24.936	25.105	24.985
1985	6	6	30.2962	26.8385	3.45769	27.8429	29.3714	27.4545	27.968	30.7154	31.1115	37.4308	36.3231	76.2846	71.1615	71.4458	69.8625	37.0478	31.9217	30.5217	30.6522	25.8	25.1261	25.0684	25.0842
1985	6	7	30.2615	26.5615	3.7	27.4571	29.5667	27.6273	28.116	27.4154	28.4692	30.4308	30.2077	81.7962	74.9077	79.46	77.556	36.22	31.776	31.068	31.184	25.572	25.036	24.9783	24.9957
1985	6	8	30.5077	26.5423	3.96538	27.55	29.4286	27.83	27.988	25.1808	28.3846	34.0115	34.0615	81.556	73.65	76.9962	73.3769	33.864	31.136	30.876	30.464	24.936	24.8667	24.8783	24.7591
1985	6	9	30.3	26.3769	3.92308	27.6762	29.3048	27.4476	27.976	25.5385	26.3269	32.0731	31.6462	84.5	78.1923	78.4115	76.6423	36.3462	31.9692	31.0692	31.0462	25.6462	25.1538	25.1652	25.1348
1985	6	10	30.1481	26.4154	3.73276	27.7524	29.4727	27.2348	27.8615	25.5926	26.2778	39.1111	33.864	81.7741	76.1593	72.4593	70.1185	34.7	32.0577	30.3462	30.3	25.3115	25.2	24.8682	24.9905
1985	6	11	30.3296	26.3963	3.93333	27.7045	29.3773	27.4476	28.0846	27.5519	28.9333	39.4423	39.4231	81.7269	76.4889	71.9963	68.1185	32.7577	32.1615	30.6231	30.3154	25.0231	25.25	25.0045	25.055
1985	6	12	30.3222	26.5444	3.77778	27.7318	29.5571	27.9136	28.2654	25.6481	28.4667	34.7778	32	84.3462	77.1538	76.8115	73.5154	34.3231	32.0731	31.1462	30.7308	25.3692	25.1923	25.1261	25.0227
1985	6	13	30.2889	26.5259	3.76296	27.8727	29.265	27.55	28.072	25.4815	26.1259	38.1741	38.2704	78.1077	74.4222	72.1889	69.3074	34.06	31.456	30.46	30.7458	25.2625	25.0375	24.9238	24.9238
1985	6	14	30.2296	26.3111	3.91852	27.4476	29.1636	27.4182	27.8654	25.3615	28.563	36.7462	38.4444	79.1519	73.1444	73.9259	70.337	34.9167	32.4458	31.25	30.8667	25.2083	25.4	25.1182	25.0762
1985	6	15	30.3741	26.2	4.17407	27.2864	29.8182	27.8045	28.1038	25.563	26.4407	31.7444	31.6444	84.1519	76.1148	77.8148	76.8333	36.5577	32.3577	30.9538	31.4346	25.7077	25.3615	24.9125	25.1583
1985	6	16	30.2481	26.35	3.89815	27.8143	29.5304	27.7957	28.1423	27.4556	28.9741	34.5815	33.8185	82.2231	75.8778	75.2615	73.5269	34.2769	32.0923	30.8731	30.6577	25.2577	25.2192	25.0391	25.0455
1985	6	17	30.1481	26.8074	3.34074	27.7273	29.7182	27.5818	28.0192	30.4	30.7222	34.856	37.6704	77.237	72.5296	74.0923	69.1615	33.1417	31.9458	31.25	30.5458	25.1375	25.1375	25.1136	25.02
1985	6	18	29.9407	26.1731	3.76766	27.7739	29.4043	31	30.9346	25.7556	26.4259	34.3519	33.4556	79.7885	74.6462	74.5538	73.4077	36.9375	31.9292	31.5167	31.325	25.7292	25.1208	25.2727	25.15
1985	6	19	30.4074	26.7519	3.65556	28.0364	29.65	27.7636	28.3269	25.6704	26.4333	32.2444	31.3444	82.6296	77.4444	77.4444	75.4704	36.2407	32.0704	31.2074	31.1037	25.6333	25.1889	25.2125	25.125
1985	6	20	30.3	26.8185	3.48148	28.0091	29.55	27.7773	28.3154	25.7444	26.3815	32.3	31.7037	83.8889	77.3333	77.0556	75.6074	36.2148	32.0704	31	31.0778	25.7148	25.2148	25.1167	25.0708
1985	6	21	30.2963	26.3519	3.94444	27.4273	29.4091	27.7773	28.0923	25.4778	26.3259	31.8852	31.3	83.1667	76.2148	77.5333	76.4778	35.9577	31.9577	31.0538	31.1808	25.6077	25.1346	24.9542	25.0208
1985	6	22	30.1148	26.3519	3.76296	27.4727	29.1591	27.7045	28.0038	25.4333	26.1185	34.1667	33.2481	84.8846	79.1111	74.8556	74.9037	35.1926	31.5852	30.8	30.9731	25.55	25.0923	24.9522	25.0217
1985	6	23	30.2444	26.5889	3.65556	27.6045	29.4571	28.0591	28.2654	25.5593	26.3593	33.9074	33.3222	81.2667	75.6815	74.1852	74.2407	36.076	32.26	31.16	31.272	25.66	25.3	25.0696	25.1
1985	6	24	30.0481	26.8148	3.23333	27.8409	29.2182	27.5136	28.008	25.5037	26.1926	33.3852	33.063	80.8519	77.2037	75.237	74.1148	35.6846	31.9923	30.7462	30.6423	25.2923	25.1577	25.0043	24.913
1985	6	25	29.9556	26.663	3.29259	27.8273	29.35	27.7182	28.128	25.4333	26.1037	36.0333	35.2444	81.0444	75.7556	72.6889	71.4259	36.05	31.4885	30.5192	30.4346	25.3808	24.8808	24.9591	24.8773
1985	6	26	30.0593	26.8667	3.19259	27.8909	29.6182	27.9478	28.2692	28.0407	28.7444	30.5038	31.963	80.8815	75.7	77.6038	75.0962	34.6731	32.0885	31.2154	30.8731	25.3077	25.2	25.0458	25.0565
1985	6	27	30.1296	27.0308	3.09886	27.881	29.5591	27.7565	28.2077	27.4185	28.5111	30.3769	31.6704	80.0185	74.9074	76.4808	74.65	35.7115	31.8269	30.7654	30.8	25.4615	25.0692	24.9435	24.9348
1985	6	28	30.3074	26.7259	3.58148	27.9273	29.7409	27.8818	28.2808	25.4111	26.3148	33.7	33.6037	80.2	74.6926	73.9556	72.563	35.75	31.7423	30.55	30.7423	25.4538	25.0308	24.8435	24.8913
1985	6	29	30.0222	26.9185	3.1037	27.9318	29.6	27.7773	28.1692	25.4222	26.3148	33.7815	33.037	80.3407	75.1556	74.5519	72.8926	35.2577	31.7962	30.7846	30.5962	25.3538	25.0538	24.9739	24.8652
1985	6	30	30.1407	26.6963	3.44444	27.7333	29.4318	27.7	28.1346	27.6667	28.1185	30.008	33.3185	81.3963	75.0593	76.1333	73.263	33.8	31.6423	31.05	30.6	25.1538	24.9654	24.975	24.8261
1985	7	1	30.1643	26.3571	3.80714	27.7524	29.3091	27.8864	28.225	25.3893	26.05	31.5857	31.0643	80.5926	74.8107	76.2107	74.7429	35.0926	31.3	30.763	30.7444	25.2852	24.7815	24.788	24.756
1985	7	2	30.1643	26.5107	3.65357	27.7955	29.4333	27.6619	27.9214	25.325	26.0964	38.075	38.7143	81.0923	74.3036	71.7107	67.5893	32.1556	31.4231	30.5846	29.8615	24.8423	24.8577	24.813	24.6714
1985	7	3	30.1	26.7852	3.31481	28.05	29.3435	27.613	28.1929	27.5071	28.0286	36.6786	35.2393	79.9741	75.4107	73.1444	70.7259	33.9852	31.6815	30.3778	30.0852	25.1148	24.9926	24.8435	24.7273
1985	7	4	30.3893	26.6429	3.74643	27.8909	29.7045	27.8591	28.3143	25.3679	26.2179	29.6179	29.0679	81.8929	75.25	78.8679	76.1786	34.6964	31.4571	31	30.7429	25.2036	24.8607	24.9308	24.7846
1985	7	5	30.3393	26.5929	3.74643	27.9273	29.3909	27.8318	28.2214	25.3893	26.2286	29.7111	31.2893	81.6071	77.5357	76.6321	75.1571	34.5786	31.5107	31.1185	30.837	25.2111	25.0333	25.04	24.84
1985	7	6	30.0036	26.7143	3.28929	27.8318	29.2136	27.5182	27.9214	25.3893	28.1964	35.6857	35.025	81.2667	73.6536	73.0107	71.6464	35.2519	30.9481	30.3615	30.5346	25.5154	24.876	24.7348	24.813
1985	7	7	30.1571	26.2429	3.91429	27.8409	29.4182	27.7565	28.0857	27.4071	26.0815	33.8893	33.5179	81.6429	76	73.8679	72.8429	33.4429	31.4963	30.4296	30.3444	24.9852	24.9074	24.725	24.6417
1985	7	8	30.3286	26.7148	3.61376	27.7955	29.7478	27.8522	28.2036	25.3679	26.2	31.5857	30.8929	81.7857	75.4643	75.6321	74.175	34.8107	31.3429	30.4286	30.2286	25.1714	24.8286	24.712	24.6
1985	7	9	30.3214	26.6571	3.66429	27.8591	29.5364	27.781	28.3036	25.2929	26.1714	31.5321	31.2429	81.1481	76	78.1321	74.3679	33.5607	31.3286	30.8429	30.4143	24.9071	24.7929	24.8654	24.704
1985	7	10	30.1857	26.675	3.51071	27.92	29.3091	27.8048	28.1148	25.3929	26.0607	31.6893	30.7357	81.8462	77.1786	78.5964	75.2464	33.6714	31.3286	31.0179	30.4679	25.0357	24.8	24.9346	24.748
1985	7	11	30.0643	26.5214	3.54286	27.85	28.9182	30.213	28.1714	25.3893	26.0741	32.0556	31.5556	82.2692	77.8519	79.063	75.5074	34.2407	31.2222	30.6667	30.8	25.0962	24.8615	24.8708	24.8167
1985	7	12	30.0643	26.0214	4.04286	27.5318	29.15	27.1652	27.6929	27.6857	28.4714	31.8667	33.2571	82.775	77.0107	75.1185	74.6481	35.6222	31.5667	30.7269	30.8038	25.6308	25.0962	24.9435	24.9783
1985	7	13	30.125	25.9143	4.21071	27.6909	29.3636	27.6273	28.0786	25.2286	26.0393	33.7964	33.1429	81.1464	74.4036	74.4536	73.0786	34.8296	31.2704	30.5148	30.463	25.1148	24.7852	24.8083	24.7167
1985	7	14	30.3321	26.6036	3.72857	27.8091	29.55	27.9048	28.1964	25.3929	26.1857	31.7107	31.5214	83.037	76.2857	78.7429	75.275	33.3143	31.6964	30.6179	30.6321	24.9964	25.0071	24.7	24.8
1985	7	15	30.1107	26.4036	3.70714	27.7591	29.2227	27.7952	28.0536	25.3107	26.2333	36	33.3481	82.5385	75.45	74.2429	73.2	33.7481	31.5741	30.7111	30.3481	25.0407	24.937	24.9042	24.7913
1985	7	16	30.3071	26.6393	3.66786	27.5227	29.3571	27.3409	27.9107	27.5107	28.225	31.6259	32.8679	81.1071	75.1893	75.2821	73.8036	35.3593	31.6444	30.5444	30.6	25.3259	24.9667	24.8417	24.8292
1985	7	17	30.0429	26.3107	3.73214	27.2273	29.319	27.4409	27.9679	25.1536	26.2107	32.125	31.3107	83.6786	77.2143	77.7786	75.8393	34.925	31.5679	30.8357	30.4821	25.0929	24.9429	24.988	24.756
1985	7	18	30.1607	26.6893	3.47143	27.6136	29.7545	27.8818	28.325	25.4071	26.2357	31.5643	30.9071	83.5185	76.0714	77.7321	75.2679	33.8714	31.5857	30.8214	30.6143	25.1107	24.95	24.8192	24.828
1985	7	19	30.3429	26.4321	3.91071	27.4857	29.4864	27.6091	28.1429	25.1679	26.1679	32.0481	33.4071	82.6923	76.0714	75.1964	73.2214	34.3714	31.225	30.7556	30.6111	25.1333	24.8852	24.9625	24.8458
1985	7	20	30.5214	26.2821	4.23929	27.4818	29.7636	27.7545	28.2429	25.5071	26.5107	27.8893	27.7321	84.4286	77.6071	82.2107	80.3893	35.8143	32.325	31.3357	31.5929	25.5429	25.3393	24.9333	25.0815
1985	7	21	30.2607	26.675	3.58571	27.7636	29.5095	27.6762	28.1607	25.5821	26.3071	34.4357	31.4148	83.5357	77.4643	75.2607	74.025	35.4893	31.5107	31.0704	30.9407	25.637	25.0481	25.1167	24.9958
1985	7	22	30.4607	26.5929	3.86786	27.81	29.3636	27.6091	28.1321	25.4929	26.2321	32.25	31.8143	81.7964	75.7893	77.6393	75.9	35.7074	31.7333	31.0333	31.1296	25.5556	25.0296	24.956	24.964
1985	7	23	30.4143	26.7	3.71429	27.7571	29.5273	27.5524	28.0679	25.45	26.3964	34.775	33.1071	82.6786	78.4643	75.7964	74.1679	35.0786	32.2071	30.4929	30.6607	25.3679	25.2786	24.8542	24.9125
1985	7	24	30.3964	26.4286	3.96786	27.5318	29.3	28.0619	28.2643	25.3643	26.3964	30.025	29.8607	84.2593	78.6429	81.3571	78.6071	34.0357	32.0036	31.7571	31.3179	25.1607	25.1714	25.1963	25.0423
1985	7	25	30.625	26.5714	4.05357	27.8636	29.7909	28	28.3536	25.5786	26.5929	32.1607	31.6821	83.2143	77.3214	78.2185	76.0821	36.1429	32.2893	31.4286	31.3893	25.6071	25.325	25.312	25.228
1985	7	26	30.5179	26.65	3.86786	27.4091	29.6	28.0818	28.3321	25.3321	26.3214	29.7	30.1929	81.9929	75.0179	77.7571	76.7286	35.7407	31.6333	31.1704	31.1852	25.3667	24.963	24.8577	24.8962
1985	7	27	30.5143	26.7964	3.71786	27.6818	29.5591	27.7524	28.3429	25.45	26.3536	34.1929	33.9679	83.037	76.6429	76.6536	73.225	33.8143	31.8036	31.0143	30.6393	25.1571	25.0571	25.064	24.9542
1985	7	28	30.5786	26.6786	3.9	27.7435	29.4348	27.7	28.4148	25.6704	28.5821	35.0357	32.0357	79.9143	75.137	77.2259	75.2185	36.35	32.2	31.2154	31.4077	25.75	25.2846	25.0167	25.1208
1985	7	29	30.4107	26.8	3.61071	27.7043	29.4	27.4696	28	27.5214	30.7286	37.1179	35.9429	78.9571	72.45	74.0556	71.8074	36	31.6231	30.5962	30.5923	25.4615	25.116	24.9773	24.9364
1985	7	30	30.4464	26.2571	4.18929	27.6522	29.4957	27.9455	28.25	25.4964	26.3571	27.7821	27.6714	84.5714	77.9286	81.363	80.325	36.0321	32.0929	31.4143	31.5	25.5071	25.2071	25	25.0407
1985	7	31	30.7393	26.6107	4.12857	27.8045	30.2043	28.0217	28.475	25.3893	26.4893	29.5393	29.425	82.5357	75.3571	78.6964	76.5714	35.5571	32.0179	31.25	31.0857	25.3214	25.1607	25.1077	24.9462
1985	8	1	30.7577	26.6462	4.11154	27.581	29.8381	27.9667	28.4	25.4538	26.4192	29.8654	29.7385	81.9615	74.2769	78.3962	76.8269	36.184	32	31.292	31.316	25.492	25.156	24.9583	24.9542
1985	8	2	30.7885	26.5846	4.20385	27.7286	29.8429	27.945	28.3231	25.4308	26.4154	34.8231	33.85	83.1923	73.65	74.4192	72.3962	33.6154	31.836	31.048	30.824	25.176	25.092	25.1227	24.9455
1985	8	3	30.8115	26.5	4.31154	27.881	30.019	28.085	28.5154	25.5885	26.6192	30.2654	29.9192	83.0385	74.4115	79.65	76.8962	33.8731	32.1	31.74	31.652	25.368	25.22	25.2125	25.1417
1985	8	4	30.6885	26.6	4.08846	27.7048	29.7286	28.0947	28.3923	25.5231	26.5	30.2538	29.7038	83.7308	75.1154	78.696	76.9654	33.7346	32.128	31.392	31.484	25.268	25.228	25.0292	25.0583
1985	8	5	30.8038	26.3038	4.5	27.68	30.02	28.205	28.516	25.4654	28.9654	28.156	29.9462	82.0346	74.2385	77.7923	76.6423	34.052	32.296	31.616	31.532	25.32	25.32	25.15	25.0917
1985	8	6	30.8538	26.3538	4.5	27.425	30.019	28.1667	28.488	25.4577	26.4692	29.9692	29.4654	83.6231	74.0038	78.35	77.4346	35.704	31.976	31.788	31.516	25.708	25.148	25.275	25.0833
1985	8	7	30.7731	26.8192	3.95385	27.9143	30.03	28.0095	28.5077	25.6692	26.5615	30.0577	29.7808	84.4231	75.5385	78.1308	76.9731	36.2731	32.2	31.1692	31.2308	25.75	25.2577	25.025	25.0167
1985	8	8	30.8308	26.9885	3.84231	28.0476	29.9333	28.115	28.536	25.6923	26.6077	32.7269	31.6231	82.8462	75.0846	76.6154	74.8038	34.0538	32.372	31.376	31.416	25.416	25.356	25.1174	25.1478
1985	8	9	30.9038	26.9731	3.93077	27.981	30.0048	28.34	28.704	25.7385	26.7077	32.5231	32.05	81.3154	72.8577	76.1154	74.6038	33.828	32.5958	31.7958	31.75	25.5125	25.4875	25.2391	25.1826
1985	8	10	30.7538	26.5115	4.24231	27.719	29.8667	28.1091	28.408	25.6423	26.4962	32.4538	32.5538	82.436	75.0192	77.6923	75.0923	34.892	31.976	31.284	31.6125	25.5167	25.2958	25.0957	25.1174
1985	8	11	30.4962	26.2808	4.21538	27.46	29.765	27.68	28.1269	25.5115	26.3654	33.296	34.3	82.8308	76.4654	76.4654	73.6923	34.34	32.104	31.18	30.82	25.352	25.228	25.0261	24.9591
1985	8	12	30.8577	26.1308	4.72692	27.6048	29.96	27.57	27.996	25.5038	26.5462	34.7885	33.2885	83.6538	74.0115	76.8615	73.7731	33.7423	32.12	30.976	30.904	25.244	25.232	25.1045	25.0227
1985	8	13	30.8115	26.3923	4.41923	27.6429	29.8238	27.835	28.164	25.5	28.9885	30.4731	29.4308	83.2	74.36	78.856	76.744	34.264	32.1917	31.3958	31.5042	25.2875	25.2625	25.0174	25.0348
1985	8	14	30.7808	26.1192	4.66154	27.6381	30.0905	27.9762	28.512	25.4	26.6654	27.9462	27.7154	83.8846	76.0385	80.1962	78.8231	35.6038	32.2077	31.3923	31.3308	25.4923	25.2769	24.992	24.932
1985	8	15	30.7038	26.2654	4.43846	27.5095	29.7429	28.0429	28.36	25.4615	26.5308	30.7846	29.4885	84	77.1923	78.7808	77.3692	37.4	32.1231	31.2808	31.3038	25.8154	25.2346	25.0708	25.0875
1985	8	16	30.3538	26.5115	3.84231	27.6571	29.6263	27.625	28.0692	25.5808	26.5308	34.7615	33.8385	84.6923	76.5077	75.2923	73.9846	36.2346	32.344	30.732	30.932	25.616	25.352	24.9227	25.0636
1985	8	17	30.7462	26.2346	4.51154	27.6333	29.3619	27.99	28.232	25.5654	26.4423	32.8038	32.4769	84.5	75.8346	77.8923	76.2731	35.5	32.204	31.716	31.476	25.62	25.244	25.3435	25.1565
1985	8	18	30.9115	25.9385	4.97308	27.5238	29.8714	28.1095	28.416	25.4	26.4808	30.15	29.5308	84.8846	76.3077	77.8538	77.15	37.6154	31.9846	31.2231	30.9923	25.7115	25.15	25.05	24.9083
1985	8	19	30.8923	26.7	4.19231	27.8143	29.87	27.6238	28.1423	25.4	26.4038	37.0115	37.2346	82.5923	72.7654	70.7885	69.5269	37.992	31.675	30.7333	30.6583	25.9417	24.9833	25.195	25.025
1985	8	20	30.6615	26.2577	4.40385	27.6714	29.79	27.8789	28.164	25.6538	28.8769	30.788	31.8192	80.55	74.6692	77.068	76.0231	36.7667	32.6125	31.675	31.7208	25.8583	25.4875	25.1609	25.1783
1985	8	21	30.8192	26.3538	4.46538	27.5905	29.7286	27.7095	28.088	25.7192	26.5385	36.9846	36.0962	84.3577	74.8846	74.2654	72.6038	38.404	32.396	30.912	31.02	26.176	25.36	25.1571	25.2048
1985	8	22	30.8538	26.3192	4.53462	27.3857	29.795	27.7474	28.036	32.2115	35.6385	33.8833	35.352	76.6615	66.7077	71.7375	70.3542	34.7273	32.419	31.3095	31.4095	25.5333	25.3714	25.1684	25.1684
1985	8	23	30.9192	26.4	4.51923	27.3333	29.7095	28.0286	28.312	25.532	28.4308	32.6654	31.9192	81.7769	73.6308	76.3231	75.6423	38.4417	32.2833	31.7292	31.6	26	25.3083	25.1609	25.0913
1985	8	24	30.9231	26.0808	4.84231	27.4	29.615	27.93	28.124	25.3923	26.4	37.5192	34.024	84.36	75.8231	75.2692	72.1	34.248	31.94	30.9	30.568	25.324	25.112	24.9087	24.9619
1985	8	25	30.8385	25.7385	5.1	27.365	29.7263	27.5667	27.95	25.2962	26.312	37.608	37.6846	84.288	74.7923	72.1231	69.7769	34.196	31.8	30.084	30.124	25.252	25.052	24.7	24.92
1985	8	26	30.7269	25.4615	5.26538	27.3238	29.8381	27.58	27.972	27.7308	28.5692	32.7538	34.55	82.6038	68.3885	74.604	73.216	35.4833	31.7182	31.0682	31.2455	25.6273	25.0091	24.8143	24.9238
1985	8	27	30.7731	25.9654	4.80769	27.5143	30.019	27.7048	28.0462	27.6077	30.7385	35.5538	34.7077	82.26	72.504	73.5042	73.1542	37.1174	32.1261	30.5783	30.7522	25.7348	25.2435	24.83	24.945
1985	8	28	30.7962	25.8231	4.97308	27.3667	29.6333	27.9429	28.132	25.55	28.3538	31.0192	29.9462	87.08	77.64	77.908	78.012	36.968	32.064	31.1	30.952	25.66	25.2	24.987	24.913
1985	8	29	30.9346	26.4154	4.51923	27.9579	30.045	27.8238	28.3577	25.6115	28.3654	33.4538	31.7538	85.0833	76.48	75.992	75.408	36.552	32.016	31.008	31.016	25.76	25.164	25.0773	25.0273
1985	8	30	30.9962	26.5538	4.44231	27.5571	30.0286	28.0048	28.252	25.584	28.3692	32.7231	29.992	83.1154	73.35	77.0154	75.0077	35.7462	31.5	31.508	31.444	25.8292	25.1792	25.2435	25.1696
1985	8	31	30.5	26.152	4.348	27.83	28.9143	27.3476	27.888	25.7346	28.4846	36.3346	36.2192	80.512	74.4577	74.8538	73.25	37.2708	31.9583	31.4833	31.3292	26.0125	25.3174	25.3952	25.2762
1985	9	1	30.8615	26.2654	4.59615	27.6095	29.8238	28.0857	28.4	25.7692	28.8923	34.7115	34.0885	83.728	72.7462	76.7846	73.7885	36.716	32.092	31.836	31.372	26.048	25.3625	25.3739	25.2818
1985	9	2	31.0192	26.5423	4.47692	27.4048	30.2952	28.295	28.416	25.6385	26.6962	30.25	30.3769	84.3346	73.6846	78.15	77.0923	38.048	32.34	31.64	31.728	26.188	25.352	25.1208	25.1917
1985	9	3	31.1769	26.1769	5	27.4857	30.4905	27.981	28.392	25.3346	26.8654	28.1269	27.8885	84.7308	75.3462	81.3038	79.3385	37.2115	32.6423	31.5385	31.4308	25.6654	25.5077	25.04	24.992
1985	9	4	30.5923	25.7154	4.87692	27.2	28.98	27.435	27.584	25.3923	26.0962	30.3038	30.824	87.0769	77.8846	81.1962	77.4077	35.4923	31.604	31.24	30.852	25.516	24.944	24.8917	24.8348
1985	9	5	30.6538	25.5885	5.06538	27.3524	29.5238	27.4895	27.908	25.3923	26.2923	35.7538	33.3692	86.5385	78.4615	75.2885	74.65	37.9615	31.9154	30.5654	30.5577	25.8038	25.1154	25.0318	24.9455
1985	9	6	30.7577	26.2038	4.55385	28	29.7286	27.5714	28.288	25.6038	26.5385	38.1154	35.7269	84.6538	78.4231	72.8769	72.4577	37.4385	32.5115	30.6846	30.8577	25.9308	25.4308	25.2571	25.181
1985	9	7	31.1038	26.6077	4.49615	27.72	30.2619	27.8095	28.392	25.6846	26.6654	33.44	33.7115	84.6538	75.6538	76.7731	73.1654	36.0423	32.3885	31.1154	30.8423	25.75	25.3654	25.1043	25.0909
1985	9	8	31.1038	25.95	5.15385	27.165	30.1333	28.0143	28.196	25.4731	26.3769	33.1615	31.9	84.1692	72.5692	75.8346	74.8538	37.456	31.832	31.072	31.088	25.9	25.068	24.9652	24.9609
1985	9	9	30.8923	25.888	5.00431	27.415	30.3857	28.2143	28.472	25.3962	26.6769	32.5	32.4385	82.8423	73.6923	78.2885	74.9808	35.564	32.256	31.712	31.56	25.66	25.292	25.1708	25.2304
1985	9	10	30.8346	26.088	4.74662	27.62	29.5273	27.5818	27.996	25.3462	26.3115	35.2462	33.1346	85.0385	78.1154	77.4231	74.6885	35.4769	31.6462	31.2192	30.7385	25.5885	24.9654	25.1826	25.0273
1985	9	11	30.9038	25.9615	4.94231	27.5714	29.9048	27.9857	28.2192	25.5038	26.6192	31.1462	29.7769	85.5	78.1538	80.6154	78.8615	38.3077	32.5885	31.4885	31.4192	25.8731	25.4692	25.2042	25.1167
1985	9	12	30.7038	26.0538	4.65	27.5952	30.1	27.9571	28.152	25.4923	26.6808	30.3231	29.6077	85.6923	76.7692	80.0038	78.3038	37.5654	32.3808	31.5231	31.1808	25.9	25.3692	25.2042	24.9917
1985	9	13	30.9154	25.7962	5.11923	27.3571	30.0105	27.8429	28.096	25.4692	26.45	30.45	29.3269	86.7692	78.0769	79.1154	78.8	37.6192	32.0692	31.0885	31.2846	25.9577	25.1923	24.9917	25.125
1985	9	14	30.8577	25.6731	5.18462	27.0619	29.66	27.5476	27.944	25.2538	26.5192	33.2192	32.5577	84.9808	76.5308	78.2231	76.7769	37.564	32.096	31.22	31.104	25.876	25.212	25.0261	24.9522
1985	9	15	30.5846	25.9962	4.58846	27.5579	28.9263	27.1429	27.7038	25.6231	26.05	34.4962	32.608	86.4615	80.8077	76.8885	75.8115	37.9346	31.8115	30.7077	30.6962	25.9308	25.0615	25.0682	25.0636
1985	9	16	30.8692	26.2154	4.65385	27.1905	29.57	27.31	27.7385	25.3885	26.4769	38.8385	38.4885	87.2308	77.9231	71.9769	71.25	37.6731	32.1538	30.2423	30.2962	25.9385	25.2423	25.11	25.09
1985	9	17	31.0538	25.9962	5.05769	27.3	30.095	27.5238	27.76	25.45	26.6077	37.908	38.3038	84.5231	75.3385	74.1538	70.6538	36.116	32.364	30.988	30.352	25.668	25.332	25.281	25.03
1985	9	18	30.5154	25.62	4.89538	26.5095	29.565	27.5182	27.708	25.0808	26.5115	33.1538	32.25	86.5731	76.7269	79.7308	77.2385	35.448	31.832	31.652	31.072	25.552	25.072	25.1292	24.9522
1985	9	19	30.3192	25.052	5.26723	26.74	28.9682	27.1	27.588	25.1115	26.2538	35.9885	34.05	86.5385	77.7885	78.1808	75.8231	35.204	31.772	30.832	30.608	25.4	25.04	24.8609	24.8273
1985	9	20	30.8115	25.2731	5.53846	26.6619	28.8381	27.0762	27.576	27.8231	28.5154	30.7731	29.5962	82.3846	74.85	81.784	79.728	37.2125	31.4292	31.3167	31.2625	25.7375	24.8583	24.9565	24.9174
1985	9	21	30.8462	25.7231	5.12308	27.4048	29.3524	27.1524	27.88	27.7346	28.5385	33.0308	32.3962	83.9154	76.1115	78.504	76.88	37.464	32.068	30.788	31.052	26.076	25.18	24.9682	25.1136
1985	9	22	31.0154	25.6346	5.38077	26.7667	29.6952	27.51	28.072	25.3231	26.6577	33.3	33.7615	84.932	75.6885	79.5846	74.9308	34.512	32.14	31.596	30.896	25.344	25.24	25.0917	24.9864
1985	9	23	30.6538	25.3692	5.28462	26.5381	29.5524	27.425	27.8	25.0885	26.2731	33.768	34.7231	86.592	75.5308	79.5269	74.8462	34.248	31.656	31.228	30.524	25.12	24.96	24.9	24.7364
1985	9	24	30.3846	25.236	5.14862	26.2	29.1273	26.7952	27.264	25.0615	26.3115	31.9538	30.324	88.8077	78.4231	80.4538	78.55	36.1308	31.7462	30.904	30.784	25.372	25.152	24.7292	24.7391
1985	9	25	30.7654	25.0308	5.73462	26.69	29.3381	26.8211	27.564	25.3192	26.3846	35.5385	33.3269	87.72	78.3077	79.05	75.6731	36.1846	32.0346	30.5077	30.5038	25.6423	25.1923	24.8	24.9364
1985	9	26	30.6923	25.2731	5.41923	27.035	29.2857	27.3476	27.9	25.2846	26.4154	33.8692	32.1038	87.96	79.7308	78.4885	78.0769	38.0077	32.05	30.8962	31.15	25.95	25.1731	25.0826	25.113
1985	9	27	30.6269	25.96	4.66692	27.2381	29.4286	27.1182	27.54	25.432	28.7346	42.9038	40.62	86.12	75.3077	69.7192	67.3192	34.3154	31.764	29.888	29.9	25.44	25.2125	24.9579	24.9389
1985	9	28	30.6923	25.3808	5.31154	26.8286	29.675	27.295	27.844	25.1846	26.5231	30.9038	29.9923	88.64	78.1154	80.6269	79.7308	37.5692	32.1038	30.9462	31.0038	25.8115	25.2231	24.9292	24.8708
1985	9	29	30.9115	25.4192	5.49231	26.86	29.835	27.4714	28.008	25.3769	26.5154	28.3385	27.8308	89.3462	76.9615	82.6423	81.5	37.7962	32.1346	31.3692	31.4846	26.0538	25.2038	24.964	25.032
1985	9	30	30.8077	25.7231	5.08462	27.3238	29.6762	27.05	27.864	25.5038	26.5731	37.4846	35.7269	85.188	75.8769	76.9423	73.1654	36.188	32.588	30.62	30.82	25.796	25.468	24.9591	25.1667
1985	10	1	30.7286	25.4407	5.28783	27.1348	29.8708	27.4304	28.0556	27.6786	28.4464	31.4385	33.2286	85.6357	76.4643	79.0704	75.3148	33.9593	32.7037	30.8481	30.6704	25.3444	25.537	24.8	24.9652
1985	10	2	30.5036	25.8852	4.61839	27.0478	29.2208	27.4043	27.7963	27.7679	28.4704	30.0357	29.7107	86.6296	77.2444	81.0074	79.8519	35.1185	32.0296	30.9148	31.0111	25.337	25.3192	24.836	24.884
1985	10	3	30.55	25.625	4.925	27.2174	29.1826	27.313	27.8037	25.4786	28.1929	36.4179	35.5929	86.0385	77.7407	74.3296	73.1852	38.3667	31.7333	30.3519	30.037	25.9333	25.0185	24.9318	24.7045
1985	10	4	30.7357	25.5321	5.20357	26.8391	29.6826	27.2696	27.7778	25.2429	26.3429	31.5333	32.7714	83.1143	74.8286	78.8429	75.35	35.8077	32.0038	30.9692	30.7885	25.7808	25.1654	24.764	24.8
1985	10	5	30.4893	25.0357	5.45357	26.7545	29.1478	27.387	27.8296	25.1107	26.2929	27.5963	28.9179	86.8214	78.6071	81.7786	79.2036	35.9964	31.9464	30.8714	30.8607	25.4107	25.1464	24.6778	24.8154
1985	10	6	30.6893	25.6964	4.99286	27.2348	29.7478	27.3043	27.7074	25.4143	26.4214	36.6889	38.0143	82.3179	74.4964	73.4071	71.55	38.6038	31.9	30.5654	30.45	26.1538	25.1	24.9591	24.85
1985	10	7	30.5536	25.8036	4.75	27.2696	29.8045	27.5348	27.8148	25.3571	29.9536	32.0962	35.0714	84.4111	73.863	77.2037	73.3111	36.8538	31.2269	30.6808	30.2462	25.6462	24.888	24.8174	24.7318
1985	10	8	30.2786	25.3643	4.91429	26.9095	28.7522	26.8227	27.2815	25.1643	26.0179	31.9536	31.6321	84.675	78.6321	81.4321	79.0143	38.3741	31.6074	30.8407	30.9333	25.863	24.9593	24.788	24.828
1985	10	9	30.15	25.4429	4.70714	27.0091	28.3478	27.0522	27.237	25.15	27.2929	32.4607	32.0143	87.0741	81.6296	79.8741	78.8259	39.5889	31.3185	29.9148	30.4037	25.6815	24.7852	24.3792	24.6333
1985	10	10	30.4036	25.2643	5.13929	27.0174	28.7217	26.6783	27.1074	25.0714	26.0214	39.9643	37.4074	86.9286	79.6071	73.2429	70.7107	36.9571	31.45	29.737	29.8333	25.4593	25.0259	24.6091	24.8048
1985	10	11	30.2893	25.0607	5.22857	26.4955	28.6043	26.8696	27.1444	24.9429	25.8429	34.6593	35.3393	84.7821	76.5857	76.7679	75.0357	38.3615	31.2769	30.4808	30.3462	25.7154	24.7731	24.7304	24.713
1985	10	12	30.15	24.7143	5.43571	26.1955	28.8818	26.5	27.1259	24.8679	26.0571	30.0714	29.9	88.5185	80.1429	84.1143	80.7821	36.2786	31.7179	30.2429	30.325	25.2429	25.0179	24.363	24.5115
1985	10	13	30.1929	24.7286	5.46429	26.3045	28.45	26.8318	27.1407	24.85	25.875	32.05	31.125	85.9321	79.0393	80.75	79.1536	38.037	31.1963	30.6259	30.3519	25.4222	24.7444	24.716	24.54
1985	10	14	30.4286	25.05	5.37857	26.613	29.5182	27.0913	27.3519	24.9964	26.1	33.3786	32.5464	87.0926	75.9893	81.7679	77	36.0037	31.4667	30.9815	30.6	25.2889	24.8556	24.7731	24.8583
1985	10	15	30.5679	25.1643	5.40357	26.4364	29.6391	27.113	27.4259	24.9429	28.0429	31.6929	33.225	88.3077	75.7333	79.2222	75.7778	35.9037	31.8538	30.3885	30.4885	25.3231	25.0692	24.5583	24.7652
1985	10	16	30.3071	25.1964	5.11071	26.5739	29.7783	27.0304	27.3889	24.9393	26.2107	29.2536	28.7714	89.9643	77.0357	81.7964	80.7393	38.2143	31.525	30.5179	30.5714	25.625	24.9143	24.6038	24.6769
1985	10	17	30.6821	25.2179	5.46429	26.7773	29.6087	26.9409	27.4393	24.8071	26.1036	29.3185	31.1964	86.4286	76.8929	81.9107	77.4857	35.825	31.2964	30.4107	30.2464	25.1071	24.775	24.5923	24.584
1985	10	18	30.1143	24.8963	5.21799	26.3522	28.9	26.5208	27.0679	24.8214	25.7857	34.0963	34.725	89.0357	79.0714	79.3536	74.7714	34.95	31.175	29.5643	29.5964	24.9429	24.7179	24.208	24.4261
1985	10	19	30.4071	24.8148	5.59233	26.5045	29.3435	26.6958	27.2857	24.8393	26.0536	38.9893	36.7036	88.3333	77.5	76.9929	72.2179	35.525	31.425	29.8571	29.5536	24.9786	24.85	24.4792	24.5273
1985	10	20	30.3429	24.8714	5.47143	26.5478	29.1217	27.1435	27.2889	24.8429	28.4107	32.1357	30.9393	87.3333	76.7786	81.0536	77.9214	36.2536	31.15	30.4679	30.0107	25.2	24.8481	24.6	24.468
1985	10	21	30.3857	24.8607	5.525	26.5174	29.281	26.913	27.3786	26.75	28.1963	34.3786	31.4111	83.325	73.3821	77.7185	75.8333	39.5	31	30.0115	30.2077	25.5692	24.74	24.4783	24.5522
1985	10	22	30.4071	25.1179	5.28929	26.5652	29.4652	27.0565	27.5519	25.0143	26.1	33.763	35.0286	81.0393	72.45	77.625	73.5821	37.64	31.46	30.66	30.448	25.324	24.856	24.6042	24.6174
1985	10	23	30.5714	25.1143	5.45714	26.5909	29.813	27.2136	27.5333	24.9	27.7821	27.4214	26.9357	89.1852	76.4815	83	81.5778	38.863	31.2704	30.7037	30.5333	25.4963	24.7815	24.6231	24.5346
1985	10	24	30.3536	25.0571	5.29643	26.3913	29.2826	26.5565	27.4222	24.8857	26.0179	32.4704	32.4464	85.2893	75.7143	79.0607	75.3143	36.3852	31.2074	30.2889	29.9852	25.1556	24.737	24.532	24.4542
1985	10	25	30.4464	25.075	5.37143	26.6522	29.4174	27.0318	27.425	26.6071	28.2857	30.3536	29.2357	84.5571	74.5321	80.8593	78.7556	35.9519	31.1704	30.5074	30.4333	25.137	24.6741	24.66	24.588
1985	10	26	30.4071	25.0036	5.40357	26.6957	29.25	26.6773	27.225	26.8071	27.9321	32.525	31.0429	83.125	74.5929	79.4963	77.7667	36.8769	31.3846	30.5115	30.5769	25.3231	24.8077	24.6833	24.7042
1985	10	27	30.1607	25.2571	4.90357	26.9545	28.9818	27.0583	27.4286	26.9929	27.9107	32.5964	31.3571	84.8607	77.2929	79.5852	78.2111	36.7259	31.2407	30.4074	30.3333	25.4074	24.763	24.7542	24.6208
1985	10	28	30.625	25.9107	4.71429	27.3435	29.1522	27.2583	27.6786	27.2679	29.5679	31.9607	32.4214	83.3607	74.45	79.3481	77.1074	36.8519	31.2148	30.8148	30.4778	25.4333	24.8846	24.9417	24.6958
1985	10	29	29.9143	25.3893	4.525	26.8609	28.5435	26.8125	27.2393	27.6821	28.1679	34.5885	38.4143	80.0286	76.0179	74.1148	72.1778	36.068	32.024	29.908	30.156	25.136	25.172	24.4455	24.7048
1985	10	30	30.0786	25.3107	4.76786	26.8348	29.1826	27.2609	27.6	25.0643	25.8679	31.9037	33.8464	84.6821	75.9821	78.2321	75.05	35.237	31.2037	30.3407	30.1926	25.0667	24.7333	24.516	24.5375
1985	10	31	29.9593	25.8808	4.07849	26.9348	29.113	26.9522	27.5333	27.5607	27.7286	38.0893	36.5143	82.1071	74.1821	68.8643	68.5607	34.5741	30.9556	29.2538	29.4385	25.0346	24.7269	24.3571	24.4238
1985	11	1	30.0148	25.5815	4.43333	26.6857	29.0571	27.3048	27.6385	25.0111	25.7037	34.6037	36.8259	81.5885	71.2926	72.7111	71.0815	35.3	30.9208	30.1542	30.0333	25.0042	24.6	24.4455	24.3591
1985	11	2	30.0704	25.4778	4.59259	26.7667	29.275	26.6095	27.3037	25.0074	25.8704	31.5481	31.4704	84.7704	77.4222	80.0481	77.7444	35	31.2077	29.9731	30.2385	25.0077	24.7231	24.3583	24.4542
1985	11	3	29.9037	25.5519	4.35185	26.7	28.4952	26.75	27.1462	27.6333	30.6704	31.4778	29.5556	84.3038	77.1	79.4462	79.62	35.616	31.248	30.132	30.3	25	24.764	24.4522	24.5348
1985	11	4	30.0333	25.1926	4.84074	26.82	28.9714	26.6381	27.3654	24.8667	27.7885	34.7308	34.3615	86.12	76.3231	77.9808	72.1846	33.3115	30.9115	29.6077	29.2269	24.6115	24.688	24.2348	24.3381
1985	11	5	29.8	25.6308	4.16923	26.7429	28.6864	26.6227	27.3423	24.837	25.6963	37.2577	36.2667	85.4074	77.8148	74.7593	70.937	33.3296	30.7111	29.1889	29.0815	24.5037	24.4556	24.1	24.2238
1985	11	6	29.9556	25.1923	4.76325	26.8429	28.9136	26.9857	27.4808	24.763	25.5926	36.4296	32.5846	82.3444	75.2296	75.6333	71.3444	32.7769	30.4769	29.6846	29.3654	24.4231	24.3192	24.2375	24.3091
1985	11	7	29.9815	25.4889	4.49259	27.095	29.1762	26.55	27.2462	24.8519	25.863	43.9654	41.1538	82.6192	76.0556	68.3593	64.0741	32.95	30.7538	28.992	28.74	24.528	24.592	24.09	24.3333
1985	11	8	29.8148	25.4808	4.33405	26.74	28.5682	26.7	27.0077	24.5519	27.863	37.1444	36.4778	81.3556	72.0407	71.0148	70.2593	35.924	30.384	28.924	29.192	24.744	24.3917	23.9619	24.1333
1985	11	9	29.8704	25.1259	4.74444	26.4905	29.0143	26.6524	27.1192	26.4148	28.1963	29.0296	28.7704	81.9963	73.4963	79.4462	77.2385	35.6731	30.4308	29.3192	29.3115	24.5654	24.2846	23.9375	23.9167
1985	11	10	29.637	24.9481	4.68889	26.7211	28.7238	26.9286	27.3	26.3407	27.6778	27.2593	26.963	82.5296	75.4778	81.9769	80.0923	35.9962	30.4385	29.95	29.8885	24.6654	24.3	24.176	24.112
1985	11	11	29.8444	25.2037	4.64074	26.1905	28.1905	26.1762	26.8852	24.5074	25.337	41.0154	38.35	83.8519	76.8037	72.1074	67.4148	32.5231	30.0923	28.9077	28.3808	24.2385	24.0962	24.1571	24.0105
1985	11	12	29.7667	24.9741	4.79259	26.119	28.7762	26.7952	27.3185	24.6333	25.6111	40.7222	39.5704	82.8885	73.7667	69.7444	67.7111	34.704	30.112	29.304	28.976	24.812	24.136	24.3048	24.235
1985	11	13	29.7593	25.1889	4.57037	26.7571	28.8714	26.7143	27.3259	24.6185	25.637	31.3222	30.7889	84.037	76.8519	77.9519	75.9296	34.2037	30.5815	29.2704	29.563	24.3926	24.363	24.075	24.1667
1985	11	14	29.7333	25.6538	4.07949	26.5143	28.79	26.5286	27.2667	24.5889	25.6407	35.9778	34.7889	84.8889	76.8519	73.1222	72.1222	36.763	30.263	28.8407	29.2074	24.8148	24.2111	24.1273	24.2318
1985	11	15	29.7778	25.4333	4.34444	26.6952	29.1905	26.8952	27.4	24.5556	25.9222	33.2815	32.7111	84.2308	76.963	77.0704	73.8852	34.8185	30.9407	29.5519	29.4741	24.6037	24.6037	24.25	24.3522
1985	11	16	30.063	25.5074	4.55556	27.1	29.3333	27.019	27.5852	24.7444	25.9111	34.1037	33.0556	81.2259	73.4593	75.6556	73.0444	36.6885	30.6077	29.8346	29.6962	24.9423	24.4077	24.4043	24.2739
1985	11	17	29.7815	25.5885	4.19302	26.91	28.5571	26.605	27.1407	26.7333	27.7556	33.6481	32.5815	84.5185	76.3481	76.5731	75.1077	36.5615	30.8423	29.4615	29.4731	25.1423	24.5231	24.3364	24.3182
1985	11	18	29.5815	25.2889	4.29259	27.035	28.44	26.6333	27.0462	30.3037	30.3115	33.5556	30.0615	79.137	73.4852	77.788	75.14	35.34	30.448	29.692	29.6833	24.9542	24.4583	24.2636	24.3
1985	11	19	29.3074	25.7038	3.60356	26.9381	28.6091	26.4773	27.1037	24.6926	25.5889	35.3148	35.4963	84.6538	78.1852	75.7519	72.9	34	30.6222	28.8667	29.1111	24.5185	24.4259	23.913	24.0909
1985	11	20	29.3667	25.1654	4.20128	27.0952	28.7182	26.6682	27.2889	26.5	27.4519	31.2852	30.4852	79.9923	75.4741	80.2346	74.9846	32.5115	30.3962	29.6231	29.2346	24.1846	24.2808	23.96	24.0304
1985	11	21	29.7185	25.3741	4.34444	26.8476	28.6429	26.5857	27.3815	24.6889	25.4963	37.1962	34.6346	81.3444	75.6296	73.0037	69.3407	32.8923	30.4115	28.8769	28.8	24.3462	24.3038	23.8261	24.0333
1985	11	22	29.6037	25.5852	4.01852	26.681	28.47	26.6	27.263	26.4148	27.1333	30.4333	30.7481	79.663	74.1593	76.5885	75.65	36.892	30.504	29.472	29.688	24.928	24.352	24.0565	24.1348
1985	11	23	29.8222	25.7423	4.07991	26.8476	28.5591	26.6095	27.2704	24.4963	25.5	37.2444	36.6741	79.6	75.4037	70.4963	68.7333	36.1385	30.2538	28.6923	28.5423	24.5846	24.1846	23.8905	23.6619
1985	11	24	29.4222	25.4778	3.94444	26.5905	28.4143	26.1952	26.9	26.9111	27.7741	34.9519	34.2148	80.8963	75.3111	74.1462	72.6923	37.748	30.64	29.056	29.288	24.988	24.412	24.0905	24.1762
1985	11	25	29.6148	25.6852	3.92963	27.1095	28.7048	26.481	26.9926	26.6296	27.4741	38.2444	36.837	79	73.7815	71.3654	69.3577	37.436	30.048	28.7	28.636	24.764	24.084	24	23.84
1985	11	26	29.5593	25.5296	4.02963	26.781	28.7619	26.695	27.2074	26.5741	27.6481	35.0385	34.9074	82.237	74.8889	74.5423	71.4654	33.1154	30.3115	28.8885	28.9423	24.4192	24.2462	23.9409	24.0857
1985	11	27	29.4074	25.5259	3.88148	26.8524	28.3762	26.4286	27.2037	26.5926	27.8296	34.4	33.1481	81.3222	75.8296	74.95	73.5308	36.7346	30.4385	29.1885	29.1231	24.8731	24.3115	24.0909	23.9864
1985	11	28	29.5111	25.037	4.47407	26.6952	28.5381	26.6952	27.1296	26.8	27.8926	31.6963	30.9185	81.563	75.6111	76.2269	75.45	36.8308	30.4731	29.0038	29.2462	24.7308	24.3308	23.9	23.9478
1985	11	29	29.4037	25.3037	4.1	26.319	28.381	26.7571	27.2037	26.7704	27.7333	31.1593	30.6519	79.663	73.3852	76.7462	74.8923	36.536	29.828	29.372	29.288	24.488	23.988	23.9783	23.9043
1985	11	30	29.463	25.1333	4.32963	26.5333	28.581	26.8789	27.1889	26.8519	28.0385	29.968	33.2704	81.9889	73.6741	76.0692	73.4231	34.6462	30.1423	29.2192	29.0577	24.4346	24.284	24.0217	24.0227
1985	12	1	28.8148	24.9615	3.85328	26.2636	28	26.25	28.7741	24.5333	27.0556	39.2808	36.8077	81.328	73.5808	68.7577	68.0192	34.624	29.332	28.08	27.98	24.052	23.825	23.555	23.535
1985	12	2	29	25.1444	3.85556	26.6381	28.3381	26.1476	26.7222	26.7259	29.5704	33	30.7538	79.3111	71.1704	73.6385	71.3577	33.2846	29.0269	27.76	28.296	23.76	23.775	23.1364	23.4818
1985	12	3	29.1444	25.1148	4.02963	26.6857	27.9095	26.0091	28.7185	30.2885	32.9963	36.0308	36.1407	74.6704	68.1923	70.5458	66.5833	29.8583	28.913	27.7739	27.8478	23.3739	23.5955	23.3842	23.5222
1985	12	4	28.9963	25.2	3.7963	26.6238	27.8524	26.1619	26.9519	26.9333	29.7963	38.3556	36.837	77.3	70.9852	69.3615	67.4962	34.056	29.376	28.136	28.224	23.952	23.8792	23.71	23.665
1985	12	5	29.137	25.337	3.8	26.6238	28	26.3524	26.9556	27.0852	29.8148	36.3593	34.7407	78.3259	72.4556	72.4885	70.6731	34.76	29.864	28.808	28.916	24.208	24.15	24.0333	24.0095
1985	12	6	28.8593	25.8222	3.03704	26.63	27.6619	26.3143	26.7852	24.3519	29.4741	38.0731	39.3222	80.1926	72.5704	70.5815	67.4556	32.0846	29.2846	28.1692	28.2577	23.8654	23.9167	23.5524	23.765
1985	12	7	29.1963	25.5148	3.68148	26.6952	28.3714	26.1143	26.8852	24.2704	27.7889	39.3846	40.1333	81.0769	74.1259	67.6259	64.5889	30.3815	29.437	27.4037	27.5444	23.4556	23.8423	23.435	23.5316
1985	12	8	28.9815	25.5889	3.39259	26.9381	28.3667	26.7095	27.0963	26.5296	29.2741	35.6556	35.0556	77.1926	69.3741	71.05	69.3615	33.884	29.316	28.308	28.376	23.992	23.8292	23.6048	23.5476
1985	12	9	29.1074	25.7074	3.4	26.8333	28.3	26.5762	27.0778	26.4333	29.1481	35.7926	35.0333	76.3704	68.563	71.2154	69.7538	34.85	29.0875	28.5583	28.5208	24.1625	23.6696	23.619	23.5524
1985	12	10	28.8741	25.6	3.27407	26.8476	28.2143	26.3524	26.8815	26.4333	29.3185	35.7667	34.9444	79.4654	73.7074	73.9885	70.5038	32.6423	29.4462	28.1038	28.2423	23.8962	23.872	23.4091	23.7048
1985	12	11	29.1593	25.7	3.45926	26.4381	28.2857	26.319	26.8926	24.2852	27.1741	35.0077	34.5038	82.8889	74.8593	73.7667	69.6852	30.7815	29.3148	28.1	28	23.5593	23.7962	23.4609	23.6238
1985	12	12	28.9	25.2963	3.6037	26.3571	28.025	26.1714	26.6	24.2741	29.2111	36.6741	36.0519	83.5556	73.0407	70.7889	69.6259	34.4185	29.0593	27.6704	28.0296	24.0296	23.816	23.5238	23.6952
1985	12	13	28.8667	25.0963	3.77037	26.5048	28.1476	26.4143	26.9	28.537	29.6	29.692	33.2704	77.8074	72.0852	75.55	72.5769	32.372	29.868	28.996	28.696	23.756	24.1167	23.7739	23.8727
1985	12	14	28.8296	25.2	3.62963	26.7952	28.2762	26.1333	26.7556	24.137	27.2556	38.2808	37.963	81.8519	74.6778	69.4407	66.8889	31.8185	29.0852	27.4741	27.8333	23.5778	23.6346	23.3524	23.795
1985	12	15	28.5963	25.2852	3.31111	26.6381	28.0952	26.3524	26.6259	24.0889	27.1423	35.8423	36.1519	82.7778	72.7889	69.0815	68.6593	32.8593	28.8037	27.2	27.5296	23.6741	23.58	23.0143	23.1952
1985	12	16	28.7556	25.4926	3.26296	26.5857	27.881	26.1143	26.5	24.063	29.237	42.2115	41.9556	79.9037	70.6333	65.9481	62.5259	32.0615	28.8731	27.4269	27.25	23.55	23.7208	23.3684	23.5278
1985	12	17	28.9148	25.2852	3.62963	26.4143	28.1667	26.1143	26.5222	23.963	26.8963	38.7556	35.8038	80.2963	71.7444	68.9	66.1111	32.2077	28.7269	27.3231	27.2115	23.4	23.468	23.0905	23.165
1985	12	18	28.8	25.237	3.56296	26.381	27.6667	25.6143	26.3815	23.8185	26.9926	37.05	37.263	82.8889	73.7333	66.3778	65.5963	33.6444	28.1778	26.837	26.8926	23.5333	23.1308	23.21	23.115
1985	12	19	28.8889	25.6111	3.27778	26.2048	27.8333	25.881	29.1704	26.3333	29.4185	37.0889	37.1074	81.3074	70.9615	69.0077	67.9269	33.9	28.7192	27.3269	27.4423	23.6615	23.5917	23.18	23.135
1985	12	20	28.737	25.237	3.5	26.3	28.0476	26.0571	26.6407	23.9444	26.9074	39.7	38.463	79.663	71.5148	65.7741	65.3519	33.45	28.6615	26.9038	27.3038	23.5692	23.424	22.905	23.17
1985	12	21	28.7185	25.3	3.41852	26.6905	27.6857	25.7095	26.5222	26.3852	28.9889	39.4704	38.1778	78.3481	72.5222	66.3154	65.4577	33.5385	28.4462	27.0962	27.1923	23.6	23.304	23.3579	23.2158
1985	12	22	28.9556	25.7815	3.17407	26.5048	27.9429	25.8381	26.5296	23.9778	29.3111	41.3815	40.2259	79.3148	69.7481	65.5963	64.063	34.0462	28.3654	27.1615	27.2615	23.6154	23.3625	23.2842	23.2947
1985	12	23	28.6852	25.2808	3.40442	26.4333	27.9286	26.3762	26.6444	26.1	29.0222	35.85	37.6192	80.0926	71.5	70.9577	65.6115	30	29	28.076	27.628	23.384	23.6333	23.5429	23.4684
1985	12	24	28.8333	25.4111	3.42222	26.419	27.8762	26.2571	26.663	26.8296	31.3815	35.9346	34.4462	79.3963	70.4185	71.75	67.15	28.3538	28.7808	27.6423	27.4269	23.0962	23.6542	23.2182	23.465
1985	12	25	28.7852	25.3	3.48519	26.5381	28.0857	26.1524	26.8407	23.963	26.9593	37.4259	34.3423	80.9259	73.4481	69.8481	67.4222	32.1556	28.6519	27.4222	27.4148	23.3852	23.3769	23.2318	23.2762
1985	12	26	28.763	25.2481	3.51481	26.2381	27.7381	25.6909	26.4037	23.8808	29.1259	37.0185	36.2667	80.9259	72.7037	69.2333	67.8667	29.6889	28.6808	27.2615	27.4269	22.9692	23.38	23.181	23.1762
1985	12	27	28.6407	24.9333	3.70741	26.1381	27.6571	25.485	26.1704	23.6815	26.863	40.6185	39.7444	79.6731	72.7148	67.9111	64.5074	31.0077	28.1885	26.9731	26.9885	22.9923	23.12	23.28	23.3474
1985	12	28	28.5074	25.1407	3.36667	26.3	27.6286	25.94	26.5407	23.8556	26.3704	32.6038	33.4444	81.1111	72.737	71.7741	68.6259	31.3185	28.0852	26.9444	26.9407	23.2	23.1308	22.7609	22.9591
1985	12	29	28.4889	25.5148	2.97407	26.2714	27.6905	25.7	26.3593	23.6667	26.5615	41.5731	41.6778	80.0385	72.8444	62.563	60.4704	29.4074	27.763	25.9	26.1296	22.8704	22.9077	22.4842	22.65
1985	12	30	28.563	25.2593	3.3037	26.019	27.6048	25.9095	26.4444	23.537	26.5259	34.3519	33.1407	80.7407	72.3741	68.9481	68.2333	31.4926	27.8185	26.6926	26.7815	22.9333	22.9846	22.7045	22.7318
1985	12	31	28.5444	24.9037	3.64074	25.9905	27.519	25.8571	26.4963	23.6667	26.563	34.1741	34.4148	79.363	72.2259	70.8852	69.7519	33.7538	28.4923	27.6269	27.5654	23.3423	23.416	23.2636	23.1409

## Sheet: 1986
Year	Month	Day	Max	Min	Max-Min	T-7	T-13	T-19	Mean	T1	T13	T19	Mean	R1	R13	R19	Mean	P7	P13	P19	Mean	Tr7	Tr13	T19	Mean		Month	Tmean	Rmean
1986	1	1	28.524	25.332	3.192	26.4762	28.035	26.2	28.812	24.308	27.004	35.875	33.8609	81.9583	73.6391	70.4261	68.2375	31.6667	28.8042	27.2875	27.3708	23.5625	23.5522	23.025	23.1105		January	26.5096	65.2653
1986	1	2	28.908	25.5375	3.3705	26.5619	28.15	26.2091	28.644	24.112	27.168	38.5792	36.6667	78.5417	71.4458	67.1292	65.6875	34.0826	28.5913	27.3435	27.313	23.5565	23.4091	23.2556	23.1722		February	26.4514	66.3398
1986	1	3	28.792	25.152	3.64	26.5762	28.1333	26.1667	26.62	24.012	26.972	33.3542	34.812	80.52	73.08	71.468	69.096	33.928	28.54	27.22	27.412	23.536	23.3792	23.11	23.165		March	26.708	67.4013
1986	1	4	28.58	25.2292	3.35083	26.2333	27.7864	25.8773	26.272	23.604	26.776	42.824	41.72	81.0833	74.628	67.54	62.456	29.764	28.34	26.964	26.504	22.84	23.2792	23.0684	23.0118		April	27.3433	77.8
1986	1	5	28.292	25.144	3.148	26.2524	27.719	25.8333	26.316	23.672	26.784	36.192	36.72	81.0833	74.388	70.956	68.944	33.088	27.984	27.1458	27.4167	23.2708	23.1391	22.9	23		May	27.529	75.4355
1986	1	6	28.38	24.868	3.512	26.2238	27.6048	25.919	26.224	23.744	29.112	39.748	39.028	77.32	67.932	65.384	64.764	35.0087	28.1565	27.0478	27.187	23.5565	23.3762	23.1667	23.2		June	27.8733	77.43
1986	1	7	28.376	25.08	3.296	26.0524	27.7429	25.66	26.236	23.728	26.876	37.1792	36.4667	82.5833	73.708	68.768	65.336	31.82	28.1	26.668	26.736	23.28	23.0583	23.1211	23.3111		July	27.9774	78.0258
1986	1	8	28.392	24.648	3.744	26.4857	27.8	25.5095	26.312	23.748	26.948	38.5	35.904	80.08	73.364	68.968	66.74	33.672	28.292	27.036	27.028	23.328	23.2125	23.2632	23.1842		August	28.2623	74.8555
1986	1	9	28.34	25.096	3.244	26.3048	27.619	25.4857	26.276	23.764	26.648	39.776	38.396	80.76	73.376	64.416	63.908	33.324	27.832	25.944	26.62	23.432	22.9458	22.5222	22.8944		September	27.2267	72.93
1986	1	10	28.332	25.28	3.052	26.1952	27.4857	25.2095	26.056	23.72	26.74	45.368	42.528	78.624	71.708	62.632	60.8	33.8417	27.9583	26.5167	26.425	23.3417	23.0391	23.0875	22.8937		October	27.0387	77.1194
1986	1	11	28.572	25.252	3.32	26.3333	28.0857	25.6524	26.372	25.884	29.24	34.392	34.208	75.72	67.2	70.2042	67.725	33.8391	27.9783	27.2043	27.1261	23.3	23.0591	23.1947	23.0053		November	27.4367	77.5867
1986	1	12	28.488	25.548	2.94	26.0381	27.5762	25.8524	26.288	25.548	29.224	34.352	34.732	75.176	69.688	68.2958	67.6	33.6348	28.1522	26.9609	27.087	23.2478	23.1455	22.9526	22.9526		December	26.929	75.0516
1986	1	13	28.448	25.396	3.052	26.2857	27.7619	25.6955	28.724	25.9042	29.5083	38.888	36.888	76.852	67.676	64.888	64.4583	31.125	27.813	26.9391	26.8435	22.9609	23	23.05	22.8556
1986	1	14	28.38	25.204	3.176	25.9048	27.6095	25.61	26.144	25.956	29.804	34.928	34.548	79.52	70.384	69.7304	68.2417	34.5	27.9	26.7167	27.0792	23.4333	23.0348	22.8737	23.0263
1986	1	15	28.224	25.0833	3.14067	26.15	27.4	25.2381	25.916	23.496	26.7	38.1	40.68	80.96	73.348	66	62.28	30.8	27.356	26.4083	26.3	22.9292	22.8522	22.8556	22.8235		Convention
1986	1	16	28.404	25.0875	3.3165	26.0667	27.6909	25.6227	26.0958	23.696	27.08	42.9917	41.632	79.352	72.208	63.656	60.304	30.0375	28.0708	26.3208	26.2458	22.8458	23.1304	22.75	22.925		Max	maximun daily temperature
1986	1	17	28.324	25.05	3.274	26.08	27.6667	25.9619	26.324	23.54	29.336	35.0292	36.04	80.2	68.948	67.892	65.104	29.036	27.248	26.336	26.24	22.644	22.7261	22.485	22.6105		Min	minimun daily temperature
1986	1	18	28.528	25.068	3.46	26.0667	27.7095	25.9238	26.34	23.484	29.4	34.384	34.796	80.36	70.628	68.08	67.54	30.544	27.936	26.52	26.588	22.804	23.1478	22.635	22.65		Max-Min	temperature difference
1986	1	19	28.44	24.9875	3.4525	25.919	27.8333	25.3826	26.08	26.152	28.7583	40.5458	39.4708	78.592	66.1	65.192	61.336	27	27.7043	26.4609	26.3522	22.4	23.1476	22.7833	22.8353		T-7	dry bulb temperature at 7:00 am
1986	1	20	28.584	24.888	3.696	25.7476	27.5381	25.8286	26.264	23.384	26.54	36.6	36.52	81.5	72.876	68.076	66.104	28.74	27.588	26.46	26.3	22.592	22.8	22.675	22.5368		T-13	dry bulb temperature at 1:00 pm
1986	1	21	28.628	25.132	3.496	25.9143	27.9	25.7476	26.344	23.248	26.684	36.768	34.6583	79.68	71.228	67.152	64.772	28.308	27.46	25.836	26.024	22.276	22.7	22.135	22.2316		T-19	dry bulb temperature at 7:00 pm
1986	1	22	28.468	24.82	3.648	26.1429	27.8364	27.9318	26.528	23.428	27.0958	33.6583	32.5042	80.5417	72.3	69.6667	69.0875	30.9667	28.125	26.5542	26.8042	22.8542	23.1174	22.545	22.605		Mean	mean daily dry bulb temperature
1986	1	23	28.536	25.08	3.456	26.1333	27.8667	26.1333	26.508	23.54	29.324	39.792	37.4542	78.132	68.228	66.78	63.052	29.0417	27.725	27.0083	26.5083	22.7	22.9909	22.9579	22.7556		T1	wet bulb temperature at 7:00 am
1986	1	24	28.552	25.004	3.548	26.1095	27.8476	25.8524	26.4	23.416	26.536	35.316	34.764	80.84	72.524	68.98	68.012	30.928	27.836	26.504	26.828	22.844	22.9917	22.645	22.75		T13	wet bulb temperature at 1:00 pm
1986	1	25	28.556	24.904	3.652	25.87	27.8524	25.8667	26.2208	23.36	26.66	35.032	32.45	80.88	72.468	69.028	67.852	30.632	27.672	26.7167	26.725	22.6833	22.9696	22.665	22.645		T19	wet bulb temperature at 7:00 pm
1986	1	26	28.42	24.988	3.432	26.04	27.7286	25.4143	26.124	23.488	26.712	41.528	39.452	81.1739	72.572	64.148	61.976	29.32	27.74	25.952	26.124	22.764	22.875	22.6111	22.8		Mean	Mean daily wet bulb temperature
1986	1	27	28.536	25.088	3.448	26.055	27.681	25.6571	26.2	23.508	26.444	37.5042	37.684	80.5417	72.024	65.648	63.108	29.156	27.48	25.848	25.968	22.636	22.7167	22.1632	22.4611		R1	relative humidity at 7:00 am
1986	1	28	28.484	25.125	3.359	26.1143	27.7	25.45	26.188	23.4	26.336	44.224	40.8542	79.44	72	61.188	59.084	28.524	27.42	25.46	25.724	22.464	22.7292	22.2176	22.3437		R13	relative humidity at 1:00 pm
1986	1	29	28.58	25.184	3.396	26.3333	27.9619	25.8524	26.256	23.6125	27.988	34.4958	36	78.392	69.944	68.064	65.556	29.4667	27.975	26.875	26.7167	22.75	23.0696	22.79	22.8158		R19	relative humidity at 7:00 pm
1986	1	30	28.632	24.992	3.64	26.0667	27.8333	25.7381	26.304	23.416	26.308	34.5	33.656	80	71.5	68.092	67.296	30.596	27.584	26.324	26.392	22.68	22.8458	22.55	22.5		Mean	mean daily relative humidity
1986	1	31	28.612	25.192	3.42	25.9714	27.7714	25.7762	26.4083	25.044	28.728	34.9	34.008	77.688	69.492	67.244	66.7667	28.7458	27.8542	26.1458	26.5125	22.4417	23.013	22.295	22.6474		P7	barometric pressure at 7:00 am
1986	2	1	28.5115	24.8154	3.69615	25.9364	27.3	25.3727	25.7115	23.2692	28.7615	34.7875	36.876	79.2308	68.2654	61.3769	62.396	29.648	26.8833	25.5174	25.6696	22.2957	22.4955	21.9833	22.0889		P13	barometric pressure at 1:00 pm
1986	2	2	28.6923	25.1038	3.58846	25.8045	27.7727	25.4955	26.0885	23.0846	26.2077	37.8154	37.1962	77.1808	68.9154	64.25	62.95	29.9	27.296	25.92	26.032	22.264	22.6292	22.4158	22.3684		P19	barometric pressure at 7:00 pm
1986	2	3	28.5769	25.2615	3.31538	25.9773	28.0667	25.7773	26.4231	25.5731	28.4769	34.5654	32.212	77.0077	68.6308	69.884	66.896	28.944	27.488	26.328	26.476	22.492	22.7458	22.3762	22.495		Mean	mean daily barometric pressure
1986	2	4	28.7769	25.2577	3.51923	26.0227	27.6818	25.4364	26.1885	25.3385	28	34.1077	33.4538	76.6654	69.5154	67.008	66.308	30.392	27.412	25.676	26.044	22.416	22.7167	22.11	22.21		Tr7	dew temperature at 7:00 am
1986	2	5	28.1846	25.3308	2.85385	25.9636	27.5	24.9909	25.7538	23.1308	25.8462	41.9115	39.8	74.412	67.3231	60.6577	58.8192	30.0708	26.7458	25.7318	25.9545	22.4591	22.5952	22.3176	22.3235		Tr13	dew temperature at 1:00 pm
1986	2	6	28.2769	24.6077	3.66923	26.0091	27.5619	25.2955	25.9885	25.4346	28.1423	32.232	33.0923	78.1192	69.804	69.412	67.964	30.496	26.988	26.5167	26.4375	22.6792	22.5652	22.545	22.485		T19	dew temperature at 7:00 pm
1986	2	7	28.4654	24.6769	3.78846	25.9455	27.9682	25.5619	26.25	25.4231	28.2192	31.3077	31.4077	76.3038	66.2192	69.736	68.536	31.0667	27.4042	26.3667	26.5792	22.6625	22.7087	22.3381	22.4476		Mean	mean daily dew temperature
1986	2	8	28.3269	24.944	3.38292	25.7545	28	25.6522	28.1731	23.3077	26.6346	31.732	31.308	79.68	69.888	72.048	68.108	28.244	27.396	26.208	26.068	22.132	22.6708	22.1591	22.2286
1986	2	9	28.4	24.584	3.816	25.7455	27.8	25.6043	26.1423	23.0077	26.0615	36.7846	34.85	78.9231	70.5385	67.5038	64.4308	28.3231	27.2154	25.9538	25.7577	22.0423	22.584	22.2048	22.115
1986	2	10	28.568	25.012	3.556	25.8826	27.3348	25.7522	26.1731	23.1385	28.6231	33.4538	33.6038	79.0769	71.4192	67.7923	67.0923	28.3269	27.1231	25.8462	26.0615	22.1654	22.512	22.1	22.1905
1986	2	11	28.3923	25.3	3.09231	25.9455	27.8174	25.4957	26.1346	23.0769	26.1038	36.6462	34.5846	78.6538	70.0154	67.9192	64.3154	28.3346	27.0538	25.9269	25.7769	22.1115	22.472	22.2381	22.195
1986	2	12	28.6769	24.7962	3.88077	25.8909	27.8864	25.8455	26.3654	23.3615	26.3038	33.7615	33.2962	78.7077	70.2154	67.7962	67.6154	30.948	27.524	26.272	26.448	22.716	22.7833	22.4381	22.4286
1986	2	13	28.4808	24.8346	3.64615	25.4318	27.75	25.8136	28.3962	24.7769	24.3577	32.3115	31.1808	77.5769	71.656	70.492	69.992	30.7708	27.7792	26.575	26.7875	22.625	22.7917	22.4714	22.519
1986	2	14	28.6192	25.056	3.56323	25.9905	27.987	25.4696	26.0654	23.2731	26.2962	38.6731	36.6962	77.6115	68.7846	65.8	63.6769	30.532	27.592	26.568	26.372	22.604	22.8542	22.9	22.7158
1986	2	15	28.8346	25.1077	3.72692	25.6818	28.0381	25.6909	28.05	25.2154	24.6385	32.1308	30.8038	78.8731	72.84	71.508	69.896	30.768	28.012	26.892	26.824	22.684	22.94	22.919	22.8
1986	2	16	28.6846	24.9	3.78462	25.8318	27.9955	25.8955	26.2769	23.3538	26.5923	36.7885	33.708	81.56	72.0538	69.0846	66.4423	28.7	27.8346	27	26.74	22.576	23.1	22.9238	22.835
1986	2	17	28.6769	24.65	4.02692	26.3545	27.7091	25.3636	26.1692	23.3692	26.3231	32.1458	35.0731	80.1538	72.2192	67.2885	66.1769	30.2423	27.0654	26.4167	26.6042	22.6667	22.7522	22.58	22.595
1986	2	18	28.5769	25.1962	3.38077	25.95	27.6227	25.6	26.1538	23.3192	26.2615	36.2077	33.356	81	71.8038	65.8654	65.4269	30.1731	27.2538	25.904	26.416	22.712	22.7708	22.29	22.615
1986	2	19	28.4423	25.1731	3.26923	25.8818	30.3955	28.3682	26.4731	23.3615	26.3	30.2538	29.704	79	70.116	72.6	70.464	29.996	27.376	26.532	26.628	22.436	22.675	22.4545	22.4591
1986	2	20	28.6154	25.1654	3.45	25.8	28.2227	26.0565	26.3692	23.288	28.4846	34.912	35.2231	79.8846	68.5077	67.4423	64.75	26.6231	27.516	26.336	26.236	22.196	22.7792	22.3857	22.5
1986	2	21	28.9462	25.1885	3.75769	25.9545	28.2545	26.0818	26.5769	23.1654	28.4346	32.2	31.876	76.8154	67.7462	68.0731	66.4538	28.3	27.464	26.124	26.348	22.232	22.75	22.2524	22.3476
1986	2	22	28.8846	25.4385	3.44615	26.15	28.1409	26.0682	26.5885	23.2423	26.5115	31.9923	31.6346	76.7231	67.7154	70.1269	68.2423	29.776	27.224	26.628	26.472	22.436	22.5625	22.4591	22.3273
1986	2	23	28.9692	25.3038	3.66538	25.9591	27.7864	25.6955	26.3115	27.6731	28.5667	32.74	32.376	73.9308	66.15	69.0077	66.4654	27.688	27.184	26.472	26.372	22.1125	22.687	22.5333	22.3286
1986	2	24	28.5038	25.112	3.39185	25.8727	27.8864	25.6348	26.2077	23.4115	26.5	33.8346	31.6	81.0769	70.2154	68.8346	67.6654	28.0346	27.4231	26.524	26.632	22.5	22.7708	22.6524	22.6857
[truncated: 310 more rows]

## Sheet: 1987
Year	Month	Day	Max	Min	Max-Min	T-7	T-13	T-19	Mean	T1	T13	T19	Mean	R1	R13	R19	Mean	P7	P13	P19	Mean	Tr7	Tr13	T19	Mean		Month	Tmean	Rmean
[truncated: 366 more rows]

[truncated: 30 more sheets: 1988, 1989, 1990, 1991, 1992, 1993, 1994, 1995, 1996, 1997, 1998, 1999, 2000, 2001, 2002, 2003, 2004, 2005, 2006, 2007 …]
